# Supplementary material for: BMP4 initiates and patterns ventral-caudal structures in zebrafish and human pluripotent stem cell aggregates
Source: EMBO J. 2025 Nov 24;45(1):210–42. doi: 10.1038/s44318-025-00643-6 (PMC12759085; doi:10.1038/s44318-025-00643-6)
Supplement: Supplementary file 2 — Dataset EV1 [file 44318_2025_643_MOESM2_ESM.xlsx]

## Sheet: Sheet1
Dataset EV1. Table of Top 20 enriched marker genes for cell clusters identified from 6 hpf, 8 hpf, 10 hpf, 12 hpf, 18 hpf and 24 hpf Bmp4 explant respectively, related to Figure 2, Figure 3, Figure EV3 and Figure EV4.
annotated cell clusters (6hpf)	p_val	avg_logFC	pct.1	pct.2	p_val_adj	cluster	gene
ectoderm_dorsal	1.29E-120	1.0869	0.998	0.726	2.62E-116	0	hist1h4l.3
	5.12E-119	0.657866	1	0.932	1.04E-114	0	si:ch73-1a9.3
	2.08E-100	0.691487	0.933	0.548	4.23E-96	0	pcdh18b
	4.59E-94	0.883532	1	0.827	9.33E-90	0	zgc:110425
	6.98E-89	0.555541	0.859	0.466	1.42E-84	0	sox2
	7.13E-85	0.69043	1	0.783	1.45E-80	0	mex3b
	1.52E-84	0.601962	0.931	0.586	3.09E-80	0	nat8l
	3.95E-78	0.579	1	0.833	8.01E-74	0	dido1
	4.67E-72	0.593323	0.996	0.771	9.48E-68	0	baz1b
	3.31E-70	0.652967	0.951	0.669	6.72E-66	0	prrc2c
	9.83E-70	0.67023	0.996	0.835	2.00E-65	0	sox3
	1.64E-68	0.56037	0.993	0.741	3.33E-64	0	sox19a
	1.64E-67	0.596072	0.996	0.802	3.34E-63	0	sox11a
	7.31E-67	0.554549	0.996	0.819	1.48E-62	0	zic2b
	9.84E-66	0.56159	0.866	0.568	2.00E-61	0	tfap2c
	2.21E-59	0.546036	0.996	0.808	4.49E-55	0	crabp2b
	1.66E-54	0.561261	0.946	0.657	3.36E-50	0	hist1h4l.23
	3.83E-51	0.63147	0.96	0.671	7.78E-47	0	hist1h2a6
	1.66E-45	0.551436	1	0.889	3.38E-41	0	hist1h4l.18
	1.27E-31	0.581395	0.982	0.803	2.58E-27	0	chac1
	8.16E-120	0.682909	1	0.932	1.66E-115	3	si:ch73-1a9.3
	1.38E-99	0.886255	1	0.964	2.80E-95	3	zgc:153409
	4.56E-94	0.597588	1	0.938	9.26E-90	3	si:ch211-222l21.1
	5.97E-90	0.633509	1	0.904	1.21E-85	3	si:ch211-152c2.3
	3.88E-89	0.849085	1	0.89	7.88E-85	3	hist1h4l.18
	8.90E-87	0.694657	1	0.96	1.81E-82	3	id1
	1.48E-82	0.561082	1	0.911	3.01E-78	3	marcksl1a
	1.84E-75	0.529596	0.932	0.552	3.73E-71	3	pcdh18b
	2.70E-74	0.62392	0.993	0.81	5.49E-70	3	crabp2b
	9.58E-72	0.742083	0.99	0.729	1.94E-67	3	si:dkey-108k21.21
	2.66E-70	0.754379	0.998	0.829	5.40E-66	3	zgc:110425
	7.85E-67	0.731344	0.993	0.729	1.59E-62	3	hist1h4l.3
	4.88E-62	0.690225	0.985	0.744	9.91E-58	3	rgcc
	1.13E-61	0.554	0.956	0.659	2.30E-57	3	hist1h4l.23
	2.14E-61	0.615596	1	0.836	4.35E-57	3	sox3
	4.62E-61	0.632823	0.99	0.745	9.37E-57	3	si:dkey-108k21.10
	5.11E-60	0.560483	0.978	0.687	1.04E-55	3	si:ch211-113a14.18
	4.23E-51	0.580452	0.968	0.673	8.59E-47	3	hist1h2a6
	1.16E-50	0.542341	0.998	0.763	2.35E-46	3	si:ch211-113a14.12
	5.03E-10	0.674846	0.859	0.79	1.02E-05	3	CU457819.3
mesoderm_non-dorsal margin	8.41E-144	0.871643	0.971	0.406	1.71E-139	1	ndr2
	3.30E-122	0.948967	0.983	0.539	6.71E-118	1	pcdh8
	1.18E-109	1.00507	1	0.863	2.39E-105	1	tbxta
	1.17E-108	0.884245	0.988	0.564	2.38E-104	1	wnt11f2
	1.71E-107	0.877753	0.998	0.775	3.46E-103	1	zswim5
	1.68E-102	0.677972	0.971	0.534	3.42E-98	1	flrt3
	1.54E-97	0.743969	0.998	0.934	3.13E-93	1	tbx16
	2.01E-97	0.623893	0.914	0.512	4.08E-93	1	prickle1b
	5.15E-97	0.648243	0.993	0.657	1.05E-92	1	net1
	2.77E-94	0.741305	1	0.837	5.62E-90	1	apela
	1.77E-92	0.607489	0.864	0.412	3.60E-88	1	wnt8a.1
	1.24E-91	0.629119	0.902	0.42	2.52E-87	1	fgf8a
	2.07E-89	0.711798	0.995	0.786	4.19E-85	1	rasgef1ba
	1.61E-87	0.819781	0.914	0.456	3.26E-83	1	mixl1
	2.25E-87	0.696158	0.998	0.874	4.57E-83	1	tdgf1
	1.72E-83	0.614644	0.928	0.482	3.49E-79	1	aldh1a2
	8.54E-81	0.655877	1	0.794	1.73E-76	1	si:dkeyp-2e4.3.1
	2.04E-66	0.68467	0.993	0.864	4.13E-62	1	xbp1
	1.51E-56	0.674258	1	0.829	3.06E-52	1	zgc:110425
	2.75E-52	0.635152	0.988	0.729	5.58E-48	1	hist1h4l.3
mesoderm_margin involuted	1.43E-133	0.865605	1	1	2.90E-129	5	h3f3b.1
	5.70E-124	1.56189	0.997	0.589	1.16E-119	5	mespab
	1.76E-122	1.14587	0.904	0.313	3.57E-118	5	mespaa
	7.09E-115	0.918289	0.997	0.741	1.44E-110	5	tp53inp2
	1.76E-108	0.679607	0.863	0.275	3.57E-104	5	insb
	2.01E-104	0.828205	1	0.993	4.08E-100	5	hspb1
	8.49E-100	0.749394	1	0.917	1.72E-95	5	bud31
	8.29E-96	0.764968	1	0.788	1.68E-91	5	psmb3
	9.64E-94	0.71795	0.994	0.702	1.96E-89	5	anapc10
	1.03E-91	0.833534	1	0.971	2.10E-87	5	apoc1
	1.81E-90	0.709248	1	0.825	3.68E-86	5	ube2c.1
	1.45E-87	0.939295	1	0.898	2.94E-83	5	nnr
	1.12E-85	0.676319	0.875	0.335	2.27E-81	5	msgn1
	4.48E-85	0.728548	1	0.862	9.10E-81	5	psmb7
	1.78E-84	0.68592	1	0.936	3.61E-80	5	s100a1
	5.98E-84	0.676834	1	0.877	1.21E-79	5	sarnp
	1.89E-81	0.685307	1	0.908	3.84E-77	5	vox
	4.18E-80	0.670784	0.991	0.458	8.49E-76	5	mixl1
	2.50E-66	0.69366	0.994	0.746	5.07E-62	5	inka1b
	2.23E-45	1.01359	0.977	0.781	4.53E-41	5	CU457819.3
	1.68E-216	1.39102	0.966	0.236	3.41E-212	7	lhx1a
	5.16E-200	2.46002	1	0.388	1.05E-195	7	efnb2a
	7.19E-198	1.37162	0.956	0.252	1.46E-193	7	pitx2
	9.73E-185	1.49741	0.99	0.325	1.98E-180	7	foxa3
	6.46E-177	1.5486	0.98	0.358	1.31E-172	7	kirrel3l
	2.41E-174	2.08722	0.997	0.464	4.90E-170	7	mixl1
	4.05E-173	1.28729	0.976	0.311	8.22E-169	7	osr1
	3.74E-167	1.63662	0.997	0.418	7.60E-163	7	aplnrb
	4.91E-160	1.28695	0.855	0.218	9.97E-156	7	gsc
	8.81E-160	1.46969	0.997	0.447	1.79E-155	7	zic2a
	1.89E-139	1.61155	0.997	0.552	3.84E-135	7	pcdh8
	3.36E-136	1.6603	0.909	0.339	6.82E-132	7	msgn1
	2.49E-129	1.37917	0.997	0.84	5.06E-125	7	fscn1a
	1.98E-128	1.21772	0.983	0.547	4.02E-124	7	flrt3
	1.59E-126	1.35672	1	0.781	3.22E-122	7	zswim5
	1.06E-125	1.26954	1	0.868	2.15E-121	7	xbp1
	1.40E-125	1.24356	0.99	0.491	2.84E-121	7	aldh1a2
	1.48E-122	1.36101	0.997	0.822	3.00E-118	7	snai1a
	2.58E-100	1.30919	0.993	0.595	5.24E-96	7	mespab
	4.91E-21	1.92688	0.861	0.642	9.96E-17	7	bmp4
epiblast	3.39E-41	0.904637	0.23	0.809	6.89E-37	2	zgc:158463
	9.07E-36	0.828758	0.197	0.696	1.84E-31	2	pif1
	7.30E-31	0.949813	0.269	0.831	1.48E-26	2	ctss2.1
	6.89E-29	0.885149	0.182	0.607	1.40E-24	2	uchl1
	1.09E-28	0.834902	0.129	0.496	2.20E-24	2	iqgap1
	4.82E-24	1.35261	0.201	0.611	9.78E-20	2	zgc:110796
	1.26E-22	0.852771	0.314	0.867	2.56E-18	2	kmt2bb
	1.74E-20	1.33767	0.257	0.701	3.53E-16	2	uacab
	1.76E-20	1.23962	0.163	0.497	3.58E-16	2	cldng
	1.12E-19	1.40774	0.302	0.81	2.28E-15	2	cldnd
	5.63E-19	0.842344	0.329	0.855	1.14E-14	2	ccnb2
	8.28E-18	1.00392	0.372	0.939	1.68E-13	2	msna
	1.46E-17	1.08657	0.151	0.443	2.97E-13	2	ezrb
	1.84E-16	1.12416	0.353	0.892	3.73E-12	2	pho
	1.39E-14	0.954614	0.103	0.322	2.82E-10	2	kif20ba
	2.10E-12	0.907331	0.084	0.264	4.27E-08	2	fbxo34
	5.88E-12	1.00761	0.144	0.37	1.19E-07	2	gtf3ab
	6.62E-10	1.05264	0.118	0.297	1.34E-05	2	ehbp1
	8.78E-08	1.42601	0.257	0.54	0.0017838	2	acp5a
	3.10E-05	1.3154	0.242	0.454	0.628881	2	mid1ip1l
	3.39E-44	0.647324	0.955	0.93	6.89E-40	6	tubb2b
	1.69E-42	0.610149	0.964	0.965	3.44E-38	6	ubc
	2.86E-24	0.697773	0.837	0.874	5.81E-20	6	aldob
	1.59E-21	0.545944	0.84	0.92	3.23E-17	6	ddx39aa
	9.14E-19	0.684959	0.789	0.852	1.86E-14	6	cxcr4b
	2.33E-18	0.469908	0.876	0.931	4.73E-14	6	bsg
	1.48E-17	0.583909	0.242	0.663	3.00E-13	6	adgrl2a
	5.75E-16	0.56214	0.749	0.917	1.17E-11	6	cdc20
	1.00E-15	0.481095	0.175	0.506	2.04E-11	6	hist1h4l
	1.55E-13	0.468687	0.831	0.915	3.15E-09	6	slbp
	2.39E-10	0.497119	0.743	0.906	4.86E-06	6	UBB
	6.63E-09	0.565294	0.65	0.871	0.000134536	6	ubb
	1.30E-08	0.48432	0.683	0.886	0.00026397	6	srsf4
	1.32E-05	0.752583	0.58	0.812	0.268145	6	AL935186.10
	3.57E-05	0.994238	0.299	0.594	0.724402	6	zgc:110796
	3.73E-05	0.478137	0.35	0.709	0.756592	6	crebzf
	0.000577921	0.475756	0.619	0.841	1	6	si:ch211-114n24.6
	0.00519191	0.520511	0.94	0.947	1	6	akap12b
	0.00716113	0.595083	0.435	0.779	1	6	zgc:158463
	0.00993333	0.60006	0.547	0.825	1	6	si:ch211-69g19.2
	1.62E-61	0.544498	1	0.963	3.29E-57	8	ubc
	3.26E-59	0.680843	0.988	0.922	6.62E-55	8	bsg
	1.71E-56	0.605402	1	0.927	3.48E-52	8	tubb2b
	3.02E-55	0.454355	1	0.995	6.13E-51	8	hnrnpabb
	1.78E-53	0.579334	1	0.946	3.61E-49	8	bzw1b
	3.20E-46	0.533346	0.996	0.941	6.50E-42	8	cx43.4
	1.48E-34	0.450327	1	0.939	3.01E-30	8	ccnb1
	4.30E-33	0.507946	0.981	0.91	8.72E-29	8	ddx39aa
	5.47E-33	0.481254	0.988	0.903	1.11E-28	8	rbmx
	8.47E-33	0.541072	0.961	0.873	1.72E-28	8	hnrnpl2
	2.88E-32	0.479638	0.996	0.903	5.85E-28	8	slbp
	4.34E-30	0.465945	0.985	0.864	8.81E-26	8	aldob
	8.30E-30	0.474784	0.992	0.9	1.69E-25	8	ppm1g
	3.68E-27	0.466658	0.88	0.808	7.48E-23	8	rdh10b
	1.20E-23	0.449656	0.969	0.839	2.44E-19	8	cxcr4b
	3.98E-21	0.507574	0.795	0.775	8.09E-17	8	actl6a
	4.22E-20	0.450079	0.78	0.692	8.57E-16	8	cxcr4a
	1.88E-19	0.464428	0.903	0.808	3.82E-15	8	stm
	1.89E-18	0.471405	0.815	0.778	3.84E-14	8	tspan7
	7.78E-18	0.457684	0.768	0.704	1.58E-13	8	tuba1a
	6.05E-43	1.45691	1	0.986	1.23E-38	15	actb2
	1.36E-42	1.49131	1	0.972	2.75E-38	15	ctsla
	5.56E-42	1.38109	1	0.898	1.13E-37	15	btf3
	7.28E-42	1.75581	1	0.964	1.48E-37	15	ubc
	1.93E-41	1.33664	1	1	3.93E-37	15	h3f3b.1
	2.34E-41	1.45129	1	0.901	4.74E-37	15	srsf7a
	2.39E-41	1.70302	1	0.994	4.86E-37	15	hspb1
	1.07E-40	1.49435	1	0.922	2.18E-36	15	rps2
	2.29E-39	1.30058	1	0.949	4.64E-35	15	rplp0
	4.83E-39	1.69123	1	0.891	9.81E-35	15	UBB
	9.07E-39	1.53662	1	0.882	1.84E-34	15	eif4a3
	2.60E-38	1.59628	1	0.878	5.28E-34	15	calm3a
	2.06E-37	1.47746	1	0.894	4.19E-33	15	tuba8l4
	3.19E-37	1.31224	1	0.947	6.48E-33	15	ccna2
	1.61E-34	1.38718	1	0.963	3.27E-30	15	apoeb
	4.22E-33	1.19364	1	0.66	8.58E-29	15	psmb2
	7.41E-32	1.17768	0.955	0.596	1.51E-27	15	pdhb
	9.99E-30	1.33699	1	0.8	2.03E-25	15	hspe1
	3.27E-29	1.25987	1	0.821	6.63E-25	15	si:ch211-114n24.6
	1.19E-27	1.33773	0.97	0.676	2.42E-23	15	kpna2
ectoderm_ventral	1.52E-119	0.746894	1	1	3.08E-115	4	h3f3b.1
	6.24E-112	0.816255	1	0.993	1.27E-107	4	hspb1
	1.20E-106	0.994718	1	0.897	2.43E-102	4	nnr
	5.15E-89	0.525785	1	0.95	1.05E-84	4	srsf5a
	8.67E-82	0.527306	0.971	0.553	1.76E-77	4	ppil3
	4.56E-81	0.523166	0.987	0.664	9.27E-77	4	nip7
	6.76E-80	0.540199	1	0.87	1.37E-75	4	myl12.1
	1.53E-79	0.648046	1	0.96	3.11E-75	4	id1
	1.84E-79	0.625908	1	0.786	3.74E-75	4	psmb3
	2.91E-78	0.568343	0.997	0.765	5.92E-74	4	mad2l1
	3.79E-74	0.577948	1	0.917	7.69E-70	4	bud31
	6.58E-74	0.522496	0.992	0.676	1.34E-69	4	polr2eb
	2.80E-73	0.571738	1	0.876	5.69E-69	4	sarnp
	1.56E-72	0.604338	1	0.86	3.17E-68	4	psmb7
	2.19E-67	0.554411	1	0.823	4.44E-63	4	ube2c.1
	1.01E-66	0.538574	0.995	0.829	2.04E-62	4	txnl4a
	6.52E-60	0.64062	1	0.872	1.32E-55	4	si:ch1073-80i24.3
	1.17E-49	0.529175	0.997	0.894	2.37E-45	4	asb11
	4.15E-46	0.535252	0.982	0.746	8.42E-42	4	rgcc
	2.59E-17	0.635984	0.953	0.781	5.26E-13	4	CU457819.3
EVL	5.30E-219	1.38793	0.966	0.127	1.08E-214	9	krt91
	1.13E-209	1.48598	0.981	0.142	2.29E-205	9	cyt1l
	1.31E-192	1.58363	0.99	0.162	2.66E-188	9	eps8l1b
	2.15E-169	1.97279	0.995	0.215	4.37E-165	9	ponzr5
	5.95E-160	1.57706	0.961	0.196	1.21E-155	9	cyt1
	7.41E-142	2.15331	0.995	0.3	1.50E-137	9	krt97
	4.12E-130	2.65399	1	0.403	8.36E-126	9	tmsb1
	9.31E-130	1.90606	1	0.316	1.89E-125	9	zgc:153665
	2.66E-128	1.66173	1	0.345	5.41E-124	9	ifi45
	6.80E-127	2.51552	1	0.389	1.38E-122	9	zgc:193505
	4.40E-123	2.03021	1	0.365	8.94E-119	9	krt92
	7.35E-114	1.34804	0.986	0.338	1.49E-109	9	s100a10b
	1.28E-108	1.48069	1	0.435	2.60E-104	9	cebpb
	3.48E-106	1.38658	1	0.434	7.06E-102	9	krt5
	2.94E-105	1.86104	1	0.476	5.97E-101	9	cldne
	1.37E-96	1.75356	1	0.646	2.79E-92	9	krt8
	9.88E-92	1.67628	1	0.726	2.01E-87	9	krt4
	5.14E-89	1.99954	1	0.768	1.04E-84	9	spaca4l
	6.10E-88	1.59447	1	0.707	1.24E-83	9	mid1ip1a
	8.21E-86	1.56223	1	0.918	1.67E-81	9	krt18a.1
	1.85E-217	3.20432	1	0.149	3.77E-213	11	cyt1l
	1.12E-207	3.50868	1	0.169	2.28E-203	11	eps8l1b
	7.58E-196	3.18324	1	0.186	1.54E-191	11	fa2h
	2.59E-172	3.28111	0.988	0.202	5.25E-168	11	cyt1
	5.27E-161	3.10024	1	0.237	1.07E-156	11	eppk1
	2.99E-148	3.16553	1	0.278	6.06E-144	11	si:ch211-125o16.4
	1.01E-143	4.08493	1	0.306	2.05E-139	11	krt97
	9.89E-135	3.29625	1	0.323	2.01E-130	11	zgc:153665
	2.21E-130	4.00773	1	0.371	4.49E-126	11	krt92
	3.76E-124	3.1784	1	0.39	7.64E-120	11	stard14
	5.27E-124	3.9249	1	0.394	1.07E-119	11	zgc:193505
	1.78E-121	3.42489	1	0.44	3.61E-117	11	cebpb
	2.29E-120	4.2024	0.988	0.409	4.64E-116	11	tmsb1
	2.20E-118	3.77141	0.994	0.439	4.46E-114	11	krt5
	1.43E-117	3.88684	1	0.481	2.90E-113	11	cldne
	1.94E-109	4.1188	1	0.649	3.93E-105	11	krt8
	4.11E-106	4.27208	1	0.728	8.34E-102	11	krt4
	5.45E-104	3.52881	1	0.919	1.11E-99	11	krt18a.1
	6.39E-100	3.2481	1	0.71	1.30E-95	11	mid1ip1a
	5.22E-96	3.13224	1	0.77	1.06E-91	11	spaca4l
	6.90E-57	2.8611	0.991	0.733	1.40E-52	13	krt4
	6.53E-50	2.49115	0.89	0.406	1.33E-45	13	zgc:193505
	2.35E-48	2.79808	0.881	0.45	4.78E-44	13	krt5
	8.87E-48	2.73147	0.936	0.656	1.80E-43	13	krt8
	1.82E-47	2.36481	0.826	0.321	3.69E-43	13	krt97
	4.41E-47	2.50479	0.853	0.384	8.96E-43	13	krt92
	1.32E-46	2.72503	0.89	0.492	2.69E-42	13	cldne
	8.59E-46	2.46779	0.642	0.185	1.74E-41	13	ftr83
	2.90E-45	2.75803	0.917	0.716	5.88E-41	13	mid1ip1a
	1.15E-44	2.58062	0.936	0.775	2.34E-40	13	spaca4l
	1.73E-44	2.78659	0.716	0.268	3.51E-40	13	dnase1l4.1
	1.23E-41	3.41495	0.725	0.295	2.49E-37	13	si:ch211-125o16.4
	1.15E-38	2.55117	0.761	0.339	2.34E-34	13	zgc:153665
	5.32E-38	2.96424	0.679	0.256	1.08E-33	13	eppk1
	2.65E-31	2.62204	0.734	0.406	5.39E-27	13	stard14
	1.10E-29	2.36315	0.752	0.455	2.24E-25	13	cebpb
	1.69E-28	2.37953	0.771	0.547	3.43E-24	13	sult6b1
	2.51E-28	2.75202	0.523	0.184	5.10E-24	13	znf185
	1.61E-25	2.51495	0.67	0.388	3.26E-21	13	elovl1a
	2.46E-22	2.45057	0.468	0.172	4.99E-18	13	evpla
	1.95E-29	0.624336	0.9	0.34	3.96E-25	14	perp
	6.15E-29	1.48927	1	0.921	1.25E-24	14	krt18a.1
	3.16E-26	0.658697	1	0.98	6.43E-22	14	pnrc2
	7.35E-26	0.836388	1	0.6	1.49E-21	14	alox5b.3
	1.92E-25	0.857114	1	0.735	3.89E-21	14	krt4
	6.50E-24	0.673286	1	0.987	1.32E-19	14	fthl27
	3.88E-23	1.10614	0.943	0.533	7.88E-19	14	her6
	3.15E-22	0.637517	0.8	0.348	6.39E-18	14	slc43a2b
	5.84E-22	0.76584	0.871	0.362	1.19E-17	14	s100a10b
	1.50E-21	0.711829	0.871	0.415	3.04E-17	14	gata3
	2.24E-21	0.629129	0.7	0.221	4.54E-17	14	grhl3
	5.64E-21	0.636417	1	0.775	1.15E-16	14	spaca4l
	1.28E-18	0.792824	1	0.894	2.59E-14	14	pfn1
	8.41E-17	0.62958	1	0.768	1.71E-12	14	fthl31
	2.39E-16	0.611235	0.986	0.704	4.85E-12	14	alcamb
	1.76E-15	0.64383	0.914	0.614	3.58E-11	14	ell2
	1.00E-14	0.733825	1	0.889	2.04E-10	14	ywhaqa
	1.58E-14	0.604047	1	0.806	3.22E-10	14	btg1
	1.09E-11	0.690131	0.957	0.764	2.22E-07	14	nrarpa
	1.22E-11	0.715176	0.986	0.75	2.49E-07	14	hist1h4l.3
germline	2.38E-114	2.53472	1	0.912	4.83E-110	10	h1m
	2.39E-106	3.02376	0.907	0.411	4.85E-102	10	mid1ip1l
	1.42E-101	2.40835	0.974	0.795	2.88E-97	10	ccnb2
	3.65E-95	2.21436	0.918	0.492	7.42E-91	10	acp5a
	7.95E-95	1.9939	0.974	0.852	1.61E-90	10	nanog
	1.31E-91	1.91567	0.995	0.878	2.66E-87	10	nme2b.1
	8.94E-88	1.66193	0.974	0.885	1.82E-83	10	ccna1
	3.76E-85	1.81566	0.964	0.852	7.64E-81	10	pfn2
	1.88E-84	2.16202	0.851	0.43	3.81E-80	10	tent5c
	2.96E-83	2.30746	0.799	0.344	6.01E-79	10	lsm14b
	9.69E-79	2.14897	0.871	0.551	1.97E-74	10	uchl1
	1.58E-78	2.03624	0.876	0.558	3.20E-74	10	orc6
	3.46E-78	2.15424	0.82	0.42	7.03E-74	10	spink2.1
	1.18E-68	1.76564	0.665	0.235	2.40E-64	10	mknk2a
	6.66E-63	1.91349	0.794	0.479	1.35E-58	10	zgc:173742
	2.24E-57	1.76318	0.701	0.331	4.56E-53	10	gtf3ab
	1.52E-55	1.65881	0.763	0.473	3.09E-51	10	gstm.1
	3.42E-53	1.67278	0.789	0.569	6.95E-49	10	mapre1a
	5.90E-52	1.90251	0.722	0.399	1.20E-47	10	ezrb
	2.41E-43	1.63592	0.758	0.607	4.89E-39	10	lsm4
apoptosis like	5.53E-177	0.980222	0.752	0.056	1.12E-172	12	foxo3b
	1.09E-103	0.850546	0.725	0.098	2.21E-99	12	cdkn1a
	4.14E-92	1.68359	0.945	0.234	8.40E-88	12	phlda3
	2.22E-83	1.94767	0.982	0.327	4.51E-79	12	mdm2
	6.05E-72	0.978191	0.771	0.165	1.23E-67	12	CABZ01020840.1
	2.78E-65	0.737933	0.706	0.147	5.64E-61	12	igf2a
	5.65E-60	0.9363	0.917	0.338	1.15E-55	12	serpinh1a
	8.52E-55	0.972859	0.917	0.326	1.73E-50	12	si:ch211-260e23.9
	1.43E-54	0.910814	0.743	0.199	2.91E-50	12	sesn1
	9.59E-54	1.46843	0.954	0.509	1.95E-49	12	rps27l
	1.17E-50	0.911967	0.514	0.094	2.38E-46	12	zgc:64022
	1.81E-48	1.04046	0.89	0.386	3.67E-44	12	sesn3
	4.16E-44	0.822323	1	0.941	8.45E-40	12	ccng1
	6.92E-43	1.1942	0.734	0.237	1.41E-38	12	isg15
	1.94E-41	0.880846	0.872	0.421	3.93E-37	12	rnf169
	9.17E-37	1.02295	0.972	0.641	1.86E-32	12	nupr1a
	2.84E-34	0.852159	0.908	0.5	5.77E-30	12	tp53inp1
	5.49E-31	0.869042	0.844	0.435	1.11E-26	12	inka1a
	7.03E-26	0.847716	0.982	0.805	1.43E-21	12	btg1
	3.71E-22	0.881236	0.468	0.156	7.53E-18	12	phlda2
annotated cell clusters (8hpf)	p_val	avg_logFC	pct.1	pct.2	p_val_adj	cluster	gene
other	1.73E-87	0.470797	1	1	3.50E-83	0	hspb1
	2.07E-67	0.942143	0.921	0.954	4.17E-63	0	AL935186.9
	6.32E-48	0.414128	0.994	0.994	1.27E-43	0	hmgb2b
	5.02E-38	0.481495	0.762	0.66	1.01E-33	0	msgn1
	8.05E-26	0.417496	0.929	0.955	1.62E-21	0	mt-co2
	7.08E-23	0.420678	0.911	0.941	1.43E-18	0	mt-co3
	2.37E-21	0.472177	0.802	0.843	4.78E-17	0	hes6
	3.39E-21	0.362824	0.947	0.927	6.84E-17	0	cdx4
	6.93E-21	0.418444	0.927	0.973	1.40E-16	0	eif2s2
	1.11E-18	0.395958	0.897	0.936	2.24E-14	0	mt-cyb
	7.25E-10	0.318753	0.893	0.971	1.46E-05	0	safb
	2.01E-09	0.315217	0.814	0.948	4.04E-05	0	ddx39aa
	1.24E-07	0.316022	0.723	0.909	0.00249431	0	rsl1d1
	6.57E-05	0.34042	0.337	0.618	1	0	polr2c
	8.50E-05	0.329697	0.489	0.521	1	0	szl
	0.000137624	0.336912	0.297	0.532	1	0	aatf
	0.00020296	0.321548	0.657	0.876	1	0	psmb1
	0.00261981	0.336403	0.562	0.713	1	0	sp5l
	0.00463122	0.365974	0.586	0.818	1	0	hspe1
	0.00956482	0.32505	0.329	0.522	1	0	lmo4a
	6.51E-121	2.35258	0.858	0.205	1.31E-116	17	BX088707.1
	7.88E-92	2.38762	1	0.735	1.59E-87	17	mt-atp6
	5.03E-89	1.41292	1	0.993	1.01E-84	17	rpl39
	6.86E-86	1.09631	1	0.998	1.38E-81	17	rps12
	4.79E-83	1.87303	0.948	0.48	9.65E-79	17	mt-nd1
	1.32E-82	1.10811	1	0.991	2.65E-78	17	rps29
	5.53E-82	1.88766	1	0.936	1.11E-77	17	mt-co3
	1.52E-79	1.85663	1	0.951	3.06E-75	17	mt-co2
	1.57E-79	1.96806	0.994	0.735	3.16E-75	17	mt-co1
	1.09E-78	1.08101	1	0.988	2.20E-74	17	rps28
	3.01E-75	1.3211	1	0.977	6.08E-71	17	rpl38
	2.51E-72	1.73083	1	0.931	5.06E-68	17	mt-cyb
	3.94E-72	1.19696	1	0.98	7.94E-68	17	rps21
	1.28E-70	1.49593	0.884	0.38	2.59E-66	17	mt-nd2
	1.50E-68	1.08821	1	0.979	3.02E-64	17	rps26l
	2.65E-68	1.26178	1	0.942	5.35E-64	17	rps26
	1.06E-64	1.00348	1	0.988	2.13E-60	17	zgc:171772
	9.36E-57	1.17866	0.987	0.907	1.89E-52	17	cox7c
	1.63E-55	1.46553	0.852	0.449	3.29E-51	17	mt-nd4
	5.08E-54	1.07499	1	0.997	1.02E-49	17	apoc1
neural plate_anterior	1.50E-284	0.891117	0.634	0.074	3.01E-280	1	otx2b
	1.73E-213	1.25382	0.824	0.217	3.49E-209	1	otx1
	3.18E-195	1.16561	0.802	0.225	6.41E-191	1	otx2a
	3.13E-190	0.839901	0.692	0.154	6.30E-186	1	pkdcca
	1.17E-169	0.707762	0.467	0.067	2.36E-165	1	six7
	1.17E-157	1.20623	0.87	0.34	2.37E-153	1	shisa2a
	5.84E-150	0.724217	1	0.987	1.18E-145	1	si:ch211-152c2.3
	1.88E-142	1.24464	1	0.876	3.78E-138	1	stm
	3.61E-131	0.71891	0.645	0.184	7.28E-127	1	lhx5
	2.21E-126	0.976497	0.954	0.546	4.46E-122	1	sfrp1a
	8.19E-125	0.986703	0.848	0.336	1.65E-120	1	kazald2
	8.70E-124	1.0383	0.885	0.427	1.75E-119	1	nova2
	2.55E-118	0.825342	0.879	0.408	5.14E-114	1	pkdccb
	7.04E-112	0.679899	1	0.96	1.42E-107	1	aldob
	1.26E-95	0.835386	0.969	0.629	2.55E-91	1	lfng
	2.70E-84	0.729258	0.949	0.627	5.44E-80	1	midn
	5.39E-76	0.727423	1	0.84	1.09E-71	1	gpd1b
	5.23E-75	0.739728	0.903	0.588	1.05E-70	1	tcf7l1a
	8.15E-75	0.870971	0.767	0.377	1.64E-70	1	irx7
	1.92E-72	0.70158	0.896	0.608	3.86E-68	1	asb11
epidermis	6.06E-197	1.27545	0.714	0.154	1.22E-192	2	eva1ba
	1.05E-182	1.03981	1	0.999	2.12E-178	2	marcksl1b
	1.11E-98	0.977371	0.95	0.554	2.23E-94	2	foxi1
	4.91E-88	0.749434	0.862	0.433	9.89E-84	2	gata2a
	1.84E-78	0.598691	1	0.978	3.71E-74	2	id1
	1.61E-69	0.656092	0.895	0.543	3.25E-65	2	cxcr4a
	1.68E-62	0.628652	0.743	0.348	3.38E-58	2	kazald2
	9.73E-61	0.591779	0.969	0.631	1.96E-56	2	lfng
	1.55E-60	0.710295	0.988	0.756	3.12E-56	2	dlx3b
	3.33E-57	0.605899	0.769	0.425	6.71E-53	2	rgcc
	2.61E-55	0.837932	0.912	0.63	5.26E-51	2	BX548028.1
	1.66E-54	0.581094	0.776	0.421	3.35E-50	2	klf2a
	8.40E-51	0.588989	0.681	0.369	1.69E-46	2	si:ch211-114n24.6
	5.17E-50	0.728367	0.988	0.912	1.04E-45	2	histh1l
	3.45E-49	0.530148	0.921	0.619	6.96E-45	2	fgfr4
	4.68E-49	0.608381	0.831	0.546	9.44E-45	2	cxcr4b
	2.53E-43	0.549369	0.936	0.722	5.10E-39	2	dnmt3bb.1
	1.52E-37	0.524284	0.99	0.878	3.07E-33	2	nnr
	2.27E-35	0.671321	0.59	0.329	4.58E-31	2	ak1
	6.80E-33	0.6868	0.819	0.622	1.37E-28	2	si:dkey-108k21.21
	1.26E-191	1.71536	0.953	0.365	2.53E-187	4	tp63
	6.91E-139	1.23646	0.989	0.554	1.39E-134	4	foxi1
	1.23E-130	1.06007	0.916	0.41	2.47E-126	4	gata3
	5.64E-124	1.07829	1	0.757	1.14E-119	4	dlx3b
	1.14E-102	0.824725	0.916	0.432	2.31E-98	4	gata2a
	1.16E-99	0.904643	0.876	0.416	2.33E-95	4	klf2a
	1.57E-98	0.916993	0.992	0.626	3.16E-94	4	tfap2a
	2.86E-96	0.848131	0.95	0.518	5.76E-92	4	prdm1a
	1.06E-93	0.91641	0.821	0.345	2.13E-89	4	kazald2
	8.03E-88	0.775668	0.834	0.351	1.62E-83	4	shisa2a
	8.79E-81	0.837725	0.939	0.62	1.77E-76	4	fgfr4
	3.57E-67	0.806645	0.889	0.499	7.19E-63	4	her15.1
	1.11E-66	0.67349	0.739	0.353	2.23E-62	4	klf6a
	1.05E-63	0.719551	0.987	0.718	2.12E-59	4	pcdh19
	1.06E-62	0.652703	0.974	0.721	2.14E-58	4	dnmt3bb.1
	5.37E-62	0.668336	0.963	0.634	1.08E-57	4	lfng
	5.52E-62	0.677951	0.966	0.737	1.11E-57	4	tfap2c
	1.09E-42	0.695248	0.858	0.569	2.20E-38	4	her15.2
	4.81E-32	0.620705	0.676	0.422	9.69E-28	4	si:ch1073-80i24.3
	1.84E-17	0.650912	0.892	0.803	3.71E-13	4	tagln2
	2.73E-78	0.381342	1	0.999	5.51E-74	6	h3f3d
	4.01E-64	0.405093	1	1	8.09E-60	6	h3f3b.1
	6.51E-55	0.437934	1	0.965	1.31E-50	6	snu13b
	1.26E-47	0.482009	1	0.976	2.55E-43	6	calm3a
	1.59E-47	0.617697	0.944	0.504	3.20E-43	6	her15.1
	4.16E-45	0.398249	0.88	0.38	8.39E-41	6	tp63
	6.53E-45	0.524415	1	0.877	1.32E-40	6	apela
	3.19E-43	0.405442	1	0.948	6.42E-39	6	snrpe
	3.12E-42	0.390554	0.905	0.427	6.29E-38	6	rgcc
	1.08E-38	0.435969	1	0.978	2.17E-34	6	id1
	3.26E-35	0.403828	0.845	0.417	6.57E-31	6	si:ch1073-80i24.3
	1.52E-33	0.548067	1	0.762	3.06E-29	6	dlx3b
	4.39E-33	0.441777	0.937	0.57	8.86E-29	6	her15.2
	1.30E-32	0.384794	1	0.874	2.62E-28	6	pomp
	2.42E-32	0.408604	1	0.997	4.88E-28	6	apoc1
	4.41E-31	0.394167	1	0.848	8.88E-27	6	mgst3b
	3.74E-26	0.388407	1	0.981	7.54E-22	6	zgc:165555.12
	6.37E-26	0.432128	1	0.845	1.28E-21	6	gpd1b
	1.68E-25	0.378616	0.944	0.565	3.38E-21	6	foxi1
	7.14E-25	0.383118	0.996	0.881	1.44E-20	6	nnr
	2.42E-50	1.63933	0.941	0.951	4.88E-46	18	AL935186.9
	8.99E-46	1.38943	0.941	0.923	1.81E-41	18	alcamb
	3.03E-40	1.61522	0.902	0.894	6.11E-36	18	zgc:158463
	9.84E-39	1.36877	0.869	0.855	1.98E-34	18	sptan1
	7.32E-36	1.08706	0.928	0.934	1.48E-31	18	tnrc6a
	1.83E-30	1.34703	1	1	3.69E-26	18	CR383676.1
	2.19E-25	1.22929	0.791	0.752	4.42E-21	18	tfap2c
	3.01E-23	1.39673	0.732	0.655	6.06E-19	18	lfng
	4.73E-22	1.29827	0.725	0.64	9.54E-18	18	fgfr4
	7.76E-22	1.07037	0.797	0.827	1.56E-17	18	epcam
	2.36E-18	1.10931	0.712	0.78	4.75E-14	18	gpc4
	2.24E-17	1.17705	0.673	0.672	4.52E-13	18	notch3
	4.42E-17	1.05721	0.719	0.813	8.92E-13	18	polr2a
	1.45E-16	1.30242	0.627	0.569	2.92E-12	18	cxcr4a
	1.56E-14	1.22419	0.706	0.738	3.15E-10	18	pcdh19
	8.74E-14	1.09292	0.693	0.795	1.76E-09	18	cers2b
	2.31E-10	1.13273	0.588	0.627	4.66E-06	18	fmnl2b
	1.03E-07	1.16076	0.569	0.668	0.00207222	18	nid1b
	4.74E-07	1.07135	0.542	0.576	0.00956295	18	uacab
	1.81E-05	1.05643	0.503	0.568	0.364577	18	vangl2
neural plate_posterior_dorsal	5.21E-105	1.00514	0.995	0.622	1.05E-100	3	msx1b
	1.36E-94	0.767549	0.76	0.295	2.73E-90	3	lmo4b
	1.73E-84	0.626505	0.673	0.234	3.49E-80	3	hoxb1b
	6.87E-77	0.475621	1	0.999	1.38E-72	3	apoeb
	2.63E-75	0.736715	0.99	0.717	5.30E-71	3	pcdh19
	8.65E-70	0.575429	1	0.965	1.74E-65	3	crabp2b
	5.84E-66	0.757684	0.936	0.653	1.18E-61	3	tead1b
	1.59E-55	0.524659	0.652	0.305	3.20E-51	3	msx1a
	3.51E-54	0.578621	0.972	0.736	7.07E-50	3	tfap2c
	1.23E-48	0.443275	0.995	0.915	2.48E-44	3	yap1
	2.53E-46	0.460664	0.987	0.894	5.10E-42	3	znf609b
	4.94E-45	0.457882	0.591	0.267	9.95E-41	3	her12
	8.66E-45	0.522954	1	0.993	1.75E-40	3	ved
	2.19E-44	0.448558	0.867	0.523	4.42E-40	3	axin2
	5.80E-40	0.547492	1	0.971	1.17E-35	3	chac1
	5.65E-38	0.532513	0.99	0.757	1.14E-33	3	dlx3b
	1.93E-36	0.434346	0.941	0.651	3.90E-32	3	notch3
	4.05E-35	0.43662	0.834	0.526	8.17E-31	3	prdm1a
	5.09E-32	0.442028	0.811	0.505	1.03E-27	3	her15.1
	4.85E-28	0.424942	0.985	0.843	9.77E-24	3	gpd1b
	4.39E-90	0.771308	0.578	0.142	8.85E-86	7	meis2b
	5.07E-66	0.997038	0.72	0.288	1.02E-61	7	pax3a
	9.01E-66	0.91324	0.985	0.631	1.82E-61	7	msx1b
	1.15E-58	0.796194	0.647	0.245	2.32E-54	7	hoxb1b
	2.92E-47	0.648866	0.64	0.279	5.88E-43	7	gbx1
	6.97E-44	0.450894	1	0.977	1.41E-39	7	tubb2b
	1.70E-42	0.564274	0.749	0.399	3.44E-38	7	cdkn1cb
	6.77E-41	0.473957	1	0.987	1.36E-36	7	si:ch211-152c2.3
	9.87E-41	0.514025	1	0.966	1.99E-36	7	crabp2b
	6.56E-38	0.619016	0.818	0.488	1.32E-33	7	lmo4a
	3.38E-36	0.466271	0.651	0.312	6.81E-32	7	lmo4b
	4.72E-34	0.499027	0.644	0.338	9.52E-30	7	mdkb
	2.68E-32	0.645037	0.967	0.821	5.39E-28	7	ptmaa
	8.32E-32	0.514268	0.865	0.535	1.68E-27	7	sox3
	5.56E-26	0.443924	0.811	0.534	1.12E-21	7	axin2
	1.17E-24	0.408853	0.702	0.451	2.35E-20	7	si:busm1-105l16.2.1
	2.04E-24	0.456527	0.993	0.846	4.11E-20	7	gpd1b
	2.35E-24	0.418081	0.505	0.256	4.73E-20	7	zic3
	3.69E-24	0.454685	0.738	0.461	7.43E-20	7	sp5a
	1.38E-21	0.412714	0.996	0.924	2.77E-17	7	ucp2
meoserm_ventral margin	7.02E-177	0.756564	0.627	0.108	1.42E-172	5	hoxc8a
	3.68E-165	0.754373	0.486	0.065	7.41E-161	5	hoxb9a
	3.14E-154	1.29187	1	0.924	6.32E-150	5	cdx4
	2.44E-152	1.4414	0.997	0.615	4.92E-148	5	cdx1a
	9.37E-147	1.4097	0.978	0.521	1.89E-142	5	tbxta
	1.05E-124	1.2248	1	0.827	2.11E-120	5	hes6
	4.50E-99	1.00318	0.962	0.555	9.08E-95	5	eve1
	2.39E-95	0.824624	0.768	0.3	4.82E-91	5	dhrs3b
	1.00E-93	0.750651	0.9	0.416	2.02E-89	5	dld
	3.31E-90	0.900451	0.973	0.66	6.68E-86	5	cyp26a1
	2.23E-88	0.811218	1	0.993	4.50E-84	5	ved
	1.01E-81	0.896807	0.997	0.831	2.03E-77	5	tbx16
	1.04E-81	0.899124	0.954	0.568	2.09E-77	5	rbm38
	3.79E-79	1.03732	0.889	0.491	7.63E-75	5	szl
	1.36E-77	0.720981	0.819	0.401	2.74E-73	5	prickle1b
	1.89E-76	0.743653	0.895	0.48	3.81E-72	5	znf703
	1.00E-75	0.832945	0.862	0.427	2.02E-71	5	her7
	1.75E-69	0.737167	0.905	0.495	3.52E-65	5	tob1a
	3.84E-63	0.697974	0.992	0.826	7.73E-59	5	nrarpa
	2.87E-58	0.730258	0.903	0.613	5.79E-54	5	si:dkeyp-2e4.3
taibud_NMP_mesoderm	4.70E-95	1.29048	0.914	0.425	9.48E-91	8	tdgf1
	8.69E-86	1.03638	0.851	0.369	1.75E-81	8	rasgef1ba
	8.97E-66	0.798584	0.587	0.177	1.81E-61	8	eva1ba
	3.67E-59	0.889495	0.907	0.55	7.40E-55	8	cxcr4b
	1.26E-51	0.742371	0.922	0.533	2.54E-47	8	sox3
	7.83E-49	0.696165	0.881	0.485	1.58E-44	8	lmo4a
	1.07E-46	0.727482	0.892	0.525	2.15E-42	8	foxd5
	4.42E-46	0.657833	0.926	0.588	8.92E-42	8	etv4
	6.93E-44	0.556516	0.996	0.942	1.40E-39	8	pou5f3
	3.11E-42	0.735487	0.922	0.566	6.27E-38	8	eve1
	8.10E-41	0.807668	0.922	0.638	1.63E-36	8	BX548028.1
	2.54E-40	0.965039	0.855	0.626	5.12E-36	8	si:dkey-108k21.21
	1.07E-37	0.571014	0.773	0.423	2.16E-33	8	wnt8a.1
	4.96E-35	0.553549	0.974	0.685	9.99E-31	8	sp5l
	5.55E-34	0.680846	0.929	0.711	1.12E-29	8	zic2b
	6.34E-33	0.602687	0.836	0.491	1.28E-28	8	znf703
	4.59E-28	0.600694	0.877	0.614	9.25E-24	8	hist1h2a3
	4.73E-26	0.555689	0.9	0.636	9.54E-22	8	msx1b
	1.68E-25	0.550349	0.993	0.914	3.38E-21	8	histh1l
	1.32E-23	0.569114	0.993	0.877	2.66E-19	8	zgc:110425
taibud_NMP_neural	2.25E-66	0.985951	0.826	0.274	4.54E-62	15	her12
	6.71E-53	0.910776	1	0.993	1.35E-48	15	ved
	6.68E-46	0.978253	0.988	0.639	1.35E-41	15	msx1b
	1.50E-44	0.920034	0.944	0.54	3.02E-40	15	sox3
	3.99E-40	0.889248	1	0.927	8.04E-36	15	cdx4
	3.04E-32	0.659364	0.839	0.428	6.12E-28	15	wnt8a.1
	1.99E-31	0.757679	0.975	0.73	4.00E-27	15	zgc:110216
	1.30E-30	0.760257	0.963	0.63	2.62E-26	15	si:ch211-113a14.24
	1.83E-28	0.690526	0.919	0.6	3.68E-24	15	si:ch211-113a14.19
	3.41E-28	0.723075	0.882	0.516	6.88E-24	15	her15.1
	5.39E-28	0.700346	0.994	0.875	1.09E-23	15	zgc:165555.9
	7.40E-28	0.780906	0.95	0.632	1.49E-23	15	cdx1a
	1.77E-27	0.647733	0.944	0.572	3.58E-23	15	eve1
	3.74E-25	0.607248	0.87	0.497	7.54E-21	15	znf703
	6.16E-25	0.688796	0.925	0.629	1.24E-20	15	HIST2H3C
	2.06E-24	0.721298	0.963	0.718	4.16E-20	15	FP340257.1
	2.49E-24	0.606662	0.994	0.833	5.02E-20	15	nrarpa
	4.85E-24	0.619467	0.994	0.88	9.77E-20	15	zgc:110425
	1.20E-23	0.668655	0.981	0.724	2.43E-19	15	si:ch211-113a14.18
	2.71E-23	0.667311	0.994	0.809	5.46E-19	15	si:dkey-108k21.10
mesoderm_margin involuted	1.36E-129	1.68009	0.996	0.417	2.73E-125	9	tbx6l
	1.78E-126	1.53949	0.932	0.307	3.58E-122	9	pcdh8
	1.38E-125	1.22836	0.906	0.26	2.78E-121	9	cyp27c1
	4.00E-125	1.2241	0.919	0.263	8.06E-121	9	mespab
	2.33E-122	1.44249	0.953	0.313	4.70E-118	9	aldh1a2
	2.84E-120	1.91075	1	0.835	5.72E-116	9	tbx16
	2.03E-112	2.22414	0.996	0.654	4.10E-108	9	msgn1
	5.59E-110	1.60189	0.996	0.576	1.13E-105	9	rbm38
	3.41E-108	1.15581	0.902	0.288	6.88E-104	9	aplnrb
	4.67E-108	1.36605	0.983	0.461	9.40E-104	9	snai1a
	2.64E-107	1.36172	0.987	0.415	5.32E-103	9	im:7138239
	1.22E-106	1.28526	0.919	0.347	2.47E-102	9	flrt3
	1.85E-95	1.08104	0.906	0.368	3.73E-91	9	syne2b
	1.91E-93	1.35557	0.996	0.832	3.85E-89	9	hes6
	1.16E-84	1.19124	0.991	0.814	2.34E-80	9	zswim5
	7.63E-82	1.27006	0.996	0.625	1.54E-77	9	cdx1a
	1.85E-79	1.08865	0.936	0.496	3.74E-75	9	sash1a
	3.46E-64	1.26215	0.897	0.501	6.97E-60	9	szl
	1.14E-63	1.13353	0.949	0.619	2.29E-59	9	si:dkeyp-2e4.3
	4.99E-60	1.09374	0.872	0.438	1.01E-55	9	her7
	4.94E-75	0.386753	0.576	0.117	9.95E-71	10	actc1a
	7.09E-74	0.518896	0.894	0.266	1.43E-69	10	mespab
	8.63E-74	0.595597	0.751	0.199	1.74E-69	10	insb
	2.48E-72	0.455326	0.889	0.263	5.00E-68	10	cyp27c1
	8.44E-72	0.361984	0.641	0.147	1.70E-67	10	ism1
	3.54E-68	0.558306	0.806	0.239	7.14E-64	10	cxcl12a
	1.78E-60	0.600413	0.889	0.318	3.58E-56	10	aldh1a2
	3.01E-52	0.5875	0.959	0.418	6.06E-48	10	im:7138239
	5.44E-51	0.992001	0.986	0.656	1.10E-46	10	msgn1
	6.45E-50	0.358512	0.885	0.33	1.30E-45	10	tuba8l2
	3.57E-48	0.472231	0.959	0.421	7.19E-44	10	tbx6l
	9.40E-43	0.456739	0.972	0.464	1.90E-38	10	snai1a
	4.37E-39	0.575356	1	0.836	8.82E-35	10	tbx16
	3.24E-38	0.440964	0.935	0.437	6.54E-34	10	her7
	2.47E-34	0.421067	0.986	0.528	4.98E-30	10	gid8b
	1.26E-32	0.388955	0.995	0.578	2.54E-28	10	rbm38
	4.46E-28	0.441792	0.995	0.832	8.98E-24	10	hes6
	1.45E-25	0.429058	1	0.997	2.93E-21	10	apoc1
	3.40E-21	0.357348	0.995	0.734	6.85E-17	10	tp53inp2
	7.84E-13	0.356411	1	0.926	1.58E-08	10	cdx4
	1.71E-61	1.25273	0.986	0.985	3.45E-57	11	cx43.4
	2.02E-55	1.69818	0.942	0.951	4.07E-51	11	AL935186.9
	3.65E-47	1.4987	1	1	7.35E-43	11	CR383676.1
	2.89E-46	1.30592	0.918	0.839	5.82E-42	11	tbx16
	8.92E-41	1.352	0.802	0.586	1.80E-36	11	rbm38
	3.64E-36	1.60534	0.744	0.638	7.33E-32	11	soga1
	4.56E-36	1.38466	0.826	0.663	9.19E-32	11	msgn1
	1.84E-34	1.36252	0.787	0.769	3.72E-30	11	cdh2
	4.97E-34	1.82114	0.594	0.324	1.00E-29	11	pcdh8
	5.01E-33	1.27606	0.807	0.823	1.01E-28	11	zswim5
	6.46E-31	1.40283	0.758	0.752	1.30E-26	11	asph
	1.76E-29	1.46737	0.86	0.895	3.55E-25	11	zgc:158463
	5.80E-27	1.49985	0.734	0.68	1.17E-22	11	cyp26a1
	2.33E-26	1.24975	0.647	0.434	4.70E-22	11	tbx6l
	1.28E-25	1.31644	0.541	0.306	2.58E-21	11	aplnrb
	2.11E-25	1.56233	0.604	0.444	4.25E-21	11	dld
	4.54E-21	1.24647	0.638	0.534	9.16E-17	11	si:dkeyp-11g8.3
	4.62E-20	1.69343	0.628	0.514	9.31E-16	11	szl
	5.80E-17	1.3279	0.454	0.283	1.17E-12	11	aplnra
	4.51E-13	1.23836	0.464	0.354	9.09E-09	11	p4ha2
	5.57E-192	1.30698	0.691	0.065	1.12E-187	14	gata5
	2.57E-165	1.58691	0.885	0.144	5.19E-161	14	ism1
	4.22E-158	2.35206	0.994	0.239	8.50E-154	14	cxcl12a
	8.65E-141	1.41917	0.855	0.158	1.74E-136	14	pcdh10b
	1.12E-123	1.44951	0.873	0.197	2.26E-119	14	si:dkey-261j4.5
	1.23E-115	1.91969	0.994	0.32	2.47E-111	14	aldh1a2
	5.67E-112	1.6083	0.964	0.294	1.14E-107	14	aplnrb
	1.03E-109	1.69069	0.994	0.332	2.08E-105	14	tuba8l2
	3.63E-109	1.34902	0.939	0.264	7.31E-105	14	cxcl12b
	6.70E-105	1.41248	0.952	0.267	1.35E-100	14	cyp27c1
	1.34E-101	1.53255	0.921	0.272	2.69E-97	14	mespab
	1.20E-94	1.43233	0.97	0.314	2.43E-90	14	pcdh8
	4.43E-87	1.5858	1	0.423	8.93E-83	14	im:7138239
	4.88E-81	1.75955	0.752	0.205	9.84E-77	14	insb
	2.60E-71	1.30526	1	0.727	5.24E-67	14	cmtm6
	2.41E-70	2.14563	0.988	0.659	4.86E-66	14	msgn1
	5.45E-69	1.28808	1	0.816	1.10E-64	14	zswim5
	1.82E-66	1.35236	0.958	0.426	3.68E-62	14	tbx6l
	4.04E-66	1.53664	1	0.837	8.15E-62	14	tbx16
	5.20E-59	1.28815	0.964	0.668	1.05E-54	14	id3
	3.87E-54	1.82052	1	0.839	7.80E-50	20	tbx16
	2.14E-52	1.4172	0.981	0.432	4.31E-48	20	tbx6l
	5.65E-51	2.2466	0.991	0.663	1.14E-46	20	msgn1
	6.09E-50	0.938121	0.759	0.199	1.23E-45	20	kirrel3l
	4.80E-49	1.22558	0.917	0.36	9.67E-45	20	flrt3
	1.69E-48	1.26731	0.907	0.329	3.40E-44	20	aldh1a2
	3.67E-46	1.35562	1	0.586	7.39E-42	20	rbm38
	2.75E-43	1.20476	0.972	0.474	5.54E-39	20	snai1a
	1.63E-41	1.01968	0.815	0.277	3.29E-37	20	cyp27c1
	2.13E-41	0.92218	0.759	0.249	4.28E-37	20	sema3fa
	3.54E-41	1.24745	0.972	0.514	7.14E-37	20	tob1a
	7.93E-39	1.23972	0.935	0.43	1.60E-34	20	im:7138239
	4.42E-38	1.0465	0.991	0.76	8.90E-34	20	tcf3b
	4.20E-35	1.00754	0.991	0.819	8.47E-31	20	zswim5
	1.10E-33	1.088	0.991	0.836	2.21E-29	20	hes6
	1.25E-30	1.04788	0.954	0.538	2.52E-26	20	gid8b
	6.16E-26	0.957807	0.944	0.545	1.24E-21	20	tbxta
	6.22E-20	0.894891	0.935	0.646	1.25E-15	20	BX548028.1
	2.06E-18	0.884177	0.796	0.45	4.16E-14	20	her7
	5.22E-13	0.896321	0.824	0.634	1.05E-08	20	si:dkey-108k21.21
EVL	6.99E-236	3.88489	0.794	0.082	1.41E-231	12	krt17
	5.82E-232	3.52364	0.878	0.113	1.17E-227	12	zgc:110712
	1.89E-228	4.4419	0.922	0.135	3.80E-224	12	zgc:193505
	6.18E-224	3.80316	0.828	0.1	1.25E-219	12	evpla
	6.36E-220	3.52034	0.856	0.112	1.28E-215	12	anxa1c
	3.63E-219	4.06689	0.878	0.123	7.31E-215	12	ppl
	1.33E-200	3.93981	0.922	0.163	2.68E-196	12	ponzr5
	4.96E-178	4.61503	0.944	0.212	1.00E-173	12	cyt1l
	3.12E-173	4.12365	0.917	0.196	6.29E-169	12	tmsb1
	1.63E-169	4.42509	0.922	0.21	3.28E-165	12	cldne
	3.47E-161	5.11817	0.95	0.252	6.99E-157	12	krt97
	1.73E-150	5.33544	0.972	0.312	3.49E-146	12	cyt1
	3.84E-141	5.17198	0.883	0.231	7.74E-137	12	eppk1
	6.57E-126	4.98391	0.994	0.492	1.32E-121	12	krt5
	1.72E-122	4.888	0.972	0.447	3.47E-118	12	krt92
	5.56E-113	4.8965	0.983	0.633	1.12E-108	12	krt8
	7.31E-111	4.74791	0.989	0.72	1.47E-106	12	krt18
	8.50E-111	5.29713	0.989	0.728	1.71E-106	12	krt4
	9.69E-104	3.90354	0.983	0.729	1.95E-99	12	pfn1
	3.13E-99	3.72997	0.972	0.627	6.30E-95	12	spaca4l
	1.30E-117	0.988984	0.696	0.102	2.61E-113	16	si:ch211-195b11.3
	7.03E-116	1.35634	0.924	0.213	1.42E-111	16	cldne
	2.38E-105	1.34832	0.816	0.17	4.80E-101	16	ponzr5
	1.87E-104	1.3857	0.873	0.2	3.76E-100	16	tmsb1
	2.87E-92	1.76172	0.911	0.273	5.78E-88	16	dnase1l4.1
	1.41E-86	2.03452	1	0.634	2.83E-82	16	krt8
	2.53E-84	2.18131	1	0.729	5.11E-80	16	krt4
	1.23E-83	2.51369	1	0.73	2.48E-79	16	pfn1
	6.18E-83	2.24291	0.994	0.721	1.25E-78	16	krt18
	7.32E-79	2.32368	0.987	0.628	1.48E-74	16	spaca4l
	8.74E-78	1.97946	0.981	0.513	1.76E-73	16	sult6b1
	9.63E-78	1.83324	0.968	0.449	1.94E-73	16	krt92
	3.42E-75	1.6269	0.981	0.495	6.90E-71	16	krt5
	2.16E-67	0.934208	0.766	0.22	4.35E-63	16	cyt1l
	2.36E-63	1.09624	0.823	0.286	4.76E-59	16	fuca1.1
	1.66E-58	1.63097	0.987	0.774	3.35E-54	16	ywhaqa
	2.60E-50	0.926572	0.981	0.582	5.24E-46	16	cd9b
	2.05E-44	1.04029	1	0.821	4.14E-40	16	epcam
	3.36E-33	1.29365	0.975	0.804	6.78E-29	16	tagln2
	5.16E-26	0.940563	0.816	0.508	1.04E-21	16	ptgdsb.1
germline	3.99E-263	2.49055	0.648	0.041	8.05E-259	13	lsm14b
	1.35E-194	3.52885	0.866	0.14	2.71E-190	13	ccna1
	2.97E-171	2.12978	0.581	0.056	5.99E-167	13	zgc:173742
	6.45E-166	2.1778	0.615	0.066	1.30E-161	13	acp5a
	8.23E-155	2.3299	0.575	0.063	1.66E-150	13	slc16a3
	5.99E-148	4.2688	0.983	0.331	1.21E-143	13	h1m
	3.75E-109	2.18321	0.648	0.128	7.55E-105	13	rbpms2b
	2.57E-103	3.09321	0.832	0.294	5.17E-99	13	nanog
	3.32E-98	2.48017	0.676	0.161	6.69E-94	13	mid1ip1l
	3.41E-89	2.71675	0.832	0.356	6.87E-85	13	mkrn4
	1.88E-84	2.33325	0.978	0.924	3.80E-80	13	nme2b.1
	2.37E-75	2.062	0.598	0.152	4.77E-71	13	sytl3.1
	1.10E-65	1.9347	0.626	0.202	2.21E-61	13	npc2
	4.24E-65	2.64845	0.804	0.483	8.54E-61	13	gtf2a1
	7.90E-53	1.89871	0.832	0.684	1.59E-48	13	cdca7a
	5.62E-51	2.05052	0.821	0.704	1.13E-46	13	pfn2
	1.57E-48	2.19332	0.732	0.456	3.16E-44	13	ccnb2
	4.35E-48	1.90998	0.581	0.225	8.76E-44	13	mapre1a
	1.23E-47	1.96921	0.76	0.519	2.48E-43	13	jpt1b
	1.02E-29	1.92554	0.631	0.431	2.06E-25	13	sod1
apoptosis like	8.79E-264	0.892	0.513	0.014	1.77E-259	19	rbl2
	1.22E-204	1.68259	0.786	0.06	2.46E-200	19	phlda3
	1.33E-198	1.12032	0.547	0.025	2.68E-194	19	foxo3b
	2.59E-169	1.8973	0.761	0.07	5.21E-165	19	si:ch211-260e23.9
	6.88E-161	0.98937	0.632	0.047	1.39E-156	19	cdkn1a
	8.44E-159	0.893987	0.35	0.011	1.70E-154	19	isg15
	1.08E-128	1.87637	0.812	0.115	2.17E-124	19	sesn3
	1.35E-88	1.64163	0.718	0.131	2.73E-84	19	mdm2
	4.06E-73	2.60152	0.966	0.493	8.18E-69	19	CABZ01079011.1
	3.75E-60	1.21016	0.615	0.132	7.55E-56	19	igf2a
	9.95E-60	2.1707	0.923	0.492	2.00E-55	19	si:ch211-160e1.5
	6.33E-59	1.36963	0.325	0.033	1.28E-54	19	phlda2
	2.84E-58	0.94046	0.402	0.053	5.72E-54	19	sesn1
	4.81E-54	0.76991	0.496	0.088	9.70E-50	19	fosab
	1.38E-52	1.6454	0.983	0.904	2.79E-48	19	ccng1
	7.40E-34	1.27088	0.932	0.776	1.49E-29	19	tp53
	3.56E-19	0.765722	0.923	0.791	7.18E-15	19	btg1
	1.33E-15	0.865803	0.821	0.628	2.68E-11	19	atp5mf
	2.32E-15	0.796342	0.59	0.301	4.67E-11	19	rnd3a
	1.41E-13	0.854675	0.769	0.518	2.84E-09	19	tob1a
annotated cell clusters (10hpf)	p_val	avg_logFC	pct.1	pct.2	p_val_adj	cluster	gene
other	1.41E-160	0.984317	1	1	2.88E-156	0	nucks1a
	1.24E-154	1.03739	1	1	2.54E-150	0	ncl
	1.09E-117	1.23623	0.972	0.959	2.24E-113	0	AL935186.9
	4.43E-104	0.767793	0.998	0.998	9.07E-100	0	anp32b
	1.65E-100	1.11543	0.953	0.939	3.37E-96	0	zgc:158463
	3.87E-87	1.26643	0.794	0.641	7.93E-83	0	CABZ01044053.1
	9.11E-79	1.1083	0.873	0.847	1.86E-74	0	hnrnpa1a
	3.36E-78	0.976921	0.931	0.925	6.87E-74	0	snrnp200
	1.95E-72	1.03259	0.794	0.674	3.99E-68	0	sptbn2
	2.50E-72	0.80626	0.955	0.967	5.11E-68	0	snrnp70
	1.56E-64	0.831558	0.884	0.897	3.19E-60	0	hnrnpul1
	8.07E-63	0.816712	0.908	0.911	1.65E-58	0	smc3
	6.41E-55	0.899861	0.811	0.771	1.31E-50	0	asph
	2.14E-53	0.780317	0.85	0.868	4.39E-49	0	luc7l3
	5.24E-53	0.76037	0.918	0.939	1.07E-48	0	pnn
	6.91E-50	0.830679	0.815	0.822	1.41E-45	0	smc2
	4.66E-48	0.764911	0.841	0.841	9.54E-44	0	prrc2c
	1.59E-31	0.782511	0.646	0.649	3.26E-27	0	ythdc1
	1.15E-27	0.817424	0.579	0.522	2.36E-23	0	atad2
	1.46E-23	0.768121	0.451	0.342	2.99E-19	0	fbxw7
	6.48E-47	0.651742	1	1	1.33E-42	18	hspb1
	3.79E-32	0.385308	1	1	7.76E-28	18	h3f3b.1
	1.15E-26	0.452215	1	0.999	2.35E-22	18	calm3a
	1.24E-26	0.40627	1	0.998	2.54E-22	18	hmgb2b
	7.96E-22	0.366812	1	0.998	1.63E-17	18	btf3
	1.18E-19	0.583514	0.992	0.949	2.41E-15	18	bzw1a
	4.17E-17	0.424509	1	0.985	8.54E-13	18	ranbp1
	2.87E-14	0.470284	0.959	0.896	5.88E-10	18	psmb3
	6.94E-14	0.493562	0.959	0.838	1.42E-09	18	p4hb
	1.07E-13	0.463592	0.983	0.93	2.19E-09	18	si:ch211-202a12.4
	1.35E-13	0.439925	0.992	0.9	2.77E-09	18	eif4a3
	1.64E-13	0.397434	0.736	0.414	3.36E-09	18	eve1
	2.98E-12	0.365741	0.992	0.968	6.10E-08	18	psmb7
	4.30E-11	0.377886	0.983	0.893	8.80E-07	18	rrm2.1
	5.08E-11	0.415634	0.934	0.807	1.04E-06	18	hspe1
	2.47E-08	0.374595	0.744	0.548	0.000505599	18	si:ch211-69g19.2
	4.78E-08	0.37432	0.785	0.602	0.000978589	18	cdk1
	9.36E-08	0.387389	0.992	0.969	0.00191572	18	tubb4b
	1.99E-07	0.389008	0.785	0.681	0.00407151	18	mad2l1
	2.09E-07	0.366359	0.818	0.645	0.00427057	18	nip7
	5.96E-73	1.15396	1	1	1.22E-68	19	rpl39
	1.24E-67	1.03227	1	1	2.53E-63	19	rps21
	1.32E-67	0.948626	1	0.999	2.70E-63	19	zgc:171772
	3.10E-67	0.888647	1	1	6.34E-63	19	rps12
	9.79E-67	0.906924	1	1	2.00E-62	19	rps29
	1.06E-66	1.0678	1	0.997	2.17E-62	19	rpl38
	9.20E-61	1.6171	1	0.797	1.88E-56	19	mt-atp6
	1.37E-58	1.02068	1	0.99	2.80E-54	19	rps26
	2.39E-58	0.886438	1	0.999	4.90E-54	19	rps26l
	2.01E-54	0.870938	0.65	0.147	4.12E-50	19	BX088707.1
	7.59E-53	1.34211	1	0.978	1.55E-48	19	mt-co3
	1.43E-51	1.32077	1	0.981	2.92E-47	19	mt-co2
	4.38E-51	1.32152	1	0.853	8.96E-47	19	mt-co1
	4.61E-50	0.932046	1	0.997	9.44E-46	19	apoc1
	2.36E-46	1.1874	0.949	0.515	4.82E-42	19	mt-nd1
	2.39E-41	1.03386	1	0.995	4.89E-37	19	zgc:165555.12
	4.31E-39	0.929654	0.915	0.461	8.82E-35	19	mt-nd4
	1.70E-36	0.915107	0.983	0.898	3.49E-32	19	cox7c
	2.93E-36	1.00704	1	0.976	5.99E-32	19	mt-cyb
	1.60E-34	0.906403	0.838	0.41	3.27E-30	19	mt-nd2
neural plate border	1.36E-131	1.21364	0.998	0.831	2.79E-127	1	tp63
	2.30E-112	0.910666	1	0.998	4.71E-108	1	marcksl1b
	3.32E-105	0.920474	0.995	0.75	6.80E-101	1	gata3
	3.21E-92	0.930718	0.98	0.721	6.57E-88	1	foxi1
	5.93E-87	0.649139	1	0.984	1.21E-82	1	bambia
	1.84E-83	0.847855	0.963	0.67	3.77E-79	1	klf6a
	9.55E-82	0.74041	1	0.899	1.95E-77	1	pcdh19
	3.16E-81	0.763465	0.998	0.929	6.46E-77	1	btg1
	5.44E-81	0.824757	0.993	0.884	1.11E-76	1	zgc:165555.9
	3.83E-76	0.683541	1	0.981	7.83E-72	1	zgc:165555.15
	6.52E-70	0.657844	0.993	0.928	1.33E-65	1	btg2
	3.10E-69	0.842543	0.995	0.964	6.34E-65	1	tagln2
	4.88E-67	0.66122	0.988	0.852	9.98E-63	1	tfap2c
	3.71E-66	0.739647	0.953	0.653	7.59E-62	1	fgfr4
	1.71E-64	0.714838	0.995	0.909	3.50E-60	1	zgc:110425
	1.87E-57	0.602952	0.975	0.818	3.83E-53	1	rarga
	1.69E-56	0.66203	0.958	0.734	3.46E-52	1	fn1a
	5.01E-56	0.663707	0.818	0.454	1.03E-51	1	ahnak
	4.33E-54	0.613318	0.948	0.653	8.85E-50	1	cxcr4a
	1.76E-45	0.60183	0.873	0.668	3.60E-41	1	dnmt3bb.1
	4.26E-45	0.426154	1	0.999	8.72E-41	8	hnrnpa0b
	4.59E-41	0.440757	1	0.991	9.39E-37	8	si:ch211-152c2.3
	1.55E-32	0.576121	1	0.998	3.18E-28	8	marcksl1b
	1.61E-29	0.425546	1	0.985	3.30E-25	8	crabp2b
	1.62E-27	0.530076	0.934	0.727	3.32E-23	8	foxi1
	2.00E-24	0.517749	0.987	0.955	4.09E-20	8	aldob
	1.02E-23	0.474636	0.823	0.649	2.09E-19	8	cdca7a
	3.70E-22	0.409559	0.949	0.845	7.57E-18	8	hmgb3a
	1.86E-21	0.496505	0.731	0.519	3.81E-17	8	rgcc
	3.76E-20	0.404011	0.953	0.871	7.70E-16	8	serp1
	6.30E-20	0.417784	0.759	0.585	1.29E-15	8	mcm3
	1.66E-19	0.447615	0.975	0.913	3.40E-15	8	tuba1a
	2.01E-19	0.44802	0.718	0.527	4.11E-15	8	hells
	2.67E-19	0.426933	0.82	0.688	5.46E-15	8	rtca
	1.99E-18	0.422507	0.797	0.598	4.07E-14	8	lmo4b
	3.07E-17	0.497491	0.991	0.965	6.29E-13	8	tagln2
	4.66E-15	0.417607	0.728	0.565	9.53E-11	8	csrp2
	3.43E-12	0.376528	0.889	0.829	7.01E-08	8	stm
	8.42E-12	0.445971	0.636	0.51	1.72E-07	8	tcf12
	1.24E-10	0.380933	0.573	0.423	2.54E-06	8	fermt1
	4.36E-132	1.25204	1	0.998	8.92E-128	11	marcksl1b
	1.12E-100	1.28544	0.699	0.219	2.30E-96	11	sox4a.1
	1.05E-94	0.910234	0.828	0.324	2.14E-90	11	grhl2b
	1.41E-81	0.938533	0.785	0.321	2.89E-77	11	tbx3a
	1.60E-80	0.986135	1	0.834	3.28E-76	11	tp63
	2.27E-74	0.873949	0.877	0.487	4.65E-70	11	tcf7l1a
	1.23E-73	0.949976	0.752	0.311	2.51E-69	11	shisa2a
	2.96E-73	0.929341	0.967	0.737	6.06E-69	11	fn1a
	8.58E-63	0.751206	0.993	0.755	1.75E-58	11	gata3
	2.18E-59	0.63285	0.497	0.151	4.46E-55	11	otx2a
	1.04E-57	0.758108	0.947	0.668	2.13E-53	11	dnmt3bb.1
	3.41E-55	0.665103	1	0.929	6.98E-51	11	btg2
	7.19E-54	0.836081	1	0.965	1.47E-49	11	tagln2
	2.66E-52	0.686814	0.838	0.49	5.45E-48	11	cxxc5b
	4.89E-52	0.825335	0.811	0.461	1.00E-47	11	ahnak
	7.69E-51	0.713751	0.818	0.469	1.57E-46	11	myh9a
	2.26E-49	0.818183	0.947	0.803	4.63E-45	11	aspm
	1.88E-47	0.687455	0.755	0.378	3.85E-43	11	pcdh10b
	3.73E-46	0.678209	0.993	0.93	7.63E-42	11	btg1
	2.28E-35	0.597479	0.891	0.6	4.66E-31	11	gsta.1.1
	3.11E-50	0.432203	1	0.985	6.36E-46	13	snrpe
	2.24E-44	0.671118	1	0.998	4.58E-40	13	marcksl1b
	1.66E-43	0.553741	1	0.917	3.40E-39	13	dlx3b
	5.33E-39	0.397136	1	0.995	1.09E-34	13	id1
	1.11E-38	0.60459	0.989	0.835	2.27E-34	13	tp63
	1.03E-37	0.61171	1	0.995	2.10E-33	13	zgc:165555.12
	4.69E-36	0.668159	1	0.965	9.59E-32	13	tagln2
	2.25E-34	0.473104	0.93	0.51	4.61E-30	13	rgcc
	4.45E-33	0.378035	1	0.991	9.10E-29	13	si:ch211-152c2.3
	5.86E-33	0.432316	0.993	0.891	1.20E-28	13	sem1
	2.21E-29	0.371182	0.993	0.886	4.52E-25	13	pomp
	1.33E-28	0.409802	0.993	0.89	2.73E-24	13	mgst3b
	5.18E-28	0.460458	0.993	0.725	1.06E-23	13	foxi1
	8.72E-26	0.429516	1	0.981	1.78E-21	13	h2afx1
	1.52E-25	0.384618	0.975	0.651	3.11E-21	13	klf2a
	4.27E-25	0.504933	0.838	0.475	8.73E-21	13	nnr
	8.56E-25	0.378011	0.852	0.521	1.75E-20	13	nupr1
	1.26E-24	0.364095	1	0.939	2.57E-20	13	epcam
	1.48E-20	0.39493	0.891	0.601	3.04E-16	13	gsta.1.1
tailbud mesodermal progenitor	2.14E-220	1.55924	0.905	0.28	4.39E-216	2	tbxta
	1.20E-185	1.31567	0.788	0.213	2.46E-181	2	fgf8a
	1.25E-176	1.26515	1	0.952	2.55E-172	2	cdx4
	3.84E-165	1.53724	0.98	0.561	7.86E-161	2	cyp26a1
	1.05E-162	1.21865	0.948	0.374	2.15E-158	2	hoxb9a
	1.60E-158	1.32857	1	0.759	3.27E-154	2	cdx1a
	2.16E-158	1.13291	0.85	0.281	4.43E-154	2	foxd5
	3.94E-149	1.03583	0.898	0.327	8.05E-145	2	hoxc8a
	5.45E-146	1.43456	0.995	0.815	1.12E-141	2	hes6
	6.50E-136	0.984714	0.915	0.405	1.33E-131	2	etv4
	4.89E-133	1.37536	0.945	0.519	1.00E-128	2	rbm38
	1.36E-131	0.974354	0.803	0.274	2.79E-127	2	hoxb7a
	1.77E-117	0.997112	0.855	0.389	3.62E-113	2	eve1
	2.61E-114	0.943563	0.788	0.301	5.35E-110	2	ppp1r14c
	4.20E-105	0.910361	0.993	0.894	8.60E-101	2	sall4
	6.30E-102	0.944331	0.766	0.313	1.29E-97	2	prickle1b
	2.70E-100	0.993412	0.776	0.317	5.52E-96	2	snai1a
	5.99E-100	0.912666	0.893	0.426	1.23E-95	2	spry4
	7.93E-97	0.936851	0.963	0.609	1.62E-92	2	cdh2
	6.80E-59	1.26509	0.898	0.626	1.39E-54	2	tbx16
mesoderm paraxial	3.57E-53	0.349297	1	1	7.31E-49	3	hspb1
	5.46E-44	0.55851	0.841	0.649	1.12E-39	3	msgn1
	7.26E-43	0.57344	0.94	0.951	1.49E-38	3	bzw1a
	9.74E-35	0.447476	0.815	0.632	1.99E-30	3	tbx16
	9.34E-33	0.536812	0.822	0.655	1.91E-28	3	gid8b
	2.24E-28	0.45625	0.888	0.823	4.59E-24	3	hes6
	4.05E-28	0.504116	0.927	0.899	8.28E-24	3	sall4
	2.32E-27	0.357232	0.995	0.984	4.74E-23	3	cx43.4
	7.70E-24	0.355317	0.961	0.96	1.58E-19	3	AL935186.9
	9.14E-20	0.387759	0.684	0.538	1.87E-15	3	rbm38
	6.91E-14	0.398993	0.786	0.844	1.41E-09	3	p4hb
	4.92E-12	0.313722	0.901	0.934	1.01E-07	3	fbl
	1.54E-11	0.341769	0.572	0.453	3.16E-07	3	tuba8l2
	7.27E-11	0.361161	0.807	0.861	1.49E-06	3	prmt1
	2.59E-09	0.316983	0.661	0.628	5.29E-05	3	tob1a
	8.08E-07	0.317403	0.433	0.363	0.0165239	3	her7
	2.37E-06	0.327487	0.413	0.344	0.0484555	3	snai1a
	3.57E-06	0.313153	0.533	0.485	0.0730259	3	szl
	0.000129529	0.308075	0.379	0.34	1	3	dld
	0.00776174	0.313653	0.272	0.25	1	3	itm2cb
	1.27E-87	0.56019	0.77	0.226	2.60E-83	9	cxcl12a
	3.72E-87	0.37817	0.626	0.153	7.62E-83	9	actc1a
	4.25E-76	0.522302	0.613	0.165	8.70E-72	9	insb
	2.48E-75	0.346001	0.786	0.239	5.07E-71	9	im:7138239
	1.63E-71	0.436759	0.863	0.305	3.33E-67	9	fn1b
	1.44E-66	0.447367	0.696	0.219	2.95E-62	9	aldh1a2
	1.77E-61	0.371894	0.872	0.319	3.62E-57	9	snai1a
	3.70E-59	0.429367	0.866	0.344	7.57E-55	9	tbx6l
	1.90E-55	0.732501	0.984	0.648	3.89E-51	9	gid8b
	5.75E-53	0.595748	0.978	0.625	1.18E-48	9	tbx16
	3.03E-48	0.502388	0.994	0.613	6.20E-44	9	cdh2
	6.01E-46	0.498593	0.898	0.437	1.23E-41	9	tuba8l2
	1.48E-45	0.441692	0.955	0.525	3.03E-41	9	rbm38
	1.62E-44	0.355438	0.917	0.422	3.31E-40	9	dhrs3b
	2.69E-43	0.575863	0.607	0.232	5.50E-39	9	capn8
	1.14E-40	0.491082	0.997	0.817	2.34E-36	9	hes6
	8.90E-38	0.731658	0.946	0.645	1.82E-33	9	msgn1
	1.39E-33	0.367484	0.978	0.582	2.84E-29	9	tp53inp2
	1.54E-29	0.373016	1	0.995	3.15E-25	9	zgc:165555.12
	6.27E-29	0.344976	1	0.942	1.28E-24	9	atp1b1a
	2.27E-84	0.930375	1	1	4.65E-80	16	rplp0
	9.06E-84	1.08902	1	1	1.85E-79	16	hspb1
	4.80E-80	0.782156	1	1	9.83E-76	16	h3f3b.1
	6.95E-78	0.66467	1	1	1.42E-73	16	rps12
	9.93E-65	0.737284	1	0.999	2.03E-60	16	ubc
	1.09E-62	0.622418	1	0.999	2.23E-58	16	faua
	1.58E-60	0.685043	1	0.999	3.24E-56	16	calm3a
	1.03E-58	0.751944	1	0.998	2.11E-54	16	btf3
	1.43E-51	0.727209	1	0.989	2.93E-47	16	eif2s2
	2.69E-46	0.705724	1	0.95	5.51E-42	16	psmb6
	2.56E-43	0.642095	1	0.967	5.24E-39	16	psmb7
	1.90E-42	0.632948	1	0.977	3.89E-38	16	psat1
	3.89E-37	0.664872	1	0.929	7.97E-33	16	si:ch211-202a12.4
	2.35E-32	0.612005	1	0.888	4.80E-28	16	ddx39aa
	6.89E-32	0.631112	0.993	0.894	1.41E-27	16	psmb1
	1.47E-30	0.630409	0.979	0.805	3.01E-26	16	hspe1
	2.17E-29	0.645067	0.895	0.45	4.44E-25	16	tuba8l2
	3.49E-28	0.665728	0.958	0.743	7.13E-24	16	psmb2
	5.80E-28	0.603505	0.993	0.837	1.19E-23	16	lsm7
	4.15E-26	0.619236	0.923	0.598	8.49E-22	16	cdk1
mesoderm lateral plate	2.11E-252	1.72515	0.918	0.212	4.32E-248	4	cxcl12a
	1.59E-251	1.47108	0.794	0.139	3.26E-247	4	actc1a
	2.40E-245	1.8478	0.935	0.248	4.90E-241	4	pcdh8
	6.26E-221	1.81004	0.938	0.296	1.28E-216	4	fn1b
	3.42E-215	1.34445	0.78	0.158	7.00E-211	4	foxc1a
	5.41E-211	1.50797	0.87	0.229	1.11E-206	4	im:7138239
	3.03E-206	1.89837	0.983	0.428	6.21E-202	4	tuba8l2
	2.32E-203	1.82847	0.941	0.336	4.75E-199	4	tbx6l
	2.95E-196	2.33941	1	0.621	6.03E-192	4	tbx16
	1.00E-190	2.37639	0.989	0.645	2.06E-186	4	gid8b
	1.70E-183	1.49591	0.763	0.19	3.47E-179	4	ism1
	1.72E-176	1.73597	0.989	0.611	3.53E-172	4	cdh2
	2.38E-167	2.95303	0.972	0.641	4.86E-163	4	msgn1
	3.84E-161	1.35468	0.932	0.405	7.86E-157	4	sash1a
	4.20E-157	1.64837	0.758	0.211	8.60E-153	4	aldh1a2
	5.68E-138	1.6075	0.944	0.522	1.16E-133	4	rbm38
	6.06E-137	1.46592	0.969	0.608	1.24E-132	4	tob1a
	1.64E-136	1.47634	0.977	0.817	3.36E-132	4	hes6
	6.97E-120	1.38922	0.834	0.338	1.43E-115	4	her7
	4.82E-70	1.79347	0.583	0.23	9.85E-66	4	capn8
neural plate_posterior_transiting	6.10E-132	1.23066	0.997	0.84	1.25E-127	5	tead1b
	7.27E-73	0.636839	0.612	0.205	1.49E-68	5	hbegfb
	4.97E-68	0.682259	0.997	0.853	1.02E-63	5	tfap2c
	7.28E-65	0.68068	1	0.9	1.49E-60	5	pcdh19
	1.42E-64	0.571396	0.831	0.384	2.92E-60	5	robo3
	6.15E-64	0.807691	0.88	0.495	1.26E-59	5	tcf12
	1.03E-61	0.672562	0.983	0.723	2.10E-57	5	nusap1
	1.76E-60	0.66978	0.95	0.587	3.60E-56	5	lmo4b
	4.05E-60	0.739151	0.988	0.8	8.28E-56	5	aspm
	1.67E-58	0.761181	0.991	0.83	3.42E-54	5	cenpf
	1.71E-56	0.662585	0.991	0.807	3.51E-52	5	top2a
	1.45E-53	0.649736	0.997	0.989	2.96E-49	5	chac1
	3.91E-49	0.602533	0.962	0.699	8.01E-45	5	lasp1
	1.03E-47	0.501809	0.825	0.444	2.11E-43	5	jmjd1cb
	1.89E-44	0.671792	0.904	0.569	3.86E-40	5	alcama
	1.88E-42	0.541476	0.983	0.819	3.85E-38	5	pou5f3
	1.52E-33	0.544569	0.924	0.705	3.10E-29	5	stc2a
	1.54E-33	0.574671	0.953	0.763	3.14E-29	5	cenpe
	1.05E-29	0.506643	0.965	0.79	2.15E-25	5	dag1
	1.50E-29	0.507152	0.857	0.572	3.07E-25	5	her6
	1.64E-76	1.0339	0.933	0.569	3.36E-72	6	her6
	2.97E-71	0.631396	1	0.995	6.07E-67	6	id1
	5.02E-71	0.686196	1	0.954	1.03E-66	6	apela
	2.98E-65	0.63144	1	0.999	6.11E-61	6	ved
	3.17E-65	0.685035	1	0.981	6.50E-61	6	zgc:165555.15
	2.96E-64	0.781173	0.997	0.885	6.05E-60	6	zgc:165555.9
	1.21E-56	0.85972	0.985	0.81	2.48E-52	6	her15.1
	8.70E-54	0.667392	0.994	0.901	1.78E-49	6	pcdh19
	1.50E-52	0.677331	0.994	0.91	3.07E-48	6	zgc:110425
	1.89E-51	0.667084	0.988	0.798	3.87E-47	6	si:dkey-108k21.10
	5.41E-50	0.700194	0.924	0.569	1.11E-45	6	alcama
	1.84E-48	0.64821	0.945	0.65	3.76E-44	6	klf2a
	5.90E-48	0.807154	0.97	0.842	1.21E-43	6	tead1b
	8.93E-48	0.856288	0.976	0.757	1.83E-43	6	her15.2
	2.45E-44	0.639641	0.851	0.542	5.02E-40	6	prdm1a
	9.68E-44	0.604465	0.793	0.481	1.98E-39	6	msx1a
	7.30E-43	0.628031	0.985	0.832	1.49E-38	6	zgc:110216
	1.03E-40	0.593184	0.991	0.854	2.10E-36	6	tfap2c
	1.38E-40	0.58916	0.887	0.592	2.83E-36	6	lmo4b
	8.45E-40	0.583633	0.939	0.705	1.73E-35	6	zgc:194989
EVL	8.92E-157	1.78852	1	0.899	1.83E-152	10	krt4
	7.27E-153	1.66802	0.997	0.767	1.49E-148	10	krt18
	3.56E-148	1.48228	0.97	0.558	7.27E-144	10	cyt1l
	1.99E-146	1.68217	0.977	0.648	4.07E-142	10	krt5
	1.15E-144	1.49745	0.911	0.379	2.35E-140	10	krt97
	5.04E-141	1.44719	0.97	0.632	1.03E-136	10	cyt1
	2.20E-133	1.34047	0.806	0.264	4.50E-129	10	anxa1c
	1.11E-132	1.32623	0.997	0.884	2.27E-128	10	krt8
	3.15E-125	1.41727	0.987	0.76	6.45E-121	10	krt92
	1.36E-116	1.10111	0.655	0.169	2.78E-112	10	cldne
	1.15E-115	1.0875	0.651	0.169	2.36E-111	10	ponzr5
	8.56E-115	1.14789	0.859	0.373	1.75E-110	10	eppk1
	5.75E-110	1.00827	0.609	0.147	1.18E-105	10	capn9
	1.91E-106	1.3204	0.957	0.75	3.91E-102	10	pfn1
	7.40E-104	1.2256	0.878	0.492	1.51E-99	10	spaca4l
	2.48E-102	0.95048	0.572	0.136	5.07E-98	10	zgc:193505
	7.32E-92	1.22133	0.786	0.355	1.50E-87	10	dnase1l4.1
	8.94E-91	0.965663	0.714	0.275	1.83E-86	10	krt17
	1.94E-86	1.1186	0.691	0.263	3.97E-82	10	tmsb1
	1.52E-66	0.945146	0.566	0.194	3.12E-62	10	ppl
	1.49E-187	3.10584	0.977	0.139	3.05E-183	17	agr1
	9.66E-187	2.93576	0.977	0.139	1.98E-182	17	zgc:193505
	1.88E-182	3.10402	0.992	0.154	3.85E-178	17	si:ch211-195b11.3
	3.29E-172	2.90505	0.97	0.155	6.74E-168	17	krt91
	1.74E-169	3.22638	1	0.175	3.57E-165	17	cldne
	5.47E-164	3.15726	0.985	0.175	1.12E-159	17	ponzr5
	7.80E-125	3.59755	1	0.276	1.60E-120	17	anxa1c
	6.37E-124	3.39383	0.992	0.268	1.30E-119	17	tmsb1
	5.82E-116	3.60157	0.985	0.282	1.19E-111	17	krt17
	7.03E-104	4.42916	1	0.392	1.44E-99	17	krt97
	1.61E-101	3.2071	1	0.384	3.30E-97	17	eppk1
	1.22E-92	3.58743	1	0.501	2.50E-88	17	spaca4l
	9.84E-89	4.00507	1	0.569	2.01E-84	17	cyt1l
	8.35E-86	4.17778	1	0.641	1.71E-81	17	cyt1
	3.94E-85	4.06133	1	0.657	8.06E-81	17	krt5
	4.35E-83	4.1574	1	0.773	8.89E-79	17	krt18
	7.86E-83	3.92151	1	0.766	1.61E-78	17	krt92
	2.76E-82	3.63711	1	0.887	5.66E-78	17	krt8
	3.82E-82	4.27576	1	0.902	7.82E-78	17	krt4
	1.15E-80	3.62833	1	0.755	2.34E-76	17	pfn1
	1.06E-105	4.08658	1	0.147	2.17E-101	20	zgc:110712
	1.65E-101	4.32022	0.985	0.149	3.37E-97	20	agr1
	3.98E-100	4.03647	0.985	0.149	8.14E-96	20	zgc:193505
	1.77E-98	4.0757	1	0.161	3.62E-94	20	evpla
	2.95E-86	4.39845	0.985	0.185	6.04E-82	20	cldne
	1.02E-82	4.34345	1	0.204	2.09E-78	20	ppl
	1.99E-66	4.07214	1	0.277	4.08E-62	20	tmsb1
	6.02E-66	4.4519	1	0.284	1.23E-61	20	anxa1c
	6.65E-65	5.02237	1	0.289	1.36E-60	20	krt17
	3.00E-55	5.41764	1	0.391	6.14E-51	20	eppk1
	1.03E-53	4.83921	1	0.399	2.11E-49	20	krt97
	8.58E-49	4.72455	1	0.507	1.76E-44	20	spaca4l
	6.57E-47	5.06778	1	0.574	1.34E-42	20	cyt1l
	2.06E-45	5.29756	1	0.645	4.22E-41	20	cyt1
	3.38E-45	5.14789	1	0.661	6.92E-41	20	krt5
	7.10E-44	5.04808	1	0.776	1.45E-39	20	krt18
	7.64E-44	4.79027	1	0.769	1.56E-39	20	krt92
	1.27E-43	5.26983	1	0.903	2.60E-39	20	krt4
	1.32E-43	4.60375	1	0.888	2.70E-39	20	krt8
	2.35E-43	4.28301	1	0.758	4.82E-39	20	pfn1
tailbud_NMP	5.26E-95	0.985782	0.866	0.315	1.08E-90	12	pax3a
	1.75E-74	0.954916	0.869	0.402	3.59E-70	12	zic2b
	1.32E-66	0.827206	0.801	0.34	2.70E-62	12	sox3
	1.24E-57	0.813183	0.99	0.741	2.54E-53	12	msx1b
	5.59E-54	0.60555	0.691	0.288	1.14E-49	12	cdh6
	7.08E-54	0.672801	0.928	0.572	1.45E-49	12	notch3
	9.22E-51	0.777559	0.849	0.442	1.89E-46	12	her12
	1.07E-48	0.72964	0.99	0.953	2.19E-44	12	cdx4
	4.61E-45	0.872653	0.814	0.436	9.44E-41	12	her2
	3.64E-44	0.528428	0.753	0.372	7.45E-40	12	hyal2b
	7.69E-42	0.738703	0.955	0.766	1.57E-37	12	cdx1a
	4.38E-40	0.534414	0.797	0.434	8.96E-36	12	usp54a
	2.14E-39	0.542205	0.935	0.581	4.37E-35	12	sp5l
	2.46E-37	0.68758	0.852	0.544	5.04E-33	12	prdm1a
	4.19E-37	0.584621	0.969	0.822	8.57E-33	12	nrarpa
	1.25E-36	0.554847	0.811	0.476	2.55E-32	12	znf703
	4.03E-33	0.645324	0.983	0.887	8.24E-29	12	zgc:165555.9
	6.24E-32	0.550375	0.859	0.529	1.28E-27	12	mdkb
	1.23E-22	0.546946	0.983	0.811	2.52E-18	12	her15.1
	4.01E-16	0.537538	0.942	0.761	8.21E-12	12	her15.2
neural plate_posterior	2.74E-162	0.989531	0.657	0.098	5.60E-158	14	zic2a
	1.17E-158	2.14789	0.955	0.316	2.39E-154	14	pax3a
	3.78E-140	1.707	0.946	0.338	7.73E-136	14	sox3
	2.49E-119	1.38469	0.913	0.369	5.10E-115	14	hyal2b
	1.93E-115	1.4929	0.955	0.403	3.95E-111	14	zic2b
	3.70E-115	1.027	0.678	0.155	7.57E-111	14	pcdh18b
	1.64E-110	1.41983	0.45	0.064	3.36E-106	14	chrd
	2.92E-95	1.29773	0.975	0.582	5.97E-91	14	sp5l
	2.26E-89	1.38152	0.884	0.392	4.62E-85	14	hoxb1b
	1.94E-86	1.21952	0.872	0.412	3.96E-82	14	lmo4a
	2.58E-72	1.11261	0.893	0.451	5.27E-68	14	nova2
	5.73E-72	1.10414	0.917	0.529	1.17E-67	14	mdkb
	1.25E-71	1.07524	0.942	0.558	2.57E-67	14	sox11a
	1.00E-69	1.13592	0.921	0.566	2.05E-65	14	dla
	3.14E-64	1.03214	0.971	0.744	6.42E-60	14	msx1b
	1.35E-63	0.918317	0.934	0.575	2.76E-59	14	notch3
	1.02E-54	0.87711	0.992	0.822	2.08E-50	14	pou5f3
	5.03E-49	1.01369	0.802	0.44	1.03E-44	14	her2
	1.38E-48	0.962368	0.62	0.258	2.83E-44	14	meis2b
	1.49E-48	0.883003	0.835	0.471	3.05E-44	14	mycn
neural plate_anterior	6.28E-97	1.18264	0.621	0.125	1.28E-92	15	otx1
	9.25E-97	1.65724	0.884	0.315	1.89E-92	15	shisa2a
	1.22E-67	0.778551	0.621	0.167	2.49E-63	15	six4b
	5.04E-61	1.15741	0.853	0.382	1.03E-56	15	pcdh10b
	1.97E-58	0.905119	1	0.918	4.04E-54	15	dlx3b
	3.48E-58	1.0824	0.895	0.494	7.11E-54	15	tcf7l1a
	1.52E-51	1.06471	0.932	0.61	3.10E-47	15	lfng
	2.63E-48	1.1039	0.989	0.837	5.38E-44	15	tp63
	5.05E-48	0.827802	0.7	0.287	1.03E-43	15	tcf7l1b
	9.58E-45	0.786725	0.732	0.33	1.96E-40	15	pkdccb
	3.07E-44	0.816537	1	0.998	6.28E-40	15	marcksl1b
	4.25E-40	0.880529	0.826	0.454	8.70E-36	15	fat2
	6.06E-38	1.04183	0.589	0.232	1.24E-33	15	sox4a.1
	1.58E-36	0.848479	0.958	0.828	3.24E-32	15	stm
	1.03E-34	0.95869	0.895	0.618	2.12E-30	15	her9
	6.80E-34	0.989933	0.679	0.334	1.39E-29	15	tbx3a
	9.39E-33	0.881998	0.905	0.666	1.92E-28	15	fgfr4
	1.01E-28	0.97928	0.889	0.744	2.06E-24	15	fn1a
	9.22E-20	0.800313	0.716	0.471	1.89E-15	15	ahnak
apoptosis like	6.43E-165	0.772358	0.484	0.014	1.32E-160	21	rbl2
	4.11E-113	0.997276	0.645	0.042	8.41E-109	21	foxo3b
	9.65E-92	0.815509	0.613	0.046	1.98E-87	21	CABZ01020840.1
	1.34E-86	0.990145	0.387	0.019	2.74E-82	21	isg15
	1.19E-84	1.23831	0.677	0.065	2.43E-80	21	phlda3
	1.76E-62	1.42879	0.79	0.127	3.61E-58	21	si:ch211-260e23.9
	1.83E-61	0.891739	0.629	0.076	3.74E-57	21	cdkn1a
	1.17E-57	1.54364	0.823	0.156	2.39E-53	21	mdm2
	6.59E-44	1.48485	0.774	0.174	1.35E-39	21	sesn3
	3.18E-39	2.32016	0.984	0.635	6.50E-35	21	CABZ01079011.1
	4.48E-33	1.88248	0.968	0.65	9.18E-29	21	si:ch211-160e1.5
	6.27E-28	1.58891	0.984	0.932	1.28E-23	21	ccng1
	2.17E-24	0.775066	0.339	0.052	4.45E-20	21	phlda2
	7.95E-18	1.02798	0.935	0.754	1.63E-13	21	tp53
	1.38E-13	0.724403	0.677	0.307	2.81E-09	21	rnaseh2b
	5.15E-11	0.71876	0.855	0.674	1.05E-06	21	atp5mf
	3.74E-09	0.746111	0.839	0.616	7.65E-05	21	tp53inp1
	8.21E-07	0.826338	0.887	0.69	0.0167976	21	CT027638.1
	4.61E-05	0.768348	0.968	0.981	0.944221	21	mt-co2
	0.000206005	0.77828	0.677	0.491	1	21	nnr
PGC-like	1.08E-212	2.01457	0.707	0.023	2.21E-208	22	lsm14b
	1.72E-166	1.9011	0.672	0.028	3.51E-162	22	slc16a3
	9.48E-126	3.2237	0.862	0.071	1.94E-121	22	ccna1
	1.13E-101	2.04595	0.879	0.093	2.32E-97	22	zgc:173742
	2.18E-100	2.16108	0.741	0.063	4.47E-96	22	rbpms2b
	1.44E-75	4.02449	0.966	0.18	2.95E-71	22	h1m
	1.12E-44	2.60766	0.897	0.269	2.30E-40	22	nanog
	2.61E-41	1.96135	0.759	0.179	5.34E-37	22	mapre1a
	1.58E-39	1.88196	0.845	0.243	3.24E-35	22	si:dkey-13i19.8
	9.82E-36	2.73689	0.897	0.368	2.01E-31	22	mkrn4
	5.82E-32	2.44746	1	0.943	1.19E-27	22	nme2b.1
	1.01E-30	1.74484	0.845	0.3	2.06E-26	22	gstm.1
	1.66E-30	2.27897	0.845	0.371	3.41E-26	22	sod1
	2.92E-29	1.85542	0.793	0.287	5.98E-25	22	rcc1
	2.56E-28	2.31898	0.897	0.506	5.23E-24	22	gtf2a1
	1.58E-27	2.06895	0.931	0.657	3.24E-23	22	zgc:56699
	5.46E-22	1.93308	0.776	0.35	1.12E-17	22	ccnb2
	9.65E-22	1.96769	0.845	0.491	1.97E-17	22	cnp
	1.31E-21	1.77888	0.948	0.736	2.69E-17	22	ccna2
	6.21E-16	1.92867	0.845	0.712	1.27E-11	22	pfn2
annotated cell clusters (12hpf)	p_val	avg_logFC	pct.1	pct.2	p_val_adj	cluster	gene
PSM	6.82E-141	0.786111	0.959	0.619	1.37E-136	0	hoxb9a
	2.44E-139	0.909313	0.998	0.84	4.90E-135	0	hes6
	2.88E-135	0.801887	0.875	0.432	5.79E-131	0	pcdh8
	5.82E-131	0.768715	0.949	0.596	1.17E-126	0	hoxb7a
	8.62E-128	0.760743	0.997	0.743	1.74E-123	0	fn1b
	8.79E-125	0.648847	0.95	0.681	1.77E-120	0	pprc1
	8.81E-122	0.804887	0.995	0.734	1.77E-117	0	tbx16
	1.05E-119	0.672958	0.946	0.634	2.11E-115	0	hoxc6b
	6.14E-119	0.599954	0.838	0.45	1.24E-114	0	fzd10
	8.99E-119	0.811163	0.985	0.7	1.81E-114	0	blf
	1.13E-100	0.593448	0.91	0.54	2.27E-96	0	itm2cb
	4.78E-94	0.604571	0.923	0.617	9.62E-90	0	hoxc3a
	1.15E-93	0.544083	0.946	0.673	2.31E-89	0	mcm3
	1.09E-92	0.702427	0.77	0.427	2.20E-88	0	zgc:56585
	1.73E-91	0.687648	0.94	0.648	3.49E-87	0	actc1a
	1.31E-90	0.543726	0.928	0.622	2.63E-86	0	mcm5
	1.37E-79	0.586679	0.953	0.763	2.75E-75	0	cdca7a
	5.65E-76	0.9382	0.91	0.704	1.14E-71	0	msgn1
	2.55E-74	0.600456	0.973	0.787	5.14E-70	0	tob1a
	6.77E-71	0.691236	0.713	0.401	1.36E-66	0	her7
	3.65E-245	1.21286	0.968	0.424	7.35E-241	1	pcdh8
	3.22E-242	1.22409	0.984	0.498	6.48E-238	1	tbx16l
	2.15E-236	0.948349	0.957	0.439	4.33E-232	1	fzd10
	2.72E-225	1.18202	0.997	0.745	5.47E-221	1	fn1b
	3.09E-222	1.94507	0.994	0.696	6.22E-218	1	msgn1
	2.41E-190	1.10732	1	0.735	4.84E-186	1	tbx16
	2.51E-190	0.982569	0.968	0.536	5.06E-186	1	itm2cb
	5.92E-175	0.985405	0.994	0.786	1.19E-170	1	tob1a
	4.00E-163	0.89141	0.983	0.593	8.05E-159	1	snai1a
	8.37E-157	0.756538	0.905	0.432	1.68E-152	1	dld
	2.34E-150	0.915797	1	0.841	4.70E-146	1	hes6
	2.77E-147	0.718125	0.959	0.593	5.57E-143	1	ddit4
	3.19E-141	0.877781	0.954	0.593	6.43E-137	1	rbm38
	1.01E-136	0.822621	0.863	0.385	2.03E-132	1	her7
	5.99E-126	0.749821	0.94	0.606	1.21E-121	1	inka1b
	1.01E-120	0.826505	0.838	0.421	2.04E-116	1	zgc:56585
	3.08E-120	0.803793	1	0.974	6.20E-116	1	ved
	7.62E-98	0.748996	0.952	0.649	1.53E-93	1	actc1a
	1.42E-79	0.882939	0.857	0.541	2.85E-75	1	szl
	4.96E-70	0.803166	0.971	0.847	9.97E-66	1	gid8b
	2.57E-135	1.88812	0.838	0.082	5.17E-131	15	her11
	1.27E-117	2.45183	0.912	0.121	2.56E-113	15	tbx6
	1.16E-73	2.54961	0.775	0.13	2.33E-69	15	fsta
	4.80E-63	1.72275	0.9	0.238	9.66E-59	15	kazald2
	2.13E-57	2.42826	0.988	0.4	4.29E-53	15	tcf15
	2.57E-56	3.09044	0.85	0.229	5.17E-52	15	meox1
	1.61E-54	2.29253	1	0.401	3.24E-50	15	rdh10a
	1.61E-52	1.93307	1	0.534	3.24E-48	15	foxc1a
	4.03E-49	1.97773	0.9	0.305	8.11E-45	15	nog1
	5.38E-47	1.48262	1	0.535	1.08E-42	15	rasgef1ba
	3.59E-43	1.38502	1	0.668	7.22E-39	15	gas1a
	6.64E-42	1.83294	0.963	0.518	1.34E-37	15	arl4aa
	5.13E-41	2.90272	0.762	0.233	1.03E-36	15	ripply1
	6.04E-39	1.39987	0.975	0.589	1.22E-34	15	sipa1l2
	8.44E-35	1.80298	0.988	0.645	1.70E-30	15	aldh1a2
	1.05E-34	1.40715	0.988	0.662	2.10E-30	15	greb1l
	8.80E-33	1.82229	0.738	0.262	1.77E-28	15	ripply2
	1.96E-27	1.45178	0.4	0.081	3.94E-23	15	myf5
	1.08E-16	1.5102	0.525	0.209	2.18E-12	15	rgcc
	6.22E-13	1.49702	0.762	0.479	1.25E-08	15	pcdh8
pronephric mesoderm	2.17E-151	0.906914	1	0.929	4.36E-147	2	id3
	4.80E-147	1.17759	1	0.907	9.66E-143	2	chac1
	2.88E-146	0.775337	0.932	0.484	5.79E-142	2	trib3
	1.24E-135	0.924996	0.993	0.653	2.50E-131	2	igfbp1a
	2.31E-128	0.855094	0.967	0.543	4.66E-124	2	pax2a
	2.71E-123	0.606148	0.925	0.541	5.46E-119	2	mthfd2
	8.16E-122	0.630158	0.955	0.58	1.64E-117	2	sesn2
	9.08E-118	0.728059	1	0.969	1.83E-113	2	serpinh1b
	2.05E-116	0.660356	0.988	0.716	4.13E-112	2	si:ch211-15b10.6
	3.91E-116	0.936843	0.977	0.748	7.88E-112	2	atf3
	7.43E-112	0.747331	0.911	0.545	1.50E-107	2	pdgfra
	1.57E-103	0.698941	0.944	0.57	3.16E-99	2	si:dkey-73n10.1
	1.56E-95	0.65286	0.981	0.64	3.15E-91	2	osr1
	1.64E-95	0.846608	1	0.942	3.29E-91	2	zgc:153409
	3.38E-90	0.674522	0.819	0.433	6.79E-86	2	stc2a
	2.77E-87	0.68985	1	0.906	5.57E-83	2	hist1h4l.18
	1.09E-83	0.688897	0.99	0.79	2.19E-79	2	si:dkey-108k21.10
	1.21E-69	0.652584	0.948	0.657	2.44E-65	2	lbx2
	1.81E-59	0.596993	0.977	0.839	3.65E-55	2	dhrs3b
	1.19E-18	0.837454	0.809	0.703	2.40E-14	2	CU457819.3
	1.95E-143	1.01035	0.994	0.743	3.92E-139	5	aspm
	4.41E-130	0.933165	0.998	0.802	8.87E-126	5	cenpf
	3.54E-111	0.735723	0.96	0.575	7.12E-107	5	kpna2
	3.74E-110	0.668621	0.998	0.896	7.52E-106	5	tpx2
	1.58E-108	0.765664	0.986	0.784	3.19E-104	5	si:ch211-69g19.2
	2.01E-107	0.607095	0.948	0.595	4.05E-103	5	tacc3
	5.75E-107	0.728234	0.994	0.855	1.16E-102	5	top2a
	6.96E-100	0.608677	0.976	0.697	1.40E-95	5	kmt5ab
	2.33E-99	0.646113	0.996	0.822	4.70E-95	5	nusap1
	9.62E-98	0.722578	0.972	0.548	1.94E-93	5	pax2a
	7.96E-89	0.63658	0.982	0.735	1.60E-84	5	kif11
	1.26E-86	0.572967	0.888	0.517	2.53E-82	5	numa1
	1.05E-84	0.655307	0.986	0.625	2.12E-80	5	lsp1a
	1.10E-83	0.575472	1	0.931	2.22E-79	5	ube2c.1
	2.45E-83	0.652319	0.986	0.805	4.93E-79	5	cenpe
	2.59E-78	0.587669	0.998	0.921	5.22E-74	5	mki67
	3.54E-73	0.666074	0.954	0.661	7.12E-69	5	lbx2
	2.63E-60	0.598765	0.982	0.841	5.29E-56	5	dhrs3b
	8.29E-58	0.614335	0.683	0.35	1.67E-53	5	eva1a
	2.01E-44	0.616357	0.888	0.627	4.05E-40	5	aldh1a2
lateral plate mesoderm	1.16E-142	0.810816	0.93	0.457	2.32E-138	3	gata5
	2.08E-127	0.782555	0.967	0.624	4.18E-123	3	mcm5
	2.17E-125	0.866777	0.982	0.64	4.38E-121	3	osr1
	1.89E-123	0.903275	0.975	0.621	3.81E-119	3	lsp1a
	2.13E-120	0.91215	1	0.832	4.29E-116	3	cxcl12a
	4.19E-119	0.750765	0.998	0.873	8.43E-115	3	slbp
	1.47E-114	0.842851	0.974	0.764	2.96E-110	3	cdca7a
	5.00E-111	0.694251	0.965	0.676	1.01E-106	3	mcm3
	2.20E-106	0.663839	1	0.893	4.43E-102	3	pbx4
	6.31E-102	0.723398	0.947	0.545	1.27E-97	3	pax2a
	1.62E-101	0.724686	0.748	0.339	3.26E-97	3	eva1a
	5.92E-101	0.696807	0.975	0.736	1.19E-96	3	mcm6
	4.88E-98	0.74994	0.928	0.631	9.83E-94	3	tpm4a
	6.09E-96	0.729085	1	0.929	1.23E-91	3	id3
	5.78E-93	0.780332	0.786	0.419	1.16E-88	3	tmem88a
	1.77E-92	0.646471	0.925	0.65	3.55E-88	3	hoxb3a
	8.47E-92	0.666722	0.97	0.653	1.70E-87	3	fstl1a
	1.01E-68	0.639652	0.979	0.776	2.03E-64	3	mdka
	6.27E-68	0.631879	0.848	0.526	1.26E-63	3	her6
	2.41E-43	0.625986	0.891	0.668	4.86E-39	3	insb
	1.03E-306	0.95969	0.847	0.166	2.08E-302	6	fgfrl1b
	4.10E-245	0.987418	0.873	0.24	8.25E-241	6	pkdccb
	2.10E-229	1.7286	0.951	0.359	4.23E-225	6	rdh10a
	6.19E-217	1.24088	0.595	0.102	1.25E-212	6	twist1a
	1.69E-205	1.13443	0.984	0.432	3.41E-201	6	fgfr4
	1.85E-189	1.30652	0.984	0.573	3.72E-185	6	si:dkey-73n10.1
	3.15E-186	1.09437	0.998	0.895	6.35E-182	6	pbx4
	9.70E-184	1.09116	0.98	0.459	1.95E-179	6	gata5
	1.75E-180	0.964685	0.953	0.458	3.53E-176	6	si:ch73-22o12.1
	1.20E-174	1.4681	0.994	0.835	2.41E-170	6	cxcl12a
	2.41E-170	1.01661	0.959	0.498	4.84E-166	6	zic2a
	1.11E-153	0.989122	0.898	0.447	2.24E-149	6	snai1b
	2.04E-152	1.03781	0.515	0.104	4.11E-148	6	fsta
	1.07E-149	0.987304	0.988	0.63	2.16E-145	6	tpm4a
	4.63E-149	1.33979	0.98	0.628	9.31E-145	6	tead1b
	9.39E-148	0.973042	0.982	0.637	1.89E-143	6	nrp2b
	2.54E-144	1.27731	0.663	0.201	5.11E-140	6	ripply1
	3.94E-136	1.12856	0.98	0.626	7.92E-132	6	lsp1a
	1.81E-119	0.901473	0.761	0.331	3.64E-115	6	slc12a2
	1.03E-88	1.09782	0.888	0.527	2.06E-84	6	her6
neural palte_posterior_dorsal	0	2.6971	0.998	0.425	0	4	si:ch211-152c2.3
	0	2.24909	0.949	0.319	0	4	msx1b
	0	1.83412	0.953	0.242	0	4	ptgdsb.2
	0	1.71421	0.903	0.135	0	4	tfap2c
	0	1.2708	0.643	0.071	0	4	prdm1a
	0	1.23499	0.708	0.1	0	4	tfap2a
	1.62E-296	1.88524	0.925	0.291	3.25E-292	4	pcdh19
	2.75E-294	2.45347	0.994	0.56	5.54E-290	4	apela
	1.19E-253	1.38062	0.789	0.193	2.40E-249	4	her12
	7.97E-243	1.53525	0.947	0.453	1.60E-238	4	mdkb
	2.24E-240	1.69147	0.957	0.457	4.52E-236	4	ptgdsb.1
	2.32E-216	1.3826	0.919	0.465	4.67E-212	4	dag1
	3.79E-202	1.42065	0.988	0.857	7.62E-198	4	alcamb
	5.46E-194	1.89336	0.866	0.397	1.10E-189	4	her15.1
	3.95E-176	2.07546	0.886	0.511	7.94E-172	4	her15.2
	1.61E-172	1.93843	0.765	0.278	3.24E-168	4	dlx3b
	2.86E-139	1.26225	0.7	0.253	5.76E-135	4	her9
	1.89E-104	1.32401	0.765	0.395	3.80E-100	4	her2
	1.86E-95	1.59346	0.402	0.103	3.75E-91	4	tp63
	3.31E-88	1.47385	0.732	0.38	6.66E-84	4	tagln2
tailbud mesodermal progenitor	2.36E-271	1.61825	0.946	0.235	4.74E-267	7	fgf8a
	4.32E-234	1.87898	0.973	0.324	8.69E-230	7	tbxta
	3.66E-202	1.42097	0.891	0.243	7.36E-198	7	foxd5
	1.20E-198	1.70478	0.986	0.48	2.41E-194	7	clstn1
	4.13E-196	1.55506	0.965	0.375	8.32E-192	7	cyp26a1
	8.73E-187	2.36223	0.989	0.547	1.76E-182	7	szl
	5.30E-178	1.01159	0.866	0.262	1.07E-173	7	hoxd9a
	6.25E-177	1.70751	0.995	0.611	1.26E-172	7	snai1a
	8.66E-169	1.24515	0.951	0.415	1.74E-164	7	eve1
	4.92E-168	1.58842	0.989	0.608	9.91E-164	7	rbm38
	8.09E-159	1.38503	1	0.803	1.63E-154	7	ube2e2
	4.25E-154	1.12203	0.959	0.443	8.56E-150	7	hoxa9a
	7.71E-147	1.10341	0.946	0.529	1.55E-142	7	nt5dc2
	1.64E-139	1.19428	0.932	0.453	3.29E-135	7	dld
	2.76E-133	1.48983	0.997	0.748	5.55E-129	7	tbx16
	7.99E-123	1.17768	1	0.849	1.61E-118	7	hes6
	4.66E-116	0.971014	0.997	0.87	9.38E-112	7	slc38a5b
	1.27E-102	1.02844	0.997	0.976	2.56E-98	7	ved
	4.57E-97	0.944954	0.872	0.408	9.19E-93	7	her7
	5.26E-30	1.14784	0.847	0.72	1.06E-25	7	msgn1
other poliferating	4.72E-74	0.295549	1	0.993	9.49E-70	8	rps7
	2.52E-70	0.659945	0.997	0.901	5.07E-66	8	zgc:158463
	1.09E-68	0.305015	1	0.99	2.20E-64	8	rpl10a
	6.80E-66	0.271213	1	0.993	1.37E-61	8	rpl17
	1.89E-65	0.291353	1	0.987	3.80E-61	8	rps3a
	1.85E-57	0.472591	0.997	0.897	3.72E-53	8	si:ch211-114n24.6
	4.19E-56	0.436358	1	0.942	8.43E-52	8	tuba8l4
	2.45E-47	0.497771	0.932	0.588	4.93E-43	8	kpna2
	4.72E-46	0.336728	1	0.93	9.51E-42	8	psmb7
	2.02E-40	0.305973	1	0.929	4.07E-36	8	eif3g
	1.34E-39	0.37516	0.994	0.881	2.69E-35	8	tuba8l
	2.01E-39	0.276873	1	0.922	4.04E-35	8	eif4a3
	7.19E-39	0.336235	0.989	0.826	1.45E-34	8	cdk1
	3.39E-38	0.368439	0.992	0.839	6.82E-34	8	ccnb1
	4.30E-34	0.454901	0.997	0.88	8.65E-30	8	tuba8l2
	4.41E-34	0.301544	0.994	0.846	8.87E-30	8	nip7
	1.60E-31	0.267583	1	0.882	3.23E-27	8	aurkb
	3.06E-30	0.302524	1	0.944	6.15E-26	8	psat1
	4.01E-28	0.308472	0.977	0.79	8.07E-24	8	si:ch211-69g19.2
	2.51E-26	0.272548	0.975	0.697	5.05E-22	8	CU457819.3
	1.15E-50	0.589175	0.141	0.747	2.31E-46	9	utp25
	1.50E-44	0.60041	0.098	0.616	3.03E-40	9	ttf1
	1.08E-43	0.736975	0.144	0.706	2.18E-39	9	zfand5a
	5.83E-42	0.674021	0.131	0.666	1.17E-37	9	utp6
	7.92E-40	0.598846	0.196	0.793	1.59E-35	9	ruvbl1
	1.04E-34	0.707868	0.258	0.904	2.09E-30	9	tp53
	4.29E-33	0.603071	0.098	0.532	8.64E-29	9	tefa
	1.27E-27	0.595544	0.297	0.933	2.57E-23	9	hspe1
	1.78E-26	0.648318	0.075	0.429	3.57E-22	9	abhd17c
	2.01E-24	0.745816	0.069	0.398	4.06E-20	9	zgc:110796
	7.68E-24	0.815494	0.154	0.562	1.55E-19	9	foxc1a
	2.33E-21	0.827895	0.095	0.42	4.70E-17	9	paxbp1
	1.33E-19	0.747515	0.209	0.631	2.68E-15	9	kpna2
	2.04E-17	0.633918	0.098	0.384	4.10E-13	9	f11r.1
	4.60E-17	0.646934	0.359	0.939	9.27E-13	9	msna
	1.35E-16	0.649623	0.069	0.319	2.72E-12	9	hsp90aa1.2
	2.40E-15	0.619349	0.046	0.262	4.83E-11	9	peli2
	2.05E-12	0.595151	0.069	0.271	4.13E-08	9	si:ch211-260e23.9
	2.76E-05	1.05802	0.435	0.933	0.556246	9	zgc:158463
	6.95E-05	0.686705	0.402	0.746	1	9	msgn1
lateral mesoderm_heart	4.92E-48	0.744266	0.984	0.946	9.90E-44	10	psat1
	6.04E-46	0.55969	1	0.994	1.22E-41	10	actb2
	1.17E-34	0.819057	0.841	0.666	2.35E-30	10	osr1
	4.57E-30	0.627624	0.984	0.951	9.19E-26	10	marcksl1b
	1.49E-26	0.84273	0.711	0.494	3.00E-22	10	gata5
	1.23E-23	0.808811	0.671	0.531	2.48E-19	10	zic2a
	4.83E-20	0.607614	0.955	0.948	9.73E-16	10	rrm2
	1.18E-15	0.718002	0.707	0.659	2.37E-11	10	tpm4a
	7.33E-15	0.646878	0.74	0.743	1.48E-10	10	si:ch211-15b10.6
	3.13E-14	0.550645	0.797	0.757	6.29E-10	10	zic2b
	4.16E-14	0.555446	0.858	0.887	8.37E-10	10	rbbp4
	6.45E-13	0.543316	0.711	0.736	1.30E-08	10	bnip4
	1.27E-12	0.655429	0.744	0.796	2.57E-08	10	mdh1aa
	1.33E-12	0.618428	0.618	0.577	2.68E-08	10	mthfd2
	2.30E-12	0.662627	0.65	0.644	4.62E-08	10	cnn3a
	6.17E-12	0.622984	0.276	0.138	1.24E-07	10	twist1a
	1.50E-11	0.578495	0.569	0.525	3.01E-07	10	fscn1a
	2.07E-08	0.608181	0.516	0.404	0.000417007	10	rdh10a
	2.74E-08	0.62262	0.886	0.917	0.000552285	10	chac1
	8.53E-08	0.537716	0.337	0.242	0.001717	10	tnni2b.1
EVL	5.63E-57	1.11599	1	0.895	1.13E-52	11	krt4
	1.08E-50	0.738832	0.991	0.966	2.18E-46	11	krt18a.1
	2.27E-40	1.00073	0.861	0.488	4.58E-36	11	krt92
	1.35E-37	0.862867	0.87	0.568	2.72E-33	11	krt8
	2.77E-36	1.03812	0.861	0.609	5.57E-32	11	krt5
	4.47E-36	1.34299	0.833	0.5	8.99E-32	11	spaca4l
	1.61E-35	1.03574	0.907	0.858	3.23E-31	11	pfn1
	2.47E-33	0.95055	0.806	0.483	4.96E-29	11	cyt1
	4.08E-27	0.961666	0.704	0.37	8.20E-23	11	cyt1l
	6.03E-27	0.873714	0.685	0.341	1.21E-22	11	krt91
	5.12E-14	0.802578	0.454	0.211	1.03E-09	11	anxa1c
	1.81E-11	0.800343	0.852	0.888	3.64E-07	11	tuba8l2
	4.18E-11	0.901663	0.37	0.167	8.41E-07	11	si:ch211-195b11.3
	1.05E-09	0.650868	0.37	0.179	2.11E-05	11	agr1
	1.31E-08	0.854069	0.444	0.283	0.000264662	11	dnase1l4.1
	7.12E-08	0.610113	0.343	0.176	0.00143271	11	im:7150988
	1.12E-07	0.788206	0.259	0.112	0.00225313	11	si:ch211-157c3.4
	1.38E-07	0.625404	0.37	0.208	0.00277859	11	cldne
	2.23E-06	0.628702	0.333	0.192	0.0448019	11	krt17
	2.73E-05	0.627042	0.25	0.131	0.550011	11	capn9
	1.02E-152	2.40414	0.963	0.132	2.06E-148	12	zgc:193505
	1.35E-144	2.40488	1	0.155	2.71E-140	12	ponzr5
	4.56E-140	2.39684	0.981	0.155	9.18E-136	12	si:ch211-195b11.3
	1.68E-134	2.42771	0.991	0.167	3.37E-130	12	agr1
	1.26E-119	2.37352	0.972	0.179	2.53E-115	12	krt17
	3.02E-117	2.33242	1	0.201	6.07E-113	12	anxa1c
	3.72E-115	2.50289	0.963	0.178	7.48E-111	12	icn
	4.08E-103	2.86447	1	0.25	8.21E-99	12	krt97
	1.55E-100	3.31516	1	0.269	3.11E-96	12	tmsb1
	1.03E-86	2.9909	1	0.335	2.07E-82	12	krt91
	1.71E-82	3.06168	1	0.364	3.45E-78	12	cyt1l
	2.44E-71	3.11463	1	0.486	4.91E-67	12	krt92
	7.20E-71	2.97045	1	0.479	1.45E-66	12	cyt1
	7.40E-70	3.01711	1	0.496	1.49E-65	12	spaca4l
	4.59E-69	2.4099	0.991	0.391	9.23E-65	12	eppk1
	9.80E-67	3.00456	1	0.566	1.97E-62	12	krt8
	3.00E-64	3.02272	1	0.606	6.04E-60	12	krt5
	5.16E-62	3.24876	1	0.895	1.04E-57	12	krt4
	6.41E-62	3.0306	1	0.966	1.29E-57	12	krt18a.1
	9.94E-59	2.63795	1	0.856	2.00E-54	12	pfn1
	3.47E-70	3.83338	0.758	0.161	6.99E-66	13	ponzr5
	5.58E-70	4.01638	0.714	0.138	1.12E-65	13	zgc:193505
	2.45E-66	4.22982	0.868	0.254	4.92E-62	13	krt97
	3.21E-60	3.96407	0.725	0.17	6.47E-56	13	im:7150988
	6.31E-59	4.18605	0.967	0.488	1.27E-54	13	krt92
	1.64E-56	4.09308	1	0.966	3.30E-52	13	krt18a.1
	2.48E-54	4.35915	0.989	0.895	5.00E-50	13	krt4
	1.88E-50	3.86693	0.725	0.208	3.78E-46	13	anxa1c
	1.25E-49	4.09525	0.912	0.482	2.51E-45	13	cyt1
	1.29E-48	3.93117	0.857	0.369	2.60E-44	13	cyt1l
	4.53E-48	3.93347	0.835	0.339	9.12E-44	13	krt91
	1.73E-46	4.08874	0.901	0.499	3.48E-42	13	spaca4l
	2.07E-46	3.85088	0.769	0.278	4.17E-42	13	dnase1l4.1
	4.96E-46	4.15594	0.912	0.568	9.98E-42	13	krt8
	1.66E-41	3.42878	0.67	0.204	3.34E-37	13	cldne
	5.65E-41	4.06466	0.89	0.609	1.14E-36	13	krt5
	8.85E-40	3.61917	0.736	0.276	1.78E-35	13	tmsb1
	9.61E-40	3.63152	0.637	0.187	1.93E-35	13	krt17
	1.36E-36	3.76906	0.89	0.858	2.74E-32	13	pfn1
	1.78E-23	3.71516	0.516	0.188	3.58E-19	13	icn
PGC-like	8.50E-247	2.58635	0.697	0.028	1.71E-242	14	lsm14b
	1.69E-200	3.53472	0.82	0.055	3.41E-196	14	ccna1
	3.31E-133	2.29041	0.629	0.048	6.66E-129	14	rbpms2b
	4.69E-111	5.00866	0.933	0.165	9.44E-107	14	h1m
	2.33E-96	2.96327	0.674	0.083	4.69E-92	14	nanog
	4.78E-69	2.57343	0.674	0.12	9.61E-65	14	zgc:173742
	8.36E-55	2.3527	0.64	0.131	1.68E-50	14	ezrb
	3.04E-45	2.37483	0.315	0.034	6.12E-41	14	cldnd
	6.18E-40	2.56987	0.742	0.285	1.24E-35	14	ckbb
	1.06E-35	3.18942	0.831	0.516	2.13E-31	14	mkrn4
	1.35E-32	2.25114	0.708	0.305	2.71E-28	14	mapre1a
	1.42E-32	2.40765	0.798	0.472	2.87E-28	14	gstm.1
	7.12E-30	2.50813	0.719	0.353	1.43E-25	14	STMP1
	1.50E-29	2.47569	0.865	0.846	3.03E-25	14	s100a1
	2.52E-28	2.65929	0.775	0.515	5.07E-24	14	gtf2a1
	4.69E-28	2.30311	0.865	0.842	9.44E-24	14	pfn2
	1.21E-26	2.3944	0.82	0.802	2.44E-22	14	zgc:56699
	2.82E-24	2.26278	0.596	0.237	5.67E-20	14	mid1ip1l
	3.17E-23	2.3914	0.73	0.469	6.39E-19	14	rcc1
	3.43E-14	2.27006	0.528	0.265	6.90E-10	14	uacab
neural plate border	1.31E-247	1.68175	0.9	0.023	2.63E-243	17	zgc:92380
	4.49E-132	2.15422	0.95	0.057	9.04E-128	17	nkx2.7
	1.17E-115	1.75281	0.575	0.021	2.35E-111	17	cldni
	1.79E-100	2.11153	1	0.084	3.61E-96	17	foxi1
	5.19E-76	3.66804	1	0.124	1.04E-71	17	tp63
	2.88E-68	2.10657	0.975	0.132	5.81E-64	17	shisa2a
	1.90E-65	2.08273	0.95	0.124	3.82E-61	17	klf2a
	1.03E-62	2.24015	1	0.151	2.07E-58	17	gata3
	1.15E-55	1.66808	0.975	0.15	2.32E-51	17	cldn7b
	1.42E-53	1.90789	0.95	0.152	2.87E-49	17	myh9a
	1.49E-44	1.80176	0.975	0.197	3.01E-40	17	tfap2c
	3.11E-37	2.86106	1	0.316	6.25E-33	17	dlx3b
	3.50E-34	1.66098	0.8	0.159	7.04E-30	17	vim
	1.18E-33	4.08494	1	0.407	2.37E-29	17	tagln2
	5.72E-33	2.15704	1	0.342	1.15E-28	17	pcdh19
	7.92E-28	2.51362	1	0.471	1.59E-23	17	si:ch211-152c2.3
	2.86E-26	1.90807	0.975	0.487	5.76E-22	17	gsta.1
	2.57E-25	2.22576	1	0.952	5.18E-21	17	marcksl1b
	7.82E-25	1.93524	1	0.798	1.57E-20	17	aldob
	2.44E-24	2.22768	1	0.683	4.92E-20	17	epcam
annotated cell clusters (18hpf)	p_val	avg_logFC	pct.1	pct.2	p_val_adj	cluster	gene
epidermis	1.44E-181	0.973097	0.997	0.938	2.93E-177	0	actb1
	5.71E-162	0.862177	1	0.978	1.17E-157	0	tmsb4x
	1.62E-157	1.06895	0.996	0.852	3.31E-153	0	pfn1
	3.70E-149	1.21749	0.91	0.504	7.56E-145	0	tagln2
	3.98E-138	1.11643	0.907	0.482	8.14E-134	0	cldni
	7.98E-134	1.07517	0.964	0.624	1.63E-129	0	cfl1l
	6.36E-133	0.850257	0.983	0.818	1.30E-128	0	apoeb
	1.07E-113	1.00636	0.943	0.666	2.19E-109	0	epcam
	6.57E-107	1.20358	0.548	0.203	1.34E-102	0	cfd
	1.86E-105	0.726443	0.869	0.498	3.81E-101	0	tmsb1
	3.06E-62	0.883298	0.776	0.646	6.25E-58	0	cnn2
	2.40E-55	0.786745	0.681	0.433	4.89E-51	0	cd9b
	1.29E-50	0.887039	0.525	0.306	2.64E-46	0	cotl1
	9.48E-47	0.920085	0.487	0.261	1.94E-42	0	ecrg4b
	4.27E-45	0.893362	0.51	0.287	8.72E-41	0	zgc:92380
	2.85E-39	0.780104	0.63	0.459	5.82E-35	0	pdlim1
	1.07E-38	0.879488	0.522	0.351	2.20E-34	0	zgc:162730
	3.75E-29	0.72065	0.373	0.214	7.67E-25	0	s100a10b
	8.75E-29	0.870113	0.353	0.201	1.79E-24	0	si:rp71-77l1.1
	1.56E-26	0.802257	0.538	0.433	3.20E-22	0	sdr16c5a
other proliferating	2.48E-130	1.94988	0.877	0.956	5.06E-126	1	AL935186.10
	1.03E-117	1.39822	0.899	0.978	2.11E-113	1	zgc:158463
	1.70E-25	2.07779	0.587	0.682	3.48E-21	1	CT583728.24
	3.34E-22	1.06696	0.144	0.429	6.82E-18	1	h2ax
	4.29E-21	0.838608	0.097	0.33	8.76E-17	1	CU459186.2
	1.34E-20	0.80883	0.096	0.323	2.74E-16	1	zgc:173552.4
	5.93E-20	0.989041	0.143	0.409	1.21E-15	1	si:ch211-113a14.18
	9.53E-19	0.806176	0.152	0.416	1.95E-14	1	hist1h2a6
	2.41E-18	0.833489	0.114	0.341	4.93E-14	1	CU457819.1
	9.82E-18	0.829893	0.135	0.375	2.01E-13	1	zgc:153405
	1.55E-17	0.783772	0.085	0.28	3.17E-13	1	CU459186.5
	5.93E-17	0.918467	0.099	0.302	1.21E-12	1	zgc:173552.2
	1.81E-16	0.962293	0.123	0.342	3.70E-12	1	si:ch1073-153i20.4
	2.43E-16	1.47223	0.17	0.431	4.96E-12	1	hist2h3c
	1.02E-15	0.82356	0.146	0.377	2.08E-11	1	apela
	1.72E-14	1.966	0.496	0.554	3.51E-10	1	AL935186.11
	6.59E-14	0.92437	0.179	0.426	1.35E-09	1	si:dkey-261m9.12
	3.35E-13	0.819987	0.099	0.271	6.83E-09	1	CU302436.1
	1.67E-07	1.31798	0.13	0.269	0.00341168	1	zgc:173585
	2.34E-05	1.51716	0.157	0.288	0.478551	1	ano9a.1
spinal cord_dorsal	5.93E-249	1.63188	0.862	0.129	1.21E-244	2	sox19a
	2.74E-229	1.49226	0.984	0.227	5.60E-225	2	cldn5a
	7.99E-227	1.4983	0.833	0.126	1.63E-222	2	her4.2.1
	3.49E-226	1.31996	0.84	0.128	7.13E-222	2	her4.4
	3.08E-223	1.37722	0.942	0.206	6.30E-219	2	si:ch211-212k18.5
	2.01E-203	1.89545	0.907	0.202	4.10E-199	2	sox3
	1.41E-175	1.74766	0.971	0.304	2.89E-171	2	wnt11
	9.12E-170	2.06426	0.83	0.197	1.86E-165	2	olig4
	3.75E-166	1.83908	0.99	0.363	7.66E-162	2	nova2
	3.58E-161	1.36851	0.962	0.275	7.31E-157	2	pax3a
	6.80E-147	1.35265	0.968	0.317	1.39E-142	2	lfng
	8.65E-146	1.45652	0.756	0.174	1.77E-141	2	scg3
	3.63E-144	1.65767	0.894	0.283	7.41E-140	2	cep131
	1.94E-143	1.58371	0.901	0.274	3.97E-139	2	dla
	7.08E-137	1.36061	1	0.438	1.45E-132	2	mdkb
	1.05E-122	1.41616	0.933	0.306	2.14E-118	2	her4.1
	1.40E-121	1.79906	0.984	0.555	2.87E-117	2	her2
	4.42E-109	1.70905	0.965	0.476	9.03E-105	2	zic2b
	4.07E-105	1.3108	0.994	0.673	8.32E-101	2	tuba1a
	3.62E-81	1.31664	0.99	0.657	7.40E-77	2	her15.2
	1.69E-41	0.758212	1	0.984	3.45E-37	8	si:ch211-222l21.1
	1.31E-27	0.612319	0.994	0.98	2.69E-23	8	ptmab
	1.35E-26	0.662106	0.956	0.93	2.76E-22	8	hnrnpaba
	4.19E-23	1.07355	0.8	0.693	8.55E-19	8	tuba1a
	3.97E-18	1.04234	0.717	0.504	8.11E-14	8	zic2b
	9.61E-17	1.02243	0.867	0.895	1.96E-12	8	hspb1
	7.59E-15	1.3422	0.456	0.246	1.55E-10	8	sox3
	9.45E-15	1.02396	0.644	0.473	1.93E-10	8	mdkb
	1.20E-13	1.28756	0.428	0.236	2.46E-09	8	olig4
	2.31E-07	0.782827	0.311	0.178	0.00471447	8	sox19a
	3.79E-07	0.670004	0.35	0.229	0.00774346	8	tuba1c
	2.91E-06	0.614787	0.533	0.404	0.0593861	8	nova2
	3.85E-06	0.690012	0.7	0.722	0.0786094	8	cdx4
	2.74E-05	0.599662	0.2	0.405	0.559532	8	hist2h3c
	0.000205068	0.611748	0.444	0.35	1	8	wnt11
	0.000470624	0.721748	0.417	0.357	1	8	si:ch211-152c2.3
	0.0025469	0.653612	0.35	0.281	1	8	cldn5a
	0.0032462	0.735334	0.494	0.494	1	8	sox11b
	0.00581232	0.61995	0.472	0.472	1	8	nusap1
	0.00999967	0.722751	0.35	0.316	1	8	calm1b
endothelium_vascular	0	2.049	0.763	0.044	0	3	clec14a
	0	2.01542	0.828	0.078	0	3	fli1a
	0	1.85521	0.878	0.086	0	3	yrk
	1.22E-302	2.20705	0.774	0.069	2.49E-298	3	morc3b
	9.11E-277	3.14743	0.91	0.136	1.86E-272	3	tal1
	4.08E-275	1.61912	0.588	0.034	8.33E-271	3	fli1b
	6.96E-268	3.25977	0.889	0.134	1.42E-263	3	sox7
	1.19E-267	1.62378	0.667	0.054	2.43E-263	3	kdrl
	9.09E-248	1.84878	0.717	0.076	1.86E-243	3	mcamb
	1.26E-246	1.79622	0.699	0.069	2.57E-242	3	tmem88a
	7.94E-239	2.34109	0.875	0.149	1.62E-234	3	mafbb
	5.39E-202	2.18264	0.789	0.134	1.10E-197	3	dusp5
	6.66E-196	1.85041	0.749	0.113	1.36E-191	3	f13a1b
	1.09E-180	3.96815	0.975	0.401	2.24E-176	3	lmo2
	4.50E-133	2.00287	0.91	0.347	9.19E-129	3	fscn1a
	1.07E-125	1.70155	0.405	0.044	2.18E-121	3	gfi1aa
	6.06E-115	1.88889	0.864	0.4	1.24E-110	3	tjp1a
	5.97E-84	1.57381	0.846	0.378	1.22E-79	3	nova2
	2.19E-82	3.97305	0.72	0.313	4.47E-78	3	etv2
	1.47E-66	1.71282	0.968	0.819	3.01E-62	3	marcksl1a
PSM	2.70E-271	1.69012	0.903	0.097	5.52E-267	4	her1
	6.51E-231	1.69188	0.956	0.14	1.33E-226	4	unc45b
	8.59E-226	1.89322	0.991	0.177	1.75E-221	4	ism1
	5.77E-216	2.95326	0.996	0.2	1.18E-211	4	pcdh8
	4.30E-202	2.05501	0.761	0.091	8.79E-198	4	mespab
	1.74E-197	3.01675	0.982	0.23	3.56E-193	4	tbx6
	8.20E-197	1.45151	0.801	0.11	1.68E-192	4	wif1
	1.88E-167	2.3691	0.836	0.154	3.83E-163	4	ripply2
	2.76E-151	2.35668	0.991	0.321	5.64E-147	4	myf5
	2.17E-149	1.62729	0.774	0.137	4.42E-145	4	dmrt2a
	6.12E-149	1.74948	0.907	0.212	1.25E-144	4	dlc
	1.41E-121	1.99189	1	0.511	2.89E-117	4	fn1b
	3.72E-121	2.06596	0.765	0.173	7.59E-117	4	her7
	8.22E-121	1.82071	0.991	0.336	1.68E-116	4	tcf15
	5.50E-117	1.86083	0.942	0.31	1.12E-112	4	hsp90aa1.1
	6.52E-95	1.98905	0.973	0.478	1.33E-90	4	meox1
	6.10E-94	1.61225	0.973	0.481	1.25E-89	4	net1
	2.29E-51	1.90484	0.85	0.432	4.68E-47	4	msgn1
	2.50E-50	1.60992	0.996	0.897	5.11E-46	4	apoc1
	4.88E-42	1.57897	0.836	0.415	9.98E-38	4	ripply1
somite_unc	0	2.18976	0.854	0.065	0	5	ttn.2
	0	2.00198	0.948	0.088	0	5	uncx4.1
	2.01E-283	2.02968	0.972	0.112	4.11E-279	5	thbs4b
	5.51E-270	2.76507	0.943	0.112	1.13E-265	5	efemp2a
	6.28E-251	2.00431	0.958	0.124	1.28E-246	5	rdh10a
	4.41E-235	2.07013	0.858	0.097	9.01E-231	5	aldh1a2
	4.14E-226	2.41266	0.873	0.109	8.45E-222	5	ttn.1
	2.86E-218	2.25876	0.991	0.178	5.85E-214	5	angptl7
	1.58E-180	2.45675	0.976	0.215	3.24E-176	5	cygb1
	8.74E-174	2.04495	0.585	0.056	1.79E-169	5	myod1
	3.73E-163	1.94136	0.802	0.13	7.62E-159	5	rbm24a
	3.35E-153	3.05001	0.976	0.294	6.84E-149	5	tgfbi
	2.45E-129	2.65742	1	0.478	5.01E-125	5	meox1
	1.00E-128	2.0268	1	0.338	2.05E-124	5	tcf15
	2.53E-128	2.51714	0.967	0.311	5.16E-124	5	hsp90aa1.1
	2.30E-112	2.28681	0.561	0.085	4.69E-108	5	fsta
	8.16E-112	2.04656	1	0.589	1.67E-107	5	efemp2b
	9.06E-112	2.09441	1	0.774	1.85E-107	5	mdka
	1.71E-102	1.97693	1	0.513	3.50E-98	5	fn1b
	1.90E-100	2.09484	0.976	0.409	3.89E-96	5	ripply1
neural crest	4.74E-259	2.34398	0.99	0.136	9.69E-255	6	sox9b
	1.36E-229	2.25996	0.752	0.071	2.78E-225	6	ednrab
	3.32E-212	1.47773	0.558	0.035	6.79E-208	6	sox10
	5.47E-201	3.42311	0.932	0.173	1.12E-196	6	foxd3
	3.74E-177	2.54764	0.908	0.178	7.64E-173	6	snai1b
	5.23E-168	1.5928	0.835	0.133	1.07E-163	6	sfrp2
	3.80E-146	1.83389	0.995	0.291	7.76E-142	6	tfap2a
	1.80E-130	1.56016	1	0.336	3.69E-126	6	zeb2a
	3.07E-115	1.56018	0.966	0.288	6.26E-111	6	cdh6
	2.89E-111	2.2257	1	0.488	5.90E-107	6	zic2b
	1.15E-106	1.42443	0.951	0.294	2.36E-102	6	pax3a
	1.03E-103	1.4051	0.951	0.372	2.10E-99	6	slc1a3a
	4.08E-88	1.8533	0.995	0.496	8.34E-84	6	msx1b
	1.63E-81	1.49724	0.937	0.411	3.33E-77	6	pmp22a
	5.87E-64	1.31339	0.85	0.327	1.20E-59	6	her4.1
	7.22E-64	1.40976	0.976	0.567	1.47E-59	6	her2
	4.86E-61	1.28071	0.951	0.497	9.94E-57	6	atp1b3a
	3.86E-60	1.47653	0.937	0.452	7.90E-56	6	her12
	1.03E-59	1.57906	0.956	0.56	2.10E-55	6	her9
	8.85E-55	1.38774	0.985	0.666	1.81E-50	6	her15.2
neural plate border	3.77E-179	1.63995	0.661	0.066	7.69E-175	7	ptgs2a
	1.15E-142	2.43322	0.984	0.284	2.35E-138	7	tp63
	1.24E-133	1.98067	1	0.302	2.53E-129	7	tfap2c
	1.59E-120	2.00292	1	0.37	3.24E-116	7	lama5
	5.81E-120	1.55137	0.99	0.258	1.19E-115	7	fermt1
	3.31E-114	2.06291	0.953	0.279	6.76E-110	7	dlx3b
	2.75E-109	2.06973	0.99	0.412	5.63E-105	7	cdh1
	1.83E-108	1.90257	0.995	0.425	3.74E-104	7	bcam
	1.45E-106	1.75627	0.99	0.373	2.96E-102	7	pcdh19
	2.39E-95	1.60141	0.984	0.387	4.89E-91	7	cavin2b
	4.40E-95	1.81729	0.969	0.404	9.00E-91	7	alcama
	6.24E-94	1.62281	0.995	0.386	1.28E-89	7	myh9a
	5.38E-86	1.54739	1	0.527	1.10E-81	7	pak2a
	8.39E-85	1.46279	1	0.484	1.71E-80	7	klf6a
	6.92E-83	1.77564	0.99	0.705	1.41E-78	7	her6
	1.15E-81	1.6137	1	0.698	2.35E-77	7	epcam
	2.26E-80	1.54019	0.995	0.607	4.61E-76	7	dag1
	3.91E-72	1.72368	0.979	0.531	7.99E-68	7	cldni
	4.23E-63	1.54563	0.984	0.667	8.65E-59	7	her15.2
	1.19E-53	1.60714	0.672	0.241	2.44E-49	7	crabp2a
	2.07E-31	0.7462	0.857	0.31	4.24E-27	15	zgc:92380
	4.35E-31	0.660186	0.821	0.284	8.89E-27	15	ecrg4b
	5.27E-29	0.526368	0.804	0.296	1.08E-24	15	dlx3b
	6.39E-28	0.903652	1	0.539	1.31E-23	15	cldni
	1.08E-26	0.661323	0.893	0.436	2.22E-22	15	fn1a
	4.66E-25	0.57547	0.705	0.263	9.53E-21	15	cxcl14
	9.02E-25	0.699001	1	0.946	1.84E-20	15	actb1
	1.11E-24	0.745705	0.991	0.559	2.26E-20	15	tagln2
	1.25E-24	0.79031	1	0.841	2.55E-20	15	apoeb
	5.72E-24	0.638236	0.866	0.438	1.17E-19	15	sdr16c5a
	8.28E-23	0.586255	0.884	0.417	1.69E-18	15	alcama
	4.21E-22	0.812577	1	0.704	8.60E-18	15	epcam
	5.43E-20	0.544668	1	0.739	1.11E-15	15	ywhaqa
	2.92E-19	0.526625	0.964	0.659	5.96E-15	15	cnn2
	3.11E-19	0.589137	0.964	0.598	6.35E-15	15	junba
	1.99E-18	0.623432	1	0.873	4.07E-14	15	pfn1
	3.84E-18	0.6481	1	0.671	7.85E-14	15	cfl1l
	5.39E-18	0.581623	0.768	0.428	1.10E-13	15	zyx
	3.35E-16	1.14762	0.473	0.178	6.85E-12	15	mt2
	2.92E-14	0.552501	0.795	0.493	5.97E-10	15	slc25a55a
	1.66E-35	1.34739	1	0.981	3.40E-31	16	tmsb4x
	2.15E-27	1.49006	0.977	0.874	4.39E-23	16	pfn1
	7.64E-27	1.35449	1	0.947	1.56E-22	16	actb1
	1.71E-26	1.60761	0.955	0.674	3.50E-22	16	cfl1l
	2.92E-24	1.52269	0.693	0.283	5.97E-20	16	fermt1
	4.40E-22	1.56952	0.818	0.543	8.99E-18	16	pak2a
	1.59E-18	1.52658	0.682	0.326	3.24E-14	16	tfap2c
	2.57E-18	1.27099	0.682	0.317	5.24E-14	16	zgc:92380
	4.27E-17	1.54749	0.636	0.303	8.73E-13	16	dlx3b
	7.71E-17	1.3295	0.841	0.545	1.58E-12	16	cldni
	1.03E-16	1.18222	0.841	0.553	2.11E-12	16	tmsb1
	1.02E-14	1.23175	0.602	0.303	2.08E-10	16	lgals3b
	1.92E-14	1.35128	0.807	0.566	3.93E-10	16	tagln2
	1.17E-13	1.38869	0.727	0.609	2.40E-09	16	arpc4
	1.84E-13	1.19471	0.705	0.408	3.76E-09	16	myh9a
	1.22E-12	1.26523	0.682	0.483	2.50E-08	16	gsta.1
	2.85E-11	1.18492	0.727	0.687	5.82E-07	16	capza1a
	1.06E-09	1.18631	0.625	0.446	2.16E-05	16	sdr16c5a
	2.99E-07	1.31944	0.42	0.236	0.00611555	16	s100a10b
	2.15E-05	1.61513	0.386	0.258	0.440082	16	crabp2a
finfold	1.27E-129	2.09092	0.988	0.264	2.60E-125	9	flna
	7.52E-116	2.9041	1	0.39	1.54E-111	9	myh9a
	5.72E-107	2.29155	1	0.416	1.17E-102	9	cdh1
	1.79E-105	2.08128	1	0.414	3.65E-101	9	zyx
	3.25E-105	2.17229	0.982	0.316	6.64E-101	9	cotl1
	1.53E-104	2.66293	1	0.425	3.12E-100	9	fn1a
	1.23E-100	2.2139	1	0.466	2.52E-96	9	pdlim1
	1.44E-98	2.24577	1	0.946	2.95E-94	9	actb1
	2.45E-98	2.38367	1	0.533	5.01E-94	9	cldni
	1.95E-97	2.45044	1	0.871	3.99E-93	9	pfn1
	6.22E-97	2.43214	1	0.839	1.27E-92	9	apoeb
	1.81E-95	2.49271	1	0.553	3.70E-91	9	tagln2
	2.10E-93	2.13209	1	0.735	4.29E-89	9	ywhaqa
	3.71E-91	2.1088	1	0.609	7.59E-87	9	dag1
	3.44E-90	2.20631	1	0.667	7.03E-86	9	cfl1l
	6.02E-89	1.96865	1	0.7	1.23E-84	9	epcam
	2.33E-80	1.95692	0.945	0.383	4.75E-76	9	pleca
	1.50E-79	1.97181	0.994	0.592	3.07E-75	9	junba
	6.37E-79	1.95908	1	0.541	1.30E-74	9	tmsb1
	9.82E-57	2.24399	0.721	0.241	2.01E-52	9	cfd
periderm	1.03E-155	3.21281	0.678	0.07	2.11E-151	10	ponzr5
	3.52E-127	4.17306	0.799	0.146	7.20E-123	10	anxa1c
	1.06E-125	3.72543	0.638	0.08	2.16E-121	10	zgc:193505
	6.62E-123	3.0859	0.577	0.064	1.35E-118	10	capn9
	7.46E-121	4.14799	0.826	0.173	1.53E-116	10	krt17
	2.33E-119	3.24681	0.631	0.083	4.76E-115	10	anxa1b
	6.95E-112	3.23039	0.597	0.077	1.42E-107	10	si:ch211-157c3.4
	5.26E-100	4.58135	0.953	0.391	1.08E-95	10	krt5
	1.58E-96	4.1013	0.953	0.409	3.22E-92	10	krt92
	3.16E-96	2.87718	0.537	0.072	6.46E-92	10	icn2
	9.52E-90	4.1411	1	0.833	1.95E-85	10	krt4
	5.18E-86	3.59727	0.993	0.822	1.06E-81	10	krt18a.1
	3.60E-79	3.86413	0.953	0.645	7.35E-75	10	cyt1
	1.59E-76	3.95606	0.933	0.569	3.26E-72	10	cyt1l
	5.26E-75	2.83109	0.671	0.165	1.08E-70	10	si:ch211-195b11.3
	2.25E-74	3.80865	0.899	0.466	4.60E-70	10	krt91
	1.45E-63	3.446	0.899	0.626	2.96E-59	10	krt8
	2.59E-56	3.5306	0.685	0.248	5.29E-52	10	icn
	3.42E-48	2.94058	0.423	0.087	6.99E-44	10	evpla
	9.55E-48	2.81036	0.416	0.084	1.95E-43	10	ppl
	3.30E-133	4.16678	1	0.085	6.75E-129	19	si:dkey-87o1.2
	6.47E-131	4.12499	1	0.084	1.32E-126	19	si:ch211-157c3.4
	9.40E-130	4.58675	1	0.087	1.92E-125	19	agr1
	9.83E-124	4.59455	1	0.093	2.01E-119	19	cldne
	1.18E-123	3.69649	1	0.088	2.42E-119	19	zgc:193505
	1.61E-79	4.21776	1	0.158	3.29E-75	19	anxa1c
	5.74E-78	4.97117	1	0.172	1.17E-73	19	si:ch211-195b11.3
	3.90E-70	4.45404	1	0.186	7.97E-66	19	krt17
	5.00E-66	3.71829	0.981	0.201	1.02E-61	19	ckap4
	2.58E-62	4.77076	1	0.23	5.26E-58	19	eppk1
	4.53E-54	3.72319	0.981	0.254	9.25E-50	19	icn
	5.51E-52	4.39485	1	0.31	1.13E-47	19	spaca4l
	4.93E-44	4.86929	1	0.403	1.01E-39	19	krt5
	3.47E-43	4.65027	1	0.421	7.08E-39	19	krt92
	8.32E-41	4.39124	1	0.474	1.70E-36	19	krt91
	3.60E-38	4.49055	1	0.576	7.36E-34	19	cyt1l
	5.57E-37	4.37466	1	0.651	1.14E-32	19	cyt1
	6.10E-37	4.17122	1	0.631	1.25E-32	19	krt8
	5.96E-36	4.71901	1	0.837	1.22E-31	19	krt4
	1.31E-35	4.10839	1	0.826	2.69E-31	19	krt18a.1
heart field	8.37E-305	1.91198	0.79	0.036	1.71E-300	11	gata5
	1.15E-156	1.20128	0.615	0.051	2.35E-152	11	osr1
	9.78E-138	1.87438	0.818	0.121	2.00E-133	11	tmem88b
	4.33E-125	1.5267	0.734	0.101	8.85E-121	11	fgfrl1b
	7.59E-110	1.18284	0.636	0.082	1.55E-105	11	pcdh10a
	2.35E-97	1.42748	0.615	0.092	4.79E-93	11	tdgf1
	3.00E-90	1.98874	0.699	0.137	6.14E-86	11	cdh11
	2.97E-88	1.39291	0.671	0.115	6.06E-84	11	hbbe1.3
	1.99E-70	1.35624	0.538	0.094	4.06E-66	11	jam2b
	1.59E-59	2.8144	0.895	0.466	3.24E-55	11	cxcl12a
	2.22E-53	1.27959	0.825	0.306	4.54E-49	11	ftr82
	1.82E-52	1.69264	0.469	0.092	3.72E-48	11	hand2
	2.06E-49	2.18946	0.909	0.572	4.22E-45	11	lsp1a
	3.21E-45	1.53878	0.776	0.346	6.55E-41	11	nrp2b
	2.00E-39	1.40782	0.524	0.144	4.08E-35	11	twist1a
	3.96E-36	1.48814	0.643	0.254	8.09E-32	11	angel2
	6.25E-35	1.2188	0.657	0.244	1.28E-30	11	hapln1b
	3.30E-32	1.15069	0.643	0.246	6.74E-28	11	anxa4
	2.33E-28	1.32424	0.545	0.212	4.75E-24	11	pdgfra
	3.87E-27	1.49914	0.881	0.64	7.91E-23	11	id3
tailbud mesodermal progenitor	1.74E-28	1.65156	0.572	0.222	3.55E-24	12	tbx16
	6.31E-21	1.96814	0.71	0.446	1.29E-16	12	msgn1
	7.05E-19	1.19511	0.428	0.165	1.44E-14	12	tbx16l
	9.45E-15	0.963902	0.841	0.764	1.93E-10	12	cx43.4
	1.67E-13	1.03181	0.406	0.189	3.42E-09	12	cdx1a
	2.26E-13	1.19516	0.746	0.595	4.62E-09	12	sall4
	7.08E-12	1.10662	0.659	0.51	1.45E-07	12	hes6
	5.25E-11	1.0117	0.464	0.259	1.07E-06	12	snai1a
	6.97E-11	1.06736	0.399	0.195	1.42E-06	12	cyp26a1
	1.30E-10	0.797642	0.746	0.531	2.66E-06	12	fn1b
	6.08E-09	1.32498	0.5	0.347	0.000124136	12	gid8b
	1.40E-07	0.824718	0.478	0.309	0.00285258	12	crabp2b
	4.29E-07	1.16331	0.297	0.158	0.00876092	12	vent
	1.95E-06	0.906789	0.587	0.453	0.0397984	12	cenpf
	6.11E-06	0.876822	0.543	0.445	0.124913	12	ved
	9.09E-06	0.86862	0.326	0.204	0.18571	12	rbm38
	1.80E-05	0.853737	0.594	0.524	0.367667	12	tob1a
	0.000105603	0.822568	0.268	0.164	1	12	tbxta
	0.00277109	1.00294	0.587	0.577	1	12	slc38a5b
	0.00403548	1.25742	0.254	0.184	1	12	hhip
	2.56E-166	1.57293	0.963	0.136	5.22E-162	14	vent
	1.17E-158	1.44709	0.985	0.149	2.39E-154	14	hoxa11b
	9.90E-157	2.12119	0.94	0.142	2.02E-152	14	tbxta
	3.89E-150	2.58615	0.993	0.176	7.95E-146	14	cyp26a1
	2.78E-144	1.85036	0.97	0.17	5.69E-140	14	cdx1a
	2.09E-118	1.96547	0.858	0.151	4.27E-114	14	tbx16l
	1.19E-117	2.01248	0.993	0.242	2.43E-113	14	snai1a
	3.18E-116	2.58591	0.582	0.061	6.51E-112	14	szl
	3.56E-108	1.72481	0.925	0.182	7.28E-104	14	her7
	4.88E-108	2.60974	0.918	0.211	9.97E-104	14	tbx16
	4.12E-104	1.44026	0.985	0.276	8.43E-100	14	rarga
	1.26E-102	1.5075	0.873	0.186	2.57E-98	14	rbm38
	2.13E-82	2.21071	1	0.759	4.35E-78	14	cx43.4
	8.76E-82	2.48601	1	0.43	1.79E-77	14	ved
	5.40E-76	2.05824	1	0.499	1.10E-71	14	hes6
	2.41E-66	1.46073	1	0.563	4.92E-62	14	slc38a5b
	1.67E-61	1.63447	0.993	0.51	3.40E-57	14	tob1a
	8.53E-61	1.95269	0.903	0.334	1.74E-56	14	gid8b
	1.27E-60	1.76378	0.754	0.202	2.59E-56	14	fgf8a
	7.56E-42	2.72118	0.866	0.441	1.54E-37	14	msgn1
pronephric duct	7.87E-273	2.70427	0.822	0.047	1.61E-268	13	hnf1bb
	1.48E-214	2.77958	0.852	0.076	3.03E-210	13	rbm47
	2.26E-186	1.97268	0.689	0.051	4.61E-182	13	lhx1a
	1.56E-176	3.14739	0.896	0.117	3.18E-172	13	pax2a
	3.76E-168	2.11035	0.644	0.049	7.68E-164	13	ndrg1a
	1.16E-158	2.42794	0.674	0.061	2.37E-154	13	cldnc
	1.47E-146	3.32544	0.904	0.158	3.01E-142	13	foxj1a
	5.33E-145	1.83946	0.763	0.088	1.09E-140	13	rbpms2b
	1.04E-113	1.77576	0.563	0.057	2.12E-109	13	cldnh
	1.60E-105	2.18724	0.859	0.187	3.27E-101	13	lbx2
	9.97E-99	1.92762	0.763	0.153	2.04E-94	13	ccdc173
	5.47E-94	2.0822	0.815	0.172	1.12E-89	13	ftr83
	1.11E-87	1.96871	0.793	0.187	2.27E-83	13	hnf1ba
	7.64E-83	2.34085	0.889	0.305	1.56E-78	13	ftr82
	1.19E-81	2.56105	0.785	0.214	2.43E-77	13	vcana
	1.05E-70	1.73773	0.815	0.241	2.15E-66	13	anxa4
	6.57E-70	2.06167	0.637	0.134	1.34E-65	13	acy3.2
	5.92E-65	2.44548	0.726	0.2	1.21E-60	13	cldnb
	1.69E-55	2.06834	0.837	0.383	3.45E-51	13	cgnl1
	3.79E-45	1.96193	0.867	0.601	7.74E-41	13	atp1b1a
Rohon-Beard neuron	0	2.64165	0.731	0.015	0	17	isl1
	4.78E-226	4.23578	0.885	0.045	9.78E-222	17	scrt2
	3.22E-210	3.66283	0.782	0.036	6.57E-206	17	drgx
	1.25E-187	2.80621	0.731	0.035	2.55E-183	17	tlx2
	6.65E-181	3.4612	0.654	0.028	1.36E-176	17	crabp1b
	6.24E-179	2.29275	0.808	0.049	1.27E-174	17	pcbp4
	4.89E-158	2.26559	0.872	0.069	9.99E-154	17	ebf2
	9.19E-152	2.50112	0.769	0.053	1.88E-147	17	srrm4
	1.10E-124	3.12023	0.744	0.064	2.24E-120	17	nfasca
	1.50E-115	3.00622	0.769	0.075	3.06E-111	17	dlb
	2.21E-105	3.66842	0.846	0.107	4.51E-101	17	myt1a
	3.83E-104	2.74197	0.756	0.081	7.83E-100	17	nes
	9.51E-100	5.37113	1	0.195	1.94E-95	17	elavl3
	4.74E-96	2.74087	0.769	0.092	9.68E-92	17	tuba8l3
	6.08E-93	3.28484	0.808	0.111	1.24E-88	17	vim
	1.48E-82	2.29179	0.423	0.027	3.03E-78	17	si:ch73-380l10.2
	4.27E-47	2.30186	0.846	0.294	8.72E-43	17	fam49a
	2.37E-46	2.52567	0.987	0.692	4.84E-42	17	tuba1a
	3.98E-34	2.35278	0.936	0.59	8.14E-30	17	calm1a
	2.21E-31	2.44694	0.859	0.517	4.52E-27	17	si:dkey-56m19.5
somite_ald	6.19E-45	2.12162	0.594	0.099	1.26E-40	18	rbp7b
	6.73E-38	1.65366	0.58	0.108	1.38E-33	18	vwde
	1.23E-37	2.11291	0.609	0.128	2.51E-33	18	aldh1a2
	1.22E-36	1.97686	0.551	0.102	2.49E-32	18	fsta
	3.95E-31	1.53504	0.623	0.146	8.07E-27	18	efemp2a
	3.31E-28	2.21917	0.783	0.321	6.76E-24	18	tgfbi
	2.21E-25	1.87041	0.884	0.498	4.51E-21	18	meox1
	4.58E-25	1.53151	0.565	0.149	9.36E-21	18	thbs4b
	6.07E-19	1.75007	0.638	0.247	1.24E-14	18	cygb1
	7.06E-19	1.47282	0.551	0.184	1.44E-14	18	myoc
	4.50E-18	1.35658	0.594	0.225	9.20E-14	18	cpn1
	1.87E-17	1.49622	0.739	0.372	3.83E-13	18	emp2
	6.04E-16	1.27234	0.58	0.213	1.23E-11	18	angptl7
	5.41E-15	1.23994	0.478	0.161	1.10E-10	18	rdh10a
	6.88E-15	1.26941	0.725	0.365	1.41E-10	18	tcf15
	5.95E-13	1.53428	0.681	0.339	1.22E-08	18	hsp90aa1.1
	8.44E-12	1.25077	0.783	0.569	1.72E-07	18	fstl1a
	4.93E-07	1.75913	0.275	0.102	0.0100823	18	ttn.2
	9.50E-05	2.49701	0.29	0.145	1	18	ttn.1
	0.00961767	1.50704	0.58	0.503	1	18	ahnak
PGC-like	9.55E-202	3.47875	0.69	0.015	1.95E-197	20	ccna1
	6.81E-154	2.54784	0.429	0.007	1.39E-149	20	pabpn1l
	2.08E-129	4.94247	0.929	0.055	4.26E-125	20	h1m
	3.71E-116	3.31992	0.524	0.016	7.59E-112	20	zgc:195245
	1.57E-112	4.65538	0.667	0.03	3.20E-108	20	cldnd
	9.97E-101	2.66459	0.381	0.009	2.04E-96	20	btg4
	8.34E-98	3.96736	0.595	0.027	1.70E-93	20	acp5a
	2.69E-94	3.49527	0.571	0.026	5.50E-90	20	ctss2.1
	4.36E-88	2.97194	0.452	0.017	8.90E-84	20	cth1
	5.08E-53	2.83183	0.405	0.024	1.04E-48	20	map1lc3c
	1.42E-39	2.94449	0.476	0.047	2.90E-35	20	cntd2
	3.28E-34	2.99108	0.524	0.067	6.70E-30	20	uchl1
	1.59E-25	3.42515	0.595	0.121	3.26E-21	20	cldng
	1.19E-20	3.35219	0.69	0.226	2.44E-16	20	mid1ip1l
	5.38E-19	2.88462	0.357	0.054	1.10E-14	20	org
	4.05E-17	2.81699	0.548	0.151	8.28E-13	20	zgc:55413
	7.93E-16	3.33237	0.667	0.274	1.62E-11	20	s100a1
	8.60E-11	3.34572	0.548	0.234	1.76E-06	20	thy1
	2.49E-06	2.56017	0.405	0.184	0.050956	20	mt2
	3.62E-06	2.71591	0.452	0.247	0.073978	20	ccnb2
annotated cell clusters (24hpf)	p_val	avg_logFC	pct.1	pct.2	p_val_adj	cluster	gene
epidermis	1.19E-180	0.673904	0.984	0.998	2.43E-176	0	tmsb4x
	5.35E-177	1.57933	0.805	0.886	1.09E-172	0	AL935186.10
	4.48E-155	0.753395	0.889	0.965	9.12E-151	0	zgc:158463
	6.53E-139	0.539331	0.962	0.991	1.33E-134	0	actb1
	3.15E-129	0.772765	0.871	0.944	6.41E-125	0	pfn1
	1.40E-83	0.520798	0.173	0.566	2.84E-79	0	mt-nd5
	1.96E-64	1.8074	0.587	0.639	4.00E-60	0	CT583728.24
	2.07E-43	0.52669	0.177	0.453	4.22E-39	0	si:dkey-12j5.1
	7.08E-35	0.768674	0.678	0.79	1.44E-30	0	cfl1l
	1.39E-21	0.491603	0.199	0.402	2.83E-17	0	cotl1
	1.87E-19	0.535389	0.366	0.739	3.80E-15	0	ptmaa
	7.49E-19	0.691204	0.128	0.272	1.53E-14	0	sult2st1
	6.39E-18	0.465623	0.159	0.316	1.30E-13	0	ecrg4b
	6.43E-18	0.482199	0.223	0.423	1.31E-13	0	myh9a
	1.18E-11	0.589311	0.139	0.252	2.40E-07	0	AL935186.11
	6.98E-10	0.575922	0.204	0.349	1.42E-05	0	zgc:92380
	1.55E-09	0.75586	0.188	0.325	3.15E-05	0	lgals3b
	2.97E-08	0.532014	0.531	0.627	0.000604647	0	cldni
	1.09E-07	0.692164	0.276	0.458	0.00222906	0	tagln2
	6.88E-06	0.705658	0.281	0.45	0.140049	0	s100a10b
	5.90E-113	2.075	0.92	0.604	1.20E-108	13	cldni
	4.16E-85	2.26486	0.776	0.478	8.47E-81	13	bcam
	1.13E-67	2.20496	0.634	0.33	2.31E-63	13	cdh1
	2.12E-52	2.04593	0.649	0.428	4.33E-48	13	pleca
	6.61E-40	2.09857	0.469	0.24	1.34E-35	13	lama5
	1.20E-37	2.01129	0.64	0.529	2.44E-33	13	nid2a
	1.84E-34	1.79696	0.608	0.464	3.74E-30	13	dag1
	3.04E-29	1.94124	0.363	0.174	6.19E-25	13	col14a1a
	7.49E-27	1.77952	0.602	0.51	1.52E-22	13	klf6a
	8.77E-27	1.6293	0.587	0.481	1.79E-22	13	col18a1a
	3.16E-26	2.6133	0.445	0.279	6.43E-22	13	fn1a
	1.56E-25	1.7298	0.268	0.11	3.19E-21	13	kremen1
	8.01E-25	1.75546	0.569	0.462	1.63E-20	13	ahnak
	1.06E-19	1.81713	0.516	0.444	2.16E-15	13	fkbp9
	2.05E-16	1.70658	0.33	0.2	4.17E-12	13	plecb
	2.15E-14	1.72334	0.292	0.173	4.37E-10	13	slc35c2
	5.42E-13	1.84877	0.251	0.138	1.10E-08	13	col28a2a
	3.83E-10	1.83051	0.392	0.337	7.80E-06	13	fosl1a
	1.31E-06	2.06701	0.339	0.301	0.0266967	13	lima1a
	5.51E-05	1.70591	0.301	0.272	1	13	f3b
other proliferating	0	3.39782	0.785	0.15	0	1	zgc:112234.7
	0	3.36336	0.825	0.12	0	1	si:ch211-113a14.22.1
	0	3.31227	0.778	0.157	0	1	zgc:112234.2
	0	3.30657	0.874	0.316	0	1	hist2h3c
	0	3.30228	0.749	0.129	0	1	zgc:112234.8
	0	3.26593	0.798	0.143	0	1	zgc:112234.9
	0	3.24288	0.747	0.135	0	1	zgc:171759.1
	0	2.8889	0.729	0.147	0	1	ano9a.1
	0	2.82148	0.705	0.213	0	1	CU459186.5
	0	2.71555	0.626	0.12	0	1	zgc:112234.4
	0	2.67144	0.606	0.111	0	1	zgc:112234
	0	2.6171	0.611	0.085	0	1	zgc:114046
	0	2.60252	0.632	0.109	0	1	zgc:173585
	0	2.60118	0.666	0.23	0	1	CU459186.2
	0	2.59095	0.616	0.124	0	1	zgc:171759.4
[truncated: 485 more rows]
