# Supplementary material for: BMP4 initiates and patterns ventral-caudal structures in zebrafish and human pluripotent stem cell aggregates
Source: EMBO J. 2025 Nov 24;45(1):210–42. doi: 10.1038/s44318-025-00643-6 (PMC12759085; doi:10.1038/s44318-025-00643-6)
Supplement: Supplementary file 3 — Dataset EV2 [file 44318_2025_643_MOESM3_ESM.xlsx]

## Sheet: Sheet1
Dataset EV2. Table of significantly enriched marker genes for cell clusters identified from integrated scRNA-seq datasets of Bmp4 explants at 6 hpf, 8 hpf, 10 hpf, 12 hpf, 18 hpf and 24 hpf, related to Figure 2.
	p_val	avg_log2FC	pct.1	pct.2	p_val_adj	cluster	gene
cxcl12a	0	2.25771	0.98	0.423	0	Mesoderm-lateral	cxcl12a
id3	0	1.93954	0.991	0.691	0	Mesoderm-lateral	id3
osr1	0	1.65302	0.887	0.16	0	Mesoderm-lateral	osr1
pax2a	0	1.5701	0.833	0.112	0	Mesoderm-lateral	pax2a
lsp1a	0	1.53309	0.911	0.256	0	Mesoderm-lateral	lsp1a
insb	0	1.44087	0.765	0.225	0	Mesoderm-lateral	insb
si:dkey-73n10.1	0	1.33225	0.798	0.2	0	Mesoderm-lateral	si:dkey-73n10.1
dhrs3b	0	1.32188	0.778	0.323	0	Mesoderm-lateral	dhrs3b
gata5	0	1.31473	0.78	0.083	0	Mesoderm-lateral	gata5
nrp2b	0	1.21617	0.842	0.223	0	Mesoderm-lateral	nrp2b
ppp1r14c	0	1.19763	0.807	0.325	0	Mesoderm-lateral	ppp1r14c
cdh11	0	1.18301	0.75	0.085	0	Mesoderm-lateral	cdh11
h2az2b	0	1.13972	0.976	0.638	0	Mesoderm-lateral	h2az2b
lbx2	0	1.11838	0.734	0.186	0	Mesoderm-lateral	lbx2
eva1a	0	1.07644	0.671	0.053	0	Mesoderm-lateral	eva1a
tmem88a	0	1.04702	0.658	0.096	0	Mesoderm-lateral	tmem88a
rdh10a	0	1.02714	0.577	0.17	0	Mesoderm-lateral	rdh10a
pdgfra	0	1.02215	0.753	0.165	0	Mesoderm-lateral	pdgfra
cxcl12b	0	0.987437	0.871	0.315	0	Mesoderm-lateral	cxcl12b
zgc:153409	0	0.943233	0.968	0.586	0	Mesoderm-lateral	zgc:153409
si:ch211-199g17.2	0	0.941886	0.799	0.286	0	Mesoderm-lateral	si:ch211-199g17.2
fthl27	0	0.94003	0.975	0.637	0	Mesoderm-lateral	fthl27
fstl1a	0	0.910483	0.94	0.327	0	Mesoderm-lateral	fstl1a
ube2c.1	0	0.909135	0.908	0.452	0	Mesoderm-lateral	ube2c.1
serpinh1b	0	0.90768	0.966	0.817	0	Mesoderm-lateral	serpinh1b
ism1	0	0.900453	0.793	0.253	0	Mesoderm-lateral	ism1
hist1h4l.18	0	0.896804	0.946	0.516	0	Mesoderm-lateral	hist1h4l.18
nars1	0	0.890364	0.905	0.442	0	Mesoderm-lateral	nars1
kars1	0	0.881379	0.896	0.415	0	Mesoderm-lateral	kars1
twist1a	0	0.827373	0.317	0.076	0	Mesoderm-lateral	twist1a
mt-nd2	0	0.824028	0.946	0.618	0	Mesoderm-lateral	mt-nd2
pbx4	0	0.817435	0.951	0.731	0	Mesoderm-lateral	pbx4
ube2e3	0	0.816805	0.985	0.791	0	Mesoderm-lateral	ube2e3
mt-co1	0	0.811537	0.995	0.921	0	Mesoderm-lateral	mt-co1
fstl1b	0	0.803623	0.913	0.405	0	Mesoderm-lateral	fstl1b
si:ch73-22o12.1	0	0.80095	0.741	0.197	0	Mesoderm-lateral	si:ch73-22o12.1
mt-co3	0	0.788966	0.998	0.979	0	Mesoderm-lateral	mt-co3
nid2a	0	0.780775	0.922	0.495	0	Mesoderm-lateral	nid2a
aars1	0	0.771851	0.844	0.364	0	Mesoderm-lateral	aars1
mt-atp6	0	0.767754	0.992	0.876	0	Mesoderm-lateral	mt-atp6
znfl1k	0	0.740676	0.56	0.156	0	Mesoderm-lateral	znfl1k
mt-co2	0	0.740622	1	0.987	0	Mesoderm-lateral	mt-co2
lypd6	0	0.738564	0.565	0.122	0	Mesoderm-lateral	lypd6
mt-cyb	0	0.72985	0.997	0.981	0	Mesoderm-lateral	mt-cyb
drll.3	0	0.728166	0.642	0.166	0	Mesoderm-lateral	drll.3
mt-nd1	0	0.72413	0.976	0.709	0	Mesoderm-lateral	mt-nd1
raraa	0	0.723653	0.84	0.495	0	Mesoderm-lateral	raraa
COX5B.1	0	0.704768	0.97	0.552	0	Mesoderm-lateral	COX5B.1
nkd1	0	0.700433	0.813	0.331	0	Mesoderm-lateral	nkd1
lima1a	0	0.683565	0.904	0.501	0	Mesoderm-lateral	lima1a
czib	0	0.682406	0.923	0.408	0	Mesoderm-lateral	czib
fn1a	0	0.679974	0.887	0.46	0	Mesoderm-lateral	fn1a
efemp2b	0	0.665844	0.894	0.49	0	Mesoderm-lateral	efemp2b
hoxb3a	0	0.665839	0.831	0.289	0	Mesoderm-lateral	hoxb3a
st6gal2a	0	0.665368	0.764	0.33	0	Mesoderm-lateral	st6gal2a
cnn3a	0	0.6638	0.839	0.404	0	Mesoderm-lateral	cnn3a
cars1	0	0.660224	0.722	0.237	0	Mesoderm-lateral	cars1
dkk1b	0	0.660199	0.441	0.078	0	Mesoderm-lateral	dkk1b
ppp1cb	0	0.659833	0.894	0.54	0	Mesoderm-lateral	ppp1cb
fgfr2	0	0.658163	0.67	0.183	0	Mesoderm-lateral	fgfr2
si:ch211-15b10.6	0	0.648729	0.815	0.43	0	Mesoderm-lateral	si:ch211-15b10.6
ntd5	0	0.646757	0.569	0.078	0	Mesoderm-lateral	ntd5
aldh1a2	0	0.640328	0.712	0.286	0	Mesoderm-lateral	aldh1a2
fosab	0	0.639123	0.948	0.553	0	Mesoderm-lateral	fosab
actc1a	0	0.635044	0.63	0.195	0	Mesoderm-lateral	actc1a
si:ch211-106e7.2	0	0.632043	0.746	0.382	0	Mesoderm-lateral	si:ch211-106e7.2
tars1	0	0.624275	0.789	0.325	0	Mesoderm-lateral	tars1
asph	0	0.623228	0.961	0.722	0	Mesoderm-lateral	asph
rbms1a	0	0.619277	0.803	0.373	0	Mesoderm-lateral	rbms1a
si:ch73-335l21.4	0	0.619205	0.728	0.34	0	Mesoderm-lateral	si:ch73-335l21.4
kdm5bb	0	0.618261	0.829	0.48	0	Mesoderm-lateral	kdm5bb
C19H6orf62	0	0.617633	0.885	0.415	0	Mesoderm-lateral	C19H6orf62
hhip	0	0.614354	0.606	0.147	0	Mesoderm-lateral	hhip
mt-nd4	0	0.606575	0.972	0.694	0	Mesoderm-lateral	mt-nd4
zic2a	0	0.606468	0.655	0.233	0	Mesoderm-lateral	zic2a
hmcn2.1	0	0.605655	0.702	0.216	0	Mesoderm-lateral	hmcn2.1
oga	0	0.60316	0.859	0.361	0	Mesoderm-lateral	oga
lsp1b	0	0.593928	0.872	0.388	0	Mesoderm-lateral	lsp1b
fkbp1aa	0	0.593315	0.998	0.898	0	Mesoderm-lateral	fkbp1aa
ppdpfb	0	0.586421	0.992	0.811	0	Mesoderm-lateral	ppdpfb
slc12a2	0	0.583185	0.505	0.17	0	Mesoderm-lateral	slc12a2
dact2	0	0.582798	0.766	0.349	0	Mesoderm-lateral	dact2
si:ch211-246m6.5	0	0.581036	0.658	0.129	0	Mesoderm-lateral	si:ch211-246m6.5
mycn	0	0.577474	0.834	0.463	0	Mesoderm-lateral	mycn
fgfrl1b	0	0.574069	0.44	0.047	0	Mesoderm-lateral	fgfrl1b
C7H20orf27	0	0.568657	0.733	0.253	0	Mesoderm-lateral	C7H20orf27
wnt8a.1	0	0.564073	0.738	0.344	0	Mesoderm-lateral	wnt8a.1
trim33	0	0.562149	0.788	0.454	0	Mesoderm-lateral	trim33
lhfpl2a	0	0.560182	0.842	0.406	0	Mesoderm-lateral	lhfpl2a
sfrp1a	0	0.55587	0.718	0.351	0	Mesoderm-lateral	sfrp1a
rnf24	0	0.55286	0.673	0.257	0	Mesoderm-lateral	rnf24
cited4a	0	0.545339	0.746	0.297	0	Mesoderm-lateral	cited4a
mtus1b	0	0.543954	0.498	0.075	0	Mesoderm-lateral	mtus1b
hmgn7	0	0.538792	0.991	0.881	0	Mesoderm-lateral	hmgn7
fmnl3	0	0.535873	0.629	0.125	0	Mesoderm-lateral	fmnl3
mbd3b	0	0.533456	0.776	0.292	0	Mesoderm-lateral	mbd3b
CABZ01061894.1	0	0.532923	0.781	0.415	0	Mesoderm-lateral	CABZ01061894.1
si:dkey-85k7.7	0	0.530372	0.741	0.295	0	Mesoderm-lateral	si:dkey-85k7.7
fthl31	0	0.520035	0.854	0.363	0	Mesoderm-lateral	fthl31
hnrnpl	0	0.518104	0.887	0.568	0	Mesoderm-lateral	hnrnpl
si:ch1073-429i10.3	0	0.517663	0.955	0.522	0	Mesoderm-lateral	si:ch1073-429i10.3
CABP7	0	0.516287	0.339	0.039	0	Mesoderm-lateral	CABP7
ivns1abpb	0	0.515083	0.935	0.674	0	Mesoderm-lateral	ivns1abpb
robo3	0	0.510664	0.723	0.334	0	Mesoderm-lateral	robo3
snai1b	0	0.508075	0.606	0.198	0	Mesoderm-lateral	snai1b
pmp22a	0	0.501095	0.613	0.229	0	Mesoderm-lateral	pmp22a
gars1	0	0.500246	0.79	0.348	0	Mesoderm-lateral	gars1
notch2	0	0.499754	0.74	0.237	0	Mesoderm-lateral	notch2
junba	0	0.499359	0.857	0.397	0	Mesoderm-lateral	junba
jdp2b	0	0.490003	0.866	0.443	0	Mesoderm-lateral	jdp2b
tmem88b	0	0.489978	0.326	0.065	0	Mesoderm-lateral	tmem88b
rnd3a	0	0.48871	0.83	0.395	0	Mesoderm-lateral	rnd3a
ildr2	0	0.488476	0.562	0.087	0	Mesoderm-lateral	ildr2
cygb1	0	0.485384	0.542	0.112	0	Mesoderm-lateral	cygb1
mfap2	0	0.475476	0.875	0.418	0	Mesoderm-lateral	mfap2
plk3	0	0.475392	0.674	0.308	0	Mesoderm-lateral	plk3
kank2	0	0.475364	0.549	0.104	0	Mesoderm-lateral	kank2
atic	0	0.466805	0.812	0.459	0	Mesoderm-lateral	atic
tpm4a	0	0.466564	0.919	0.446	0	Mesoderm-lateral	tpm4a
socs3b	0	0.466341	0.652	0.213	0	Mesoderm-lateral	socs3b
hmgn2	0	0.45835	1	0.984	0	Mesoderm-lateral	hmgn2
rsf1b.1.1	0	0.455158	0.742	0.306	0	Mesoderm-lateral	rsf1b.1.1
fgfr3	0	0.453882	0.391	0.066	0	Mesoderm-lateral	fgfr3
zgc:173552.5	0	0.45387	0.791	0.357	0	Mesoderm-lateral	zgc:173552.5
ccdc85ca	0	0.453688	0.474	0.051	0	Mesoderm-lateral	ccdc85ca
fbln2	0	0.451704	0.467	0.051	0	Mesoderm-lateral	fbln2
selenon	0	0.451395	0.718	0.304	0	Mesoderm-lateral	selenon
meis2a	0	0.4473	0.474	0.101	0	Mesoderm-lateral	meis2a
rnf145a	0	0.447109	0.593	0.231	0	Mesoderm-lateral	rnf145a
nt5c2a	0	0.443813	0.679	0.231	0	Mesoderm-lateral	nt5c2a
nr2f6b	0	0.442743	0.654	0.223	0	Mesoderm-lateral	nr2f6b
setx	0	0.435757	0.572	0.223	0	Mesoderm-lateral	setx
arl4d	0	0.434217	0.736	0.313	0	Mesoderm-lateral	arl4d
drl	0	0.430951	0.546	0.192	0	Mesoderm-lateral	drl
cpn1	0	0.430902	0.609	0.125	0	Mesoderm-lateral	cpn1
ugdh	0	0.429482	0.684	0.256	0	Mesoderm-lateral	ugdh
znfl1h	0	0.428487	0.604	0.182	0	Mesoderm-lateral	znfl1h
sdc2	0	0.426622	0.752	0.369	0	Mesoderm-lateral	sdc2
ntn1a	0	0.426449	0.37	0.053	0	Mesoderm-lateral	ntn1a
ISCU	0	0.424404	0.887	0.418	0	Mesoderm-lateral	ISCU
mt-nd3	0	0.421553	0.778	0.359	0	Mesoderm-lateral	mt-nd3
utp11	0	0.419084	0.786	0.329	0	Mesoderm-lateral	utp11
si:ch211-113a14.12	0	0.415782	0.817	0.369	0	Mesoderm-lateral	si:ch211-113a14.12
srsf3a.1	0	0.414518	0.674	0.244	0	Mesoderm-lateral	srsf3a.1
wnt8a	0	0.409342	0.596	0.21	0	Mesoderm-lateral	wnt8a
vcana	0	0.401182	0.457	0.111	0	Mesoderm-lateral	vcana
tenm3	0	0.400956	0.545	0.144	0	Mesoderm-lateral	tenm3
ENSDARG00000093125	0	0.399681	0.674	0.255	0	Mesoderm-lateral	ENSDARG00000093125
p3h2	0	0.395011	0.417	0.049	0	Mesoderm-lateral	p3h2
ikbip	0	0.39498	0.61	0.196	0	Mesoderm-lateral	ikbip
tomm20a.1	0	0.388266	0.841	0.414	0	Mesoderm-lateral	tomm20a.1
lhx1a	0	0.378491	0.28	0.059	0	Mesoderm-lateral	lhx1a
hmgb2b	0	0.375168	1	0.966	0	Mesoderm-lateral	hmgb2b
prxl2b	0	0.37188	0.574	0.19	0	Mesoderm-lateral	prxl2b
mars1	0	0.370599	0.626	0.248	0	Mesoderm-lateral	mars1
hist1h4l.23	0	0.369366	0.744	0.322	0	Mesoderm-lateral	hist1h4l.23
alcama	0	0.361782	0.717	0.299	0	Mesoderm-lateral	alcama
iars1	0	0.36165	0.595	0.198	0	Mesoderm-lateral	iars1
zgc:158803	0	0.353942	0.826	0.381	0	Mesoderm-lateral	zgc:158803
numa1	0	0.349438	0.537	0.197	0	Mesoderm-lateral	numa1
atp5md	0	0.344943	0.851	0.397	0	Mesoderm-lateral	atp5md
metrnla	0	0.336779	0.742	0.307	0	Mesoderm-lateral	metrnla
dynlrb1.1	0	0.333542	0.897	0.433	0	Mesoderm-lateral	dynlrb1.1
mt-nd5	0	0.333349	0.882	0.467	0	Mesoderm-lateral	mt-nd5
ddah2	0	0.332733	0.638	0.24	0	Mesoderm-lateral	ddah2
meis3	0	0.331273	0.357	0.061	0	Mesoderm-lateral	meis3
acot14	0	0.329644	0.639	0.281	0	Mesoderm-lateral	acot14
papss2b	0	0.328533	0.628	0.269	0	Mesoderm-lateral	papss2b
lhfpl6	0	0.326333	0.538	0.165	0	Mesoderm-lateral	lhfpl6
ephb3a	0	0.324878	0.536	0.195	0	Mesoderm-lateral	ephb3a
C2H14orf119	0	0.323672	0.592	0.214	0	Mesoderm-lateral	C2H14orf119
DDX17	0	0.322998	0.84	0.403	0	Mesoderm-lateral	DDX17
slc25a18	0	0.322688	0.465	0.131	0	Mesoderm-lateral	slc25a18
tpte	0	0.322595	0.594	0.206	0	Mesoderm-lateral	tpte
fbn2b	0	0.314875	0.477	0.124	0	Mesoderm-lateral	fbn2b
UBL4A	0	0.314454	0.641	0.247	0	Mesoderm-lateral	UBL4A
zcchc24	0	0.312145	0.525	0.138	0	Mesoderm-lateral	zcchc24
vasna	0	0.311444	0.328	0.041	0	Mesoderm-lateral	vasna
h2az2a	0	0.303945	0.958	0.517	0	Mesoderm-lateral	h2az2a
depdc7a	0	0.303747	0.527	0.187	0	Mesoderm-lateral	depdc7a
ssuh2.2	0	0.300937	0.329	0.025	0	Mesoderm-lateral	ssuh2.2
znfl1g	0	0.299779	0.414	0.1	0	Mesoderm-lateral	znfl1g
calua	0	0.297819	0.805	0.411	0	Mesoderm-lateral	calua
myo10l3	0	0.296521	0.412	0.097	0	Mesoderm-lateral	myo10l3
pdgfrb	0	0.296386	0.355	0.036	0	Mesoderm-lateral	pdgfrb
ap2m1a	0	0.294653	0.869	0.414	0	Mesoderm-lateral	ap2m1a
slc7a11	0	0.292837	0.335	0.077	0	Mesoderm-lateral	slc7a11
si:dkey-261h17.1	0	0.286791	0.646	0.235	0	Mesoderm-lateral	si:dkey-261h17.1
psme3ip1	0	0.286722	0.609	0.244	0	Mesoderm-lateral	psme3ip1
C5H9orf78	0	0.286585	0.701	0.291	0	Mesoderm-lateral	C5H9orf78
mst1	0	0.284701	0.353	0.059	0	Mesoderm-lateral	mst1
hibadha	0	0.282207	0.4	0.125	0	Mesoderm-lateral	hibadha
si:ch211-107e6.5	0	0.280504	0.534	0.195	0	Mesoderm-lateral	si:ch211-107e6.5
qars1	0	0.279529	0.499	0.158	0	Mesoderm-lateral	qars1
si:dkey-28b4.7	0	0.274087	0.726	0.342	0	Mesoderm-lateral	si:dkey-28b4.7
hist1h2a3.2	0	0.270283	0.624	0.256	0	Mesoderm-lateral	hist1h2a3.2
STEEP1	0	0.269752	0.716	0.313	0	Mesoderm-lateral	STEEP1
MAF1	0	0.269641	0.646	0.266	0	Mesoderm-lateral	MAF1
adam19a	0	0.268721	0.44	0.125	0	Mesoderm-lateral	adam19a
nupr1b	0	0.268505	0.432	0.13	0	Mesoderm-lateral	nupr1b
get1	0	0.266955	0.605	0.237	0	Mesoderm-lateral	get1
hoxb6a	0	0.265875	0.454	0.146	0	Mesoderm-lateral	hoxb6a
sh3pxd2b	0	0.264242	0.575	0.234	0	Mesoderm-lateral	sh3pxd2b
plod1a	0	0.263561	0.655	0.278	0	Mesoderm-lateral	plod1a
casp20	0	0.263502	0.531	0.19	0	Mesoderm-lateral	casp20
zgc:110626	0	0.263101	0.476	0.143	0	Mesoderm-lateral	zgc:110626
socs3a	0	0.258751	0.598	0.195	0	Mesoderm-lateral	socs3a
fndc3ba	0	0.258485	0.497	0.159	0	Mesoderm-lateral	fndc3ba
fhl3a	0	0.257741	0.455	0.112	0	Mesoderm-lateral	fhl3a
lman1	0	0.25527	0.498	0.179	0	Mesoderm-lateral	lman1
nupr1a	9.39392777759472e-308	0.339015	0.919	0.46	2.31907895045481e-303	Mesoderm-lateral	nupr1a
fundc1	2.34224358072422e-306	0.390532	0.84	0.491	5.78229672773389e-302	Mesoderm-lateral	fundc1
ppfibp1a	3.31798225020034e-306	0.267251	0.38	0.116	8.19110278106958e-302	Mesoderm-lateral	ppfibp1a
eef1a1l1	1.26075901937435e-305	0.300388	1	1	3.11243579112946e-301	Mesoderm-lateral	eef1a1l1
si:dkey-195m11.8	1.76899088236785e-304	0.250984	0.627	0.257	4.36710779130152e-300	Mesoderm-lateral	si:dkey-195m11.8
yju2	2.10667264619615e-303	0.25465	0.565	0.23	5.20074276166443e-299	Mesoderm-lateral	yju2
pole4	1.10306513021285e-302	0.410433	0.855	0.5	2.72313688695647e-298	Mesoderm-lateral	pole4
vars1	1.13134290037321e-302	0.259966	0.502	0.192	2.79294621815134e-298	Mesoderm-lateral	vars1
add3a	1.66961984691338e-300	0.431567	0.882	0.566	4.12179051607507e-296	Mesoderm-lateral	add3a
colec12	3.5445511517238e-300	0.252918	0.356	0.101	8.75043342826054e-296	Mesoderm-lateral	colec12
dtymk	7.68641688681898e-300	0.287673	0.641	0.29	1.897545736849e-295	Mesoderm-lateral	dtymk
SPEN	1.25191805522789e-298	0.2937	0.569	0.235	3.09061010294108e-294	Mesoderm-lateral	SPEN
eprs1	1.42491891381216e-298	0.271792	0.502	0.193	3.51769732252807e-294	Mesoderm-lateral	eprs1
bnip4	2.47974230156347e-298	0.356151	0.77	0.407	6.12173981986975e-294	Mesoderm-lateral	bnip4
macroh2a2	3.37754479961729e-297	0.334138	0.91	0.422	8.33814484681519e-293	Mesoderm-lateral	macroh2a2
qkia	1.01795490158011e-296	0.494293	0.969	0.84	2.51302526553082e-292	Mesoderm-lateral	qkia
UBB	5.54700740758131e-295	0.383827	0.933	0.482	1.3693897187096e-290	Mesoderm-lateral	UBB
cbx2	3.29003411937543e-294	0.352357	0.77	0.399	8.12210723050213e-290	Mesoderm-lateral	cbx2
drll.1	6.5667621245782e-294	0.309562	0.423	0.141	1.62113656569462e-289	Mesoderm-lateral	drll.1
asap1a	3.694601753963e-293	0.276614	0.577	0.24	9.12086335000846e-289	Mesoderm-lateral	asap1a
UTP14C	1.90979288396462e-292	0.357197	0.841	0.392	4.71470569264347e-288	Mesoderm-lateral	UTP14C
C2H1orf35	1.29215587394426e-291	0.290746	0.747	0.333	3.18994520600621e-287	Mesoderm-lateral	C2H1orf35
sept9a	2.82222685288191e-291	0.303883	0.59	0.251	6.96723143170958e-287	Mesoderm-lateral	sept9a
yap1	5.89383982330705e-289	0.561698	0.957	0.73	1.45501223717981e-284	Mesoderm-lateral	yap1
arl4cb	6.09388427670664e-289	0.367408	0.656	0.308	1.50439721139057e-284	Mesoderm-lateral	arl4cb
im:7138239	3.26798786661429e-288	0.443426	0.598	0.254	8.06768164631069e-284	Mesoderm-lateral	im:7138239
ncor2	3.94863430770882e-287	0.341663	0.63	0.287	9.74799351544077e-283	Mesoderm-lateral	ncor2
ier2a	2.70912217266808e-286	0.359921	0.787	0.404	6.6880099076657e-282	Mesoderm-lateral	ier2a
nog1	8.92996681348406e-285	0.313591	0.449	0.157	2.20454090724481e-280	Mesoderm-lateral	nog1
tmem231	1.92079823251531e-281	0.272829	0.617	0.28	4.74187459661055e-277	Mesoderm-lateral	tmem231
med29	1.15806700005223e-279	0.355375	0.725	0.378	2.85892000302893e-275	Mesoderm-lateral	med29
otub1b	1.62071618979949e-278	0.30399	0.683	0.339	4.001062057758e-274	Mesoderm-lateral	otub1b
her8a	1.71581374931641e-278	0.275147	0.628	0.281	4.23582940293741e-274	Mesoderm-lateral	her8a
cgnl1	1.09480302878464e-274	0.26942	0.649	0.294	2.70274023716064e-270	Mesoderm-lateral	cgnl1
si:dkey-286j15.1	5.16476852131623e-274	0.331069	0.845	0.489	1.27502640485734e-269	Mesoderm-lateral	si:dkey-286j15.1
arl4aa	1.1077139549976e-271	0.316384	0.59	0.247	2.73461344070259e-267	Mesoderm-lateral	arl4aa
si:dkey-7j14.6	1.52618261489476e-271	0.27203	0.622	0.284	3.7676870213907e-267	Mesoderm-lateral	si:dkey-7j14.6
ENSDARG00000012458	1.91955312472006e-270	0.305149	0.852	0.418	4.73880079899641e-266	Mesoderm-lateral	ENSDARG00000012458
sars1	4.17229390449893e-270	0.252391	0.608	0.27	1.03001419620365e-265	Mesoderm-lateral	sars1
adi1	9.63574106385394e-270	0.485701	0.938	0.712	2.37877539643362e-265	Mesoderm-lateral	adi1
sept15	2.06349305231077e-267	0.507816	0.926	0.66	5.09414529823959e-263	Mesoderm-lateral	sept15
carhsp1	7.03581699125042e-267	0.340063	0.866	0.535	1.73693214062999e-262	Mesoderm-lateral	carhsp1
si:ch211-114n24.6	2.69494596001701e-266	0.451999	0.925	0.573	6.653013091494e-262	Mesoderm-lateral	si:ch211-114n24.6
zbtb8os	6.96110920240926e-266	0.309296	0.759	0.41	1.71848902879877e-261	Mesoderm-lateral	zbtb8os
pgrmc1	7.39826456285928e-266	0.378633	0.897	0.576	1.82640957263307e-261	Mesoderm-lateral	pgrmc1
pfkfb1	1.1302547448586e-265	0.306576	0.659	0.323	2.79025988863243e-261	Mesoderm-lateral	pfkfb1
phip	4.79124197489323e-265	0.335078	0.706	0.367	1.18281390634189e-260	Mesoderm-lateral	phip
dpy30	3.5308642245464e-263	0.41207	0.983	0.794	8.71664451113769e-259	Mesoderm-lateral	dpy30
blf	4.5772987727041e-262	0.668536	0.615	0.303	1.12999774801746e-257	Mesoderm-lateral	blf
tead1b	5.15422954108808e-261	0.683411	0.788	0.448	1.27242464680841e-256	Mesoderm-lateral	tead1b
G3BP2	9.93202268945513e-260	0.263364	0.813	0.391	2.45191844134579e-255	Mesoderm-lateral	G3BP2
rrm2	9.09351817614672e-259	0.753734	0.91	0.688	2.24491683214534e-254	Mesoderm-lateral	rrm2
cdc14b	4.99464214357219e-257	0.43346	0.8	0.49	1.23302730598367e-252	Mesoderm-lateral	cdc14b
zc4h2	5.74897181356847e-257	0.342678	0.909	0.581	1.41924867161565e-252	Mesoderm-lateral	zc4h2
mob1a	5.80727448097987e-257	0.330341	0.778	0.449	1.4336418511195e-252	Mesoderm-lateral	mob1a
wnk1b	5.30088248888498e-256	0.261103	0.357	0.119	1.30862886003103e-251	Mesoderm-lateral	wnk1b
h3f3c	1.24661794086169e-253	0.392799	0.981	0.782	3.07752571060525e-249	Mesoderm-lateral	h3f3c
prelid1b	1.59320664594465e-252	0.268169	0.532	0.23	3.93314924684356e-248	Mesoderm-lateral	prelid1b
mgst1.1	1.88825789184206e-252	0.263375	0.598	0.274	4.6615422575905e-248	Mesoderm-lateral	mgst1.1
sesn3	5.69020635302621e-252	0.251118	0.547	0.234	1.40474124237158e-247	Mesoderm-lateral	sesn3
greb1l	7.61340345826979e-252	0.392454	0.72	0.389	1.87952091174306e-247	Mesoderm-lateral	greb1l
znfl2a	2.63828887097124e-250	0.51379	0.959	0.759	6.5131437357667e-246	Mesoderm-lateral	znfl2a
adgrl2a	1.36638930648689e-249	0.438258	0.814	0.505	3.37320528092418e-245	Mesoderm-lateral	adgrl2a
crtap	8.98451075401946e-249	0.253434	0.812	0.454	2.21800616984479e-244	Mesoderm-lateral	crtap
kdm6ba	4.4888143118818e-248	0.469702	0.946	0.714	1.10815358917426e-243	Mesoderm-lateral	kdm6ba
sub1a	5.15640135253838e-247	0.388114	0.992	0.85	1.27296080190115e-242	Mesoderm-lateral	sub1a
spc24	7.84688952487739e-247	0.322313	0.723	0.397	1.93716161700648e-242	Mesoderm-lateral	spc24
C7H16orf87	8.09395430030372e-245	0.263017	0.724	0.33	1.99815449811598e-240	Mesoderm-lateral	C7H16orf87
myh10	2.10540547374702e-244	0.356134	0.743	0.41	5.19761449303928e-240	Mesoderm-lateral	myh10
degs1	4.90807329925562e-244	0.324603	0.814	0.487	1.21165605538723e-239	Mesoderm-lateral	degs1
ptgr1	2.89187086372204e-243	0.282651	0.785	0.438	7.13916160127061e-239	Mesoderm-lateral	ptgr1
zswim8	1.75973655608076e-242	0.313471	0.71	0.39	4.34426163599658e-238	Mesoderm-lateral	zswim8
tsta3	1.91816300668552e-241	0.2681	0.367	0.128	4.73536901460455e-237	Mesoderm-lateral	tsta3
birc5a	1.1295567654051e-238	0.410934	0.787	0.478	2.78853678675557e-234	Mesoderm-lateral	birc5a
kmt2cb	7.39890405185099e-238	0.378558	0.833	0.512	1.82656744328045e-233	Mesoderm-lateral	kmt2cb
h3f3d	1.84294980032933e-237	0.297074	1	0.981	4.54969017207302e-233	Mesoderm-lateral	h3f3d
sumo2b	6.19966059543587e-236	0.378909	0.985	0.803	1.53051021119525e-231	Mesoderm-lateral	sumo2b
ndufs4	3.96762525612023e-235	0.273883	0.717	0.388	9.79487646978401e-231	Mesoderm-lateral	ndufs4
znf503	6.62253065256345e-234	0.256036	0.62	0.294	1.63490414219834e-229	Mesoderm-lateral	znf503
phgdh	1.44193465450067e-232	0.550232	0.898	0.68	3.55970408156581e-228	Mesoderm-lateral	phgdh
psat1	1.90157767040247e-232	0.604244	0.945	0.717	4.69442479492257e-228	Mesoderm-lateral	psat1
srsf5b	2.13035583269644e-232	0.259749	0.729	0.399	5.25920944417769e-228	Mesoderm-lateral	srsf5b
selenoh	1.89970520428084e-231	0.371365	0.973	0.774	4.68980223780811e-227	Mesoderm-lateral	selenoh
mdh1aa	5.95740752835304e-231	0.431805	0.805	0.49	1.47070519652451e-226	Mesoderm-lateral	mdh1aa
pclaf	2.94040974880422e-230	0.533928	0.941	0.752	7.25898954687299e-226	Mesoderm-lateral	pclaf
hmgb1a	4.71681174515987e-230	0.398562	0.981	0.808	1.16443931552762e-225	Mesoderm-lateral	hmgb1a
ndufb9	1.8043276127975e-229	0.316986	0.953	0.676	4.45434357771318e-225	Mesoderm-lateral	ndufb9
mta3	1.58022442463486e-227	0.266406	0.696	0.375	3.90110003709607e-223	Mesoderm-lateral	mta3
jam3b	3.61148281816152e-227	0.327768	0.785	0.463	8.91566763319535e-223	Mesoderm-lateral	jam3b
sesn2	2.65847248839944e-226	0.453886	0.562	0.281	6.56297103211169e-222	Mesoderm-lateral	sesn2
CU457819.3	2.50885794356561e-225	1.02125	0.683	0.364	6.19361760528041e-221	Mesoderm-lateral	CU457819.3
fam53b	2.42688797167311e-224	0.283452	0.798	0.475	5.99125833566941e-220	Mesoderm-lateral	fam53b
cct2.1	3.7398164899522e-224	0.363883	0.936	0.497	9.23248496874499e-220	Mesoderm-lateral	cct2.1
si:ch211-153a8.4	1.53721285909435e-223	0.258137	0.552	0.255	3.79491738524623e-219	Mesoderm-lateral	si:ch211-153a8.4
polr2k	2.95910546470504e-223	0.310885	0.91	0.613	7.30514366071732e-219	Mesoderm-lateral	polr2k
rad51	1.91155653631451e-222	0.343167	0.756	0.444	4.71905962119963e-218	Mesoderm-lateral	rad51
ppp6c	1.36884248300625e-221	0.312223	0.788	0.47	3.37926143779753e-217	Mesoderm-lateral	ppp6c
dynll1	1.13277188036742e-220	0.416031	0.996	0.93	2.79647394106305e-216	Mesoderm-lateral	dynll1
tmsb2	1.50430789221728e-220	0.265775	0.342	0.119	3.7136848935168e-216	Mesoderm-lateral	tmsb2
nutf2l	2.79221266718484e-220	0.364757	0.945	0.704	6.89313541147922e-216	Mesoderm-lateral	nutf2l
znf207b	1.11525510534024e-219	0.285733	0.752	0.43	2.75323027855344e-215	Mesoderm-lateral	znf207b
pphln1	6.0922528594217e-219	0.264893	0.746	0.431	1.50399446340544e-214	Mesoderm-lateral	pphln1
sp5a	1.58200953681544e-218	0.31839	0.695	0.345	3.90550694353627e-214	Mesoderm-lateral	sp5a
haus4	3.74399194574321e-218	0.273766	0.659	0.346	9.24279291645626e-214	Mesoderm-lateral	haus4
cx43.4	3.56986319029984e-217	0.479201	0.985	0.848	8.81292125789321e-213	Mesoderm-lateral	cx43.4
ndufs5	5.14158609646285e-217	0.334855	0.944	0.702	1.26930335963378e-212	Mesoderm-lateral	ndufs5
cd81a	2.07070446597093e-216	0.256379	0.911	0.548	5.11194811514244e-212	Mesoderm-lateral	cd81a
nid1b	2.53949562385193e-216	0.308298	0.804	0.462	6.26925284660326e-212	Mesoderm-lateral	nid1b
gapdhs	3.20450320219452e-216	0.502724	0.786	0.48	7.91095705525761e-212	Mesoderm-lateral	gapdhs
dbi	6.12918880311214e-216	0.420192	0.949	0.699	1.51311283982429e-211	Mesoderm-lateral	dbi
pik3r2	9.0281976833372e-216	0.279145	0.796	0.484	2.22879116208545e-211	Mesoderm-lateral	pik3r2
polr2j	5.07657766220288e-214	0.315276	0.893	0.573	1.25325472746803e-209	Mesoderm-lateral	polr2j
spcs1	1.14219580912793e-212	0.303996	0.962	0.717	2.81973879399412e-208	Mesoderm-lateral	spcs1
gins3	4.35399118868622e-212	0.31877	0.792	0.477	1.07486980475097e-207	Mesoderm-lateral	gins3
cdh2	4.40889227836614e-211	0.304609	0.91	0.568	1.08842323676025e-206	Mesoderm-lateral	cdh2
gfer	1.08754507304759e-208	0.294565	0.763	0.447	2.68482252183259e-204	Mesoderm-lateral	gfer
foxj1a	2.01475867089799e-208	0.271176	0.28	0.084	4.97383473084587e-204	Mesoderm-lateral	foxj1a
top2b	3.62816358868359e-208	0.31187	0.854	0.541	8.95684745138318e-204	Mesoderm-lateral	top2b
farp2	8.52770988324462e-208	0.278202	0.748	0.433	2.1052357388766e-203	Mesoderm-lateral	farp2
wtap	1.52484020932412e-207	0.314598	0.828	0.525	3.76437302475846e-203	Mesoderm-lateral	wtap
ndufv3	8.40436809443498e-206	0.261611	0.776	0.461	2.07478635147316e-201	Mesoderm-lateral	ndufv3
pane1	1.63445855896358e-205	0.269448	0.754	0.441	4.03498784451338e-201	Mesoderm-lateral	pane1
eif1	3.25385014038699e-203	0.435121	0.96	0.533	8.03277984157336e-199	Mesoderm-lateral	eif1
prickle1a	3.45653923033339e-203	0.286554	0.745	0.427	8.53315839792403e-199	Mesoderm-lateral	prickle1a
rgl1	4.29961632946204e-203	0.288234	0.749	0.429	1.06144628325429e-198	Mesoderm-lateral	rgl1
pbk	8.27372508774168e-200	0.280494	0.724	0.422	2.04253451241079e-195	Mesoderm-lateral	pbk
prdx5	5.65489437553816e-199	0.312884	0.855	0.531	1.39602377448911e-194	Mesoderm-lateral	prdx5
sox11b	3.3222986542831e-197	0.462693	0.897	0.643	8.20175868782869e-193	Mesoderm-lateral	sox11b
pabpc1a	8.54950487724386e-195	0.259558	0.997	0.948	2.11061626904519e-190	Mesoderm-lateral	pabpc1a
ppat	1.54081788007062e-194	0.270235	0.769	0.477	3.80381710053034e-190	Mesoderm-lateral	ppat
cdk1	3.53850112197966e-194	0.380727	0.817	0.529	8.73549771983117e-190	Mesoderm-lateral	cdk1
pabpn1	3.46890322229805e-190	0.424833	0.981	0.838	8.5636813848872e-186	Mesoderm-lateral	pabpn1
hmgb1b	1.39793951779352e-189	0.361717	0.963	0.75	3.45109328757687e-185	Mesoderm-lateral	hmgb1b
crebbpa	2.25198261399762e-189	0.265632	0.697	0.403	5.55946947917593e-185	Mesoderm-lateral	crebbpa
hmgb2a	3.90971187016983e-188	0.25959	1	0.989	9.65190569388826e-184	Mesoderm-lateral	hmgb2a
gse1	1.82996871617542e-187	0.302382	0.813	0.511	4.51764376962226e-183	Mesoderm-lateral	gse1
tuba8l	3.6654305072464e-187	0.375621	0.944	0.728	9.04884829323918e-183	Mesoderm-lateral	tuba8l
pin4	7.47630251351402e-186	0.253999	0.855	0.553	1.84567480151121e-181	Mesoderm-lateral	pin4
phf6	3.79211001563719e-183	0.275833	0.792	0.502	9.36158199560354e-179	Mesoderm-lateral	phf6
sat1a.2	9.42893969344574e-183	0.324099	0.803	0.483	2.32772234212095e-178	Mesoderm-lateral	sat1a.2
pfdn4	1.88504511305222e-182	0.321469	0.963	0.759	4.65361087059201e-178	Mesoderm-lateral	pfdn4
gid8b	4.95711206563103e-182	0.419915	0.783	0.5	1.22376225564233e-177	Mesoderm-lateral	gid8b
bcas2	3.98990640870039e-181	0.30652	0.957	0.749	9.84988195115865e-177	Mesoderm-lateral	bcas2
pik3r3b	1.60015144985139e-180	0.285825	0.426	0.189	3.95029388424813e-176	Mesoderm-lateral	pik3r3b
hspa9	8.1243996870119e-179	0.482809	0.899	0.701	2.00567055073263e-174	Mesoderm-lateral	hspa9
csnk2b	4.70683668746914e-177	0.325104	0.973	0.813	1.16197677303551e-172	Mesoderm-lateral	csnk2b
snrpg	1.59370199129257e-176	0.364199	0.976	0.789	3.93437210590396e-172	Mesoderm-lateral	snrpg
tspan7	2.90024301889282e-176	0.336339	0.94	0.735	7.1598299407407e-172	Mesoderm-lateral	tspan7
akt1s1	7.82057539316835e-175	0.298379	0.951	0.751	1.93066544731147e-170	Mesoderm-lateral	akt1s1
TXN	1.60068139463203e-174	0.490266	0.971	0.579	3.95160215892809e-170	Mesoderm-lateral	TXN
vent	3.69579842526177e-173	0.383805	0.69	0.412	9.12381757244372e-169	Mesoderm-lateral	vent
cdca7b	1.69107936418043e-172	0.278853	0.88	0.595	4.17476762635222e-168	Mesoderm-lateral	cdca7b
atf3	1.82982929086819e-171	0.42223	0.806	0.558	4.51729957036629e-167	Mesoderm-lateral	atf3
golim4b	3.29571828608501e-171	0.279196	0.298	0.11	8.13613973285806e-167	Mesoderm-lateral	golim4b
pbdc1	4.72733824936268e-171	0.282234	0.939	0.698	1.16703799362017e-166	Mesoderm-lateral	pbdc1
phf5a	4.7333982247877e-171	0.290058	0.962	0.742	1.16853401975334e-166	Mesoderm-lateral	phf5a
srsf1b	3.60387480243951e-169	0.315901	0.827	0.565	8.89688572478241e-165	Mesoderm-lateral	srsf1b
ppil3	1.68277850667749e-166	0.262943	0.744	0.454	4.15427529943472e-162	Mesoderm-lateral	ppil3
dek	1.85762058005967e-166	0.35269	0.946	0.766	4.5859079259933e-162	Mesoderm-lateral	dek
slc7a3a	2.44396391724178e-166	0.477279	0.85	0.617	6.03341372249478e-162	Mesoderm-lateral	slc7a3a
hmgb3a	7.70508737149094e-164	0.332002	0.96	0.747	1.90215491939997e-159	Mesoderm-lateral	hmgb3a
zranb2	8.24982092184091e-164	0.299734	0.929	0.721	2.03663329097487e-159	Mesoderm-lateral	zranb2
fzd7a	5.50661367691192e-163	0.354635	0.889	0.617	1.35941771841925e-158	Mesoderm-lateral	fzd7a
gpx4b	5.82959286602127e-163	0.372948	0.987	0.839	1.43915159083467e-158	Mesoderm-lateral	gpx4b
nfyba	1.12796142188685e-161	0.298252	0.957	0.739	2.78459836221207e-157	Mesoderm-lateral	nfyba
drap1	2.68904488218907e-161	0.296165	0.942	0.74	6.63844510066016e-157	Mesoderm-lateral	drap1
anp32a	1.85779527503696e-160	0.317069	0.987	0.881	4.58633919548374e-156	Mesoderm-lateral	anp32a
brd3b	4.69893684624444e-160	0.292712	0.942	0.723	1.16002653923236e-155	Mesoderm-lateral	brd3b
cbx5	4.03825827559157e-158	0.303064	0.976	0.831	9.96924820495291e-154	Mesoderm-lateral	cbx5
lsm7	1.53752213542145e-157	0.285695	0.968	0.768	3.79568089571495e-153	Mesoderm-lateral	lsm7
cdx1a	7.08363379168937e-157	0.274319	0.759	0.428	1.74873667415436e-152	Mesoderm-lateral	cdx1a
adssl	1.03254650848085e-155	0.265647	0.825	0.559	2.54904756548666e-151	Mesoderm-lateral	adssl
canx	5.60882165370639e-152	0.29716	0.902	0.674	1.3846498016505e-147	Mesoderm-lateral	canx
ewsr1a	1.58676243303515e-151	0.379566	0.916	0.712	3.91724041843387e-147	Mesoderm-lateral	ewsr1a
cks1b	4.51289059450433e-150	0.27488	0.878	0.628	1.11409730106528e-145	Mesoderm-lateral	cks1b
aurkb	8.16918496199246e-149	0.302674	0.876	0.65	2.01672669156708e-144	Mesoderm-lateral	aurkb
rnf44	5.80160158043677e-148	0.279955	0.879	0.615	1.43224138216243e-143	Mesoderm-lateral	rnf44
mad2l1	1.04253077835235e-147	0.30525	0.878	0.635	2.57369573251845e-143	Mesoderm-lateral	mad2l1
stmn1a	1.39127722255071e-144	0.313609	0.946	0.722	3.43464607931094e-140	Mesoderm-lateral	stmn1a
tjp1b	9.96737615707956e-144	0.280628	0.59	0.342	2.46064615189823e-139	Mesoderm-lateral	tjp1b
vdac1	3.44825592826192e-142	0.367969	0.977	0.822	8.51270941010019e-138	Mesoderm-lateral	vdac1
zgc:110540	1.23694240526695e-141	0.340461	0.669	0.415	3.05363971588251e-137	Mesoderm-lateral	zgc:110540
arhgef1b	6.32607004611778e-140	0.253898	0.566	0.323	1.5617169122851e-135	Mesoderm-lateral	arhgef1b
BX548028.1	2.73198167377429e-139	0.51102	0.705	0.44	6.74444315804659e-135	Mesoderm-lateral	BX548028.1
tp53inp2	4.34326190502857e-138	0.28147	0.9	0.649	1.0722210664944e-133	Mesoderm-lateral	tp53inp2
rpl36	7.05462384953842e-138	0.280187	1	0.971	1.74157498973555e-133	Mesoderm-lateral	rpl36
angel2	6.54038423325921e-134	0.378634	0.403	0.201	1.6146246556647e-129	Mesoderm-lateral	angel2
sept12	4.22832860261356e-129	0.330085	0.867	0.643	1.04384748212721e-124	Mesoderm-lateral	sept12
tpx2	5.5730199779302e-129	0.373178	0.893	0.69	1.37581144195163e-124	Mesoderm-lateral	tpx2
piwil2	5.32725449044099e-128	0.292351	0.273	0.114	1.31513931605517e-123	Mesoderm-lateral	piwil2
cenpe	1.56524002043218e-127	0.284114	0.795	0.54	3.86410803844093e-123	Mesoderm-lateral	cenpe
si:ch211-69g19.2	2.20873711143242e-126	0.385951	0.778	0.54	5.45270930699321e-122	Mesoderm-lateral	si:ch211-69g19.2
elmo1	7.40708620498803e-126	0.256764	0.637	0.385	1.82858737142539e-121	Mesoderm-lateral	elmo1
chchd2	2.28782777339127e-123	0.259117	0.814	0.563	5.64796042417103e-119	Mesoderm-lateral	chchd2
igf2bp1	7.89443388703312e-123	0.310046	0.972	0.86	1.94889889369187e-118	Mesoderm-lateral	igf2bp1
si:ch211-212k18.4	1.39403956626371e-121	0.250106	0.885	0.651	3.44146547723522e-117	Mesoderm-lateral	si:ch211-212k18.4
si:ch211-51e12.7	1.36298451318367e-120	0.308717	0.964	0.793	3.36479986769652e-116	Mesoderm-lateral	si:ch211-51e12.7
igf2bp3	9.49216886395198e-117	0.252103	0.957	0.792	2.34333172744382e-112	Mesoderm-lateral	igf2bp3
ripply1	1.43392868243122e-116	0.258604	0.419	0.216	3.53993973831795e-112	Mesoderm-lateral	ripply1
slbp	4.40554280099463e-116	0.364005	0.878	0.662	1.08759635128154e-111	Mesoderm-lateral	slbp
tp53inp1	2.41453079819553e-115	0.278869	0.622	0.387	5.9607521815053e-111	Mesoderm-lateral	tp53inp1
her6	4.33847484478342e-115	0.623642	0.867	0.603	1.07103928493168e-110	Mesoderm-lateral	her6
hnrnpl2	5.43237910466914e-115	0.25848	0.942	0.767	1.34109142956967e-110	Mesoderm-lateral	hnrnpl2
si:dkey-108k21.21	2.79943432651101e-110	0.288685	0.768	0.517	6.91096352185773e-106	Mesoderm-lateral	si:dkey-108k21.21
ube2e1	9.5081781659383e-110	0.276994	0.982	0.84	2.34728394382519e-105	Mesoderm-lateral	ube2e1
rbbp4	9.9374740386831e-110	0.255102	0.867	0.629	2.4532642159297e-105	Mesoderm-lateral	rbbp4
arid3b	1.6382341433248e-108	0.259352	0.91	0.749	4.04430862962594e-104	Mesoderm-lateral	arid3b
atf4a	1.74324275979753e-107	0.399456	0.957	0.796	4.30354340111217e-103	Mesoderm-lateral	atf4a
trib3	4.19597418198187e-106	0.305477	0.585	0.365	1.03586014630586e-101	Mesoderm-lateral	trib3
mibp	1.50304528704802e-102	0.291822	0.818	0.586	3.71056790013544e-98	Mesoderm-lateral	mibp
top2a	3.6308921698347e-101	0.318789	0.835	0.629	8.96358349967092e-97	Mesoderm-lateral	top2a
mcm6	1.99812142277872e-97	0.295158	0.785	0.571	4.93276235641383e-93	Mesoderm-lateral	mcm6
CABZ01058261.1	3.25677539033457e-95	0.254533	0.851	0.656	8.04000140611894e-91	Mesoderm-lateral	CABZ01058261.1
ccn1	4.3125317922969e-90	0.387992	0.364	0.186	1.06463472356434e-85	Mesoderm-lateral	ccn1
RPS17	1.12745954294138e-84	0.39744	0.976	0.638	2.78335937365938e-80	Mesoderm-lateral	RPS17
RPL37A	9.50553337492315e-82	0.376098	0.976	0.649	2.34663102426728e-77	Mesoderm-lateral	RPL37A
kpna2	8.11188801401595e-79	0.267568	0.613	0.42	2.00258179402012e-74	Mesoderm-lateral	kpna2
igfbp1a	1.9935796190581e-62	0.431965	0.59	0.436	4.92155000556874e-58	Mesoderm-lateral	igfbp1a
si:dkey-151g10.6	8.5617905964548e-57	0.339069	0.976	0.662	2.1136492445468e-52	Mesoderm-lateral	si:dkey-151g10.6
si:dkey-12j5.1	8.95388895553732e-32	0.337083	0.373	0.266	2.2104465664535e-27	Mesoderm-lateral	si:dkey-12j5.1
AL935186.9	0	2.10409	0.703	0.276	0	Epiblast-transiting	AL935186.9
CR383676.1	0	1.83502	0.733	0.287	0	Epiblast-transiting	CR383676.1
h2afvb	0	1.13334	0.731	0.287	0	Epiblast-transiting	h2afvb
nars	0	1.0868	0.611	0.274	0	Epiblast-transiting	nars
zgc:114188	0	1.05552	0.719	0.285	0	Epiblast-transiting	zgc:114188
zgc:171772	0	1.00662	0.717	0.286	0	Epiblast-transiting	zgc:171772
anp32e	0	0.991564	0.923	0.801	0	Epiblast-transiting	anp32e
ncl	0	0.839012	0.948	0.925	0	Epiblast-transiting	ncl
marcksl1b	0	0.794131	0.975	0.891	0	Epiblast-transiting	marcksl1b
hspb1	0	0.728221	0.981	0.902	0	Epiblast-transiting	hspb1
hnrnpaba	0	0.708238	0.971	0.948	0	Epiblast-transiting	hnrnpaba
h2afx1	1.84449299869352e-297	0.945643	0.644	0.279	4.55349986587469e-293	Epiblast-transiting	h2afx1
zgc:92066	7.0143398647581e-289	1.00999	0.733	0.287	1.73163008241283e-284	Epiblast-transiting	zgc:92066
akap12b	1.74150179677079e-288	0.926359	0.933	0.88	4.29924548568806e-284	Epiblast-transiting	akap12b
h3f3b.1	2.31687771779719e-281	0.518998	0.998	0.981	5.71967602192592e-277	Epiblast-transiting	h3f3b.1
cirbpa	4.60810553493678e-278	0.571778	0.96	0.942	1.13760301340984e-273	Epiblast-transiting	cirbpa
tuba8l4	7.44930308847102e-277	0.807038	0.887	0.874	1.83900945345084e-272	Epiblast-transiting	tuba8l4
kars	6.20132442437466e-276	0.959945	0.617	0.278	1.53092096064537e-271	Epiblast-transiting	kars
zgc:56493	1.09538211314864e-267	0.887567	0.651	0.283	2.70416982273005e-263	Epiblast-transiting	zgc:56493
si:ch211-152c2.3	3.00758548761462e-261	0.843772	0.866	0.561	7.42482629327421e-257	Epiblast-transiting	si:ch211-152c2.3
si:ch211-202a12.4	6.98868143199411e-260	0.978724	0.567	0.269	1.72529578511639e-255	Epiblast-transiting	si:ch211-202a12.4
COX5B	3.69427489845554e-253	0.854613	0.652	0.283	9.12005644181718e-249	Epiblast-transiting	COX5B
RPL41	1.78656557960982e-246	0.988454	0.733	0.287	4.41049444638276e-242	Epiblast-transiting	RPL41
hnrnpa0b	5.16939739616278e-244	0.680738	0.976	0.904	1.27616913519071e-239	Epiblast-transiting	hnrnpa0b
zgc:165555.12	2.06489006399236e-239	0.477756	0.71	0.285	5.09759410097794e-235	Epiblast-transiting	zgc:165555.12
zgc:165555.15	4.45313193208466e-237	0.511362	0.687	0.283	1.09934468007374e-232	Epiblast-transiting	zgc:165555.15
anp32b	1.66252384699685e-230	0.688311	0.918	0.879	4.10427262108112e-226	Epiblast-transiting	anp32b
npm1a	2.95987851839701e-227	0.586779	0.949	0.908	7.3070520983667e-223	Epiblast-transiting	npm1a
nucks1a	8.69301283915605e-224	0.846979	0.876	0.908	2.14604407960245e-219	Epiblast-transiting	nucks1a
hnrnpub	1.79601855354746e-206	0.728645	0.9	0.831	4.43383100314262e-202	Epiblast-transiting	hnrnpub
marcksb	1.8118519008543e-203	0.659714	0.865	0.852	4.47291878763901e-199	Epiblast-transiting	marcksb
bambia	9.7128095156074e-203	0.784699	0.842	0.734	2.397801285118e-198	Epiblast-transiting	bambia
hnrnpabb	3.67703654474946e-193	0.609351	0.972	0.915	9.07750011802298e-189	Epiblast-transiting	hnrnpabb
h2afva	5.20568424120964e-189	0.780127	0.569	0.278	1.28512726862742e-184	Epiblast-transiting	h2afva
h3f3b.1.2	1.19913824141989e-187	0.860514	0.52	0.27	2.96031257659328e-183	Epiblast-transiting	h3f3b.1.2
apoeb	1.00677416670922e-186	0.603705	0.96	0.923	2.48542338535506e-182	Epiblast-transiting	apoeb
DUT	2.21490712806089e-183	0.753538	0.544	0.272	5.46794122704392e-179	Epiblast-transiting	DUT
setb	1.88428662371276e-180	0.526094	0.913	0.906	4.65173838795969e-176	Epiblast-transiting	setb
hnrnpa0l.1	2.0191440816768e-179	0.445121	0.997	0.967	4.98466099443551e-175	Epiblast-transiting	hnrnpa0l.1
hmga1a	6.46277028794864e-178	0.533357	0.997	0.992	1.59546410098588e-173	Epiblast-transiting	hmga1a
ube2c	3.83567954094894e-177	0.803599	0.508	0.266	9.46914208274066e-173	Epiblast-transiting	ube2c
ilf3b	9.41468007650775e-169	0.692903	0.831	0.799	2.32420207048747e-164	Epiblast-transiting	ilf3b
LUC7L2	6.53631993888569e-168	0.929306	0.443	0.243	1.61362130331271e-163	Epiblast-transiting	LUC7L2
safb	1.78786558040816e-166	0.818717	0.776	0.779	4.41370375835363e-162	Epiblast-transiting	safb
cirbpb	5.24014726591115e-165	0.360457	0.994	0.974	1.29363515553549e-160	Epiblast-transiting	cirbpb
CCT2	1.58587941652271e-164	0.786032	0.495	0.264	3.91506051556962e-160	Epiblast-transiting	CCT2
chd7	1.80442275302953e-159	0.717844	0.839	0.813	4.454578450404e-155	Epiblast-transiting	chd7
aif1l	9.37217927192032e-158	0.644727	0.875	0.736	2.31370989685897e-153	Epiblast-transiting	aif1l
atrx	7.35527365008315e-157	0.868006	0.77	0.745	1.81579640599603e-152	Epiblast-transiting	atrx
crabp2b	7.6345430250923e-156	0.661367	0.779	0.623	1.88473963660454e-151	Epiblast-transiting	crabp2b
aldob	5.81417534971208e-155	0.771212	0.794	0.696	1.43534546858342e-150	Epiblast-transiting	aldob
hdac1	7.68189716022796e-155	0.606276	0.844	0.851	1.89642995194548e-150	Epiblast-transiting	hdac1
bzw1a	2.92193524444614e-153	0.817008	0.725	0.766	7.21338153796419e-149	Epiblast-transiting	bzw1a
pou5f3	5.97859688407403e-152	0.771367	0.736	0.494	1.47593621277136e-147	Epiblast-transiting	pou5f3
zgc:111986	2.1141370030722e-148	0.723929	0.504	0.271	5.21917001948433e-144	Epiblast-transiting	zgc:111986
aars	1.90141172376792e-147	0.846033	0.432	0.244	4.69401512246588e-143	Epiblast-transiting	aars
mki67	2.17861454592817e-147	0.697494	0.827	0.752	5.37834572953287e-143	Epiblast-transiting	mki67
alcamb	3.83036209311437e-147	0.846395	0.761	0.778	9.45601489927145e-143	Epiblast-transiting	alcamb
ved	4.56439714936635e-147	0.506771	0.933	0.786	1.12681272426407e-142	Epiblast-transiting	ved
seta	8.4112121576396e-141	0.449009	0.922	0.91	2.07647594535649e-136	Epiblast-transiting	seta
smc1al	7.2299185516024e-134	0.670183	0.793	0.819	1.78484999283408e-129	Epiblast-transiting	smc1al
tagln2	1.03158202700213e-130	0.705854	0.723	0.628	2.54666655006017e-126	Epiblast-transiting	tagln2
ppm1g	5.07899482199314e-127	0.722106	0.755	0.752	1.25385145170545e-122	Epiblast-transiting	ppm1g
dnaja2	2.37549954824237e-126	0.694001	0.453	0.259	5.86439573474593e-122	Epiblast-transiting	dnaja2
h2afy2	1.20927455960807e-124	0.765309	0.409	0.236	2.98533610530445e-120	Epiblast-transiting	h2afy2
si:dkey-251i10.3	6.41383570322969e-123	0.766965	0.414	0.243	1.58338362005631e-118	Epiblast-transiting	si:dkey-251i10.3
taf15	2.2418683504881e-122	0.549084	0.848	0.836	5.53450039684997e-118	Epiblast-transiting	taf15
dlx3b	1.41420213458799e-121	0.713468	0.621	0.441	3.49124080965737e-117	Epiblast-transiting	dlx3b
top1l	6.06655885934359e-120	0.608815	0.877	0.785	1.49765138560615e-115	Epiblast-transiting	top1l
tbx16	9.54405423021328e-119	0.707702	0.732	0.56	2.35614066781275e-114	Epiblast-transiting	tbx16
si:ch211-137a8.4	4.24847763104838e-118	0.774694	0.692	0.66	1.04882167277691e-113	Epiblast-transiting	si:ch211-137a8.4
CT030188.1	3.76455217757684e-114	0.750224	0.339	0.185	9.29354996078394e-110	Epiblast-transiting	CT030188.1
hnrnpa1b	1.08055345938792e-110	0.424392	0.927	0.899	2.66756232519095e-106	Epiblast-transiting	hnrnpa1b
apela	1.43618918278535e-108	0.602973	0.737	0.588	3.5455202355422e-104	Epiblast-transiting	apela
tbx6l	4.7464161008225e-107	0.602158	0.263	0.119	1.17174774281005e-102	Epiblast-transiting	tbx6l
rsf1b.1	2.83975105547842e-106	0.804346	0.38	0.238	7.01049343065957e-102	Epiblast-transiting	rsf1b.1
pcdh19	1.17984136914488e-104	0.764618	0.576	0.44	2.91267438800796e-100	Epiblast-transiting	pcdh19
chac1	1.8449961172875e-104	0.53733	0.789	0.746	4.55474191474764e-100	Epiblast-transiting	chac1
si:dkeyp-11g8.3	1.11417006911598e-103	0.687962	0.309	0.161	2.75055164962661e-99	Epiblast-transiting	si:dkeyp-11g8.3
acin1b	6.20503241464655e-103	0.737555	0.709	0.677	1.53183635220379e-98	Epiblast-transiting	acin1b
syncrip	8.14742691678102e-103	0.384743	0.929	0.904	2.01135528294573e-98	Epiblast-transiting	syncrip
mgea5	1.65896402266545e-102	0.752611	0.394	0.242	4.0954844827542e-98	Epiblast-transiting	mgea5
apoc1	2.84399942610797e-101	0.285972	0.971	0.944	7.02098138323275e-97	Epiblast-transiting	apoc1
cx43.41	1.38773118644616e-98	0.508046	0.919	0.853	3.42589197997965e-94	Epiblast-transiting	cx43.4
tp63	5.29536450474761e-98	0.755778	0.503	0.356	1.30726663528704e-93	Epiblast-transiting	tp63
hnrnpm	6.58666666431833e-98	0.743896	0.725	0.765	1.62605039942027e-93	Epiblast-transiting	hnrnpm
CU694197.1	4.5467137146527e-97	0.546975	0.473	0.271	1.12244721473631e-92	Epiblast-transiting	CU694197.1
tfap2c	1.90204930113858e-96	0.734059	0.562	0.445	4.69558910972081e-92	Epiblast-transiting	tfap2c
alyref	3.53124188131495e-96	0.471532	0.904	0.868	8.71757683240222e-92	Epiblast-transiting	alyref
sumo3b	1.06918283158963e-95	0.532735	0.817	0.791	2.63949165634533e-91	Epiblast-transiting	sumo3b
nono	1.69692405388267e-95	0.520911	0.813	0.833	4.18919641182015e-91	Epiblast-transiting	nono
lin28a	8.50882807882726e-95	0.516142	0.866	0.826	2.10057438782009e-90	Epiblast-transiting	lin28a
si:ch211-288g17.3	1.11196314430832e-89	0.399315	0.902	0.881	2.74510341435396e-85	Epiblast-transiting	si:ch211-288g17.3
foxi1	3.45600220049136e-89	0.676843	0.442	0.301	8.53183263235301e-85	Epiblast-transiting	foxi1
cdx4	2.27334912977482e-88	0.454024	0.839	0.829	5.61221699667509e-84	Epiblast-transiting	cdx4
zgc:165555.19	7.95715033913696e-88	0.502206	0.441	0.259	1.96438170422274e-83	Epiblast-transiting	zgc:165555.19
stm	3.81219169884757e-87	0.608021	0.635	0.558	9.41115764694501e-83	Epiblast-transiting	stm
snrnp200	7.75355830215132e-86	0.855433	0.642	0.699	1.9141209380521e-81	Epiblast-transiting	snrnp200
pnn	2.62597140512081e-85	0.699667	0.71	0.769	6.48273560782174e-81	Epiblast-transiting	pnn
sars	4.03203394336264e-85	0.659507	0.385	0.244	9.95388219597934e-81	Epiblast-transiting	sars
FO904885.3	2.06890099900467e-84	0.621152	0.427	0.261	5.10749589624283e-80	Epiblast-transiting	FO904885.3
tubb2b	1.29617355617458e-83	0.394802	0.902	0.887	3.19986365812819e-79	Epiblast-transiting	tubb2b
snrpb	2.73699862965898e-83	0.336925	0.933	0.927	6.75682851703913e-79	Epiblast-transiting	snrpb
CT027638.1	3.84007843870091e-83	0.707551	0.321	0.196	9.48000164162094e-79	Epiblast-transiting	CT027638.1
zgc:110216	6.8970672055293e-83	0.545815	0.399	0.24	1.70267898102902e-78	Epiblast-transiting	zgc:110216
gars	2.34433520795246e-81	0.636104	0.379	0.244	5.78746032787223e-77	Epiblast-transiting	gars
sf3b2	4.80182851314058e-79	0.569736	0.757	0.809	1.18542740503902e-74	Epiblast-transiting	sf3b2
ewsr1a1	1.58512073700117e-76	0.587967	0.699	0.728	3.91318756343478e-72	Epiblast-transiting	ewsr1a
ankrd11	3.17347432625705e-76	0.675725	0.704	0.749	7.83435606923077e-72	Epiblast-transiting	ankrd11
ctnnb1	3.30738866525674e-76	0.511324	0.833	0.845	8.1649503979193e-72	Epiblast-transiting	ctnnb1
nop58	4.38214652317423e-76	0.477917	0.887	0.85	1.08182051217602e-71	Epiblast-transiting	nop58
hnrnpa0a	5.58524540527286e-75	0.498276	0.79	0.809	1.37882953319971e-70	Epiblast-transiting	hnrnpa0a
wu:fb44b02	1.34163765524327e-74	0.6499	0.281	0.165	3.31210087949905e-70	Epiblast-transiting	wu:fb44b02
thrap3b	1.45836090301605e-73	0.488384	0.78	0.806	3.60025556127571e-69	Epiblast-transiting	thrap3b
cars	2.66021205995441e-73	0.671051	0.319	0.205	6.56726551240945e-69	Epiblast-transiting	cars
ranbp1	9.96004835522844e-73	0.463181	0.807	0.832	2.45883713745524e-68	Epiblast-transiting	ranbp1
rpl26.1	1.14016870878763e-72	0.587498	0.383	0.25	2.81473449138402e-68	Epiblast-transiting	rpl26.1
nucks1b	7.21031166296687e-72	0.668527	0.678	0.749	1.78000964023663e-67	Epiblast-transiting	nucks1b
tardbp	7.33148382072865e-72	0.522202	0.758	0.789	1.80992341082328e-67	Epiblast-transiting	tardbp
u2af2b	1.43730912052336e-71	0.413131	0.813	0.833	3.54828502583602e-67	Epiblast-transiting	u2af2b
si:ch1073-335m2.2	4.60992772824064e-71	0.656317	0.3	0.188	1.13805285827077e-66	Epiblast-transiting	si:ch1073-335m2.2
EIF1B	1.33915148540789e-70	0.531891	0.391	0.252	3.30596327202647e-66	Epiblast-transiting	EIF1B
nipblb	1.40597128599237e-70	0.733802	0.638	0.672	3.47092131372936e-66	Epiblast-transiting	nipblb
zgc:56304	5.54281069592613e-69	0.627642	0.344	0.23	1.36835367650328e-64	Epiblast-transiting	zgc:56304
acin1a	1.64487442706981e-68	0.463159	0.801	0.828	4.06070149810724e-64	Epiblast-transiting	acin1a
cycsb	1.26812768882808e-67	0.451701	0.817	0.786	3.13062682540989e-63	Epiblast-transiting	cycsb
srrm2	4.94983333697993e-67	0.525439	0.771	0.8	1.22196535590024e-62	Epiblast-transiting	srrm2
c23h20orf24	6.65280355328612e-66	0.581578	0.372	0.247	1.64237761319974e-61	Epiblast-transiting	c23h20orf24
atp2a2a.1	8.39082145137282e-66	0.675656	0.34	0.228	2.07144209170041e-61	Epiblast-transiting	atp2a2a.1
cdx1a1	1.08471536026893e-65	0.516805	0.567	0.443	2.67783680989592e-61	Epiblast-transiting	cdx1a
snrnp70	2.19537942248704e-65	0.556885	0.757	0.811	5.41973318029376e-61	Epiblast-transiting	snrnp70
smarca4a	3.21747372976167e-65	0.488722	0.782	0.805	7.94297739666264e-61	Epiblast-transiting	smarca4a
srsf3a	4.90615814256479e-64	0.641625	0.326	0.218	1.21118326065497e-59	Epiblast-transiting	srsf3a
supt16h	6.19516459263222e-64	0.630671	0.658	0.75	1.52940028298312e-59	Epiblast-transiting	supt16h
sall4	6.30139413259103e-64	0.565116	0.731	0.755	1.55562516951275e-59	Epiblast-transiting	sall4
dap1b	1.13847462851818e-62	0.561601	0.445	0.318	2.81055231542282e-58	Epiblast-transiting	dap1b
kpnb3	2.94826555099707e-62	0.683496	0.645	0.671	7.27838316574646e-58	Epiblast-transiting	kpnb3
calm3a	6.94658433329333e-62	0.314684	0.851	0.907	1.71490327436012e-57	Epiblast-transiting	calm3a
cenpf	1.8214364662135e-61	0.613681	0.641	0.638	4.49658020414126e-57	Epiblast-transiting	cenpf
p4hb	1.81402671875436e-60	0.720438	0.602	0.652	4.47828776058888e-56	Epiblast-transiting	p4hb
znf609b	2.20277540520872e-59	0.732939	0.629	0.696	5.43799164283878e-55	Epiblast-transiting	znf609b
ndc1	4.32006949784279e-58	0.263001	0.172	0.409	1.06649555693245e-53	Epiblast-transiting	ndc1
eif4g1a	5.84752843921502e-58	0.584675	0.693	0.747	1.44357934578901e-53	Epiblast-transiting	eif4g1a
tfap2a	8.55195636243047e-58	0.620269	0.482	0.398	2.11122146719321e-53	Epiblast-transiting	tfap2a
si:dkey-33c12.4	4.05644354449493e-57	0.743884	0.786	0.788	1.00141421782946e-52	Epiblast-transiting	si:dkey-33c12.4
tnrc6a	1.63815916525023e-56	0.719581	0.66	0.702	4.04412353125324e-52	Epiblast-transiting	tnrc6a
pfkfb4b	2.27544805673854e-56	0.527141	0.739	0.778	5.61739861767044e-52	Epiblast-transiting	pfkfb4b
baz1b	5.03027705540367e-56	0.723391	0.586	0.616	1.2418244966675e-51	Epiblast-transiting	baz1b
rbm4.3	4.66535845077897e-54	0.441463	0.888	0.863	1.1517370407438e-49	Epiblast-transiting	rbm4.3
hnrnpk	1.10992898122349e-52	0.544122	0.66	0.767	2.74008167594642e-48	Epiblast-transiting	hnrnpk
si:ch211-284b7.3	1.82136743232538e-52	0.523166	0.325	0.225	4.49640978018167e-48	Epiblast-transiting	si:ch211-284b7.3
abcf2a	4.87851226414294e-52	0.252113	0.181	0.408	1.20435832264897e-47	Epiblast-transiting	abcf2a
etf1b	5.39437746342541e-52	0.501805	0.773	0.811	1.33170996439583e-47	Epiblast-transiting	etf1b
eif5	1.56922748793126e-51	0.434261	0.739	0.796	3.8739518994559e-47	Epiblast-transiting	eif5
oip5-as1	3.28442107980439e-51	0.543534	0.332	0.231	8.1082503197131e-47	Epiblast-transiting	oip5-as1
vangl2	8.56275454864974e-51	0.288289	0.203	0.444	2.11388721542516e-46	Epiblast-transiting	vangl2
erbin	1.22536620174867e-50	0.268521	0.181	0.408	3.02506154225694e-46	Epiblast-transiting	erbin
si:ch211-262h13.3	3.23763316604717e-50	0.275206	0.207	0.436	7.99274499702066e-46	Epiblast-transiting	si:ch211-262h13.3
si:ch211-262e15.1	3.36789403778935e-50	0.565496	0.293	0.205	8.31432001109056e-46	Epiblast-transiting	si:ch211-262e15.1
srsf5a	5.91230014400217e-50	0.328662	0.905	0.892	1.45956953654982e-45	Epiblast-transiting	srsf5a
dido1	1.99017876248279e-49	0.511349	0.724	0.781	4.91315431094126e-45	Epiblast-transiting	dido1
pdap1a	1.61349102659393e-48	0.481596	0.726	0.799	3.98322529735243e-44	Epiblast-transiting	pdap1a
vrtn	3.2052251812583e-48	0.731504	0.471	0.402	7.91273940497236e-44	Epiblast-transiting	vrtn
igf2bp11	4.35654323929531e-48	0.329572	0.829	0.87	1.07549982948483e-43	Epiblast-transiting	igf2bp1
pak2b	1.34575467789177e-47	0.656818	0.665	0.742	3.32226457331141e-43	Epiblast-transiting	pak2b
akap8l	1.45477801700644e-47	0.565921	0.649	0.71	3.59141049058379e-43	Epiblast-transiting	akap8l
fam208b	2.0465109383308e-47	0.567986	0.269	0.182	5.05222155345725e-43	Epiblast-transiting	fam208b
calm2b	2.32828938093022e-47	0.521461	0.295	0.207	5.74784799470243e-43	Epiblast-transiting	calm2b
zgc:77849	5.70233894523478e-47	0.530744	0.293	0.207	1.40773641541011e-42	Epiblast-transiting	zgc:77849
thoc1	5.84982829515237e-47	0.250614	0.199	0.434	1.44414711122427e-42	Epiblast-transiting	thoc1
khdrbs1b	6.00402338463598e-47	0.370704	0.802	0.816	1.48221325296508e-42	Epiblast-transiting	khdrbs1b
bms1	6.30670246945098e-47	0.60774	0.634	0.718	1.55693563863336e-42	Epiblast-transiting	bms1
si:ch211-197h24.6	4.18463825263717e-46	0.267006	0.182	0.396	1.03306164542854e-41	Epiblast-transiting	si:ch211-197h24.6
hnrnph1l	6.20053532151316e-45	0.445244	0.726	0.803	1.53072615482195e-40	Epiblast-transiting	hnrnph1l
fam212ab	6.67349510719016e-45	0.540431	0.273	0.183	1.64748573711203e-40	Epiblast-transiting	fam212ab
vdrb	1.34492565248485e-44	0.255352	0.225	0.471	3.32021795828934e-40	Epiblast-transiting	vdrb
atp2b2.1	2.83626982530459e-44	0.507958	0.273	0.187	7.00189931772944e-40	Epiblast-transiting	atp2b2.1
tead1b1	4.45669544059681e-44	0.608236	0.506	0.469	1.10022440342014e-39	Epiblast-transiting	tead1b
smc3	2.17782087993032e-43	0.625318	0.615	0.727	5.37638640628398e-39	Epiblast-transiting	smc3
api5	3.51933228399206e-43	0.539658	0.67	0.769	8.68817560949119e-39	Epiblast-transiting	api5
ncaph	3.72677998537034e-43	0.252195	0.2	0.424	9.20030174988377e-39	Epiblast-transiting	ncaph
ddx5	5.69840007439911e-43	0.48457	0.742	0.748	1.40676402636691e-38	Epiblast-transiting	ddx5
cstf1	6.91103919790827e-43	0.285812	0.312	0.608	1.70612824678761e-38	Epiblast-transiting	cstf1
yap11	2.44505686475505e-42	0.449265	0.692	0.75	6.0361118820208e-38	Epiblast-transiting	yap1
tprb	2.64724192329488e-42	0.685363	0.587	0.682	6.53524613603808e-38	Epiblast-transiting	tprb
edc4	3.305000389635e-42	0.267231	0.165	0.361	8.15905446189193e-38	Epiblast-transiting	edc4
cbsb	3.77291867691149e-42	0.596341	0.566	0.567	9.3142043376914e-38	Epiblast-transiting	cbsb
srsf3b	5.52163666940718e-42	0.34106	0.872	0.853	1.36312644457655e-37	Epiblast-transiting	srsf3b
eif2s2	5.86190394926357e-42	0.291547	0.823	0.879	1.4471282279547e-37	Epiblast-transiting	eif2s2
hes6	8.03185471825851e-42	0.403248	0.708	0.694	1.98282397429648e-37	Epiblast-transiting	hes6
sptbn2	7.94758060004967e-41	0.863499	0.419	0.404	1.96201922273426e-36	Epiblast-transiting	sptbn2
zc3h13	1.44166811249152e-40	0.62663	0.605	0.704	3.55904606930783e-36	Epiblast-transiting	zc3h13
gpd1b	2.43582885340265e-40	0.380627	0.512	0.419	6.01333069039512e-36	Epiblast-transiting	gpd1b
BX936337.1	7.89769756778443e-40	0.49149	0.307	0.224	1.94970459855894e-35	Epiblast-transiting	BX936337.1
golgb1	9.43644850368336e-40	0.626854	0.619	0.718	2.32957604210431e-35	Epiblast-transiting	golgb1
calm2a.1	1.72256144293812e-39	0.505414	0.274	0.198	4.25248743418134e-35	Epiblast-transiting	calm2a.1
eftud2	5.64296658259739e-39	0.273652	0.241	0.49	1.39307916024582e-34	Epiblast-transiting	eftud2
psat11	8.42571578748601e-39	0.405577	0.7	0.735	2.08005645645667e-34	Epiblast-transiting	psat1
rrm2.1	9.09545615157036e-39	0.487308	0.601	0.598	2.24539526013817e-34	Epiblast-transiting	rrm2.1
tars	3.57967293191158e-38	0.506976	0.269	0.195	8.83713856701011e-34	Epiblast-transiting	tars
ptk7a	4.97752470018097e-38	0.62891	0.616	0.682	1.22880152273368e-33	Epiblast-transiting	ptk7a
racgap1	6.23187758307418e-38	0.259989	0.211	0.43	1.53846361893352e-33	Epiblast-transiting	racgap1
ctsc	7.47060956691384e-38	0.256766	0.14	0.306	1.84426938378402e-33	Epiblast-transiting	ctsc
tuba1a	1.94357656630743e-37	0.393925	0.633	0.661	4.79810746924315e-33	Epiblast-transiting	tuba1a
HIST2H3C	2.03814945550951e-37	0.446327	0.286	0.204	5.03157956081634e-33	Epiblast-transiting	HIST2H3C
cyp26a1	2.41875945085316e-37	0.654774	0.454	0.416	5.97119145632121e-33	Epiblast-transiting	cyp26a1
lbr	5.44206243142641e-37	0.487364	0.681	0.742	1.34348195244624e-32	Epiblast-transiting	lbr
chd4a	9.96480133271268e-37	0.612382	0.625	0.681	2.46001050500678e-32	Epiblast-transiting	chd4a
srrt	1.03034490170941e-36	0.558291	0.633	0.719	2.54361245885001e-32	Epiblast-transiting	srrt
sec61a1l	1.97236293469259e-36	0.284625	0.213	0.419	4.8691723768756e-32	Epiblast-transiting	sec61a1l
CABZ01079011.1	2.87957986733742e-36	0.421432	0.253	0.176	7.10881881849588e-32	Epiblast-transiting	CABZ01079011.1
rlf	8.70618043182755e-36	0.257207	0.192	0.392	2.14929476320527e-31	Epiblast-transiting	rlf
tpra	1.03653326701651e-35	0.716563	0.546	0.624	2.55888967628367e-31	Epiblast-transiting	tpra
zgc:153115	2.47385133402033e-35	0.268132	0.212	0.422	6.10719678829598e-31	Epiblast-transiting	zgc:153115
sart1	4.31678703229719e-35	0.542786	0.628	0.73	1.06568521466321e-30	Epiblast-transiting	sart1
gata3	7.19048005940072e-35	0.522335	0.392	0.33	1.77511381226426e-30	Epiblast-transiting	gata3
abcf1	1.29259399736481e-34	0.455089	0.695	0.742	3.19102680129451e-30	Epiblast-transiting	abcf1
atxn2l	1.42540849307462e-34	0.266391	0.222	0.441	3.51890594685332e-30	Epiblast-transiting	atxn2l
si:ch211-160e1.5	2.08152796408664e-34	0.438503	0.252	0.179	5.13866808494069e-30	Epiblast-transiting	si:ch211-160e1.5
aimp1	2.70227192739255e-34	0.490789	0.287	0.217	6.67109870715399e-30	Epiblast-transiting	aimp1
smc2	4.9011369336536e-34	0.68349	0.537	0.614	1.20994367481106e-29	Epiblast-transiting	smc2
ddx23	6.27253931871871e-34	0.580698	0.609	0.726	1.54850178161209e-29	Epiblast-transiting	ddx23
rhov	6.46741417856566e-34	0.303379	0.202	0.393	1.5966105382625e-29	Epiblast-transiting	rhov
kansl1b	8.62069723111402e-34	0.295572	0.181	0.37	2.12819152544512e-29	Epiblast-transiting	kansl1b
cul1a	9.83847764802364e-34	0.257266	0.217	0.432	2.4288249769676e-29	Epiblast-transiting	cul1a
fubp1	1.14639950992718e-33	0.445848	0.681	0.768	2.83011647015724e-29	Epiblast-transiting	fubp1
crebzf	1.15017471320948e-33	0.43393	0.24	0.473	2.83943631450024e-29	Epiblast-transiting	crebzf
plrg1	1.57145174951664e-33	0.266991	0.279	0.537	3.87944293403174e-29	Epiblast-transiting	plrg1
cxcr4a	3.90424380935359e-33	0.725637	0.404	0.367	9.63840669215121e-29	Epiblast-transiting	cxcr4a
prpf31	1.15884335936851e-32	0.329942	0.236	0.453	2.86083660127304e-28	Epiblast-transiting	prpf31
anp32a1	1.51845936267348e-32	0.263917	0.852	0.89	3.74862062863203e-28	Epiblast-transiting	anp32a
unkl	1.66270940230375e-32	0.256157	0.156	0.322	4.10473070146727e-28	Epiblast-transiting	unkl
igfbp1a1	3.4719827255107e-32	0.477597	0.494	0.444	8.57128375446827e-28	Epiblast-transiting	igfbp1a
klf2a	4.89875275476153e-32	0.519939	0.314	0.249	1.20935509256798e-27	Epiblast-transiting	klf2a
echs1	5.32085611870633e-32	0.289548	0.239	0.463	1.31355975002503e-27	Epiblast-transiting	echs1
edc3	5.84036970082085e-32	0.277	0.187	0.373	1.44181206804164e-27	Epiblast-transiting	edc3
si:ch211-86h15.1	9.03705923425949e-32	0.253824	0.132	0.276	2.23097881316164e-27	Epiblast-transiting	si:ch211-86h15.1
notch1a	9.15941693482472e-32	0.559273	0.611	0.689	2.26118525870018e-27	Epiblast-transiting	notch1a
hnrnpul1	1.60755358065231e-31	0.594506	0.592	0.721	3.96856752455636e-27	Epiblast-transiting	hnrnpul1
asb11	1.78337408322291e-31	0.298193	0.273	0.479	4.4026155992524e-27	Epiblast-transiting	asb11
fxr1	2.32459067665499e-31	0.271522	0.267	0.51	5.73871700345817e-27	Epiblast-transiting	fxr1
slc38a3b	3.20571089185109e-31	0.300532	0.155	0.315	7.91393847871279e-27	Epiblast-transiting	slc38a3b
tiparp	3.21752342510059e-31	0.431557	0.171	0.341	7.94310007954583e-27	Epiblast-transiting	tiparp
tle2a	7.53959067132968e-31	0.503656	0.61	0.703	1.86129874903116e-26	Epiblast-transiting	tle2a
rbm12	1.251355152759e-30	0.319411	0.197	0.386	3.08922046561614e-26	Epiblast-transiting	rbm12
cdk12	1.97298284112104e-30	0.271426	0.187	0.368	4.87070273987551e-26	Epiblast-transiting	cdk12
clstn1	3.24758678452323e-30	0.64265	0.465	0.448	8.0173174949525e-26	Epiblast-transiting	clstn1
dnajc7	3.52797939740987e-30	0.28567	0.251	0.478	8.70952273838575e-26	Epiblast-transiting	dnajc7
acvr1ba	3.92261783950754e-30	0.360734	0.201	0.379	9.68376666039225e-26	Epiblast-transiting	acvr1ba
cebpz	5.52173597312307e-30	0.304673	0.24	0.461	1.36315095968489e-25	Epiblast-transiting	cebpz
ddx39ab	6.59711821277128e-30	0.349867	0.871	0.855	1.62863057318684e-25	Epiblast-transiting	ddx39ab
abat	7.97244214137808e-30	0.252087	0.269	0.508	1.96815679144201e-25	Epiblast-transiting	abat
nom1	1.03016033211817e-29	0.26977	0.204	0.397	2.54315681190014e-25	Epiblast-transiting	nom1
si:dkey-110c1.10	2.43200888280258e-29	0.476681	0.273	0.21	6.00390032897474e-25	Epiblast-transiting	si:dkey-110c1.10
zc3h18	2.76693781323725e-29	0.663094	0.554	0.663	6.83073937953881e-25	Epiblast-transiting	zc3h18
ctsla	3.17758555658735e-29	0.448113	0.886	0.875	7.84450546354718e-25	Epiblast-transiting	ctsla
apc	4.71816631812066e-29	0.304383	0.228	0.436	1.16477371895445e-24	Epiblast-transiting	apc
ccnb2	6.22668503193976e-29	0.294949	0.215	0.404	1.53718173383497e-24	Epiblast-transiting	ccnb2
prr11	1.41307412942868e-28	0.253167	0.208	0.395	3.48845610332058e-24	Epiblast-transiting	prr11
dhx15	1.78987212447752e-28	0.257917	0.3	0.563	4.41865731369766e-24	Epiblast-transiting	dhx15
cdc5l	2.47941732077473e-28	0.298104	0.255	0.484	6.12093753979659e-24	Epiblast-transiting	cdc5l
vox	4.02733499222182e-28	0.343229	0.774	0.722	9.942281895298e-24	Epiblast-transiting	vox
chd4b	5.43916734653472e-28	0.39208	0.742	0.806	1.34276724283903e-23	Epiblast-transiting	chd4b
polr2a	5.52308736071396e-28	0.648797	0.523	0.617	1.36348457673946e-23	Epiblast-transiting	polr2a
amer1	7.13685122110027e-28	0.250443	0.137	0.276	1.76187446095302e-23	Epiblast-transiting	amer1
znf281b	7.15280560694234e-28	0.29241	0.22	0.416	1.76581312018585e-23	Epiblast-transiting	znf281b
stc2a	1.07256291538259e-27	0.507064	0.381	0.326	2.647836069205e-23	Epiblast-transiting	stc2a
nelfcd	1.13133903387753e-27	0.326285	0.209	0.4	2.79293667293346e-23	Epiblast-transiting	nelfcd
ppp1r7	1.14880603696557e-27	0.301784	0.298	0.545	2.83605746345691e-23	Epiblast-transiting	ppp1r7
pcna	1.26839294679784e-27	0.288359	0.84	0.818	3.13128166775983e-23	Epiblast-transiting	pcna
kdm3b	1.79020737854716e-27	0.258077	0.257	0.481	4.41948495541937e-23	Epiblast-transiting	kdm3b
dnmt3bb.1	2.32969701604351e-27	0.699463	0.392	0.374	5.75132302350662e-23	Epiblast-transiting	dnmt3bb.1
zgc:66474	2.40007486169686e-27	0.298097	0.216	0.412	5.92506481107104e-23	Epiblast-transiting	zgc:66474
senp3b	2.96882411891874e-27	0.284657	0.17	0.331	7.3291361023747e-23	Epiblast-transiting	senp3b
kmt2bb	3.22666109862362e-27	0.708707	0.598	0.721	7.96565825417212e-23	Epiblast-transiting	kmt2bb
nelfe	4.31542009394355e-27	0.293762	0.272	0.505	1.06534775859184e-22	Epiblast-transiting	nelfe
gtf2a1	4.59562714427563e-27	0.280752	0.248	0.441	1.13452247310732e-22	Epiblast-transiting	gtf2a1
arid1ab	6.34134469799993e-27	0.290023	0.281	0.523	1.56548776559524e-22	Epiblast-transiting	arid1ab
brwd1	6.97961055931446e-27	0.26182	0.172	0.332	1.72305645877796e-22	Epiblast-transiting	brwd1
psmb7	7.26887552029367e-27	0.340982	0.759	0.842	1.7944672996949e-22	Epiblast-transiting	psmb7
hnrnpa1a	7.6903875445817e-27	0.716999	0.542	0.666	1.89852597313088e-22	Epiblast-transiting	hnrnpa1a
slu7	7.94676768970519e-27	0.254745	0.306	0.561	1.96181853955752e-22	Epiblast-transiting	slu7
ppig	8.32439981064277e-27	0.432382	0.691	0.761	2.05504458125338e-22	Epiblast-transiting	ppig
usp25	8.89307418877469e-27	0.299773	0.273	0.506	2.19543322498281e-22	Epiblast-transiting	usp25
zgc:110796	1.39335484097928e-26	0.634268	0.169	0.326	3.43977509592555e-22	Epiblast-transiting	zgc:110796
ep300a	1.60639358449277e-26	0.29642	0.228	0.43	3.96570384203729e-22	Epiblast-transiting	ep300a
sltm	1.72173803604694e-26	0.535696	0.598	0.723	4.25045468958909e-22	Epiblast-transiting	sltm
acvr1l	1.80750798648461e-26	0.285504	0.224	0.418	4.46219496623455e-22	Epiblast-transiting	acvr1l
slc7a3a1	1.84167338562088e-26	0.546528	0.595	0.635	4.54653908708228e-22	Epiblast-transiting	slc7a3a
si:rp71-45k5.4	2.58402300280542e-26	0.471073	0.253	0.196	6.37917758702574e-22	Epiblast-transiting	si:rp71-45k5.4
blzf1	3.06241340907638e-26	0.27642	0.192	0.364	7.56017998298686e-22	Epiblast-transiting	blzf1
gnb1b	3.10935600874477e-26	0.309588	0.796	0.847	7.67606717878821e-22	Epiblast-transiting	gnb1b
ptpn11a	3.21080980096874e-26	0.270237	0.27	0.492	7.92652615565152e-22	Epiblast-transiting	ptpn11a
ilf2	4.24784179349526e-26	0.39648	0.743	0.805	1.04866470356018e-21	Epiblast-transiting	ilf2
ubn2b	6.2193246729406e-26	0.309722	0.239	0.445	1.53536468200885e-21	Epiblast-transiting	ubn2b
uba1	8.1871725490083e-26	0.304516	0.308	0.566	2.02116728717368e-21	Epiblast-transiting	uba1
mcm3ap	8.52594367030733e-26	0.261761	0.177	0.339	2.10479971388877e-21	Epiblast-transiting	mcm3ap
znf106a	9.41889930778023e-26	0.263831	0.243	0.453	2.32524367211171e-21	Epiblast-transiting	znf106a
kpnb1	1.29894292371408e-25	0.285744	0.308	0.561	3.20670039577296e-21	Epiblast-transiting	kpnb1
rcc1	2.63868061367177e-25	0.398327	0.234	0.409	6.51411083097151e-21	Epiblast-transiting	rcc1
CABZ01044053.1	3.44019961993763e-25	0.821628	0.453	0.519	8.49282080174002e-21	Epiblast-transiting	CABZ01044053.1
kpna3	3.73664432118076e-25	0.272917	0.278	0.51	9.22465383569893e-21	Epiblast-transiting	kpna3
zgc:63882	5.30755620481436e-25	0.441532	0.274	0.218	1.31027640028252e-20	Epiblast-transiting	zgc:63882
CABZ01048143.1	5.37961837642942e-25	0.448694	0.252	0.199	1.32806638858913e-20	Epiblast-transiting	CABZ01048143.1
parp1	7.13915204514598e-25	0.379303	0.674	0.767	1.76244246538519e-20	Epiblast-transiting	parp1
zgc:161969	7.4582429123765e-25	0.319005	0.265	0.489	1.84121642777839e-20	Epiblast-transiting	zgc:161969
chaf1a	7.77241882216677e-25	0.354379	0.738	0.805	1.91877703462831e-20	Epiblast-transiting	chaf1a
slc25a33	8.48601304346475e-25	0.38263	0.136	0.261	2.09494204004014e-20	Epiblast-transiting	slc25a33
pgrmc2	9.42384989995219e-25	0.28218	0.281	0.495	2.3264658248012e-20	Epiblast-transiting	pgrmc2
smarce1	1.12198059983081e-24	0.385394	0.724	0.803	2.76983350680233e-20	Epiblast-transiting	smarce1
utp6	1.39515223787919e-24	0.345575	0.269	0.497	3.44421232965235e-20	Epiblast-transiting	utp6
virma	1.57739240641522e-24	0.25363	0.212	0.396	3.89410863371726e-20	Epiblast-transiting	virma
dnttip2	1.79947166417263e-24	0.283773	0.286	0.52	4.44235569734297e-20	Epiblast-transiting	dnttip2
kbtbd8	2.68644966594146e-24	0.364265	0.259	0.469	6.63203829030969e-20	Epiblast-transiting	kbtbd8
ssb	4.01982552442831e-24	0.48407	0.65	0.758	9.92374327215618e-20	Epiblast-transiting	ssb
daxx	4.35200886865271e-24	0.263477	0.305	0.556	1.0743804294043e-19	Epiblast-transiting	daxx
si:ch73-46j18.5	4.89781739542351e-24	0.410951	0.64	0.734	1.2091241804082e-19	Epiblast-transiting	si:ch73-46j18.5
ewsr1b	7.15862499263631e-24	0.362587	0.746	0.83	1.76724975193213e-19	Epiblast-transiting	ewsr1b
pbx41	7.84101454806067e-24	0.360933	0.659	0.752	1.93571126147974e-19	Epiblast-transiting	pbx4
sfpq	8.54915355110646e-24	0.502882	0.652	0.687	2.11052953716165e-19	Epiblast-transiting	sfpq
zgc:109934	8.75056843912585e-24	0.406959	0.257	0.2	2.160252830567e-19	Epiblast-transiting	zgc:109934
dr1	1.00264161287224e-23	0.274961	0.263	0.473	2.4752213496977e-19	Epiblast-transiting	dr1
mepce	1.02977422973358e-23	0.274682	0.231	0.422	2.54220364094328e-19	Epiblast-transiting	mepce
chd8	1.57081601741423e-23	0.295072	0.215	0.395	3.87787350219052e-19	Epiblast-transiting	chd8
add1	1.70797339139713e-23	0.263738	0.162	0.305	4.21647391134209e-19	Epiblast-transiting	add1
ruvbl1	1.76328054104783e-23	0.293856	0.308	0.556	4.35301067168479e-19	Epiblast-transiting	ruvbl1
pds5a	1.90276607462293e-23	0.288657	0.319	0.575	4.69735860842164e-19	Epiblast-transiting	pds5a
nup98	2.95484139628544e-23	0.257957	0.306	0.552	7.29461695500985e-19	Epiblast-transiting	nup98
prrc2c	3.37200315118386e-23	0.623465	0.515	0.605	8.3244641793276e-19	Epiblast-transiting	prrc2c
kdm6ba1	4.26570342366462e-23	0.467627	0.623	0.737	1.05307420420008e-18	Epiblast-transiting	kdm6ba
szl	4.38381421745292e-23	0.375719	0.374	0.329	1.0822322158626e-18	Epiblast-transiting	szl
srsf6a	5.50617173826231e-23	0.279041	0.365	0.626	1.35930861702482e-18	Epiblast-transiting	srsf6a
slc16a1b	6.10284540968965e-23	0.670139	0.479	0.525	1.50660944629008e-18	Epiblast-transiting	slc16a1b
csde1	7.30257687300367e-23	0.307382	0.715	0.811	1.80278715263842e-18	Epiblast-transiting	csde1
hdlbpa	7.42721330378243e-23	0.340549	0.708	0.82	1.83355614830477e-18	Epiblast-transiting	hdlbpa
taf1	8.38490266406859e-23	0.292054	0.241	0.443	2.06998092067861e-18	Epiblast-transiting	taf1
tomm40	1.08297861864771e-22	0.27131	0.286	0.503	2.67354931585561e-18	Epiblast-transiting	tomm40
aldh18a1	1.1138042430069e-22	0.284624	0.138	0.259	2.74964853471114e-18	Epiblast-transiting	aldh18a1
hnrnpr	1.3532763588015e-22	0.254169	0.282	0.5	3.34083334697326e-18	Epiblast-transiting	hnrnpr
pnisr	1.71107682804977e-22	0.60484	0.521	0.622	4.22413536540648e-18	Epiblast-transiting	pnisr
nsd1a	1.92061769214068e-22	0.27633	0.272	0.493	4.74142889658771e-18	Epiblast-transiting	nsd1a
phf20l1	3.86850105571253e-22	0.299995	0.187	0.345	9.55016855623752e-18	Epiblast-transiting	phf20l1
sept7b	4.34396630886492e-22	0.288403	0.272	0.493	1.07239496266948e-17	Epiblast-transiting	sept7b
eif5b	4.98194770439685e-22	0.496797	0.646	0.746	1.22989342978445e-17	Epiblast-transiting	eif5b
smarcc1a	5.0599121297609e-22	0.46579	0.618	0.731	1.24914050747407e-17	Epiblast-transiting	smarcc1a
nsrp1	5.07568334518643e-22	0.282219	0.264	0.481	1.25303394742617e-17	Epiblast-transiting	nsrp1
ccnd1	5.32027587602451e-22	0.399903	0.823	0.814	1.31341650551417e-17	Epiblast-transiting	ccnd1
rad21a	5.35332567963068e-22	0.376996	0.69	0.803	1.32157551053043e-17	Epiblast-transiting	rad21a
acbd3	5.73527907932775e-22	0.316095	0.268	0.479	1.41586834631364e-17	Epiblast-transiting	acbd3
BX548028.11	5.75059688717582e-22	0.295885	0.288	0.47	1.41964985353709e-17	Epiblast-transiting	BX548028.1
ergic3	6.04747990769779e-22	0.303404	0.252	0.455	1.49294136481335e-17	Epiblast-transiting	ergic3
mad1l1	7.86356804941587e-22	0.332019	0.202	0.363	1.94127904435929e-17	Epiblast-transiting	mad1l1
usp10	8.30382802225136e-22	0.434181	0.696	0.769	2.04996602385319e-17	Epiblast-transiting	usp10
ldb1a	8.63995702237794e-22	0.262233	0.313	0.567	2.13294619011444e-17	Epiblast-transiting	ldb1a
CABZ01058261.11	9.60231582465899e-22	0.441562	0.588	0.675	2.37052370763357e-17	Epiblast-transiting	CABZ01058261.1
xrn1	1.12641521470919e-21	0.272202	0.199	0.36	2.78078124055258e-17	Epiblast-transiting	xrn1
si:dkey-56m19.5	1.17411621319735e-21	0.503264	0.658	0.72	2.89854069552029e-17	Epiblast-transiting	si:dkey-56m19.5
dynlrb1	1.73521562558157e-21	0.420182	0.261	0.212	4.28372681487322e-17	Epiblast-transiting	dynlrb1
elf2b	1.95671089906714e-21	0.30092	0.289	0.52	4.83053219652706e-17	Epiblast-transiting	elf2b
arfgap2	2.11546790414242e-21	0.254162	0.206	0.375	5.22245561495639e-17	Epiblast-transiting	arfgap2
mrgbp	2.44844544325752e-21	0.26343	0.293	0.523	6.04447726576984e-17	Epiblast-transiting	mrgbp
csnk1a1	2.79420421631165e-21	0.353735	0.716	0.813	6.89805194880856e-17	Epiblast-transiting	csnk1a1
hnrnpua	3.7599732847181e-21	0.531125	0.577	0.708	9.28224604798356e-17	Epiblast-transiting	hnrnpua
aatf	3.76012848392315e-21	0.283727	0.25	0.453	9.28262918826108e-17	Epiblast-transiting	aatf
tia1l	4.62593653739935e-21	0.275992	0.389	0.66	1.14200495298778e-16	Epiblast-transiting	tia1l
crnkl1	5.19325393672813e-21	0.274221	0.254	0.459	1.28205859936007e-16	Epiblast-transiting	crnkl1
setd2	6.27975843577453e-21	0.312684	0.285	0.51	1.55028396503966e-16	Epiblast-transiting	setd2
zgc:66472	7.92141011541043e-21	0.277563	0.291	0.52	1.95555851519137e-16	Epiblast-transiting	zgc:66472
smek1	8.44163818739485e-21	0.28145	0.277	0.486	2.08398721932217e-16	Epiblast-transiting	smek1
ctnnb2	1.5302940582962e-20	0.337739	0.375	0.633	3.77783694171584e-16	Epiblast-transiting	ctnnb2
myg1	1.68882856011424e-20	0.441617	0.252	0.206	4.16921106635401e-16	Epiblast-transiting	myg1
cdh1	1.76672845390895e-20	0.393956	0.529	0.577	4.36152253416502e-16	Epiblast-transiting	cdh1
eif3s10	1.92060151299584e-20	0.335474	0.707	0.813	4.74138895513283e-16	Epiblast-transiting	eif3s10
slc16a10	1.93509890114706e-20	0.279666	0.148	0.273	4.77717865726175e-16	Epiblast-transiting	slc16a10
trip12	2.00251683696666e-20	0.314496	0.215	0.386	4.94361331541959e-16	Epiblast-transiting	trip12
si:ch73-347e22.4	2.14007032355632e-20	0.260889	0.34	0.601	5.28319160776348e-16	Epiblast-transiting	si:ch73-347e22.4
phf3	2.47595179373378e-20	0.280623	0.307	0.547	6.11238219319059e-16	Epiblast-transiting	phf3
tnpo2	2.85810801155377e-20	0.290857	0.347	0.611	7.0558112481228e-16	Epiblast-transiting	tnpo2
cdt1	3.66351736906733e-20	0.370087	0.31	0.526	9.04412532901651e-16	Epiblast-transiting	cdt1
kmt2ba	3.7760612632327e-20	0.279411	0.244	0.435	9.32196244054256e-16	Epiblast-transiting	kmt2ba
pwp2h	4.51103724744709e-20	0.3311	0.255	0.454	1.11363976527726e-15	Epiblast-transiting	pwp2h
g2e3	4.90774079472867e-20	0.324487	0.237	0.418	1.21157396999467e-15	Epiblast-transiting	g2e3
znf217	6.30317578012718e-20	0.315991	0.243	0.433	1.55606500484e-15	Epiblast-transiting	znf217
foxh1	9.9534598216786e-20	0.313275	0.173	0.306	2.4572106261778e-15	Epiblast-transiting	foxh1
tdgf1	1.08408391638452e-19	0.252839	0.188	0.31	2.67627796437846e-15	Epiblast-transiting	tdgf1
bud31	1.09101690212735e-19	0.282835	0.791	0.85	2.69339342628179e-15	Epiblast-transiting	bud31
ube2q2	1.12952240554753e-19	0.334429	0.294	0.52	2.78845196257519e-15	Epiblast-transiting	ube2q2
FP340257.1	1.33895847622059e-19	0.297479	0.275	0.212	3.30548679024577e-15	Epiblast-transiting	FP340257.1
ctcf	1.51268237343e-19	0.596621	0.535	0.631	3.73435897528664e-15	Epiblast-transiting	ctcf
mdc1	1.73046094024351e-19	0.253853	0.243	0.431	4.27198892317915e-15	Epiblast-transiting	mdc1
matr3l1.1.1	1.86931152315184e-19	0.497749	0.556	0.687	4.61476935720495e-15	Epiblast-transiting	matr3l1.1.1
skp2	2.00326064387784e-19	0.357301	0.294	0.51	4.94544955154122e-15	Epiblast-transiting	skp2
nfe2l3	2.37755037717363e-19	0.32019	0.216	0.382	5.86945861612854e-15	Epiblast-transiting	nfe2l3
ywhabb	3.8434999973835e-19	0.407922	0.681	0.798	9.48844844354064e-15	Epiblast-transiting	ywhabb
khsrp	3.8970632546095e-19	0.455166	0.63	0.748	9.62068005665446e-15	Epiblast-transiting	khsrp
rbm17	5.2649470859953e-19	0.286491	0.269	0.478	1.29975748711966e-14	Epiblast-transiting	rbm17
ccne2	5.34424267691241e-19	0.274008	0.275	0.466	1.31933318964937e-14	Epiblast-transiting	ccne2
dcbld1	7.50138935906875e-19	0.3189	0.172	0.307	1.8518679910733e-14	Epiblast-transiting	dcbld1
erf	1.01758166669919e-18	0.298255	0.277	0.485	2.5121038605803e-14	Epiblast-transiting	erf
ppp6r3	1.43048627988684e-18	0.276415	0.337	0.591	3.53144147915663e-14	Epiblast-transiting	ppp6r3
kmt2a	1.51380020315629e-18	0.272911	0.215	0.378	3.73711856153192e-14	Epiblast-transiting	kmt2a
mkrn4	1.97989612990801e-18	0.381424	0.26	0.425	4.88776957590391e-14	Epiblast-transiting	mkrn4
scrib	2.01296179975674e-18	0.343046	0.253	0.443	4.96939879505946e-14	Epiblast-transiting	scrib
grk4	2.02806128476293e-18	0.306924	0.257	0.452	5.00667489369425e-14	Epiblast-transiting	grk4
commd7	2.09374656183131e-18	0.266877	0.233	0.403	5.16883213719297e-14	Epiblast-transiting	commd7
smg6	2.20503975306422e-18	0.286802	0.248	0.437	5.44358163838964e-14	Epiblast-transiting	smg6
snrnp40	2.87367965978239e-18	0.267379	0.358	0.621	7.09425297610478e-14	Epiblast-transiting	snrnp40
rif1	3.4053466108866e-18	0.339805	0.271	0.475	8.40677917829575e-14	Epiblast-transiting	rif1
pola1	4.32163845356272e-18	0.252929	0.244	0.425	1.06688288503103e-13	Epiblast-transiting	pola1
nasp	5.0380474431391e-18	0.438644	0.614	0.723	1.24374277228775e-13	Epiblast-transiting	nasp
xrn2	5.18355769303451e-18	0.552132	0.619	0.745	1.27966488767943e-13	Epiblast-transiting	xrn2
pds5b	5.27408730465781e-18	0.270121	0.265	0.467	1.30201393290087e-13	Epiblast-transiting	pds5b
nnr	6.18633725866497e-18	0.49129	0.395	0.337	1.52722107904662e-13	Epiblast-transiting	nnr
senp3a	6.39632999272659e-18	0.289618	0.229	0.402	1.57906198530441e-13	Epiblast-transiting	senp3a
dnmt3bb.2	6.4139269516389e-18	0.577231	0.521	0.632	1.5834061465511e-13	Epiblast-transiting	dnmt3bb.2
wnk1a	6.58744148725234e-18	0.288127	0.166	0.295	1.62624167995799e-13	Epiblast-transiting	wnk1a
sox11b1	8.21907214408483e-18	0.441476	0.611	0.664	2.02904234021022e-13	Epiblast-transiting	sox11b
s100a1	8.57326900384146e-18	0.292105	0.611	0.583	2.11648291897834e-13	Epiblast-transiting	s100a1
si:ch73-138n13.1	8.63393902953013e-18	0.31848	0.202	0.354	2.1314605282201e-13	Epiblast-transiting	si:ch73-138n13.1
phf14	9.88204450186305e-18	0.336928	0.263	0.459	2.43958032617493e-13	Epiblast-transiting	phf14
ctr9	1.03530720211053e-17	0.300989	0.321	0.567	2.55586288985027e-13	Epiblast-transiting	ctr9
cep350	1.06886849220752e-17	0.308159	0.246	0.428	2.6387156467127e-13	Epiblast-transiting	cep350
tdh	1.35760236189467e-17	0.277101	0.294	0.499	3.35151295080937e-13	Epiblast-transiting	tdh
tmem132e	1.39949345174969e-17	0.312986	0.197	0.343	3.45492948433447e-13	Epiblast-transiting	tmem132e
si:ch73-376l24.2	1.48490365296504e-17	0.352779	0.213	0.374	3.66578164807478e-13	Epiblast-transiting	si:ch73-376l24.2
strn3	1.54711979139803e-17	0.261835	0.334	0.585	3.81937462902431e-13	Epiblast-transiting	strn3
rnf19a	1.67614028325897e-17	0.638473	0.519	0.576	4.13788751728142e-13	Epiblast-transiting	rnf19a
psmd12	1.75130976084659e-17	0.277556	0.314	0.551	4.32345840660198e-13	Epiblast-transiting	psmd12
si:ch211-209j10.6	1.88190877353961e-17	0.272594	0.208	0.357	4.64586818923723e-13	Epiblast-transiting	si:ch211-209j10.6
tia1	1.97369677185772e-17	0.314161	0.33	0.551	4.87246522068516e-13	Epiblast-transiting	tia1
nf2b	2.49786184472127e-17	0.273074	0.192	0.336	6.1664715360634e-13	Epiblast-transiting	nf2b
ppp1cab	2.51333683509321e-17	0.259242	0.359	0.617	6.2046746447946e-13	Epiblast-transiting	ppp1cab
eif1b	2.55674514123904e-17	0.274656	0.77	0.847	6.31183673017681e-13	Epiblast-transiting	eif1b
lmnb2	2.61957564067636e-17	0.511244	0.549	0.702	6.46694638413772e-13	Epiblast-transiting	lmnb2
map2k6	2.64743908163501e-17	0.443099	0.573	0.689	6.53573286083234e-13	Epiblast-transiting	map2k6
casp8ap2	2.80954157278415e-17	0.334552	0.24	0.413	6.93591528073222e-13	Epiblast-transiting	casp8ap2
tlk2	3.00027112270047e-17	0.285803	0.213	0.371	7.40676932061064e-13	Epiblast-transiting	tlk2
isy1	3.1990993447624e-17	0.339276	0.242	0.42	7.89761655241493e-13	Epiblast-transiting	isy1
etv4	3.4900464767845e-17	0.346786	0.279	0.466	8.6158777372379e-13	Epiblast-transiting	etv4
si:ch211-276c2.4	6.56485745878896e-17	0.361566	0.292	0.513	1.62066636085123e-12	Epiblast-transiting	si:ch211-276c2.4
nup50	9.10399279633054e-17	0.270544	0.324	0.549	2.24750270163012e-12	Epiblast-transiting	nup50
mex3b	1.00595537845136e-16	0.32138	0.266	0.432	2.48340204278286e-12	Epiblast-transiting	mex3b
zc3h15	1.12667306329268e-16	0.296051	0.346	0.596	2.78141779135063e-12	Epiblast-transiting	zc3h15
p4ha1a	1.13506565148698e-16	0.262589	0.169	0.292	2.8021365738259e-12	Epiblast-transiting	p4ha1a
sf3a3	1.15545479270946e-16	0.316075	0.36	0.617	2.85247124676185e-12	Epiblast-transiting	sf3a3
mia3	1.2041739419289e-16	0.318053	0.31	0.529	2.97274421043987e-12	Epiblast-transiting	mia3
si:zfos-905g2.1	1.24453542759935e-16	0.316682	0.266	0.456	3.07238461011453e-12	Epiblast-transiting	si:zfos-905g2.1
taf7	1.25404718980351e-16	0.257273	0.375	0.649	3.09586629746792e-12	Epiblast-transiting	taf7
rbbp6	1.29280321223338e-16	0.437338	0.619	0.748	3.19154329004055e-12	Epiblast-transiting	rbbp6
prpf4	1.49295624883877e-16	0.32116	0.31	0.536	3.68566109150828e-12	Epiblast-transiting	prpf4
dkc1	1.61952697107952e-16	0.318351	0.792	0.818	3.998126233504e-12	Epiblast-transiting	dkc1
sept121	1.86677157741401e-16	0.461174	0.571	0.664	4.60849899316196e-12	Epiblast-transiting	sept12
fbxo18	2.03922136253589e-16	0.310562	0.179	0.31	5.03422577769235e-12	Epiblast-transiting	fbxo18
luc7l3	2.10440993668422e-16	0.552436	0.543	0.688	5.19515681069233e-12	Epiblast-transiting	luc7l3
prpf38b	2.22687517207953e-16	0.310252	0.334	0.575	5.49748673731274e-12	Epiblast-transiting	prpf38b
si:ch73-386h18.1	2.33530596721966e-16	0.255908	0.218	0.372	5.76516984127518e-12	Epiblast-transiting	si:ch73-386h18.1
snrpb2	2.51151035098651e-16	0.278876	0.425	0.673	6.2001656034804e-12	Epiblast-transiting	snrpb2
prpf4ba	3.16896705695331e-16	0.323752	0.227	0.39	7.82322897350062e-12	Epiblast-transiting	prpf4ba
fnbp1l	3.25928600525768e-16	0.298314	0.163	0.279	8.04619936117964e-12	Epiblast-transiting	fnbp1l
stag2b	3.79754263238184e-16	0.427716	0.601	0.723	9.37499349656105e-12	Epiblast-transiting	stag2b
psip1b	4.67633567196407e-16	0.475119	0.618	0.744	1.15444698733777e-11	Epiblast-transiting	psip1b
lig1	6.63739881790582e-16	0.451795	0.58	0.699	1.63857464617641e-11	Epiblast-transiting	lig1
hspa91	7.44145879944047e-16	0.42307	0.623	0.721	1.83707293381787e-11	Epiblast-transiting	hspa9
nat8l	8.73952317770397e-16	0.376657	0.246	0.408	2.15752608687978e-11	Epiblast-transiting	nat8l
EPB41L2	1.00342941665755e-15	0.333637	0.306	0.527	2.47716620090249e-11	Epiblast-transiting	EPB41L2
txlna	1.20764504854569e-15	0.320484	0.269	0.461	2.98131333134475e-11	Epiblast-transiting	txlna
fbl	1.85518468778721e-15	0.304209	0.74	0.817	4.57989443874029e-11	Epiblast-transiting	fbl
bod1l1	2.00752103395021e-15	0.274666	0.185	0.317	4.95596717651288e-11	Epiblast-transiting	bod1l1
serbp1b	4.48568463966128e-15	0.267488	0.291	0.496	1.10738096699318e-10	Epiblast-transiting	serbp1b
rerea	4.76545843044222e-15	0.302214	0.194	0.331	1.17644872272327e-10	Epiblast-transiting	rerea
nlk1	4.86752670013199e-15	0.299116	0.313	0.538	1.20164631646158e-10	Epiblast-transiting	nlk1
timeless	7.40730455015709e-15	0.316899	0.294	0.507	1.82864127429728e-10	Epiblast-transiting	timeless
mthfd1l	1.02780806880521e-14	0.510855	0.414	0.451	2.53734977945943e-10	Epiblast-transiting	mthfd1l
prr12b	1.16353604203633e-14	0.288873	0.257	0.434	2.8724214269751e-10	Epiblast-transiting	prr12b
kdm7ab	1.60370091603454e-14	0.307314	0.227	0.386	3.95905645141448e-10	Epiblast-transiting	kdm7ab
gigyf2	1.76564683111232e-14	0.313102	0.269	0.456	4.35885233196698e-10	Epiblast-transiting	gigyf2
slc39a7	1.89410293663967e-14	0.262976	0.35	0.592	4.67597191968235e-10	Epiblast-transiting	slc39a7
dhx8	2.32527731253379e-14	0.365792	0.295	0.491	5.74041210145218e-10	Epiblast-transiting	dhx8
brd3a	2.57079156674774e-14	0.414003	0.648	0.757	6.34651314083015e-10	Epiblast-transiting	brd3a
crebbpb	2.70721301928747e-14	0.307675	0.325	0.549	6.68329678071498e-10	Epiblast-transiting	crebbpb
ppm1da	2.96421558559513e-14	0.314948	0.344	0.577	7.3177590161587e-10	Epiblast-transiting	ppm1da
dvl2	3.21805987745142e-14	0.282431	0.362	0.596	7.94442441946432e-10	Epiblast-transiting	dvl2
xrcc1	3.51651523907031e-14	0.264766	0.26	0.438	8.68122117069289e-10	Epiblast-transiting	xrcc1
sde2	3.98353291584713e-14	0.357585	0.298	0.491	9.83414770935181e-10	Epiblast-transiting	sde2
znf654	6.73303531381507e-14	0.371335	0.23	0.387	1.66218442792153e-09	Epiblast-transiting	znf654
ino80	1.00049982074937e-13	0.369593	0.245	0.412	2.46993390748397e-09	Epiblast-transiting	ino80
top2a1	1.08874063486525e-13	0.371923	0.573	0.648	2.68777400529184e-09	Epiblast-transiting	top2a
cpsf2	1.89418584769851e-13	0.331358	0.333	0.568	4.6761766022133e-09	Epiblast-transiting	cpsf2
znf1007	2.1053531862378e-13	0.317985	0.224	0.375	5.19748541086526e-09	Epiblast-transiting	znf1007
gon4l	2.18952630329647e-13	0.322581	0.241	0.404	5.405283584948e-09	Epiblast-transiting	gon4l
srsf4	2.56848033933413e-13	0.484512	0.589	0.739	6.34080741371417e-09	Epiblast-transiting	srsf4
sin3b	3.6397122254817e-13	0.368204	0.265	0.446	8.98535757104668e-09	Epiblast-transiting	sin3b
sptan1	4.15196807846346e-13	0.542676	0.558	0.697	1.02499635953027e-08	Epiblast-transiting	sptan1
rbm38	6.03096528840416e-13	0.489373	0.408	0.419	1.48886440074834e-08	Epiblast-transiting	rbm38
mid1ip1b	6.25047352670546e-13	0.478354	0.292	0.276	1.54305439953778e-08	Epiblast-transiting	mid1ip1b
tdg.2	6.96261701049865e-13	0.29399	0.167	0.278	1.7188612613818e-08	Epiblast-transiting	tdg.2
rdh10b	8.38330074993231e-13	0.564233	0.282	0.465	2.06958545613579e-08	Epiblast-transiting	rdh10b
prpf4bb	9.23932056836915e-13	0.389911	0.282	0.471	2.28091106871329e-08	Epiblast-transiting	prpf4bb
ankhd1	1.58432347187959e-12	0.284105	0.337	0.568	3.91121935502913e-08	Epiblast-transiting	ankhd1
casc3	1.65797880597635e-12	0.353217	0.306	0.509	4.09305227831382e-08	Epiblast-transiting	casc3
polr2b	1.76925416179651e-12	0.380228	0.326	0.549	4.36775774922703e-08	Epiblast-transiting	polr2b
nop56	1.97019467662529e-12	0.270368	0.837	0.854	4.86381959818485e-08	Epiblast-transiting	nop56
hsf2	1.98987822234682e-12	0.330061	0.23	0.381	4.91241236750759e-08	Epiblast-transiting	hsf2
zgc:56699	2.65536454978699e-12	0.285549	0.443	0.673	6.55529846405915e-08	Epiblast-transiting	zgc:56699
znf1035	2.97553934891531e-12	0.54525	0.506	0.636	7.34571399066722e-08	Epiblast-transiting	znf1035
ddx39aa	3.62654257208033e-12	0.436146	0.678	0.805	8.95284564769471e-08	Epiblast-transiting	ddx39aa
ncoa5	3.63550585323867e-12	0.284108	0.379	0.639	8.9749732998903e-08	Epiblast-transiting	ncoa5
rbmx2	3.87542936507882e-12	0.286723	0.348	0.579	9.56727247357008e-08	Epiblast-transiting	rbmx2
ezh2	4.75610869631416e-12	0.324915	0.273	0.453	1.17414055385908e-07	Epiblast-transiting	ezh2
kmt5c	5.3602951222298e-12	0.355823	0.253	0.418	1.32329605682487e-07	Epiblast-transiting	kmt5c
etv5a	5.59361680726269e-12	0.262604	0.307	0.497	1.38089618120894e-07	Epiblast-transiting	etv5a
mat2aa	7.49313842917359e-12	0.291604	0.158	0.259	1.84983108401009e-07	Epiblast-transiting	mat2aa
ncbp3	7.91068857137317e-12	0.29302	0.176	0.289	1.95291168761489e-07	Epiblast-transiting	ncbp3
ppil4	8.02092217118388e-12	0.285551	0.254	0.42	1.98012505640016e-07	Epiblast-transiting	ppil4
mib1	9.20173792292173e-12	0.340083	0.277	0.461	2.27163304103169e-07	Epiblast-transiting	mib1
znf576.1	9.67430491634433e-12	0.334328	0.251	0.41	2.38829565469792e-07	Epiblast-transiting	znf576.1
rnf20	1.48884459084279e-11	0.358774	0.319	0.535	3.6755106414136e-07	Epiblast-transiting	rnf20
rbfox2	1.80290203235897e-11	0.265973	0.358	0.591	4.45082424728458e-07	Epiblast-transiting	rbfox2
mcm3	1.80973477082753e-11	0.280236	0.345	0.543	4.46769222874191e-07	Epiblast-transiting	mcm3
aspm	2.01606879352799e-11	0.399942	0.545	0.608	4.97706903058254e-07	Epiblast-transiting	aspm
ipo7	2.26798515817687e-11	0.339187	0.364	0.596	5.59897495999123e-07	Epiblast-transiting	ipo7
eloa	2.40384989281207e-11	0.274474	0.255	0.417	5.93438423038515e-07	Epiblast-transiting	eloa
srfbp1	2.91510129519184e-11	0.328792	0.353	0.585	7.1965105674401e-07	Epiblast-transiting	srfbp1
tp53inp11	3.37714584555068e-11	0.252724	0.261	0.413	8.33715994891097e-07	Epiblast-transiting	tp53inp1
reep5	3.68560932182948e-11	0.258767	0.313	0.505	9.09866373280043e-07	Epiblast-transiting	reep5
dnajc9	3.74210552695251e-11	0.253666	0.304	0.497	9.23813591438767e-07	Epiblast-transiting	dnajc9
lrrc47	4.76298887492972e-11	0.311636	0.28	0.457	1.1758390635539e-06	Epiblast-transiting	lrrc47
ilf3a	5.22537472923316e-11	0.323364	0.364	0.605	1.28998825940579e-06	Epiblast-transiting	ilf3a
kif4	5.26189067461094e-11	0.30395	0.259	0.42	1.2990029508412e-06	Epiblast-transiting	kif4
srrm1	6.51388246380518e-11	0.350441	0.696	0.776	1.60808216383959e-06	Epiblast-transiting	srrm1
kif15	6.73143982431033e-11	0.289842	0.25	0.405	1.66179054942749e-06	Epiblast-transiting	kif15
si:ch211-271b14.1	1.21879422156262e-10	0.553622	0.483	0.632	3.00883729477165e-06	Epiblast-transiting	si:ch211-271b14.1
kmt5ab	1.22435407333014e-10	0.306681	0.372	0.564	3.02256290083012e-06	Epiblast-transiting	kmt5ab
fus	1.74015277097842e-10	0.312379	0.207	0.332	4.29591514571444e-06	Epiblast-transiting	fus
hmgb3b	1.83800867593448e-10	0.319949	0.736	0.824	4.53749201827946e-06	Epiblast-transiting	hmgb3b
rasl11b	1.84450480826648e-10	0.328106	0.206	0.318	4.55352902016746e-06	Epiblast-transiting	rasl11b
si:dkey-66i24.9	2.04666992342539e-10	0.424975	0.325	0.533	5.05261403996026e-06	Epiblast-transiting	si:dkey-66i24.9
eif3c	2.16586128429001e-10	0.364066	0.617	0.78	5.34686175252676e-06	Epiblast-transiting	eif3c
ctnnbip1	2.48496323793114e-10	0.292865	0.351	0.536	6.13462874548061e-06	Epiblast-transiting	ctnnbip1
rbm25b	2.63985904015694e-10	0.458373	0.561	0.728	6.51702001243544e-06	Epiblast-transiting	rbm25b
mphosph10	3.09075823327705e-10	0.457607	0.527	0.686	7.63015485049105e-06	Epiblast-transiting	mphosph10
pdcd11	3.26580067761702e-10	0.403828	0.583	0.724	8.06228213283313e-06	Epiblast-transiting	pdcd11
ranbp3b	3.6148827098605e-10	0.335581	0.351	0.579	8.92406094583262e-06	Epiblast-transiting	ranbp3b
ptp4a1	3.70862033021606e-10	0.38141	0.615	0.702	9.15547100920437e-06	Epiblast-transiting	ptp4a1
itm2ba	3.74769872728816e-10	0.255017	0.393	0.651	9.25194384805627e-06	Epiblast-transiting	itm2ba
magi1b	5.05124079544076e-10	0.405379	0.294	0.467	1.24699981517046e-05	Epiblast-transiting	magi1b
kif5ba	5.19168810460825e-10	0.319499	0.282	0.456	1.28167204238464e-05	Epiblast-transiting	kif5ba
cenpe1	5.38525458600337e-10	0.477054	0.475	0.563	1.32945779964665e-05	Epiblast-transiting	cenpe
uacab	5.49168509586777e-10	0.788415	0.328	0.353	1.35573229961688e-05	Epiblast-transiting	uacab
etv5b	5.72324061014407e-10	0.288974	0.372	0.59	1.41289640942627e-05	Epiblast-transiting	etv5b
eif4a1a	6.15617528765082e-10	0.262934	0.765	0.828	1.51977499326236e-05	Epiblast-transiting	eif4a1a
nop2	6.81663213149374e-10	0.381554	0.61	0.733	1.68282197430186e-05	Epiblast-transiting	nop2
znf318	1.00404509824333e-09	0.580385	0.485	0.632	2.47868613403332e-05	Epiblast-transiting	znf318
mapre1b	1.42650086458733e-09	0.315736	0.391	0.62	3.52160268440674e-05	Epiblast-transiting	mapre1b
dek1	1.78378095961743e-09	0.299937	0.668	0.786	4.40362005500754e-05	Epiblast-transiting	dek
leo1	2.05498713758838e-09	0.573642	0.47	0.616	5.07314674656443e-05	Epiblast-transiting	leo1
brd8	2.08361249734952e-09	0.338703	0.325	0.526	5.14381417220677e-05	Epiblast-transiting	brd8
prr12a	4.10194352879132e-09	0.379279	0.318	0.515	0.000101265	Epiblast-transiting	prr12a
stau1	4.65998956657304e-09	0.288455	0.337	0.535	0.000115041	Epiblast-transiting	stau1
cactin	4.82146715873425e-09	0.363536	0.273	0.436	0.000119028	Epiblast-transiting	cactin
lyar	5.48115039104872e-09	0.31068	0.617	0.757	0.000135313	Epiblast-transiting	lyar
gpc4	5.61916358964759e-09	0.400212	0.337	0.525	0.00013872	Epiblast-transiting	gpc4
baz2a	6.42736108000398e-09	0.333609	0.38	0.597	0.000158672	Epiblast-transiting	baz2a
prmt1	6.5301655180939e-09	0.413176	0.581	0.728	0.00016121	Epiblast-transiting	prmt1
zgc:112982	6.56632826901245e-09	0.332153	0.357	0.59	0.000162103	Epiblast-transiting	zgc:112982
si:dkey-92i17.2	6.74556693778397e-09	0.567473	0.511	0.614	0.000166528	Epiblast-transiting	si:dkey-92i17.2
ckap5	8.0275215908769e-09	0.290183	0.206	0.32	0.000198175	Epiblast-transiting	ckap5
fgfr4	9.89491101616938e-09	0.56158	0.424	0.487	0.000244276	Epiblast-transiting	fgfr4
ctbp1	1.24572925588354e-08	0.266371	0.423	0.663	0.000307533	Epiblast-transiting	ctbp1
matr3l1.1	1.42105363597824e-08	0.370222	0.34	0.552	0.000350816	Epiblast-transiting	matr3l1.1
msna	1.43517305036039e-08	0.67127	0.699	0.792	0.000354301	Epiblast-transiting	msna
dnajc2	1.43539981313066e-08	0.353509	0.197	0.308	0.000354357	Epiblast-transiting	dnajc2
aplp2	1.53634620215433e-08	0.313682	0.345	0.56	0.000379278	Epiblast-transiting	aplp2
ubr5	1.73488233141755e-08	0.351781	0.249	0.394	0.00042829	Epiblast-transiting	ubr5
rbm22	1.97976245204586e-08	0.313612	0.42	0.668	0.000488744	Epiblast-transiting	rbm22
tert	2.0362606464811e-08	0.264537	0.178	0.274	0.000502692	Epiblast-transiting	tert
orc6	2.04359189582769e-08	0.318026	0.262	0.408	0.000504502	Epiblast-transiting	orc6
pbrm1l	2.19693030086307e-08	0.308795	0.358	0.58	0.000542356	Epiblast-transiting	pbrm1l
hnrnpl21	3.00148967098341e-08	0.314655	0.664	0.787	0.000740978	Epiblast-transiting	hnrnpl2
ctdp1	3.06245018013099e-08	0.347197	0.223	0.349	0.000756027	Epiblast-transiting	ctdp1
ddx27	3.10639240630459e-08	0.389376	0.571	0.728	0.000766875	Epiblast-transiting	ddx27
gid8b1	3.24595265922569e-08	0.29663	0.47	0.523	0.000801328	Epiblast-transiting	gid8b
hcfc1b	3.44879753699028e-08	0.347396	0.349	0.566	0.000851405	Epiblast-transiting	hcfc1b
lcorl	3.74046589355599e-08	0.386004	0.244	0.382	0.000923409	Epiblast-transiting	lcorl
dhx9	4.34226839549631e-08	0.311212	0.31	0.495	0.00107198	Epiblast-transiting	dhx9
golga4	4.40572116616827e-08	0.276083	0.185	0.284	0.00108764	Epiblast-transiting	golga4
arglu1a	5.00136578902689e-08	0.477806	0.498	0.649	0.00123469	Epiblast-transiting	arglu1a
zgc:56095	6.36673460414573e-08	0.271521	0.452	0.692	0.00157176	Epiblast-transiting	zgc:56095
rbm33a	8.06429184807536e-08	0.389051	0.284	0.452	0.00199083	Epiblast-transiting	rbm33a
dld	9.1844427285654e-08	0.310178	0.254	0.373	0.00226736	Epiblast-transiting	dld
nolc1	9.24375130038736e-08	0.376512	0.602	0.739	0.002282	Epiblast-transiting	nolc1
sox3	1.01191781888474e-07	0.506816	0.339	0.327	0.00249812	Epiblast-transiting	sox3
baz1a.1	1.25365818071609e-07	0.290475	0.178	0.27	0.00309491	Epiblast-transiting	baz1a.1
supt6h	1.41816444364868e-07	0.493741	0.534	0.685	0.00350102	Epiblast-transiting	supt6h
rbmx	1.46784626615879e-07	0.319093	0.497	0.733	0.00362367	Epiblast-transiting	rbmx
si:ch211-161h7.4	1.7299265199606e-07	0.290254	0.35	0.556	0.00427067	Epiblast-transiting	si:ch211-161h7.4
cd99l2	2.16495663131249e-07	0.285826	0.371	0.58	0.00534463	Epiblast-transiting	cd99l2
fnbp4	3.22446325956768e-07	0.351623	0.352	0.557	0.00796023	Epiblast-transiting	fnbp4
itga5	3.23566757047515e-07	0.465143	0.333	0.516	0.00798789	Epiblast-transiting	itga5
cth	4.39899530509503e-07	0.294767	0.312	0.476	0.0108598	Epiblast-transiting	cth
fbxo5	5.6677370830607e-07	0.520004	0.563	0.652	0.0139919	Epiblast-transiting	fbxo5
rtf1	6.33811800041439e-07	0.313372	0.631	0.767	0.0156469	Epiblast-transiting	rtf1
coro1cb	7.93074588760057e-07	0.335499	0.211	0.318	0.0195786	Epiblast-transiting	coro1cb
rtca	9.29669695553693e-07	0.271848	0.414	0.628	0.0229508	Epiblast-transiting	rtca
arg2	1.95848992898575e-06	0.37958	0.218	0.312	0.0483492	Epiblast-transiting	arg2
rarga	2.2505143140836e-06	0.46772	0.399	0.473	0.0555584	Epiblast-transiting	rarga
taf3	2.96207777530428e-06	0.320189	0.399	0.634	0.0731248	Epiblast-transiting	taf3
canx1	3.32515044231391e-06	0.34922	0.557	0.699	0.082088	Epiblast-transiting	canx
kdm2ba	3.94911117538173e-06	0.33143	0.379	0.601	0.0974917	Epiblast-transiting	kdm2ba
fzd7b	4.33052440085891e-06	0.383146	0.339	0.522	0.106908	Epiblast-transiting	fzd7b
cdc20	4.69447137932353e-06	0.476336	0.519	0.628	0.115892	Epiblast-transiting	cdc20
rreb1a	4.78675387856077e-06	0.334341	0.3	0.46	0.118171	Epiblast-transiting	rreb1a
sec63	5.47743160310362e-06	0.336766	0.386	0.614	0.135221	Epiblast-transiting	sec63
ppp1r10	6.43186322208151e-06	0.465315	0.492	0.656	0.158783	Epiblast-transiting	ppp1r10
ciapin1	6.74281347048133e-06	0.305535	0.381	0.599	0.16646	Epiblast-transiting	ciapin1
ep300b	7.48916585721546e-06	0.401829	0.312	0.483	0.184885	Epiblast-transiting	ep300b
aplnrb	8.01865407178931e-06	0.332764	0.18	0.254	0.197957	Epiblast-transiting	aplnrb
pum2	8.0810122469901e-06	0.35904	0.308	0.472	0.199496	Epiblast-transiting	pum2
zswim5	8.2496436285381e-06	0.448949	0.542	0.688	0.203659	Epiblast-transiting	zswim5
mgaa	8.5069279756763e-06	0.34344	0.352	0.548	0.210011	Epiblast-transiting	mgaa
lrwd1	9.21447369349644e-06	0.568136	0.265	0.388	0.227478	Epiblast-transiting	lrwd1
zranb21	9.56419810127021e-06	0.320308	0.575	0.747	0.236111	Epiblast-transiting	zranb2
baz2ba	9.69357196692244e-06	0.281511	0.34	0.514	0.239305	Epiblast-transiting	baz2ba
rbm4.2	1.11991076589455e-05	0.379515	0.607	0.768	0.276472	Epiblast-transiting	rbm4.2
lef1	1.14734261058581e-05	0.330494	0.295	0.44	0.283244	Epiblast-transiting	lef1
hmgb1b1	1.16509122457773e-05	0.275847	0.638	0.773	0.287626	Epiblast-transiting	hmgb1b
mybl2b	1.32172909594879e-05	0.358169	0.305	0.469	0.326295	Epiblast-transiting	mybl2b
mdn1	1.61131570905185e-05	0.342416	0.347	0.543	0.397786	Epiblast-transiting	mdn1
mtdhb	2.0837579566658e-05	0.350797	0.366	0.571	0.514417	Epiblast-transiting	mtdhb
pqbp1	2.31029162922774e-05	0.325517	0.404	0.624	0.570342	Epiblast-transiting	pqbp1
pprc1	2.65643548275076e-05	0.375305	0.365	0.545	0.655794	Epiblast-transiting	pprc1
ssbp3b	2.77044975119166e-05	0.404029	0.366	0.561	0.683941	Epiblast-transiting	ssbp3b
fam76b	2.81307997723611e-05	0.376943	0.555	0.696	0.694465	Epiblast-transiting	fam76b
ubqln4	2.83020830333292e-05	0.411399	0.514	0.673	0.698694	Epiblast-transiting	ubqln4
cers2b	2.89320651144126e-05	0.524214	0.437	0.552	0.714246	Epiblast-transiting	cers2b
cecr2	3.36626540780416e-05	0.387608	0.322	0.498	0.83103	Epiblast-transiting	cecr2
ywhae2	3.4252835437491e-05	0.393309	0.349	0.544	0.8456	Epiblast-transiting	ywhae2
mus81	3.51576536568512e-05	0.260599	0.411	0.625	0.867937	Epiblast-transiting	mus81
prps1a	3.94411716875549e-05	0.419953	0.528	0.701	0.973684	Epiblast-transiting	prps1a
dspa	4.22354092607564e-05	0.399573	0.476	0.608	1	Epiblast-transiting	dspa
pdia6	4.66438396852758e-05	0.441687	0.455	0.584	1	Epiblast-transiting	pdia6
mta2	4.79888617195664e-05	0.432719	0.314	0.479	1	Epiblast-transiting	mta2
rbm6	4.99931915547509e-05	0.386117	0.345	0.527	1	Epiblast-transiting	rbm6
ncapg	5.62435775759526e-05	0.300261	0.413	0.638	1	Epiblast-transiting	ncapg
ubtf	0.000108331	0.499115	0.516	0.661	1	Epiblast-transiting	ubtf
metrn	0.000111787	0.393498	0.296	0.446	1	Epiblast-transiting	metrn
cnot6a	0.000114287	0.355136	0.403	0.616	1	Epiblast-transiting	cnot6a
chd1	0.000131089	0.516955	0.466	0.615	1	Epiblast-transiting	chd1
hnrnpd	0.000141709	0.357299	0.395	0.622	1	Epiblast-transiting	hnrnpd
pcnt	0.00018155	0.365422	0.233	0.338	1	Epiblast-transiting	pcnt
sp5l	0.000181668	0.492538	0.446	0.53	1	Epiblast-transiting	sp5l
rhoab	0.000181752	0.382347	0.547	0.707	1	Epiblast-transiting	rhoab
soga1	0.000197707	0.641138	0.359	0.438	1	Epiblast-transiting	soga1
usp54a	0.000197876	0.396621	0.224	0.321	1	Epiblast-transiting	usp54a
rgcc	0.000198673	0.252869	0.273	0.365	1	Epiblast-transiting	rgcc
hdgfl2	0.000208966	0.412646	0.52	0.685	1	Epiblast-transiting	hdgfl2
lamb1a	0.0002095	0.338403	0.261	0.382	1	Epiblast-transiting	lamb1a
zc3h4	0.000212253	0.357911	0.365	0.571	1	Epiblast-transiting	zc3h4
psap	0.000231163	0.383511	0.391	0.589	1	Epiblast-transiting	psap
adgrl2a1	0.000253985	0.4332	0.367	0.538	1	Epiblast-transiting	adgrl2a
sox19a	0.000291005	0.37521	0.21	0.281	1	Epiblast-transiting	sox19a
dcun1d5	0.000302905	0.323364	0.422	0.635	1	Epiblast-transiting	dcun1d5
tpx21	0.000325646	0.276259	0.597	0.712	1	Epiblast-transiting	tpx2
top2b1	0.000426493	0.282924	0.381	0.575	1	Epiblast-transiting	top2b
upf1	0.00044061	0.408325	0.366	0.563	1	Epiblast-transiting	upf1
bub1bb	0.000447419	0.401217	0.267	0.393	1	Epiblast-transiting	bub1bb
ctnnd1	0.000450895	0.350636	0.399	0.598	1	Epiblast-transiting	ctnnd1
galnt7	0.000485866	0.278212	0.18	0.251	1	Epiblast-transiting	galnt7
bmp7a	0.000584269	0.463274	0.285	0.314	1	Epiblast-transiting	bmp7a
tbxta	0.000698087	0.553712	0.362	0.387	1	Epiblast-transiting	tbxta
si:dkey-276j7.1	0.000731022	0.310281	0.356	0.532	1	Epiblast-transiting	si:dkey-276j7.1
gmps	0.000742112	0.419928	0.386	0.579	1	Epiblast-transiting	gmps
hnrnpc	0.0007892	0.288808	0.475	0.705	1	Epiblast-transiting	hnrnpc
kif23	0.000796409	0.353032	0.38	0.562	1	Epiblast-transiting	kif23
kat7b	0.000842836	0.269097	0.437	0.669	1	Epiblast-transiting	kat7b
e2f8	0.000954921	0.486095	0.423	0.53	1	Epiblast-transiting	e2f8
uba2	0.000982727	0.339447	0.393	0.606	1	Epiblast-transiting	uba2
tcf3b	0.00114096	0.324073	0.423	0.639	1	Epiblast-transiting	tcf3b
tp53	0.00149056	0.255089	0.459	0.685	1	Epiblast-transiting	tp53
zgc:113263	0.00149715	0.563414	0.386	0.503	1	Epiblast-transiting	zgc:113263
nid1b1	0.00159597	0.501136	0.387	0.493	1	Epiblast-transiting	nid1b
kri1	0.00176392	0.325911	0.435	0.656	1	Epiblast-transiting	kri1
rbbp41	0.00181912	0.383536	0.515	0.654	1	Epiblast-transiting	rbbp4
glyr1	0.00187599	0.49789	0.482	0.638	1	Epiblast-transiting	glyr1
ucp2	0.00188195	0.419437	0.647	0.749	1	Epiblast-transiting	ucp2
fmnl2b	0.00196364	0.623456	0.264	0.382	1	Epiblast-transiting	fmnl2b
lamc1	0.00200324	0.319596	0.251	0.354	1	Epiblast-transiting	lamc1
ammecr1	0.0021031	0.284235	0.447	0.685	1	Epiblast-transiting	ammecr1
ccdc9	0.00218191	0.544122	0.409	0.527	1	Epiblast-transiting	ccdc9
slka	0.0023122	0.458904	0.315	0.471	1	Epiblast-transiting	slka
lmo4a	0.00254399	0.361334	0.236	0.327	1	Epiblast-transiting	lmo4a
nudc	0.0025628	0.269384	0.496	0.709	1	Epiblast-transiting	nudc
usp1	0.00262893	0.364221	0.37	0.563	1	Epiblast-transiting	usp1
tra2a	0.0029323	0.416628	0.583	0.736	1	Epiblast-transiting	tra2a
foxd5	0.00295367	0.360361	0.241	0.31	1	Epiblast-transiting	foxd5
si:dkey-250d21.1	0.00337882	0.360157	0.541	0.703	1	Epiblast-transiting	si:dkey-250d21.1
bckdk	0.0034371	0.417938	0.335	0.487	1	Epiblast-transiting	bckdk
ncor1	0.00367661	0.416384	0.358	0.545	1	Epiblast-transiting	ncor1
uhrf1	0.00386752	0.390448	0.527	0.675	1	Epiblast-transiting	uhrf1
ercc6l	0.00386917	0.44369	0.284	0.414	1	Epiblast-transiting	ercc6l
mapkapk2a	0.00389131	0.351059	0.438	0.67	1	Epiblast-transiting	mapkapk2a
prc1a	0.00440412	0.490362	0.45	0.572	1	Epiblast-transiting	prc1a
hars	0.00459798	0.326639	0.534	0.704	1	Epiblast-transiting	hars
psmb3	0.00484319	0.282526	0.591	0.764	1	Epiblast-transiting	psmb3
prpf8	0.00527344	0.459982	0.499	0.668	1	Epiblast-transiting	prpf8
dcbld2	0.00612752	0.318256	0.344	0.498	1	Epiblast-transiting	dcbld2
polr3gla	0.00694174	0.302014	0.522	0.608	1	Epiblast-transiting	polr3gla
npm2b	0.00711712	0.355157	0.413	0.575	1	Epiblast-transiting	npm2b
bptf	0.00778859	0.369192	0.414	0.619	1	Epiblast-transiting	bptf
zfr	0.00844986	0.476316	0.439	0.58	1	Epiblast-transiting	zfr
ccnb1	0.00870025	0.420317	0.488	0.647	1	Epiblast-transiting	ccnb1
cmtm6	0.0091444	0.469377	0.382	0.555	1	Epiblast-transiting	cmtm6
ptbp1a	0.00928414	0.395596	0.492	0.665	1	Epiblast-transiting	ptbp1a
slc1a4	0.00979	0.437413	0.295	0.344	1	Epiblast-transiting	slc1a4
cldni	0	2.23015	0.493	0.22	0	Ectoderm-epidermis	cldni
AL935186.10	0	2.11135	0.713	0.578	0	Ectoderm-epidermis	AL935186.10
cfl1l	0	1.5698	0.715	0.672	0	Ectoderm-epidermis	cfl1l
mdka	0	1.55407	0.627	0.537	0	Ectoderm-epidermis	mdka
zgc:158463	0	1.48745	0.929	0.91	0	Ectoderm-epidermis	zgc:158463
tmsb4x	0	1.40564	0.983	0.973	0	Ectoderm-epidermis	tmsb4x
pfn1	0	1.3745	0.863	0.85	0	Ectoderm-epidermis	pfn1
actb1	0	1.12191	0.962	0.984	0	Ectoderm-epidermis	actb1
RPS171	0	0.74365	0.807	0.632	0	Ectoderm-epidermis	RPS17
si:dkey-151g10.61	0	0.654637	0.845	0.651	0	Ectoderm-epidermis	si:dkey-151g10.6
rps29	0	0.540303	0.987	0.989	0	Ectoderm-epidermis	rps29
cyt1	0	0.539536	0.667	0.576	0	Ectoderm-epidermis	cyt1
actb2	0	0.489489	0.977	0.996	0	Ectoderm-epidermis	actb2
krt4	0	0.300764	0.887	0.871	0	Ectoderm-epidermis	krt4
rpl36a	4.9420579113468e-273	0.472242	0.983	0.987	1.22004583657419e-268	Ectoderm-epidermis	rpl36a
rps12	7.64436828572391e-272	0.414476	0.99	0.994	1.88716519869666e-267	Ectoderm-epidermis	rps12
her61	6.30123079224265e-270	1.27009	0.663	0.613	1.55558484568094e-265	Ectoderm-epidermis	her6
tmsb1	2.20378367348124e-260	0.994323	0.557	0.433	5.44048075472315e-256	Ectoderm-epidermis	tmsb1
RPL37A1	4.51327001008216e-255	0.592719	0.827	0.641	1.11419096738898e-250	Ectoderm-epidermis	RPL37A
rpl39	1.50726823579114e-249	0.412888	0.993	0.993	3.72099309369758e-245	Ectoderm-epidermis	rpl39
cyt1l	1.00157010329787e-241	0.360792	0.579	0.491	2.47257611401145e-237	Ectoderm-epidermis	cyt1l
rps24	4.72206570232935e-238	0.429228	0.985	0.988	1.16573635993405e-233	Ectoderm-epidermis	rps24
snd1	1.12756048697431e-229	0.259166	0.28	0.592	2.78360857419349e-225	Ectoderm-epidermis	snd1
rps21	1.30971169316588e-225	0.454994	0.978	0.985	3.23328525691861e-221	Ectoderm-epidermis	rps21
rpl29	1.47898496085268e-223	0.546515	0.951	0.975	3.65117017285702e-219	Ectoderm-epidermis	rpl29
SERP1	5.85543988974769e-223	0.251718	0.37	0.721	1.44553244558201e-218	Ectoderm-epidermis	SERP1
ndufb10	3.84690120956457e-222	0.309598	0.284	0.598	9.49684501605205e-218	Ectoderm-epidermis	ndufb10
atox1	6.80784227890018e-221	0.305381	0.228	0.517	1.68065202339209e-216	Ectoderm-epidermis	atox1
rplp2l	1.71208599122297e-220	0.393103	0.988	0.99	4.22662668653214e-216	Ectoderm-epidermis	rplp2l
nfkbiab	2.05365306872778e-216	0.276275	0.237	0.528	5.06985333076826e-212	Ectoderm-epidermis	nfkbiab
krt91	2.13645177873937e-213	0.509227	0.47	0.353	5.27425850617388e-209	Ectoderm-epidermis	krt91
si:dkey-28b4.71	2.35019212820864e-209	0.281739	0.161	0.41	5.80191930690867e-205	Ectoderm-epidermis	si:dkey-28b4.7
elmsan1b	3.30397795688058e-209	0.33844	0.208	0.472	8.15653038215108e-205	Ectoderm-epidermis	elmsan1b
rpl37.1	1.84596026411875e-207	0.387696	0.987	0.99	4.55712210402997e-203	Ectoderm-epidermis	rpl37.1
rplp1	1.11103025128993e-204	0.324357	0.995	0.993	2.74280038135945e-200	Ectoderm-epidermis	rplp1
atp5meb	5.28227530700963e-202	0.261565	0.411	0.773	1.30403530504147e-197	Ectoderm-epidermis	atp5meb
zgc:92380	4.47607007622303e-200	1.26753	0.263	0.131	1.10500741971718e-195	Ectoderm-epidermis	zgc:92380
sept10	5.41998698087123e-197	0.305807	0.265	0.556	1.33803218596768e-192	Ectoderm-epidermis	sept10
gmfb	2.53869329706731e-196	0.311712	0.292	0.593	6.26727214247007e-192	Ectoderm-epidermis	gmfb
calua1	2.16918112281785e-195	0.353572	0.217	0.483	5.35505743790042e-191	Ectoderm-epidermis	calua
atp6v0e1	4.38602432390665e-195	0.300177	0.185	0.441	1.08277782484284e-190	Ectoderm-epidermis	atp6v0e1
slc38a5b	3.04726382388788e-194	0.280967	0.409	0.733	7.522780202032e-190	Ectoderm-epidermis	slc38a5b
rhocb	9.656039259602e-188	0.299033	0.314	0.616	2.38378641201795e-183	Ectoderm-epidermis	rhocb
fkbp3	5.00304821190533e-187	0.315887	0.217	0.479	1.23510251207307e-182	Ectoderm-epidermis	fkbp3
rpl35a	7.30374539141351e-184	0.411732	0.969	0.978	1.80307562477825e-179	Ectoderm-epidermis	rpl35a
epcam	2.22620639667684e-183	1.05661	0.712	0.801	5.4958357314761e-179	Ectoderm-epidermis	epcam
mycbp	2.49262748435084e-182	0.343867	0.188	0.441	6.15354947061692e-178	Ectoderm-epidermis	mycbp
CT583728.24	4.49222126416968e-177	1.9652	0.473	0.408	1.10899466348557e-172	Ectoderm-epidermis	CT583728.24
coro1ca	3.801624644947e-174	0.25649	0.218	0.463	9.38507076098066e-170	Ectoderm-epidermis	coro1ca
ost4	3.52694254949045e-172	0.312274	0.249	0.51	8.70696307192706e-168	Ectoderm-epidermis	ost4
calr3a	1.03474896153811e-167	0.390069	0.261	0.532	2.55448476134912e-163	Ectoderm-epidermis	calr3a
DDX171	5.62727106538056e-167	0.316185	0.22	0.476	1.3892044079105e-162	Ectoderm-epidermis	DDX17
si:ch211-235e9.6	1.26312998585508e-165	0.252996	0.147	0.357	3.11828899608045e-161	Ectoderm-epidermis	si:ch211-235e9.6
krtcap2	1.85621034105005e-165	0.289542	0.205	0.443	4.58242646895025e-161	Ectoderm-epidermis	krtcap2
faua	7.06508536617297e-165	0.438277	0.963	0.976	1.74415762434712e-160	Ectoderm-epidermis	faua
net1	1.94873327811696e-164	0.364952	0.283	0.551	4.81083784368735e-160	Ectoderm-epidermis	net1
tefa	7.549953381997e-162	0.266602	0.183	0.407	1.8638569914136e-157	Ectoderm-epidermis	tefa
mtap	1.35899932177059e-161	0.260085	0.153	0.363	3.35496162565506e-157	Ectoderm-epidermis	mtap
capza1a	3.99764310186362e-160	0.276671	0.413	0.753	9.86898152557072e-156	Ectoderm-epidermis	capza1a
arpc4l	7.63384377094984e-160	0.37328	0.279	0.551	1.88456701173439e-155	Ectoderm-epidermis	arpc4l
rpl30	1.88555197630347e-158	0.350231	0.962	0.985	4.65486216390037e-154	Ectoderm-epidermis	rpl30
cst14a.2	3.93003380960747e-158	0.259768	0.349	0.65	9.70207446577796e-154	Ectoderm-epidermis	cst14a.2
h2ax	4.85620134960284e-158	0.250106	0.151	0.358	1.19885042717645e-153	Ectoderm-epidermis	h2ax
fstl1b1	7.2669533951526e-158	0.414701	0.233	0.482	1.79399278466132e-153	Ectoderm-epidermis	fstl1b
lima1a1	1.84621906343196e-157	0.278655	0.308	0.574	4.55776100189448e-153	Ectoderm-epidermis	lima1a
mcl1a	9.61571596307402e-155	0.304722	0.446	0.774	2.37383179980408e-150	Ectoderm-epidermis	mcl1a
rpl31	7.56335899955268e-154	0.350273	0.972	0.986	1.86716643621957e-149	Ectoderm-epidermis	rpl31
rpl23	5.57199701498517e-153	0.281875	0.992	0.994	1.37555890308939e-148	Ectoderm-epidermis	rpl23
gas1a	6.44686518489573e-152	0.350757	0.214	0.447	1.59153760819521e-147	Ectoderm-epidermis	gas1a
igf1rb	1.06956153693722e-151	0.307482	0.15	0.348	2.64042656623692e-147	Ectoderm-epidermis	igf1rb
fgfr1a	1.50706200131513e-151	0.289542	0.206	0.428	3.72048396264666e-147	Ectoderm-epidermis	fgfr1a
ginm1	3.46829115891139e-151	0.256147	0.144	0.34	8.56217038400455e-147	Ectoderm-epidermis	ginm1
hoxb3a1	6.58236284235602e-149	0.276822	0.152	0.361	1.62498791489243e-144	Ectoderm-epidermis	hoxb3a
zgc:163061.1	8.95704299098989e-149	0.262056	0.148	0.341	2.21122520318567e-144	Ectoderm-epidermis	zgc:163061.1
rps28	5.21202355764392e-147	0.366353	0.971	0.988	1.28669225567556e-142	Ectoderm-epidermis	rps28
rps19	1.10494023259767e-146	0.305478	0.986	0.991	2.72776595221387e-142	Ectoderm-epidermis	rps19
mt-co21	5.8535779610707e-146	0.391518	0.988	0.988	1.44507279124952e-141	Ectoderm-epidermis	mt-co2
calm3b	1.72459444491873e-143	0.295019	0.235	0.486	4.25750630617087e-139	Ectoderm-epidermis	calm3b
crtap1	3.10982980169125e-138	0.38081	0.27	0.52	7.67723683143519e-134	Ectoderm-epidermis	crtap
agrn	1.78272086557e-136	0.475544	0.157	0.353	4.40100300083266e-132	Ectoderm-epidermis	agrn
rps25	4.74313663841531e-136	0.314133	0.979	0.99	1.17093814192559e-131	Ectoderm-epidermis	rps25
tln1	1.54232607121883e-135	0.512284	0.236	0.472	3.80754037201793e-131	Ectoderm-epidermis	tln1
p3h1	3.18901886547494e-134	0.331848	0.192	0.401	7.87273087319797e-130	Ectoderm-epidermis	p3h1
ddost	2.226103388871e-131	0.38235	0.283	0.535	5.49558143610584e-127	Ectoderm-epidermis	ddost
fn1a1	1.80937830599148e-129	0.561568	0.298	0.528	4.46681222400117e-125	Ectoderm-epidermis	fn1a
calr3b	7.30111427019515e-127	0.405537	0.373	0.667	1.80242607988308e-122	Ectoderm-epidermis	calr3b
scarb2a	7.55699300292848e-127	0.283362	0.177	0.372	1.86559486263295e-122	Ectoderm-epidermis	scarb2a
si:dkey-261m9.12	1.25368320150243e-126	0.258662	0.326	0.59	3.09496771954905e-122	Ectoderm-epidermis	si:dkey-261m9.12
ap2m1a1	6.86475477854442e-126	0.356177	0.247	0.486	1.69470201217926e-121	Ectoderm-epidermis	ap2m1a
lrpap1	1.64252036355419e-125	0.303431	0.144	0.325	4.05489002150623e-121	Ectoderm-epidermis	lrpap1
si:ch211-113a14.18	3.77872641647349e-125	0.270599	0.34	0.623	9.32854190434811e-121	Ectoderm-epidermis	si:ch211-113a14.18
cd63	5.01303735586103e-125	0.441396	0.246	0.481	1.23756853204141e-120	Ectoderm-epidermis	cd63
meis1b	1.20021675973466e-124	0.336456	0.149	0.334	2.96297511475696e-120	Ectoderm-epidermis	meis1b
hsp90b1	2.38748125430279e-123	0.432177	0.249	0.48	5.89397497249731e-119	Ectoderm-epidermis	hsp90b1
si:ch73-335l21.41	1.34473055753899e-122	0.290144	0.201	0.401	3.31973632739651e-118	Ectoderm-epidermis	si:ch73-335l21.4
camk2g1	2.33194317170235e-122	0.286751	0.131	0.302	5.7568681079816e-118	Ectoderm-epidermis	camk2g1
fxyd6l	7.0042383758162e-122	0.395583	0.29	0.532	1.72913632783774e-117	Ectoderm-epidermis	fxyd6l
rps15a	1.93591402496452e-121	0.282415	0.981	0.988	4.77919095342992e-117	Ectoderm-epidermis	rps15a
rsrp1	2.02858371939593e-121	0.335516	0.382	0.666	5.00796462807274e-117	Ectoderm-epidermis	rsrp1
lsp1b1	4.02672437368961e-118	0.407481	0.24	0.458	9.94077446132753e-114	Ectoderm-epidermis	lsp1b
rpl26	1.33355479760162e-115	0.382526	0.403	0.684	3.29214672883913e-111	Ectoderm-epidermis	rpl26
zgc:173587	8.65164248961533e-115	0.340828	0.178	0.359	2.13583098141134e-110	Ectoderm-epidermis	zgc:173587
si:dkey-195m11.81	5.71534945877717e-114	0.285893	0.142	0.311	1.41094832088832e-109	Ectoderm-epidermis	si:dkey-195m11.8
fgfr1b	8.25581974260667e-114	0.295839	0.138	0.301	2.03811421985731e-109	Ectoderm-epidermis	fgfr1b
hist1h4l.231	7.54763974564039e-113	0.293204	0.185	0.385	1.86328582400624e-108	Ectoderm-epidermis	hist1h4l.23
rpl21	6.22204059151032e-111	0.270456	0.977	0.986	1.53603516082615e-106	Ectoderm-epidermis	rpl21
arpc3	9.95482140457665e-111	0.386116	0.318	0.566	2.45754676014784e-106	Ectoderm-epidermis	arpc3
rpl38	1.33843583336717e-110	0.352762	0.946	0.982	3.30419654183353e-106	Ectoderm-epidermis	rpl38
rpl22	1.94184257936162e-110	0.401302	0.904	0.967	4.79382677567002e-106	Ectoderm-epidermis	rpl22
CT956002.2	4.92414580264742e-109	0.285143	0.115	0.264	1.21562387429957e-104	Ectoderm-epidermis	CT956002.2
rps27.1	1.06483716086275e-104	0.290996	0.963	0.984	2.62876349902188e-100	Ectoderm-epidermis	rps27.1
wls	1.80764330985426e-104	0.470524	0.359	0.629	4.46252903903721e-100	Ectoderm-epidermis	wls
CU457819.1	2.0189380823963e-104	0.314015	0.259	0.472	4.98415244401173e-100	Ectoderm-epidermis	CU457819.1
arpc4	2.08397833394517e-104	0.296007	0.397	0.689	5.14471731301044e-100	Ectoderm-epidermis	arpc4
dnajb1b	5.78788936936676e-104	0.445447	0.328	0.583	1.42885624861557e-99	Ectoderm-epidermis	dnajb1b
CU459186.2	6.9062222211834e-104	0.279443	0.202	0.382	1.70493907974354e-99	Ectoderm-epidermis	CU459186.2
rps23	4.43543150966254e-103	0.25131	0.99	0.992	1.09497497679039e-98	Ectoderm-epidermis	rps23
zgc:173552.2	4.60912302772475e-103	0.303359	0.178	0.347	1.13785420185441e-98	Ectoderm-epidermis	zgc:173552.2
rpl35	3.21457623852117e-102	0.323657	0.967	0.985	7.93582436003722e-98	Ectoderm-epidermis	rpl35
asph1	1.00127693863927e-101	0.40022	0.493	0.788	2.47185237841878e-97	Ectoderm-epidermis	asph
si:dkey-85k7.71	2.17368584568458e-101	0.327537	0.177	0.355	5.36617824724153e-97	Ectoderm-epidermis	si:dkey-85k7.7
eef1db	1.76473527076887e-100	0.298106	0.471	0.763	4.3566019629471e-96	Ectoderm-epidermis	eef1db
mt-nd51	2.01215088935887e-100	0.504158	0.296	0.536	4.96739690056024e-96	Ectoderm-epidermis	mt-nd5
ssuh2rs1	4.13906244796702e-100	0.399027	0.149	0.314	1.02181034652962e-95	Ectoderm-epidermis	ssuh2rs1
mt-co11	9.69299081644929e-100	0.383082	0.93	0.925	2.39290864285684e-95	Ectoderm-epidermis	mt-co1
rpl19	1.62146674899031e-99	0.274743	0.978	0.99	4.00291496323239e-95	Ectoderm-epidermis	rpl19
anxa11b	1.13688986979998e-98	0.385765	0.215	0.407	2.80664002157521e-94	Ectoderm-epidermis	anxa11b
plscr3b	6.51469391883146e-98	0.299958	0.196	0.371	1.60828248774192e-93	Ectoderm-epidermis	plscr3b
fosab1	3.91906698783032e-97	0.949317	0.579	0.581	9.67500067285671e-93	Ectoderm-epidermis	fosab
atp5if1b	1.46543687367358e-96	0.25033	0.166	0.325	3.61772401003797e-92	Ectoderm-epidermis	atp5if1b
kdelr2b	4.58657818529885e-95	0.477863	0.223	0.42	1.13228855660473e-90	Ectoderm-epidermis	kdelr2b
sdc4	3.36699299895098e-94	0.282959	0.473	0.787	8.31209561651029e-90	Ectoderm-epidermis	sdc4
hist1h4l.3	2.10120032304707e-93	0.282678	0.227	0.433	5.18723323750629e-89	Ectoderm-epidermis	hist1h4l.3
hoxc3a	3.3808811063327e-93	0.411564	0.2	0.391	8.34638118720353e-89	Ectoderm-epidermis	hoxc3a
rpl34	4.64130319081148e-91	0.353922	0.918	0.97	1.14579851871563e-86	Ectoderm-epidermis	rpl34
ier2a1	1.396059835822e-90	0.498097	0.252	0.466	3.44645291669378e-86	Ectoderm-epidermis	ier2a
rpl18	1.98340006597665e-90	0.277304	0.947	0.986	4.89641974287655e-86	Ectoderm-epidermis	rpl18
rbms2b	2.28246164351165e-89	0.398344	0.167	0.33	5.63471305933722e-85	Ectoderm-epidermis	rbms2b
GCA	1.02628610782137e-88	0.311428	0.134	0.28	2.53359251437862e-84	Ectoderm-epidermis	GCA
mcl1b	2.89541623347204e-86	0.334714	0.163	0.319	7.14791405557243e-82	Ectoderm-epidermis	mcl1b
rpl11	1.06661254890716e-85	0.254812	0.982	0.993	2.63314639948711e-81	Ectoderm-epidermis	rpl11
hist2h3c	6.06627705925236e-85	0.713267	0.315	0.54	1.49758181761763e-80	Ectoderm-epidermis	hist2h3c
rps26l	6.58076407849994e-85	0.31616	0.959	0.98	1.62459322805928e-80	Ectoderm-epidermis	rps26l
hoxb7a	1.13028311627607e-84	0.351742	0.234	0.431	2.79032992915073e-80	Ectoderm-epidermis	hoxb7a
si:ch211-284f22.3	6.55655937456121e-84	0.274151	0.138	0.278	1.61861781279793e-79	Ectoderm-epidermis	si:ch211-284f22.3
zgc:162730	3.63553621576902e-83	1.22457	0.28	0.206	8.97504825586897e-79	Ectoderm-epidermis	zgc:162730
tmeff1b	5.37184388432663e-83	0.506549	0.376	0.654	1.32614709972371e-78	Ectoderm-epidermis	tmeff1b
si:ch211-113a14.121	1.64195974764351e-81	0.391944	0.235	0.433	4.05350602900754e-77	Ectoderm-epidermis	si:ch211-113a14.12
si:ch1073-153i20.4	7.04240593230082e-81	0.451477	0.268	0.464	1.7385587525071e-76	Ectoderm-epidermis	si:ch1073-153i20.4
s100a10b	8.69039996554038e-81	1.25747	0.305	0.235	2.14539903949295e-76	Ectoderm-epidermis	s100a10b
rpl361	1.563962225905e-80	0.302704	0.947	0.979	3.86095354709169e-76	Ectoderm-epidermis	rpl36
cd81a1	6.76173255092567e-80	0.430932	0.37	0.614	1.66926891484702e-75	Ectoderm-epidermis	cd81a
dad1	5.54551827435213e-79	0.31511	0.52	0.855	1.36902209638931e-74	Ectoderm-epidermis	dad1
ier5l	3.45888747340409e-77	0.515136	0.337	0.566	8.53895550559268e-73	Ectoderm-epidermis	ier5l
spint1a	4.18030727083367e-77	0.361038	0.229	0.4	1.03199245595071e-72	Ectoderm-epidermis	spint1a
mt-cyb1	8.42384413126127e-77	0.266215	0.974	0.983	2.07959440068447e-72	Ectoderm-epidermis	mt-cyb
hist1h2a6	9.48780643605227e-77	0.450794	0.194	0.361	2.34225477486822e-72	Ectoderm-epidermis	hist1h2a6
txnipa	1.03440957835614e-75	0.552814	0.428	0.696	2.55364692608779e-71	Ectoderm-epidermis	txnipa
nupr1a1	1.71138506419962e-75	0.40115	0.314	0.528	4.2248963079896e-71	Ectoderm-epidermis	nupr1a
tax1bp3	1.69885227289906e-74	0.325117	0.212	0.374	4.19395660610591e-70	Ectoderm-epidermis	tax1bp3
slc25a55a	4.06874001984111e-74	0.478638	0.295	0.51	1.00444984869817e-69	Ectoderm-epidermis	slc25a55a
rpl14	2.94985428086733e-73	0.266868	0.971	0.987	7.28230526317718e-69	Ectoderm-epidermis	rpl14
plod3	5.77793974250233e-72	0.512571	0.152	0.297	1.42639998423155e-67	Ectoderm-epidermis	plod3
uba52	8.12823385969975e-72	0.254121	0.958	0.978	2.00661709294408e-67	Ectoderm-epidermis	uba52
mycb	1.228684572561e-71	0.361481	0.23	0.401	3.03325360428134e-67	Ectoderm-epidermis	mycb
her15.2	3.78096657659548e-71	0.729751	0.563	0.595	9.33407218764126e-67	Ectoderm-epidermis	her15.2
rpl27	6.60625513420276e-70	0.26265	0.964	0.985	1.63088620498064e-65	Ectoderm-epidermis	rpl27
pax3a	1.60199343176366e-68	0.322339	0.155	0.282	3.95484118499494e-64	Ectoderm-epidermis	pax3a
mt-co31	1.6434637862197e-68	0.266609	0.96	0.984	4.05721904904058e-64	Ectoderm-epidermis	mt-co3
lmo4b	2.96405679997465e-68	0.268852	0.243	0.408	7.31736702209742e-64	Ectoderm-epidermis	lmo4b
CU459186.5	5.75671155353951e-67	0.390677	0.167	0.302	1.4211593812223e-62	Ectoderm-epidermis	CU459186.5
pxna	1.60044665708168e-62	0.32659	0.174	0.31	3.95102266233754e-58	Ectoderm-epidermis	pxna
zyx	8.66155289552427e-61	0.462905	0.221	0.379	2.13827756331808e-56	Ectoderm-epidermis	zyx
rpl3	9.2765034760748e-61	0.26585	0.928	0.982	2.29009041313859e-56	Ectoderm-epidermis	rpl3
pdia3	8.94420620041627e-60	0.609176	0.337	0.565	2.20805618469676e-55	Ectoderm-epidermis	pdia3
rrbp1b	4.25283654908984e-59	0.560542	0.173	0.309	1.04989775887381e-54	Ectoderm-epidermis	rrbp1b
arpc5b	2.45928337013087e-58	0.354264	0.154	0.277	6.07123285584208e-54	Ectoderm-epidermis	arpc5b
nid2a1	6.18617591593424e-57	0.650696	0.354	0.559	1.52718124836669e-52	Ectoderm-epidermis	nid2a
macroh2a21	7.4804914960064e-56	0.469539	0.294	0.488	1.8467089356191e-51	Ectoderm-epidermis	macroh2a2
myh9b	4.29581259610525e-55	0.286915	0.149	0.262	1.0605072556005e-50	Ectoderm-epidermis	myh9b
rps26	5.09565676248731e-53	0.324955	0.895	0.967	1.25796478495524e-48	Ectoderm-epidermis	rps26
jun	2.55637675660967e-51	1.3831	0.408	0.41	6.31092729904229e-47	Ectoderm-epidermis	jun
fabp3	7.1387191939111e-51	0.314859	0.279	0.437	1.76233560740083e-46	Ectoderm-epidermis	fabp3
gadd45ba	1.90789426382536e-50	0.561601	0.169	0.295	4.71001856910566e-46	Ectoderm-epidermis	gadd45ba
serpinh1a	2.73092635857678e-50	0.44876	0.206	0.347	6.7418379014185e-46	Ectoderm-epidermis	serpinh1a
tpm4a1	7.25644144986136e-50	0.924149	0.47	0.48	1.79139770072727e-45	Ectoderm-epidermis	tpm4a
rps27l	1.06988884003375e-49	0.487772	0.318	0.513	2.64123457939133e-45	Ectoderm-epidermis	rps27l
pmp22a1	1.10877317233791e-47	0.397686	0.158	0.275	2.73722833055061e-43	Ectoderm-epidermis	pmp22a
myh9a	1.49232520646933e-46	1.03755	0.399	0.375	3.68410323721083e-42	Ectoderm-epidermis	myh9a
id2a	4.96108457947032e-44	0.520338	0.327	0.514	1.22474295013384e-39	Ectoderm-epidermis	id2a
ssr2	2.87717081613894e-43	0.3198	0.558	0.874	7.10287159380221e-39	Ectoderm-epidermis	ssr2
mdkb	9.79531557261615e-41	0.361779	0.272	0.417	2.41816955541175e-36	Ectoderm-epidermis	mdkb
zbtb16a	1.21061008775326e-40	0.512223	0.199	0.326	2.98863312363646e-36	Ectoderm-epidermis	zbtb16a
f11r.1	1.2874233925732e-40	0.34492	0.344	0.507	3.17826212924546e-36	Ectoderm-epidermis	f11r.1
tpm3	2.38658787630773e-40	0.348473	0.533	0.852	5.89176949024088e-36	Ectoderm-epidermis	tpm3
arpc2	1.36464575331531e-39	0.321679	0.535	0.859	3.36890097120951e-35	Ectoderm-epidermis	arpc2
cct2.11	2.67011073328703e-38	0.291992	0.372	0.558	6.59170236726569e-34	Ectoderm-epidermis	cct2.1
hsp90aa1.2	1.02981467731606e-36	0.393558	0.171	0.276	2.54230349389015e-32	Ectoderm-epidermis	hsp90aa1.2
dap1b.1	1.69148201262596e-33	0.411247	0.363	0.568	4.17576164456972e-29	Ectoderm-epidermis	dap1b.1
vaspb	7.07097193976665e-33	0.772011	0.334	0.517	1.74561084277019e-28	Ectoderm-epidermis	vaspb
pak2a	1.17142963618341e-32	0.723438	0.376	0.58	2.89190834284597e-28	Ectoderm-epidermis	pak2a
hoxb1b	1.59525016567682e-32	0.253771	0.173	0.268	3.93819408400636e-28	Ectoderm-epidermis	hoxb1b
myl12.1	2.55991164538118e-31	0.603578	0.711	0.91	6.31965387895253e-27	Ectoderm-epidermis	myl12.1
csrp1a	9.09239353428769e-30	0.460651	0.183	0.284	2.2446391918096e-25	Ectoderm-epidermis	csrp1a
meox1	2.11517134979153e-27	0.554994	0.27	0.228	5.22172351123034e-23	Ectoderm-epidermis	meox1
myl9b	2.45796125854774e-27	0.631373	0.178	0.279	6.0679689589768e-23	Ectoderm-epidermis	myl9b
sparc	2.67015951800814e-25	1.08044	0.266	0.248	6.5918228021067e-21	Ectoderm-epidermis	sparc
rplp2	8.01807127833991e-25	0.420112	0.779	0.931	1.97942125648377e-20	Ectoderm-epidermis	rplp2
cotl1	3.41995068822802e-23	0.989343	0.335	0.331	8.44283226402852e-19	Ectoderm-epidermis	cotl1
angptl4	5.23221334991371e-23	0.803964	0.367	0.547	1.2916765096932e-18	Ectoderm-epidermis	angptl4
myl6	3.53421854331212e-22	0.729562	0.309	0.457	8.72492531787462e-18	Ectoderm-epidermis	myl6
flna	5.60832859896155e-22	0.637407	0.193	0.286	1.38452808122564e-17	Ectoderm-epidermis	flna
jdp2b1	6.59362580249608e-22	0.668519	0.339	0.499	1.62776840186221e-17	Ectoderm-epidermis	jdp2b
msx1b	2.94429207684618e-20	0.717124	0.504	0.573	7.26857385011016e-16	Ectoderm-epidermis	msx1b
cdh12	4.61151610373087e-20	0.542833	0.422	0.605	1.13844498052804e-15	Ectoderm-epidermis	cdh1
pim1	2.1488468655972e-19	0.651989	0.33	0.475	5.30485825709981e-15	Ectoderm-epidermis	pim1
cd9b	2.35239196929929e-19	0.773276	0.497	0.548	5.80735005460915e-15	Ectoderm-epidermis	cd9b
zgc:153867	2.61081850987035e-19	0.62363	0.682	0.9	6.44532765531693e-15	Ectoderm-epidermis	zgc:153867
ier2b	2.89386538669158e-19	1.15654	0.332	0.345	7.14408548012549e-15	Ectoderm-epidermis	ier2b
bcam	5.66147682804894e-19	1.35296	0.344	0.36	1.39764878454044e-14	Ectoderm-epidermis	bcam
si:ch1073-429i10.31	1.73005069101372e-18	0.405449	0.411	0.58	4.27097614090558e-14	Ectoderm-epidermis	si:ch1073-429i10.3
ssr4	2.49378239983897e-18	0.33263	0.601	0.899	6.15640061048247e-14	Ectoderm-epidermis	ssr4
fkbp9	2.800251101741e-18	0.94479	0.255	0.38	6.912979894868e-14	Ectoderm-epidermis	fkbp9
junba1	1.06604300960705e-17	1.0194	0.39	0.437	2.63174037781693e-13	Ectoderm-epidermis	junba
gsta.1	3.66391352955244e-17	0.599073	0.225	0.329	9.0451033304061e-13	Ectoderm-epidermis	gsta.1
cnn2	1.05830833869765e-16	0.733132	0.367	0.539	2.61264579574289e-12	Ectoderm-epidermis	cnn2
tuba8l2	3.43390760736081e-16	0.439099	0.416	0.605	8.47728771029164e-12	Ectoderm-epidermis	tuba8l2
atf31	3.69133942925553e-16	0.72962	0.425	0.605	9.11280964900312e-12	Ectoderm-epidermis	atf3
h1-10	1.07050824406675e-15	0.798703	0.268	0.256	2.64276370212758e-11	Ectoderm-epidermis	h1-10
cd151l	2.56047601230637e-15	0.747641	0.249	0.362	6.32104713158075e-11	Ectoderm-epidermis	cd151l
rpl22l1	3.02134379437499e-14	0.367517	0.775	0.941	7.45879142517355e-10	Ectoderm-epidermis	rpl22l1
hspa5	3.10459594354346e-13	0.810798	0.48	0.7	7.66431600582574e-09	Ectoderm-epidermis	hspa5
rpl5a	3.14797218455868e-13	0.271531	0.784	0.942	7.77139893202002e-09	Ectoderm-epidermis	rpl5a
tfap2c1	7.89847114365575e-13	0.280339	0.35	0.473	1.94989557123429e-08	Ectoderm-epidermis	tfap2c
her12	1.30725327598279e-12	0.780699	0.371	0.39	3.22721616241871e-08	Ectoderm-epidermis	her12
icn	7.04512136242311e-12	0.36237	0.25	0.24	1.73922911074139e-07	Ectoderm-epidermis	icn
junbb	2.41112333301022e-09	0.793652	0.255	0.356	5.95234017220233e-05	Ectoderm-epidermis	junbb
col18a1a	4.16492997630412e-09	1.06557	0.328	0.356	0.00010282	Ectoderm-epidermis	col18a1a
alcama1	5.28455804463502e-09	0.558575	0.256	0.343	0.00013046	Ectoderm-epidermis	alcama
pleca	1.45743422799391e-08	1.02543	0.221	0.299	0.000359797	Ectoderm-epidermis	pleca
her2	4.91437133707618e-07	0.343226	0.321	0.412	0.0121321	Ectoderm-epidermis	her2
lsp1a1	5.48217753808046e-07	0.707604	0.237	0.315	0.0135339	Ectoderm-epidermis	lsp1a
fstl1a1	8.76470345996683e-07	0.724958	0.285	0.387	0.0216374	Ectoderm-epidermis	fstl1a
her9	2.44021409894581e-06	0.764149	0.388	0.438	0.0602416	Ectoderm-epidermis	her9
dag1	5.98734420829545e-06	0.725104	0.444	0.622	0.14781	Ectoderm-epidermis	dag1
zgc:158343	0.00010963	1.02043	0.267	0.297	1	Ectoderm-epidermis	zgc:158343
ssr3	0.000255693	0.426556	0.644	0.909	1	Ectoderm-epidermis	ssr3
ahnak	0.000379977	0.902283	0.306	0.388	1	Ectoderm-epidermis	ahnak
pdlim1	0.00149207	0.819383	0.243	0.264	1	Ectoderm-epidermis	pdlim1
ppib	0.00620922	0.456608	0.673	0.919	1	Ectoderm-epidermis	ppib
msx1b1	0	1.25896	0.92	0.538	0	Ectoderm-neural_posterior	msx1b
apela1	0	0.967952	0.939	0.575	0	Ectoderm-neural_posterior	apela
cdx41	0	0.890049	0.992	0.819	0	Ectoderm-neural_posterior	cdx4
zic2b	0	0.861226	0.898	0.53	0	Ectoderm-neural_posterior	zic2b
eve1	0	0.791735	0.752	0.32	0	Ectoderm-neural_posterior	eve1
cdh6	0	0.743955	0.551	0.212	0	Ectoderm-neural_posterior	cdh6
sox31	0	0.734939	0.736	0.301	0	Ectoderm-neural_posterior	sox3
sp5l1	0	0.711215	0.879	0.5	0	Ectoderm-neural_posterior	sp5l
nrarpa	0	0.702199	0.926	0.665	0	Ectoderm-neural_posterior	nrarpa
pax3a1	0	0.695062	0.625	0.237	0	Ectoderm-neural_posterior	pax3a
foxd51	0	0.692764	0.685	0.28	0	Ectoderm-neural_posterior	foxd5
sox2	0	0.656966	0.597	0.195	0	Ectoderm-neural_posterior	sox2
notch3	0	0.655595	0.845	0.446	0	Ectoderm-neural_posterior	notch3
etv41	0	0.565576	0.785	0.432	0	Ectoderm-neural_posterior	etv4
usp54a1	0	0.513682	0.646	0.293	0	Ectoderm-neural_posterior	usp54a
notum1a	0	0.354399	0.391	0.105	0	Ectoderm-neural_posterior	notum1a
sox13	4.29460325476584e-284	0.351551	0.448	0.158	1.06020870550404e-279	Ectoderm-neural_posterior	sox13
si:ch211-212k18.5	5.50172153849652e-278	0.35092	0.616	0.275	1.35820999620864e-273	Ectoderm-neural_posterior	si:ch211-212k18.5
pcdh191	3.92929611821064e-253	0.571409	0.794	0.426	9.7002533270266e-249	Ectoderm-neural_posterior	pcdh19
her121	8.18186387316767e-245	0.861389	0.703	0.366	2.0198567343689e-240	Ectoderm-neural_posterior	her12
dla	3.18816332438511e-240	0.421034	0.659	0.338	7.87061879890953e-236	Ectoderm-neural_posterior	dla
tnrc6a1	4.10281071574934e-238	0.637959	0.889	0.687	1.01286088139704e-233	Ectoderm-neural_posterior	tnrc6a
tle2a1	8.28644120197835e-236	0.544897	0.907	0.683	2.0456737395324e-231	Ectoderm-neural_posterior	tle2a
prdm1a	1.98314820864636e-235	0.558654	0.569	0.259	4.89579798268528e-231	Ectoderm-neural_posterior	prdm1a
pou5f31	4.51175141603846e-231	0.771874	0.802	0.49	1.11381607207742e-226	Ectoderm-neural_posterior	pou5f3
znf703	2.01882938834311e-225	0.536206	0.683	0.401	4.98388411100263e-221	Ectoderm-neural_posterior	znf703
cyp26a11	1.39084831647905e-221	0.486782	0.714	0.399	3.43358723889182e-217	Ectoderm-neural_posterior	cyp26a1
nhsl1b	2.50576593097524e-219	0.337025	0.534	0.246	6.18598435379858e-215	Ectoderm-neural_posterior	nhsl1b
lin28a1	1.53197692722702e-218	0.546148	0.954	0.82	3.78199144024533e-214	Ectoderm-neural_posterior	lin28a
gbx1	2.21120165792246e-216	0.324637	0.339	0.116	5.45879353291318e-212	Ectoderm-neural_posterior	gbx1
axin2	1.50274624867042e-215	0.406664	0.769	0.466	3.70982966409267e-211	Ectoderm-neural_posterior	axin2
zeb2b	3.58412692900037e-213	0.324097	0.387	0.147	8.84813414962322e-209	Ectoderm-neural_posterior	zeb2b
si:ch211-152c2.31	4.91463120481077e-212	0.786549	0.845	0.563	1.21327500553163e-207	Ectoderm-neural_posterior	si:ch211-152c2.3
wnt8a.11	1.98467204576967e-211	0.509401	0.653	0.352	4.89955987939159e-207	Ectoderm-neural_posterior	wnt8a.1
crabp2b1	3.61906808378353e-211	0.922123	0.819	0.62	8.93439337843641e-207	Ectoderm-neural_posterior	crabp2b
si:ch73-141c7.1	5.79434849708876e-208	0.307632	0.55	0.257	1.4304508134763e-203	Ectoderm-neural_posterior	si:ch73-141c7.1
kpnb31	1.76651038572122e-204	0.514357	0.886	0.655	4.36098418922997e-200	Ectoderm-neural_posterior	kpnb3
clstn11	1.92197080093542e-203	0.546555	0.728	0.431	4.74476931626927e-199	Ectoderm-neural_posterior	clstn1
pcdh1b	6.1578799105431e-203	0.411465	0.619	0.328	1.52019581351577e-198	Ectoderm-neural_posterior	pcdh1b
pcdh18b	1.43270047164573e-201	0.352206	0.449	0.19	3.53690765435182e-197	Ectoderm-neural_posterior	pcdh18b
ube2e2	1.5500613259651e-201	0.562085	0.813	0.554	3.82663639541005e-197	Ectoderm-neural_posterior	ube2e2
tuba1c	4.74636653306333e-201	0.305965	0.567	0.263	1.17173550601735e-196	Ectoderm-neural_posterior	tuba1c
slc16a1b1	1.77797806805047e-195	0.519739	0.79	0.504	4.3892944565962e-191	Ectoderm-neural_posterior	slc16a1b
zeb1a	2.07718319517278e-195	0.347262	0.484	0.224	5.12794215392305e-191	Ectoderm-neural_posterior	zeb1a
nrarpb	2.26150996650435e-194	0.282564	0.485	0.221	5.5829896543093e-190	Ectoderm-neural_posterior	nrarpb
mdkb1	2.02087183792006e-192	0.546527	0.649	0.375	4.98892630627326e-188	Ectoderm-neural_posterior	mdkb
sox19a1	3.82080999901642e-192	0.423984	0.555	0.257	9.43243364457183e-188	Ectoderm-neural_posterior	sox19a
chd71	2.24422223690853e-189	0.498054	0.952	0.805	5.54031143625609e-185	Ectoderm-neural_posterior	chd7
hyal2b	9.91702030724285e-189	0.333024	0.56	0.292	2.44821480324904e-184	Ectoderm-neural_posterior	hyal2b
sp5a1	6.22905545294582e-187	0.510825	0.623	0.352	1.53776691966874e-182	Ectoderm-neural_posterior	sp5a
ca9	1.48337380610022e-186	0.353609	0.439	0.194	3.66200491511962e-182	Ectoderm-neural_posterior	ca9
atrx1	4.58253712784341e-186	0.484381	0.923	0.735	1.1312909407507e-181	Ectoderm-neural_posterior	atrx
si:ch211-137a8.41	1.2321161986217e-184	0.515849	0.9	0.646	3.0417252595374e-180	Ectoderm-neural_posterior	si:ch211-137a8.4
stc2a1	2.55846143641529e-182	0.632224	0.585	0.313	6.31607374807842e-178	Ectoderm-neural_posterior	stc2a
etv5a1	4.63365705783981e-182	0.374276	0.746	0.467	1.14391091786891e-177	Ectoderm-neural_posterior	etv5a
ankrd111	8.08493789392392e-182	0.471166	0.923	0.735	1.995928617873e-177	Ectoderm-neural_posterior	ankrd11
amotl2a	2.35455974112324e-180	0.372514	0.798	0.522	5.81270163291094e-176	Ectoderm-neural_posterior	amotl2a
ptgdsb.2	1.06791838391536e-179	0.509854	0.588	0.318	2.63637011437184e-175	Ectoderm-neural_posterior	ptgdsb.2
si:ch211-222l21.1	2.25847919984038e-179	0.393401	0.999	0.983	5.57550760064595e-175	Ectoderm-neural_posterior	si:ch211-222l21.1
arg21	2.38101411826061e-177	0.400675	0.569	0.288	5.87800955374997e-173	Ectoderm-neural_posterior	arg2
prickle1a1	1.24565034505227e-176	0.318419	0.712	0.432	3.07513700683055e-172	Ectoderm-neural_posterior	prickle1a
zgc:110425	5.71090071326581e-176	0.630264	0.935	0.746	1.40985005908393e-171	Ectoderm-neural_posterior	zgc:110425
etv5b1	4.91720739759995e-175	0.394145	0.826	0.559	1.2139109902455e-170	Ectoderm-neural_posterior	etv5b
ptk7a1	6.20702068146355e-172	0.428583	0.896	0.663	1.53232719563291e-167	Ectoderm-neural_posterior	ptk7a
msx1a	8.7343955663869e-172	0.372766	0.471	0.227	2.15626023347393e-167	Ectoderm-neural_posterior	msx1a
tuba1a1	3.13369127437652e-171	0.500155	0.897	0.643	7.73614364905332e-167	Ectoderm-neural_posterior	tuba1a
cdx1a2	1.33740077257753e-170	0.77227	0.689	0.435	3.30164128726216e-166	Ectoderm-neural_posterior	cdx1a
si:dkeyp-11g8.31	4.47360017035544e-170	0.408575	0.385	0.157	1.10439767405565e-165	Ectoderm-neural_posterior	si:dkeyp-11g8.3
zgc:92242	6.62863536177797e-169	0.475639	0.867	0.639	1.63641121176213e-164	Ectoderm-neural_posterior	zgc:92242
her15.1	6.71432101920256e-169	0.702291	0.732	0.449	1.65756443001054e-164	Ectoderm-neural_posterior	her15.1
map1aa	9.27711079438063e-167	0.285798	0.322	0.124	2.29024034180875e-162	Ectoderm-neural_posterior	map1aa
gpd1b1	7.39805314310118e-166	0.488774	0.706	0.406	1.82635737943739e-161	Ectoderm-neural_posterior	gpd1b
si:ch73-46j18.51	3.46689334274449e-161	0.465132	0.91	0.716	8.55871959523332e-157	Ectoderm-neural_posterior	si:ch73-46j18.5
si:dkey-250d21.11	6.60742177673873e-161	0.440374	0.892	0.68	1.63117421402349e-156	Ectoderm-neural_posterior	si:dkey-250d21.1
acin1b1	1.12863212634756e-159	0.479804	0.887	0.665	2.78625413031421e-155	Ectoderm-neural_posterior	acin1b
wls1	1.42176297516511e-159	0.315944	0.817	0.568	3.50990625679011e-155	Ectoderm-neural_posterior	wls
tfap2c2	2.30340066698356e-159	0.354726	0.748	0.432	5.68640522658231e-155	Ectoderm-neural_posterior	tfap2c
znf609b1	3.45835423863351e-159	0.463164	0.886	0.679	8.53763910891455e-155	Ectoderm-neural_posterior	znf609b
vrtn1	3.73198758786129e-159	0.4527	0.672	0.389	9.21315775815317e-155	Ectoderm-neural_posterior	vrtn
cers2b1	9.0510608836965e-159	0.379523	0.785	0.529	2.23443540035816e-154	Ectoderm-neural_posterior	cers2b
mid1ip1b1	7.56584869063889e-156	0.389879	0.515	0.261	1.86778106625802e-151	Ectoderm-neural_posterior	mid1ip1b
chac11	3.37285622318766e-155	0.731165	0.914	0.738	8.32657015818338e-151	Ectoderm-neural_posterior	chac1
wnt5b	1.07879884974165e-154	0.29585	0.561	0.308	2.66323072035722e-150	Ectoderm-neural_posterior	wnt5b
nipblb1	2.11195279314801e-154	0.445935	0.873	0.656	5.2137778604445e-150	Ectoderm-neural_posterior	nipblb
btbd10a	7.26152889723468e-152	0.348703	0.713	0.448	1.79265363886032e-147	Ectoderm-neural_posterior	btbd10a
prr12b1	1.43576194089288e-151	0.313245	0.667	0.406	3.54446550348226e-147	Ectoderm-neural_posterior	prr12b
tdgf11	4.08460274731688e-151	0.434281	0.546	0.286	1.00836588023012e-146	Ectoderm-neural_posterior	tdgf1
map2k61	1.82517409159069e-150	0.400694	0.895	0.667	4.50580727990994e-146	Ectoderm-neural_posterior	map2k6
akap12b1	4.39797806783955e-149	0.390515	0.968	0.877	1.08572884560755e-144	Ectoderm-neural_posterior	akap12b
baz1b1	9.51082617935207e-149	0.417663	0.85	0.598	2.34793765889665e-144	Ectoderm-neural_posterior	baz1b
nid1b2	1.23436143398941e-147	0.346171	0.73	0.469	3.04726807208966e-143	Ectoderm-neural_posterior	nid1b
chd4a1	1.7046582182853e-145	0.38235	0.886	0.663	4.20828974348092e-141	Ectoderm-neural_posterior	chd4a
igfbp1a2	5.84447872600797e-144	0.493119	0.693	0.431	1.44282646308959e-139	Ectoderm-neural_posterior	igfbp1a
rasal2	1.95039707976916e-143	0.291119	0.752	0.486	4.81494527082612e-139	Ectoderm-neural_posterior	rasal2
metrn1	9.71764249493869e-143	0.275148	0.675	0.421	2.39899440272551e-138	Ectoderm-neural_posterior	metrn
znf10351	1.51503793838596e-142	0.338118	0.848	0.613	3.74017415849341e-138	Ectoderm-neural_posterior	znf1035
aif1l1	2.7659456086391e-141	0.596556	0.908	0.734	6.82828992404735e-137	Ectoderm-neural_posterior	aif1l
slc7a3a2	4.15748428354646e-141	0.439252	0.852	0.618	1.02635814507911e-136	Ectoderm-neural_posterior	slc7a3a
cbsb1	4.26854727079381e-141	0.454823	0.783	0.552	1.05377626474087e-136	Ectoderm-neural_posterior	cbsb
her4.1	1.37165862926412e-140	0.43731	0.363	0.154	3.38621365806433e-136	Ectoderm-neural_posterior	her4.1
carm1	1.81850308072628e-140	0.309081	0.815	0.563	4.48933855538898e-136	Ectoderm-neural_posterior	carm1
zgc:165555.9	5.23126612722546e-140	0.871126	0.492	0.265	1.29144266882815e-135	Ectoderm-neural_posterior	zgc:165555.9
hmga1a1	7.25208965627063e-139	0.458255	1	0.992	1.79032337344353e-134	Ectoderm-neural_posterior	hmga1a
prrc2c1	2.30807169254685e-138	0.387808	0.824	0.584	5.69793658739042e-134	Ectoderm-neural_posterior	prrc2c
ybx1	3.8093333647953e-138	0.288134	1	0.983	9.40410127767017e-134	Ectoderm-neural_posterior	ybx1
anp32e1	2.10983775307199e-137	0.548294	0.935	0.801	5.20855646100881e-133	Ectoderm-neural_posterior	anp32e
oip5-as11	3.9301562614092e-137	0.432494	0.452	0.223	9.7023767625409e-133	Ectoderm-neural_posterior	oip5-as1
zgc:165555.191	4.94094545708695e-137	0.626339	0.492	0.256	1.21977120499106e-132	Ectoderm-neural_posterior	zgc:165555.19
ccnjl	1.91586442927675e-136	0.280549	0.759	0.513	4.7296945165555e-132	Ectoderm-neural_posterior	ccnjl
slc38a2	1.50848198609346e-135	0.314286	0.573	0.332	3.72398947906893e-131	Ectoderm-neural_posterior	slc38a2
srcap	4.22751098172227e-134	0.301884	0.731	0.484	1.04364563605778e-129	Ectoderm-neural_posterior	srcap
nat8l1	5.84381798919403e-134	0.295547	0.637	0.381	1.44266334699233e-129	Ectoderm-neural_posterior	nat8l
marcksl1a	2.80583549199999e-133	0.323735	0.985	0.893	6.92676607910037e-129	Ectoderm-neural_posterior	marcksl1a
bmp7a1	5.20667054441525e-133	0.261984	0.558	0.296	1.28537075729979e-128	Ectoderm-neural_posterior	bmp7a
hnrnpa0l.11	3.04016798214826e-132	0.393707	0.996	0.967	7.5052626975294e-128	Ectoderm-neural_posterior	hnrnpa0l.1
cirbpa1	5.24430649556221e-132	0.328118	0.993	0.939	1.29466194455944e-127	Ectoderm-neural_posterior	cirbpa
lbr1	5.62107233100743e-132	0.36678	0.919	0.726	1.3876741263558e-127	Ectoderm-neural_posterior	lbr
mex3b1	2.4915149594129e-131	0.367307	0.667	0.404	6.15080298030262e-127	Ectoderm-neural_posterior	mex3b
slc1a41	2.15516311400514e-130	0.323905	0.564	0.326	5.3204511795445e-126	Ectoderm-neural_posterior	slc1a4
mtdhb1	7.22816295736341e-130	0.318162	0.784	0.542	1.78441658928431e-125	Ectoderm-neural_posterior	mtdhb
tgif1	3.47744720059769e-129	0.318135	0.943	0.737	8.58477390411551e-125	Ectoderm-neural_posterior	tgif1
dcbld21	4.03645344044448e-129	0.358838	0.711	0.473	9.9647926084253e-125	Ectoderm-neural_posterior	dcbld2
arglu1a1	6.4637715791002e-129	0.298732	0.864	0.624	1.59571128973247e-124	Ectoderm-neural_posterior	arglu1a
caly	1.36731441292935e-128	0.268333	0.44	0.231	3.3754890911987e-124	Ectoderm-neural_posterior	caly
si:dkey-92i17.21	2.04369405082205e-128	0.355112	0.831	0.592	5.04526750326439e-124	Ectoderm-neural_posterior	si:dkey-92i17.2
si:dkey-14o18.1	2.3310354318591e-128	0.28057	0.314	0.128	5.75462717063055e-124	Ectoderm-neural_posterior	si:dkey-14o18.1
dnmt3bb.21	3.24425588002569e-128	0.318732	0.845	0.61	8.00909449101943e-124	Ectoderm-neural_posterior	dnmt3bb.2
calm1b	3.32907643608943e-128	0.591767	0.468	0.262	8.21849099777398e-124	Ectoderm-neural_posterior	calm1b
ilf3b1	4.18074398827504e-128	0.446561	0.934	0.792	1.03210026838546e-123	Ectoderm-neural_posterior	ilf3b
si:dkey-95p16.2	1.90167672218349e-126	0.426142	0.919	0.718	4.69466932405438e-122	Ectoderm-neural_posterior	si:dkey-95p16.2
hcfc1a	5.87310753380185e-125	0.334574	0.876	0.672	1.44989405686966e-120	Ectoderm-neural_posterior	hcfc1a
chd11	1.13264177471029e-124	0.306081	0.821	0.591	2.79615274922729e-120	Ectoderm-neural_posterior	chd1
FP340257.11	1.90224626953038e-124	0.493062	0.415	0.202	4.69607536558965e-120	Ectoderm-neural_posterior	FP340257.1
zgc:1102161	6.83060304538605e-124	0.537076	0.46	0.236	1.68627097381445e-119	Ectoderm-neural_posterior	zgc:110216
ccdc91	1.39978143065616e-123	0.279883	0.755	0.504	3.45564041786085e-119	Ectoderm-neural_posterior	ccdc9
hnrnpa1b1	1.97713786223071e-123	0.417617	0.979	0.896	4.88096024048895e-119	Ectoderm-neural_posterior	hnrnpa1b
zgc:153405	4.23876817290538e-123	0.350915	0.732	0.488	1.04642469884515e-118	Ectoderm-neural_posterior	zgc:153405
parp11	2.0722112985535e-122	0.339008	0.928	0.75	5.11566803273902e-118	Ectoderm-neural_posterior	parp1
lmo4a1	6.13270928762662e-122	0.378396	0.519	0.307	1.51398194183638e-117	Ectoderm-neural_posterior	lmo4a
gars2	5.85894377481648e-121	0.390374	0.467	0.238	1.44639744968894e-116	Ectoderm-neural_posterior	gars
sars2	5.86631096011144e-121	0.419151	0.465	0.239	1.44821618672271e-116	Ectoderm-neural_posterior	sars
si:dkey-251i10.31	6.64962217831771e-121	0.368449	0.472	0.24	1.64159222716129e-116	Ectoderm-neural_posterior	si:dkey-251i10.3
zfr1	1.235952764127e-120	0.311499	0.79	0.556	3.05119658880033e-116	Ectoderm-neural_posterior	zfr
her15.21	1.28995144687908e-120	0.739336	0.806	0.575	3.18450313691038e-116	Ectoderm-neural_posterior	her15.2
pum21	2.19635805315015e-120	0.28824	0.682	0.447	5.42214912581178e-116	Ectoderm-neural_posterior	pum2
zgc:165555.151	3.64049691534184e-120	0.908001	0.51	0.295	8.98729473490441e-116	Ectoderm-neural_posterior	zgc:165555.15
u2af2a	4.19112827733059e-120	0.315681	0.836	0.624	1.0346638378246e-115	Ectoderm-neural_posterior	u2af2a
znf576.11	5.53361038967829e-120	0.274026	0.62	0.385	1.36608239689988e-115	Ectoderm-neural_posterior	znf576.1
zc3h131	9.51755038024846e-120	0.332038	0.891	0.684	2.34959766237194e-115	Ectoderm-neural_posterior	zc3h13
ptmab	1.01136824215093e-119	0.314106	1	0.983	2.496764779398e-115	Ectoderm-neural_posterior	ptmab
smarcd1	6.01883052398547e-119	0.291772	0.897	0.708	1.48586869145629e-114	Ectoderm-neural_posterior	smarcd1
si:ch211-113a14.181	1.94349364752884e-118	0.360565	0.802	0.561	4.79790276765446e-114	Ectoderm-neural_posterior	si:ch211-113a14.18
dusp6	2.65278713787122e-118	0.282221	0.705	0.463	6.54893560726268e-114	Ectoderm-neural_posterior	dusp6
ssbp4	4.05988116407713e-118	0.316918	0.571	0.365	1.00226286297572e-113	Ectoderm-neural_posterior	ssbp4
u2af2b1	5.43731954517877e-118	0.395343	0.951	0.824	1.34231107611828e-113	Ectoderm-neural_posterior	u2af2b
h3f3b.11	7.04529365961217e-118	0.254162	1	0.981	1.73927164574846e-113	Ectoderm-neural_posterior	h3f3b.1
ptgdsb.1	6.26062730024432e-117	0.399759	0.662	0.433	1.54556106161132e-112	Ectoderm-neural_posterior	ptgdsb.1
notch1a1	7.6742965722152e-117	0.288526	0.885	0.671	1.89455359478277e-112	Ectoderm-neural_posterior	notch1a
bambia1	1.36020113775077e-116	0.465935	0.88	0.731	3.35792854876533e-112	Ectoderm-neural_posterior	bambia
zgc:1119861	1.54570647738707e-116	0.510395	0.5	0.272	3.81588558072547e-112	Ectoderm-neural_posterior	zgc:111986
aars2	1.5794359963179e-116	0.395069	0.465	0.243	3.89915364411e-112	Ectoderm-neural_posterior	aars
myclb	1.74012150907028e-116	0.394743	0.518	0.314	4.29583796944179e-112	Ectoderm-neural_posterior	myclb
si:ch211-288g17.31	2.38076325427391e-116	0.361108	0.975	0.876	5.877390245826e-112	Ectoderm-neural_posterior	si:ch211-288g17.3
smarca4a1	2.55201908138925e-116	0.366323	0.939	0.795	6.30016950622564e-112	Ectoderm-neural_posterior	smarca4a
sox11a	1.17573338479315e-115	0.253153	0.823	0.566	2.90253300703886e-111	Ectoderm-neural_posterior	sox11a
si:ch211-113a14.24	1.80064438506133e-115	0.349154	0.709	0.476	4.4452507934009e-111	Ectoderm-neural_posterior	si:ch211-113a14.24
smarca5	2.36216340163251e-115	0.293575	0.791	0.551	5.83147278961017e-111	Ectoderm-neural_posterior	smarca5
HIST2H3C1	2.86819370290421e-115	0.383593	0.401	0.196	7.08070979435961e-111	Ectoderm-neural_posterior	HIST2H3C
zgc:165555.121	7.4525753674109e-115	0.850774	0.512	0.299	1.83981728095273e-110	Ectoderm-neural_posterior	zgc:165555.12
dnmt3bb.11	2.44986506029077e-114	0.262859	0.602	0.36	6.04798187433983e-110	Ectoderm-neural_posterior	dnmt3bb.1
rsf1b.11	3.66448962686948e-114	0.32875	0.448	0.234	9.04652554185269e-110	Ectoderm-neural_posterior	rsf1b.1
spry4	1.01108885206792e-113	0.406985	0.74	0.491	2.49607504910008e-109	Ectoderm-neural_posterior	spry4
dnaja2l	1.358087875578e-113	0.267266	0.383	0.184	3.3527115384394e-109	Ectoderm-neural_posterior	dnaja2l
add3b	1.52340861097251e-113	0.493273	0.594	0.383	3.76083883790783e-109	Ectoderm-neural_posterior	add3b
ved1	1.71543606025121e-113	0.559269	0.911	0.788	4.23489700194217e-109	Ectoderm-neural_posterior	ved
ylpm1	3.2566205519854e-113	0.2801	0.77	0.538	8.03961915668636e-109	Ectoderm-neural_posterior	ylpm1
mthfd1l1	5.07131313951697e-113	0.331902	0.671	0.434	1.25195507475255e-108	Ectoderm-neural_posterior	mthfd1l
hnrnpub1	1.04848676816694e-112	0.421024	0.949	0.828	2.58839928457372e-108	Ectoderm-neural_posterior	hnrnpub
nars2	5.00422135094061e-112	0.587394	0.503	0.282	1.23539212490671e-107	Ectoderm-neural_posterior	nars
atp2a2a.11	7.70703282781448e-112	0.325958	0.436	0.222	1.90263519420256e-107	Ectoderm-neural_posterior	atp2a2a.1
zgc:194989	1.18768862768605e-111	0.370892	0.803	0.57	2.93204691516855e-107	Ectoderm-neural_posterior	zgc:194989
mthfd2	5.12573061936048e-111	0.289397	0.622	0.388	1.26538911800152e-106	Ectoderm-neural_posterior	mthfd2
kars2	5.88637120267371e-111	0.579193	0.509	0.286	1.45316845880406e-106	Ectoderm-neural_posterior	kars
atf4a1	6.66035364098469e-111	0.376369	0.956	0.798	1.64424150334989e-106	Ectoderm-neural_posterior	atf4a
FO904885.31	8.80800396461845e-111	0.470841	0.48	0.258	2.17443193874536e-106	Ectoderm-neural_posterior	FO904885.3
apoeb1	1.59438106471586e-110	0.522365	0.98	0.922	3.93604853446405e-106	Ectoderm-neural_posterior	apoeb
tfap2a1	4.61984369933058e-110	0.27033	0.667	0.386	1.14050081405374e-105	Ectoderm-neural_posterior	tfap2a
mgea51	8.70877582587396e-110	0.34671	0.457	0.238	2.1499354881335e-105	Ectoderm-neural_posterior	mgea5
tead1b2	1.21579981759142e-109	0.59191	0.657	0.459	3.00144500968793e-105	Ectoderm-neural_posterior	tead1b
h2afy21	2.45776104307248e-109	0.395053	0.446	0.234	6.06747468703303e-105	Ectoderm-neural_posterior	h2afy2
serinc5	2.66074303277563e-109	0.292956	0.872	0.668	6.56857632501319e-105	Ectoderm-neural_posterior	serinc5
ppm1g1	5.4033286113248e-109	0.31167	0.932	0.74	1.33391973427775e-104	Ectoderm-neural_posterior	ppm1g
pnisr1	7.08143459965391e-109	0.26284	0.829	0.601	1.74819375961656e-104	Ectoderm-neural_posterior	pnisr
pfkfb4b1	1.50362457926981e-108	0.405511	0.919	0.766	3.71199799884338e-104	Ectoderm-neural_posterior	pfkfb4b
odc1	4.79572913150467e-108	0.443368	0.849	0.632	1.18392165069456e-103	Ectoderm-neural_posterior	odc1
ubap2a	8.48280323426465e-108	0.270082	0.834	0.618	2.09414963444291e-103	Ectoderm-neural_posterior	ubap2a
RPL411	1.00566296202292e-107	0.796244	0.513	0.303	2.48268015434599e-103	Ectoderm-neural_posterior	RPL41
CU694197.11	1.54035656765329e-107	0.455506	0.5	0.27	3.80267825856567e-103	Ectoderm-neural_posterior	CU694197.1
atp1b3a	5.93839199051008e-107	0.304054	0.721	0.511	1.46601083069722e-102	Ectoderm-neural_posterior	atp1b3a
si:ch211-202a12.41	8.68968476513725e-107	0.463189	0.499	0.274	2.14522247796943e-102	Ectoderm-neural_posterior	si:ch211-202a12.4
tardbp1	9.58074072088729e-107	0.359244	0.935	0.777	2.36519746176545e-102	Ectoderm-neural_posterior	tardbp
brd1b	1.03050532898136e-106	0.255872	0.809	0.587	2.54400850565628e-102	Ectoderm-neural_posterior	brd1b
srrt1	1.27507120334352e-106	0.310804	0.895	0.702	3.14776827969415e-102	Ectoderm-neural_posterior	srrt
EIF1B1	1.52840066821368e-106	0.359459	0.468	0.247	3.77316272961912e-102	Ectoderm-neural_posterior	EIF1B
ddx3b	3.1506782303802e-106	0.27926	0.393	0.195	7.7780793473396e-102	Ectoderm-neural_posterior	ddx3b
si:dkey-56m19.51	4.66319686411984e-106	0.25037	0.927	0.702	1.15120340984526e-101	Ectoderm-neural_posterior	si:dkey-56m19.5
CCT21	4.95276346820174e-106	0.43161	0.492	0.264	1.22268871739496e-101	Ectoderm-neural_posterior	CCT2
safb1	6.06595776584294e-106	0.308533	0.925	0.769	1.49750299365365e-101	Ectoderm-neural_posterior	safb
zgc:563041	8.46445805560938e-106	0.291812	0.438	0.224	2.08962076018829e-101	Ectoderm-neural_posterior	zgc:56304
cdk11b	1.27177769482527e-104	0.280879	0.776	0.557	3.13963759521515e-100	Ectoderm-neural_posterior	cdk11b
npm1a1	2.02851329831889e-104	0.383896	0.984	0.906	5.00779077955984e-100	Ectoderm-neural_posterior	npm1a
hist1h2a3	2.58199012508656e-104	0.479323	0.487	0.288	6.3741590218012e-100	Ectoderm-neural_posterior	hist1h2a3
hdgfl21	4.63434412454365e-104	0.280521	0.865	0.662	1.14408053402609e-99	Ectoderm-neural_posterior	hdgfl2
LUC7L21	6.43754109156793e-104	0.346298	0.456	0.243	1.58923576927538e-99	Ectoderm-neural_posterior	LUC7L2
stag2b1	5.35799951487437e-103	0.310708	0.891	0.703	1.32272934023703e-98	Ectoderm-neural_posterior	stag2b
pak2b1	8.4523897908206e-103	0.297091	0.902	0.726	2.08664146765988e-98	Ectoderm-neural_posterior	pak2b
znf3181	1.0121291417585e-102	0.253519	0.823	0.609	2.4986432122592e-98	Ectoderm-neural_posterior	znf318
pnrc2	1.22343644906101e-102	0.330311	0.979	0.915	3.02029756179691e-98	Ectoderm-neural_posterior	pnrc2
supt16h1	2.25568839377184e-102	0.281387	0.911	0.733	5.56861793770453e-98	Ectoderm-neural_posterior	supt16h
igf2bp12	2.36411857120261e-102	0.338874	0.967	0.861	5.83629951672788e-98	Ectoderm-neural_posterior	igf2bp1
mki671	3.72997362665078e-102	0.37686	0.909	0.747	9.20818589211278e-98	Ectoderm-neural_posterior	mki67
tardbpl	4.58534668575873e-102	0.264516	0.901	0.691	1.13198453631326e-97	Ectoderm-neural_posterior	tardbpl
marcksa	5.28543579035357e-102	0.275607	0.787	0.558	1.30481553356459e-97	Ectoderm-neural_posterior	marcksa
myg11	1.09912486789641e-101	0.25754	0.395	0.196	2.71340956137586e-97	Ectoderm-neural_posterior	myg1
si:dkey-108k21.10	1.93608294654301e-101	0.366352	0.847	0.63	4.77960797013073e-97	Ectoderm-neural_posterior	si:dkey-108k21.10
zgc:165555.14	2.24583056951411e-101	0.309356	0.339	0.163	5.54428192695949e-97	Ectoderm-neural_posterior	zgc:165555.14
rbm61	2.65103208132056e-101	0.262202	0.718	0.501	6.54460289915607e-97	Ectoderm-neural_posterior	rbm6
smc21	3.80852335312707e-101	0.260823	0.817	0.595	9.4021016018648e-97	Ectoderm-neural_posterior	smc2
ccnt2b	8.89335079163293e-101	0.250421	0.883	0.682	2.19550150993042e-96	Ectoderm-neural_posterior	ccnt2b
top1l1	9.60893767454269e-101	0.400934	0.93	0.782	2.37215844371435e-96	Ectoderm-neural_posterior	top1l
cth1	1.0830482958805e-100	0.26138	0.685	0.451	2.6737213280402e-96	Ectoderm-neural_posterior	cth
tprb1	1.21813866013421e-100	0.293032	0.866	0.663	3.00721891027333e-96	Ectoderm-neural_posterior	tprb
usp101	4.56116810320363e-100	0.338462	0.917	0.754	1.12601556963788e-95	Ectoderm-neural_posterior	usp10
smarcc1a1	5.69819762203618e-100	0.290725	0.905	0.711	1.40671404695207e-95	Ectoderm-neural_posterior	smarcc1a
hspb11	8.55291931241843e-100	0.511537	0.986	0.901	2.11145919065674e-95	Ectoderm-neural_posterior	hspb1
baz2a1	1.0633503444723e-99	0.298784	0.778	0.57	2.62509299539877e-95	Ectoderm-neural_posterior	baz2a
seta1	1.10465089766469e-99	0.286423	0.988	0.906	2.72705167106482e-95	Ectoderm-neural_posterior	seta
cycsb1	1.29077051617316e-99	0.40172	0.94	0.778	3.18652517327667e-95	Ectoderm-neural_posterior	cycsb
eif4g1a1	1.4079002071171e-99	0.301581	0.916	0.732	3.47568324130999e-95	Ectoderm-neural_posterior	eif4g1a
zc3h181	3.01978144389072e-99	0.263623	0.846	0.644	7.45493445053303e-95	Ectoderm-neural_posterior	zc3h18
fubp11	6.62974708273519e-99	0.292985	0.911	0.752	1.63668566231484e-94	Ectoderm-neural_posterior	fubp1
hnrnpa0b1	9.69433587464897e-99	0.443929	0.98	0.904	2.39324069737459e-94	Ectoderm-neural_posterior	hnrnpa0b
si:dkey-261m9.121	1.29404778104169e-98	0.338168	0.751	0.532	3.19461575705763e-94	Ectoderm-neural_posterior	si:dkey-261m9.12
DUT1	1.32071214697209e-98	0.459273	0.496	0.276	3.26044207722999e-94	Ectoderm-neural_posterior	DUT
hist1h2a2.1	3.02806960164143e-98	0.300327	0.318	0.151	7.47539542557219e-94	Ectoderm-neural_posterior	hist1h2a2.1
trim71	4.03055730708999e-98	0.252414	0.902	0.726	9.95023682401306e-94	Ectoderm-neural_posterior	trim71
id1	7.52909004300556e-98	0.398944	0.999	0.937	1.85870645891678e-93	Ectoderm-neural_posterior	id1
nucks1b1	9.78322547077576e-98	0.288511	0.919	0.733	2.41518487197041e-93	Ectoderm-neural_posterior	nucks1b
sfpq1	1.18678402863011e-97	0.339674	0.857	0.674	2.92981373147914e-93	Ectoderm-neural_posterior	sfpq
fth1a	1.28383129818682e-97	0.305905	0.988	0.921	3.1693943258338e-93	Ectoderm-neural_posterior	fth1a
si:ch211-113a14.19	1.57111012463942e-97	0.391976	0.508	0.307	3.87859956469735e-93	Ectoderm-neural_posterior	si:ch211-113a14.19
hnrnpa0a1	5.11866554766369e-97	0.312479	0.952	0.798	1.26364496375174e-92	Ectoderm-neural_posterior	hnrnpa0a
ptp4a11	5.18519698428765e-97	0.315431	0.885	0.684	1.28006957951109e-92	Ectoderm-neural_posterior	ptp4a1
rbbp42	5.72120452145596e-97	0.259392	0.869	0.63	1.41239376021183e-92	Ectoderm-neural_posterior	rbbp4
bptf1	8.32969382308734e-97	0.25099	0.801	0.592	2.05635151410557e-92	Ectoderm-neural_posterior	bptf
ctnnbip11	1.07053256042811e-96	0.275499	0.738	0.509	2.64282373192888e-92	Ectoderm-neural_posterior	ctnnbip1
matr3l1.1.11	1.09828746203612e-96	0.262413	0.871	0.665	2.71134225752856e-92	Ectoderm-neural_posterior	matr3l1.1.1
zgc:638821	1.20910734495596e-96	0.2626	0.408	0.209	2.98492330249278e-92	Ectoderm-neural_posterior	zgc:63882
ube2c1	1.33842655354765e-96	0.371876	0.491	0.268	3.30417363274309e-92	Ectoderm-neural_posterior	ube2c
atf4b	1.98981528436251e-96	0.265634	0.854	0.636	4.91225699250572e-92	Ectoderm-neural_posterior	atf4b
dnaja21	3.56941246637421e-96	0.349836	0.474	0.258	8.81180855573801e-92	Ectoderm-neural_posterior	dnaja2
rpl26.11	8.89496587747936e-96	0.325388	0.459	0.246	2.19590022617333e-91	Ectoderm-neural_posterior	rpl26.1
akap8l1	1.02488735607094e-95	0.309099	0.887	0.694	2.53013941593234e-91	Ectoderm-neural_posterior	akap8l
snrnp2001	2.41090321800349e-95	0.294728	0.873	0.684	5.95179677428523e-91	Ectoderm-neural_posterior	snrnp200
hnrnpaba1	2.97566824420434e-95	0.283984	0.991	0.947	7.34603219446724e-91	Ectoderm-neural_posterior	hnrnpaba
sumo3b1	3.30226587359556e-95	0.344381	0.947	0.783	8.15230376214536e-91	Ectoderm-neural_posterior	sumo3b
h2afva1	5.12248359411523e-95	0.449003	0.507	0.283	1.26458752487923e-90	Ectoderm-neural_posterior	h2afva
dhx38	1.05852767765315e-94	0.269713	0.74	0.529	2.61318727782234e-90	Ectoderm-neural_posterior	dhx38
aimp11	4.18225947238794e-94	0.266206	0.406	0.209	1.03247439594841e-89	Ectoderm-neural_posterior	aimp1
BX936337.11	6.5515921868301e-94	0.278995	0.418	0.217	1.61739156316275e-89	Ectoderm-neural_posterior	BX936337.1
pcna1	1.66541464845344e-93	0.367605	0.958	0.811	4.111409142637e-89	Ectoderm-neural_posterior	pcna
cars2	1.80270156527596e-93	0.254739	0.391	0.2	4.45032935419677e-89	Ectoderm-neural_posterior	cars
rnf19a1	2.26210088162934e-93	0.355786	0.758	0.559	5.58444844647835e-89	Ectoderm-neural_posterior	rnf19a
eif4g2a	2.67472735456412e-93	0.259069	0.752	0.538	6.60309942021245e-89	Ectoderm-neural_posterior	eif4g2a
tomm20a	3.51849567952531e-93	0.253452	0.432	0.24	8.68611028404413e-89	Ectoderm-neural_posterior	tomm20a
dap1b1	4.5811854062487e-93	0.367738	0.532	0.313	1.13095724124062e-88	Ectoderm-neural_posterior	dap1b
si:dkey-239h2.3	6.47115988935275e-93	0.256155	0.854	0.628	1.59753524188451e-88	Ectoderm-neural_posterior	si:dkey-239h2.3
syncrip1	2.6730369721187e-92	0.270767	0.98	0.901	6.59892637306944e-88	Ectoderm-neural_posterior	syncrip
tpra1	3.59218364902713e-92	0.255622	0.82	0.606	8.86802377435328e-88	Ectoderm-neural_posterior	tpra
sart11	4.0085465686987e-92	0.261869	0.891	0.712	9.89589891414649e-88	Ectoderm-neural_posterior	sart1
khsrp1	4.64076195020487e-92	0.26081	0.913	0.729	1.14566490264708e-87	Ectoderm-neural_posterior	khsrp
supt6h1	8.02773406316112e-92	0.276468	0.849	0.663	1.98180670817259e-87	Ectoderm-neural_posterior	supt6h
h3f3b.1.21	1.42024359024998e-91	0.359979	0.498	0.272	3.50615535125013e-87	Ectoderm-neural_posterior	h3f3b.1.2
arl5c	2.98706892959024e-91	0.284679	0.575	0.379	7.37417706647943e-87	Ectoderm-neural_posterior	arl5c
zgc:1717721	4.99241420815398e-91	0.648196	0.513	0.301	1.23247729556697e-86	Ectoderm-neural_posterior	zgc:171772
her21	8.50715993873275e-91	0.81776	0.578	0.385	2.10016257407495e-86	Ectoderm-neural_posterior	her2
sltm1	9.22946203484108e-91	0.258681	0.89	0.703	2.27847729254122e-86	Ectoderm-neural_posterior	sltm
srsf1a	9.23460591335375e-91	0.328184	0.965	0.837	2.27974716182964e-86	Ectoderm-neural_posterior	srsf1a
ubqln41	1.52182441522014e-90	0.257874	0.849	0.65	3.75692793385396e-86	Ectoderm-neural_posterior	ubqln4
bms11	1.81846124660177e-90	0.261846	0.895	0.701	4.4892352794858e-86	Ectoderm-neural_posterior	bms1
fam76b1	2.29672487831188e-90	0.279531	0.863	0.675	5.66992470708855e-86	Ectoderm-neural_posterior	fam76b
ddx61	8.88202379215052e-90	0.310307	0.943	0.812	2.1927052135682e-85	Ectoderm-neural_posterior	ddx61
ppig1	1.5352522253541e-89	0.289774	0.914	0.746	3.79007716873166e-85	Ectoderm-neural_posterior	ppig
zgc:1141881	2.60875241397354e-89	0.660597	0.512	0.3	6.44022708437647e-85	Ectoderm-neural_posterior	zgc:114188
marcksb1	2.96757221502244e-89	0.292076	0.968	0.846	7.3260455272259e-85	Ectoderm-neural_posterior	marcksb
srrm11	3.34069611945109e-89	0.329766	0.926	0.76	8.24717651008891e-85	Ectoderm-neural_posterior	srrm1
h2afvb1	8.18911484321365e-89	0.706526	0.513	0.302	2.02164678134415e-84	Ectoderm-neural_posterior	h2afvb
sf1	8.859000592264e-89	0.270147	0.935	0.775	2.18702147621221e-84	Ectoderm-neural_posterior	sf1
nolc11	1.9293767085822e-88	0.253467	0.905	0.719	4.76305228047688e-84	Ectoderm-neural_posterior	nolc1
acin1a1	5.6777531650769e-88	0.269665	0.947	0.819	1.40166692386253e-83	Ectoderm-neural_posterior	acin1a
khdrbs1b1	1.54112000071755e-87	0.319244	0.948	0.806	3.80456294577143e-83	Ectoderm-neural_posterior	khdrbs1b
h2afx11	2.55242120740724e-87	0.475974	0.504	0.29	6.30116223472624e-83	Ectoderm-neural_posterior	h2afx1
hnrnpm1	3.48263485069389e-87	0.265052	0.919	0.752	8.597580655908e-83	Ectoderm-neural_posterior	hnrnpm
tuba8l41	3.53768879724295e-87	0.367651	0.966	0.869	8.73349233375367e-83	Ectoderm-neural_posterior	tuba8l4
srrm21	7.83909332952054e-87	0.327608	0.93	0.789	1.93523697025874e-82	Ectoderm-neural_posterior	srrm2
CU457819.11	1.70820505748168e-86	0.406043	0.625	0.423	4.21704582540502e-82	Ectoderm-neural_posterior	CU457819.1
eif51	2.13002506986222e-86	0.335776	0.933	0.783	5.25839288996886e-82	Ectoderm-neural_posterior	eif5
ctcf1	2.1939040690272e-86	0.292399	0.815	0.612	5.41609097520744e-82	Ectoderm-neural_posterior	ctcf
si:ch1073-153i20.41	2.31279171863217e-85	0.259799	0.614	0.419	5.70958891578723e-81	Ectoderm-neural_posterior	si:ch1073-153i20.4
glyr11	2.84070836961278e-85	0.258068	0.806	0.616	7.01285675206306e-81	Ectoderm-neural_posterior	glyr1
cenpf1	3.48697166475251e-85	0.307115	0.826	0.625	8.60828694877453e-81	Ectoderm-neural_posterior	cenpf
alyref1	5.78154592350323e-85	0.306479	0.976	0.863	1.42729024213524e-80	Ectoderm-neural_posterior	alyref
c23h20orf241	7.36529632527126e-85	0.255074	0.452	0.242	1.81827070381972e-80	Ectoderm-neural_posterior	c23h20orf24
ctnnb11	1.37569586822921e-84	0.267189	0.955	0.836	3.39618038989745e-80	Ectoderm-neural_posterior	ctnnb1
chd4b1	1.97272363219249e-84	0.284122	0.936	0.793	4.8700628307936e-80	Ectoderm-neural_posterior	chd4b
ncl1	2.08942907298503e-84	0.278462	0.986	0.923	5.15817355247814e-80	Ectoderm-neural_posterior	ncl
ranbp11	3.42258768500055e-84	0.259115	0.967	0.821	8.44934221796086e-80	Ectoderm-neural_posterior	ranbp1
COX5B1	1.49115524039916e-83	0.486017	0.511	0.294	3.68121494197341e-79	Ectoderm-neural_posterior	COX5B
hist1h2a4	2.01162661422738e-83	0.27187	0.464	0.284	4.96610262254314e-79	Ectoderm-neural_posterior	hist1h2a4
ubtf1	6.76513751225829e-83	0.281157	0.832	0.639	1.6701094976512e-78	Ectoderm-neural_posterior	ubtf
etf1b1	5.34501157375709e-82	0.254837	0.934	0.8	1.31952300721341e-77	Ectoderm-neural_posterior	etf1b
rbm4.31	6.32133443381686e-82	0.271162	0.97	0.857	1.56054783167637e-77	Ectoderm-neural_posterior	rbm4.3
brd3a1	1.04349284984674e-81	0.260969	0.916	0.739	2.57607079841665e-77	Ectoderm-neural_posterior	brd3a
hist1h2a1	6.84080067120383e-81	0.251259	0.489	0.306	1.68878846170009e-76	Ectoderm-neural_posterior	hist1h2a1
zgc:564931	1.07056100198168e-80	0.466784	0.511	0.293	2.64289394559217e-76	Ectoderm-neural_posterior	zgc:56493
zgc:920661	2.73296444960343e-80	0.658338	0.513	0.302	6.74686933673598e-76	Ectoderm-neural_posterior	zgc:92066
g3bp1	3.77459416791781e-80	0.276057	0.845	0.64	9.31834062233869e-76	Ectoderm-neural_posterior	g3bp1
CR383676.11	5.52561183587012e-80	0.577497	0.513	0.303	1.36410779392126e-75	Ectoderm-neural_posterior	CR383676.1
dido11	2.31705914088152e-79	0.269689	0.927	0.767	5.7201239010942e-75	Ectoderm-neural_posterior	dido1
taf151	5.45104985960057e-79	0.279408	0.96	0.829	1.34570067883959e-74	Ectoderm-neural_posterior	taf15
cxcr4b	3.22377658556375e-78	0.359755	0.541	0.354	7.95853725678122e-74	Ectoderm-neural_posterior	cxcr4b
sall41	3.53857213594679e-78	0.267763	0.927	0.742	8.73567303201185e-74	Ectoderm-neural_posterior	sall4
ddx51	6.35634064478144e-78	0.34301	0.908	0.737	1.56918981497719e-73	Ectoderm-neural_posterior	ddx5
fbxo51	1.17803301293642e-73	0.267379	0.838	0.633	2.90821009903614e-69	Ectoderm-neural_posterior	fbxo5
polr3gla1	4.53787827331712e-73	0.340339	0.786	0.59	1.1202660093338e-68	Ectoderm-neural_posterior	polr3gla
gar1	5.17342219647787e-73	0.272196	0.917	0.725	1.27716273764449e-68	Ectoderm-neural_posterior	gar1
thrap3b1	1.48859441798344e-72	0.268829	0.936	0.796	3.67489303967573e-68	Ectoderm-neural_posterior	thrap3b
pabpn11	2.84997644448667e-72	0.265658	0.97	0.84	7.03573684850424e-68	Ectoderm-neural_posterior	pabpn1
anp32b1	3.27625714422121e-71	0.272373	0.976	0.875	8.08809601193891e-67	Ectoderm-neural_posterior	anp32b
apoc11	3.83568104777781e-69	0.311703	0.985	0.943	9.46914580264907e-65	Ectoderm-neural_posterior	apoc1
si:dkey-108k21.211	1.00895979556532e-68	0.289467	0.709	0.523	2.49081904731209e-64	Ectoderm-neural_posterior	si:dkey-108k21.21
si:dkey-33c12.41	6.97321361282144e-68	0.251186	0.924	0.779	1.72147724459723e-63	Ectoderm-neural_posterior	si:dkey-33c12.4
snrnp701	1.91266788980662e-63	0.253821	0.947	0.798	4.72180321956559e-59	Ectoderm-neural_posterior	snrnp70
hist2h3c1	4.55725584592858e-60	0.434113	0.677	0.49	1.12504975068439e-55	Ectoderm-neural_posterior	hist2h3c
vox1	5.14343929766838e-58	0.253569	0.877	0.715	1.26976085941539e-53	Ectoderm-neural_posterior	vox
psat12	8.88143371796949e-57	0.250024	0.903	0.721	2.19255954195513e-52	Ectoderm-neural_posterior	psat1
raraa1	2.7390219782773e-56	0.281955	0.672	0.508	6.76182355777316e-52	Ectoderm-neural_posterior	raraa
sulf1	3.01876847444628e-56	0.255718	0.404	0.263	7.45243373286553e-52	Ectoderm-neural_posterior	sulf1
zgc:173552.21	3.53613061279373e-45	0.30421	0.445	0.31	8.72964564380389e-41	Ectoderm-neural_posterior	zgc:173552.2
CU459186.21	5.57717071681762e-44	0.3499	0.479	0.344	1.37683613486077e-39	Ectoderm-neural_posterior	CU459186.2
si:dkey-23a13.22	1.28470254247206e-41	0.259371	0.423	0.299	3.17154516660078e-37	Ectoderm-neural_posterior	si:dkey-23a13.22
her91	1.55428142385292e-34	0.360013	0.565	0.421	3.83705455106569e-30	Ectoderm-neural_posterior	her9
CU459186.3	3.81570630496691e-34	0.304072	0.402	0.288	9.4198341550718e-30	Ectoderm-neural_posterior	CU459186.3
fgf8a	1.0863960640762e-21	0.405162	0.33	0.251	2.68198596338492e-17	Ectoderm-neural_posterior	fgf8a
CU459186.51	5.66450909721181e-17	0.368765	0.348	0.275	1.39839736082868e-12	Ectoderm-neural_posterior	CU459186.5
hist1h2a61	3.31666000902238e-06	0.282592	0.365	0.331	0.0818784	Ectoderm-neural_posterior	hist1h2a6
hist1h4l.31	8.72066527775719e-05	0.38727	0.406	0.398	1	Ectoderm-neural_posterior	hist1h4l.3
tp631	0	1.75298	0.798	0.341	0	Ectoderm-neural plate border/anterior neural plate	tp63
si:ch211-152c2.32	0	1.74583	0.981	0.559	0	Ectoderm-neural plate border/anterior neural plate	si:ch211-152c2.3
zgc:165555.122	0	1.72735	0.835	0.283	0	Ectoderm-neural plate border/anterior neural plate	zgc:165555.12
zgc:165555.152	0	1.66617	0.829	0.28	0	Ectoderm-neural plate border/anterior neural plate	zgc:165555.15
dlx3b1	0	1.61655	0.925	0.426	0	Ectoderm-neural plate border/anterior neural plate	dlx3b
zgc:920662	0	1.59907	0.836	0.287	0	Ectoderm-neural plate border/anterior neural plate	zgc:92066
foxi11	0	1.57362	0.871	0.279	0	Ectoderm-neural plate border/anterior neural plate	foxi1
zgc:165555.91	0	1.55299	0.792	0.251	0	Ectoderm-neural plate border/anterior neural plate	zgc:165555.9
RPL412	0	1.53818	0.836	0.287	0	Ectoderm-neural plate border/anterior neural plate	RPL41
h2afvb2	0	1.45885	0.836	0.286	0	Ectoderm-neural plate border/anterior neural plate	h2afvb
zgc:1141882	0	1.38962	0.836	0.285	0	Ectoderm-neural plate border/anterior neural plate	zgc:114188
CR383676.12	0	1.3819	0.836	0.287	0	Ectoderm-neural plate border/anterior neural plate	CR383676.1
zgc:1717722	0	1.35806	0.836	0.285	0	Ectoderm-neural plate border/anterior neural plate	zgc:171772
marcksl1b1	0	1.3351	1	0.891	0	Ectoderm-neural plate border/anterior neural plate	marcksl1b
COX5B2	0	1.32196	0.835	0.278	0	Ectoderm-neural plate border/anterior neural plate	COX5B
stm1	0	1.30554	0.914	0.543	0	Ectoderm-neural plate border/anterior neural plate	stm
h2afx12	0	1.28656	0.829	0.274	0	Ectoderm-neural plate border/anterior neural plate	h2afx1
zgc:564932	0	1.26762	0.834	0.278	0	Ectoderm-neural plate border/anterior neural plate	zgc:56493
pcdh192	0	1.23426	0.912	0.423	0	Ectoderm-neural plate border/anterior neural plate	pcdh19
shisa2a	0	1.22574	0.744	0.227	0	Ectoderm-neural plate border/anterior neural plate	shisa2a
aldob1	0	1.22005	0.957	0.688	0	Ectoderm-neural plate border/anterior neural plate	aldob
crabp2b2	0	1.20995	0.952	0.615	0	Ectoderm-neural plate border/anterior neural plate	crabp2b
gata31	0	1.20798	0.81	0.308	0	Ectoderm-neural plate border/anterior neural plate	gata3
zgc:165555.192	0	1.20661	0.777	0.242	0	Ectoderm-neural plate border/anterior neural plate	zgc:165555.19
gpd1b2	0	1.18924	0.892	0.399	0	Ectoderm-neural plate border/anterior neural plate	gpd1b
zgc:1102162	0	1.14423	0.732	0.223	0	Ectoderm-neural plate border/anterior neural plate	zgc:110216
h2afva2	0	1.12124	0.82	0.268	0	Ectoderm-neural plate border/anterior neural plate	h2afva
tfap2a2	0	1.11181	0.923	0.375	0	Ectoderm-neural plate border/anterior neural plate	tfap2a
tfap2c3	0	1.10118	0.95	0.424	0	Ectoderm-neural plate border/anterior neural plate	tfap2c
klf2a1	0	1.09585	0.733	0.227	0	Ectoderm-neural plate border/anterior neural plate	klf2a
lfng	0	1.07624	0.886	0.417	0	Ectoderm-neural plate border/anterior neural plate	lfng
nars3	0	1.06466	0.81	0.267	0	Ectoderm-neural plate border/anterior neural plate	nars
fgfr41	0	1.06374	0.904	0.46	0	Ectoderm-neural plate border/anterior neural plate	fgfr4
kars3	0	1.04161	0.817	0.271	0	Ectoderm-neural plate border/anterior neural plate	kars
FO904885.32	0	1.03282	0.771	0.244	0	Ectoderm-neural plate border/anterior neural plate	FO904885.3
dnmt3bb.12	0	1.02612	0.814	0.351	0	Ectoderm-neural plate border/anterior neural plate	dnmt3bb.1
zgc:1119862	0	1.02528	0.811	0.257	0	Ectoderm-neural plate border/anterior neural plate	zgc:111986
CU694197.12	0	1.01694	0.808	0.255	0	Ectoderm-neural plate border/anterior neural plate	CU694197.1
hmga1a2	0	1.00408	1	0.992	0	Ectoderm-neural plate border/anterior neural plate	hmga1a
DUT2	0	1.00028	0.797	0.261	0	Ectoderm-neural plate border/anterior neural plate	DUT
otx2a	0	0.997614	0.534	0.076	0	Ectoderm-neural plate border/anterior neural plate	otx2a
bambia2	0	0.992115	0.976	0.728	0	Ectoderm-neural plate border/anterior neural plate	bambia
si:ch211-202a12.42	0	0.982623	0.794	0.26	0	Ectoderm-neural plate border/anterior neural plate	si:ch211-202a12.4
dap1b2	0	0.958492	0.798	0.3	0	Ectoderm-neural plate border/anterior neural plate	dap1b
CCT22	0	0.936849	0.784	0.251	0	Ectoderm-neural plate border/anterior neural plate	CCT2
dnaja22	0	0.911438	0.756	0.245	0	Ectoderm-neural plate border/anterior neural plate	dnaja2
FP340257.12	0	0.896648	0.627	0.193	0	Ectoderm-neural plate border/anterior neural plate	FP340257.1
tuba8l42	0	0.895953	0.995	0.868	0	Ectoderm-neural plate border/anterior neural plate	tuba8l4
irx7	0	0.892991	0.621	0.185	0	Ectoderm-neural plate border/anterior neural plate	irx7
mgea52	0	0.885094	0.732	0.225	0	Ectoderm-neural plate border/anterior neural plate	mgea5
AL935186.91	0	0.861243	0.819	0.275	0	Ectoderm-neural plate border/anterior neural plate	AL935186.9
otx1	0	0.854477	0.439	0.071	0	Ectoderm-neural plate border/anterior neural plate	otx1
h3f3b.1.22	0	0.848022	0.794	0.258	0	Ectoderm-neural plate border/anterior neural plate	h3f3b.1.2
h2afy22	0	0.846498	0.715	0.221	0	Ectoderm-neural plate border/anterior neural plate	h2afy2
HIST2H3C2	0	0.844196	0.633	0.185	0	Ectoderm-neural plate border/anterior neural plate	HIST2H3C
pkdccb	0	0.84232	0.677	0.208	0	Ectoderm-neural plate border/anterior neural plate	pkdccb
gata2a	0	0.83982	0.843	0.416	0	Ectoderm-neural plate border/anterior neural plate	gata2a
apoeb2	0	0.837196	0.996	0.922	0	Ectoderm-neural plate border/anterior neural plate	apoeb
tcf7l1a	0	0.827923	0.806	0.435	0	Ectoderm-neural plate border/anterior neural plate	tcf7l1a
ube2c2	0	0.826461	0.78	0.254	0	Ectoderm-neural plate border/anterior neural plate	ube2c
LUC7L22	0	0.812548	0.728	0.23	0	Ectoderm-neural plate border/anterior neural plate	LUC7L2
rpl26.12	0	0.798186	0.736	0.232	0	Ectoderm-neural plate border/anterior neural plate	rpl26.1
si:ch211-137a8.42	0	0.795994	0.944	0.646	0	Ectoderm-neural plate border/anterior neural plate	si:ch211-137a8.4
ilf3b2	0	0.791842	0.99	0.79	0	Ectoderm-neural plate border/anterior neural plate	ilf3b
oip5-as12	0	0.78827	0.697	0.212	0	Ectoderm-neural plate border/anterior neural plate	oip5-as1
cxcr4a1	0	0.782349	0.803	0.345	0	Ectoderm-neural plate border/anterior neural plate	cxcr4a
si:ch73-46j18.52	0	0.781804	0.973	0.715	0	Ectoderm-neural plate border/anterior neural plate	si:ch73-46j18.5
si:dkey-251i10.32	0	0.772798	0.715	0.229	0	Ectoderm-neural plate border/anterior neural plate	si:dkey-251i10.3
gsta.1.1	0	0.768101	0.482	0.123	0	Ectoderm-neural plate border/anterior neural plate	gsta.1.1
cers2b2	0	0.767272	0.892	0.525	0	Ectoderm-neural plate border/anterior neural plate	cers2b
EIF1B2	0	0.75789	0.725	0.235	0	Ectoderm-neural plate border/anterior neural plate	EIF1B
nnr1	0	0.754516	0.753	0.318	0	Ectoderm-neural plate border/anterior neural plate	nnr
prdm1a1	0	0.746154	0.657	0.258	0	Ectoderm-neural plate border/anterior neural plate	prdm1a
bmp7a2	0	0.724139	0.721	0.29	0	Ectoderm-neural plate border/anterior neural plate	bmp7a
gars3	0	0.709956	0.694	0.228	0	Ectoderm-neural plate border/anterior neural plate	gars
zgc:563042	0	0.698038	0.676	0.213	0	Ectoderm-neural plate border/anterior neural plate	zgc:56304
si:dkey-110c1.101	0	0.68976	0.633	0.191	0	Ectoderm-neural plate border/anterior neural plate	si:dkey-110c1.10
aars3	0	0.682481	0.704	0.232	0	Ectoderm-neural plate border/anterior neural plate	aars
u2af2b2	0	0.676353	0.99	0.823	0	Ectoderm-neural plate border/anterior neural plate	u2af2b
sars3	0	0.67142	0.693	0.229	0	Ectoderm-neural plate border/anterior neural plate	sars
rsf1b.12	0	0.665491	0.667	0.224	0	Ectoderm-neural plate border/anterior neural plate	rsf1b.1
c23h20orf242	0	0.663197	0.704	0.23	0	Ectoderm-neural plate border/anterior neural plate	c23h20orf24
dynlrb11	0	0.662444	0.629	0.192	0	Ectoderm-neural plate border/anterior neural plate	dynlrb1
BX936337.12	0	0.662132	0.654	0.206	0	Ectoderm-neural plate border/anterior neural plate	BX936337.1
zgc:165555.141	0	0.6563	0.539	0.153	0	Ectoderm-neural plate border/anterior neural plate	zgc:165555.14
si:ch211-288g17.32	0	0.653853	0.996	0.876	0	Ectoderm-neural plate border/anterior neural plate	si:ch211-288g17.3
tcf7l1b	0	0.642166	0.579	0.203	0	Ectoderm-neural plate border/anterior neural plate	tcf7l1b
cxxc5b	0	0.633639	0.601	0.249	0	Ectoderm-neural plate border/anterior neural plate	cxxc5b
srsf3a1	0	0.63363	0.63	0.203	0	Ectoderm-neural plate border/anterior neural plate	srsf3a
si:ch211-284b7.31	0	0.631141	0.64	0.208	0	Ectoderm-neural plate border/anterior neural plate	si:ch211-284b7.3
hist1h2a2.11	0	0.62568	0.51	0.142	0	Ectoderm-neural plate border/anterior neural plate	hist1h2a2.1
CT027638.11	0	0.622952	0.577	0.184	0	Ectoderm-neural plate border/anterior neural plate	CT027638.1
atp2a2a.12	0	0.618336	0.655	0.212	0	Ectoderm-neural plate border/anterior neural plate	atp2a2a.1
calm2b1	0	0.61715	0.595	0.192	0	Ectoderm-neural plate border/anterior neural plate	calm2b
aimp12	0	0.596549	0.632	0.199	0	Ectoderm-neural plate border/anterior neural plate	aimp1
zgc:110158	0	0.596371	0.515	0.136	0	Ectoderm-neural plate border/anterior neural plate	zgc:110158
zgc:638822	0	0.596292	0.626	0.199	0	Ectoderm-neural plate border/anterior neural plate	zgc:63882
kctd15a	0	0.59219	0.561	0.182	0	Ectoderm-neural plate border/anterior neural plate	kctd15a
ATP5MD	0	0.580708	0.583	0.181	0	Ectoderm-neural plate border/anterior neural plate	ATP5MD
ddx3b1	0	0.580452	0.584	0.186	0	Ectoderm-neural plate border/anterior neural plate	ddx3b
zgc:778491	0	0.571092	0.588	0.192	0	Ectoderm-neural plate border/anterior neural plate	zgc:77849
myg12	0	0.564746	0.595	0.187	0	Ectoderm-neural plate border/anterior neural plate	myg1
cirbpa2	0	0.558857	0.999	0.94	0	Ectoderm-neural plate border/anterior neural plate	cirbpa
grhl2b	0	0.554551	0.4	0.089	0	Ectoderm-neural plate border/anterior neural plate	grhl2b
atp2b2.11	0	0.548198	0.544	0.173	0	Ectoderm-neural plate border/anterior neural plate	atp2b2.1
si:ch1073-335m2.21	0	0.547653	0.553	0.175	0	Ectoderm-neural plate border/anterior neural plate	si:ch1073-335m2.2
h2afx	0	0.547091	0.504	0.161	0	Ectoderm-neural plate border/anterior neural plate	h2afx
fat2	0	0.546383	0.593	0.217	0	Ectoderm-neural plate border/anterior neural plate	fat2
si:ch211-262e15.11	0	0.545943	0.588	0.189	0	Ectoderm-neural plate border/anterior neural plate	si:ch211-262e15.1
zgc:56106	0	0.521425	0.559	0.177	0	Ectoderm-neural plate border/anterior neural plate	zgc:56106
si:rp71-45k5.41	0	0.520146	0.549	0.181	0	Ectoderm-neural plate border/anterior neural plate	si:rp71-45k5.4
calm2a.11	0	0.51594	0.556	0.184	0	Ectoderm-neural plate border/anterior neural plate	calm2a.1
cars3	0	0.515324	0.578	0.192	0	Ectoderm-neural plate border/anterior neural plate	cars
RANBP2	0	0.514197	0.534	0.167	0	Ectoderm-neural plate border/anterior neural plate	RANBP2
pkdcca	0	0.511315	0.358	0.048	0	Ectoderm-neural plate border/anterior neural plate	pkdcca
ISCU (1 of many)	0	0.50659	0.547	0.176	0	Ectoderm-neural plate border/anterior neural plate	ISCU (1 of many)
dnaja2l1	0	0.48946	0.537	0.178	0	Ectoderm-neural plate border/anterior neural plate	dnaja2l
fdx1l	0	0.488425	0.521	0.157	0	Ectoderm-neural plate border/anterior neural plate	fdx1l
CABZ01048143.11	0	0.484892	0.547	0.183	0	Ectoderm-neural plate border/anterior neural plate	CABZ01048143.1
tars2	0	0.484676	0.541	0.181	0	Ectoderm-neural plate border/anterior neural plate	tars
si:ch73-1a9.3	0	0.448885	1	0.979	0	Ectoderm-neural plate border/anterior neural plate	si:ch73-1a9.3
BX284638.1	0	0.41231	0.322	0.054	0	Ectoderm-neural plate border/anterior neural plate	BX284638.1
CU693502.1	0	0.373262	0.329	0.069	0	Ectoderm-neural plate border/anterior neural plate	CU693502.1
alcamb1	2.96344492817006e-307	0.714432	0.993	0.765	7.31585649417342e-303	Ectoderm-neural plate border/anterior neural plate	alcamb
zgc:112234.10	1.73563705875929e-306	0.424716	0.406	0.115	4.28476720695907e-302	Ectoderm-neural plate border/anterior neural plate	zgc:112234.10
tomm20a1	1.37286569931187e-305	0.502575	0.605	0.232	3.3891935518912e-301	Ectoderm-neural plate border/anterior neural plate	tomm20a
yars	9.90434684133337e-305	0.457941	0.53	0.175	2.44508610471997e-300	Ectoderm-neural plate border/anterior neural plate	yars
fam208b1	9.4093831359232e-303	0.468359	0.515	0.17	2.32289441476536e-298	Ectoderm-neural plate border/anterior neural plate	fam208b
pcp4l1	1.2960068523041e-302	0.355435	0.325	0.08	3.19945211628313e-298	Ectoderm-neural plate border/anterior neural plate	pcp4l1
apela2	5.32588106871211e-301	0.825753	0.952	0.578	1.31480025943296e-296	Ectoderm-neural plate border/anterior neural plate	apela
tagln21	7.04556604417936e-297	1.41809	0.905	0.619	1.73933888932656e-292	Ectoderm-neural plate border/anterior neural plate	tagln2
hist1h2a4.1	1.95766141918036e-296	0.436889	0.401	0.114	4.83287874553055e-292	Ectoderm-neural plate border/anterior neural plate	hist1h2a4.1
rnf19a2	1.91281546310666e-295	0.705055	0.898	0.554	4.7221675337714e-291	Ectoderm-neural plate border/anterior neural plate	rnf19a
map2k62	2.08938187601545e-295	0.660568	0.947	0.667	5.15805703731934e-291	Ectoderm-neural plate border/anterior neural plate	map2k6
zgc:173552.6	6.61764248343198e-295	0.4567	0.425	0.127	1.63369739988485e-290	Ectoderm-neural plate border/anterior neural plate	zgc:173552.6
qars	4.42094027623174e-290	0.443784	0.48	0.156	1.09139752599333e-285	Ectoderm-neural plate border/anterior neural plate	qars
utp11l	1.71408817640357e-288	0.466827	0.519	0.176	4.2315694810875e-284	Ectoderm-neural plate border/anterior neural plate	utp11l
si:ch211-222l21.11	2.84792322777057e-287	0.505552	0.999	0.983	7.03066807239721e-283	Ectoderm-neural plate border/anterior neural plate	si:ch211-222l21.1
ap2m1b	5.61339772368681e-286	0.467662	0.522	0.185	1.38577949604656e-281	Ectoderm-neural plate border/anterior neural plate	ap2m1b
hist1h2a4.4	1.88371839658029e-285	0.494625	0.427	0.131	4.65033560563777e-281	Ectoderm-neural plate border/anterior neural plate	hist1h2a4.4
marcksa1	2.26261236599902e-285	0.615336	0.891	0.555	5.58571114794177e-281	Ectoderm-neural plate border/anterior neural plate	marcksa
si:dkey-95p16.21	3.61488269155421e-285	0.766641	0.953	0.718	8.92406090063987e-281	Ectoderm-neural plate border/anterior neural plate	si:dkey-95p16.2
CABZ01079011.11	1.61918904964119e-284	0.445577	0.498	0.164	3.99729200684922e-280	Ectoderm-neural plate border/anterior neural plate	CABZ01079011.1
kazald2	6.96700289198836e-284	0.734554	0.497	0.186	1.71994400394517e-279	Ectoderm-neural plate border/anterior neural plate	kazald2
zgc:65873	7.45818257421794e-284	0.441317	0.485	0.16	1.84120153209718e-279	Ectoderm-neural plate border/anterior neural plate	zgc:65873
CU302436.3	1.22060250287944e-283	0.416218	0.378	0.107	3.01330139885846e-279	Ectoderm-neural plate border/anterior neural plate	CU302436.3
nr6a1a	1.50374483071161e-281	0.405376	0.419	0.127	3.71229486357775e-277	Ectoderm-neural plate border/anterior neural plate	nr6a1a
zgc:63733	1.34181879854697e-280	0.418619	0.454	0.146	3.31254806797289e-276	Ectoderm-neural plate border/anterior neural plate	zgc:63733
cirbpb1	3.75499772499996e-280	0.468812	1	0.974	9.26996288370739e-276	Ectoderm-neural plate border/anterior neural plate	cirbpb
zgc:1099341	8.86495567893604e-280	0.51013	0.534	0.186	2.18849160845894e-275	Ectoderm-neural plate border/anterior neural plate	zgc:109934
yap12	7.48164577953249e-278	0.716387	0.974	0.733	1.84699389359319e-273	Ectoderm-neural plate border/anterior neural plate	yap1
snrnp2002	7.95866790188691e-278	0.667296	0.943	0.682	1.96475634493882e-273	Ectoderm-neural plate border/anterior neural plate	snrnp200
zgc:113921	1.9813504309249e-277	0.486771	0.447	0.144	4.89135980882429e-273	Ectoderm-neural plate border/anterior neural plate	zgc:113921
slc16a1b2	1.05266231680443e-276	0.648489	0.842	0.504	2.59870746149511e-272	Ectoderm-neural plate border/anterior neural plate	slc16a1b
fam46ba	7.74664020392988e-273	0.382035	0.377	0.108	1.91241306714417e-268	Ectoderm-neural plate border/anterior neural plate	fam46ba
klhl23	8.04750060430363e-273	0.424684	0.45	0.147	1.98668647418444e-268	Ectoderm-neural plate border/anterior neural plate	klhl23
cry1ba	1.21674651755152e-272	0.37623	0.406	0.123	3.00378212787944e-268	Ectoderm-neural plate border/anterior neural plate	cry1ba
hnrnpaba2	7.73753957014464e-271	0.513424	0.999	0.947	1.91016639368161e-266	Ectoderm-neural plate border/anterior neural plate	hnrnpaba
si:dkey-10f23.2	5.32372940919947e-269	0.375432	0.435	0.138	1.31426907924907e-264	Ectoderm-neural plate border/anterior neural plate	si:dkey-10f23.2
CU862021.1	7.62870426712987e-269	0.366977	0.388	0.116	1.88329822242635e-264	Ectoderm-neural plate border/anterior neural plate	CU862021.1
cdh13	3.86686480162288e-268	0.555034	0.907	0.556	9.5461291357664e-264	Ectoderm-neural plate border/anterior neural plate	cdh1
si:dkey-250d21.12	6.41962700430256e-268	0.615407	0.941	0.679	1.58481331855217e-263	Ectoderm-neural plate border/anterior neural plate	si:dkey-250d21.1
prrc2c2	2.79000663344652e-267	0.671004	0.883	0.583	6.88768937598943e-263	Ectoderm-neural plate border/anterior neural plate	prrc2c
tll1	8.23516816191647e-265	0.418007	0.343	0.096	2.03301596413232e-260	Ectoderm-neural plate border/anterior neural plate	tll1
znf10352	5.01995485811184e-264	0.602126	0.908	0.612	1.23927625582207e-259	Ectoderm-neural plate border/anterior neural plate	znf1035
tardbp2	8.47502732882823e-263	0.646383	0.982	0.776	2.09222999666783e-258	Ectoderm-neural plate border/anterior neural plate	tardbp
bmp2b	1.47436991496355e-261	0.6721	0.713	0.38	3.63977700907053e-257	Ectoderm-neural plate border/anterior neural plate	bmp2b
hnrnpa0b2	7.66127796591492e-260	0.804996	0.997	0.904	1.89133969144542e-255	Ectoderm-neural plate border/anterior neural plate	hnrnpa0b
zgc:112356	9.96379420717062e-259	0.38872	0.44	0.144	2.45976187592421e-254	Ectoderm-neural plate border/anterior neural plate	zgc:112356
CDC37	3.72610988989987e-257	0.34547	0.383	0.114	9.19864748519581e-253	Ectoderm-neural plate border/anterior neural plate	CDC37
tpra2	3.81257795645552e-255	0.643898	0.892	0.604	9.41211120110175e-251	Ectoderm-neural plate border/anterior neural plate	tpra
zgc:194207	1.99125696683584e-254	0.411489	0.449	0.15	4.91581607402765e-250	Ectoderm-neural plate border/anterior neural plate	zgc:194207
hnrnpa0l.12	2.17852473905096e-254	0.588855	1	0.967	5.37812402329511e-250	Ectoderm-neural plate border/anterior neural plate	hnrnpa0l.1
tbx3a	3.13570548242165e-254	0.617613	0.369	0.115	7.74111612445433e-250	Ectoderm-neural plate border/anterior neural plate	tbx3a
cox7a3	5.97400488953195e-254	0.418051	0.475	0.163	1.47480258707875e-249	Ectoderm-neural plate border/anterior neural plate	cox7a3
spata6l	4.99828895015116e-253	0.60448	0.876	0.541	1.23392759312382e-248	Ectoderm-neural plate border/anterior neural plate	spata6l
sptbn21	4.98720979371459e-251	0.621023	0.713	0.387	1.23119248177432e-246	Ectoderm-neural plate border/anterior neural plate	sptbn2
fam212ab1	6.70765899890461e-250	0.408325	0.499	0.172	1.65591977705958e-245	Ectoderm-neural plate border/anterior neural plate	fam212ab
atrx2	3.09890711440752e-248	0.606629	0.966	0.735	7.65027199333783e-244	Ectoderm-neural plate border/anterior neural plate	atrx
irf1b.1	3.42979688552267e-248	0.376866	0.428	0.141	8.46713957128983e-244	Ectoderm-neural plate border/anterior neural plate	irf1b.1
pak2b2	4.51552748371619e-247	0.569113	0.963	0.724	1.11474826990502e-242	Ectoderm-neural plate border/anterior neural plate	pak2b
SLC7A1 (1 of many)	3.34782171503949e-244	0.332285	0.351	0.103	8.26476746791799e-240	Ectoderm-neural plate border/anterior neural plate	SLC7A1 (1 of many)
CT030188.11	1.21663384877582e-243	0.44508	0.5	0.178	3.00350398247288e-239	Ectoderm-neural plate border/anterior neural plate	CT030188.1
zfr2	2.24579717960828e-243	0.579601	0.846	0.555	5.54419949729896e-239	Ectoderm-neural plate border/anterior neural plate	zfr
si:ch211-113a14.191	7.34784465092645e-242	0.55162	0.633	0.302	1.81396240897421e-237	Ectoderm-neural plate border/anterior neural plate	si:ch211-113a14.19
snrpb1	1.77423407953795e-241	0.4453	0.998	0.924	4.38005167215535e-237	Ectoderm-neural plate border/anterior neural plate	snrpb
chd72	8.13841674514566e-241	0.626022	0.981	0.805	2.00913094187411e-236	Ectoderm-neural plate border/anterior neural plate	chd7
zgc:101577	1.68270858664818e-240	0.387503	0.417	0.139	4.15410268785837e-236	Ectoderm-neural plate border/anterior neural plate	zgc:101577
midn	2.29848383164643e-240	0.52999	0.894	0.605	5.67426703518555e-236	Ectoderm-neural plate border/anterior neural plate	midn
polr2a1	1.3920944954673e-239	0.570903	0.884	0.596	3.43666368096012e-235	Ectoderm-neural plate border/anterior neural plate	polr2a
si:ch211-160e1.51	2.30919634635357e-239	0.437516	0.475	0.167	5.70071302024306e-235	Ectoderm-neural plate border/anterior neural plate	si:ch211-160e1.5
zgc:165555.17	2.64925730936104e-236	0.336089	0.311	0.085	6.5402215196196e-232	Ectoderm-neural plate border/anterior neural plate	zgc:165555.17
tln2a	2.88123649300315e-236	0.494811	0.741	0.418	7.11290853027689e-232	Ectoderm-neural plate border/anterior neural plate	tln2a
safb2	3.27528849886733e-234	0.582354	0.973	0.768	8.08570471715379e-230	Ectoderm-neural plate border/anterior neural plate	safb
h3f3b.12	6.56881657310551e-234	0.498929	1	0.981	1.62164374740256e-229	Ectoderm-neural plate border/anterior neural plate	h3f3b.1
nucks1a1	1.33219282626312e-233	0.521939	0.999	0.901	3.28878443019577e-229	Ectoderm-neural plate border/anterior neural plate	nucks1a
ncl2	3.53984167247256e-233	0.536021	0.998	0.923	8.738807136833e-229	Ectoderm-neural plate border/anterior neural plate	ncl
vars	6.83572370878e-233	0.380314	0.434	0.15	1.68753511198652e-228	Ectoderm-neural plate border/anterior neural plate	vars
eif52	1.09680602587246e-231	0.599817	0.974	0.783	2.70768503607135e-227	Ectoderm-neural plate border/anterior neural plate	eif5
fam208ab	2.99628476214218e-231	0.355985	0.37	0.117	7.39692819230041e-227	Ectoderm-neural plate border/anterior neural plate	fam208ab
mid1ip1b2	3.07169145380159e-231	0.544818	0.584	0.26	7.58308469199998e-227	Ectoderm-neural plate border/anterior neural plate	mid1ip1b
hnrnpub2	4.1072147425955e-231	0.633421	0.993	0.827	1.01394810350455e-226	Ectoderm-neural plate border/anterior neural plate	hnrnpub
akap12b2	7.26383497637486e-231	0.566484	0.996	0.877	1.79322294061766e-226	Ectoderm-neural plate border/anterior neural plate	akap12b
tle2a2	1.03307176209793e-230	0.555184	0.951	0.683	2.55034425909115e-226	Ectoderm-neural plate border/anterior neural plate	tle2a
HIST1H4B	1.53321086763496e-230	0.346607	0.323	0.092	3.78503766893043e-226	Ectoderm-neural plate border/anterior neural plate	HIST1H4B
si:ch211-152f23.5	3.66813657724343e-230	0.326942	0.252	0.06	9.05552876824086e-226	Ectoderm-neural plate border/anterior neural plate	si:ch211-152f23.5
nupr1	1.45679912428357e-229	0.438142	0.377	0.12	3.59639999811886e-225	Ectoderm-neural plate border/anterior neural plate	nupr1
lhx5	2.65110676158795e-229	0.357697	0.285	0.077	6.54478726233218e-225	Ectoderm-neural plate border/anterior neural plate	lhx5
ppp1r101	2.90006921300388e-228	0.547946	0.896	0.631	7.15940086614267e-224	Ectoderm-neural plate border/anterior neural plate	ppp1r10
pum22	3.19154799019552e-228	0.513556	0.747	0.445	7.87897452339568e-224	Ectoderm-neural plate border/anterior neural plate	pum2
anp32e2	3.62270887678376e-228	0.675629	0.987	0.799	8.94338140411607e-224	Ectoderm-neural plate border/anterior neural plate	anp32e
marcksb2	1.40719880341524e-227	0.525145	0.994	0.845	3.47395168599121e-223	Ectoderm-neural plate border/anterior neural plate	marcksb
fth1a1	3.34305791166576e-227	0.479446	1	0.921	8.25300706652927e-223	Ectoderm-neural plate border/anterior neural plate	fth1a
u2af2a1	1.11834995823487e-226	0.554247	0.892	0.623	2.76087054189443e-222	Ectoderm-neural plate border/anterior neural plate	u2af2a
eif4g1a2	2.11872055765262e-226	0.548179	0.966	0.731	5.23048544067703e-222	Ectoderm-neural plate border/anterior neural plate	eif4g1a
foxh11	1.4803021693524e-224	0.509101	0.596	0.281	3.65442196548028e-220	Ectoderm-neural plate border/anterior neural plate	foxh1
thrap3b2	1.77993284265004e-224	0.549192	0.985	0.795	4.39412020865015e-220	Ectoderm-neural plate border/anterior neural plate	thrap3b
large2	1.23803617270577e-223	0.443454	0.694	0.378	3.05633989955873e-219	Ectoderm-neural plate border/anterior neural plate	large2
mars	3.70520253520079e-222	0.350944	0.447	0.158	9.14703349865018e-218	Ectoderm-neural plate border/anterior neural plate	mars
supt16h2	3.86660584275621e-222	0.552436	0.958	0.732	9.54548984401226e-218	Ectoderm-neural plate border/anterior neural plate	supt16h
si:dkey-156n14.5	2.40700204391732e-220	0.322511	0.367	0.117	5.9421659458187e-216	Ectoderm-neural plate border/anterior neural plate	si:dkey-156n14.5
klf2b	2.70437273658765e-220	0.400951	0.461	0.181	6.67628497481394e-216	Ectoderm-neural plate border/anterior neural plate	klf2b
esrp1	1.27980400128834e-219	0.305023	0.472	0.182	3.15945213798053e-215	Ectoderm-neural plate border/anterior neural plate	esrp1
smarca4a2	2.99475013218646e-218	0.565766	0.987	0.794	7.39313965132871e-214	Ectoderm-neural plate border/anterior neural plate	smarca4a
zgc:110183	3.49718408527754e-218	0.333008	0.383	0.128	8.63349835132465e-214	Ectoderm-neural plate border/anterior neural plate	zgc:110183
PAXBP1	9.30067329589062e-217	0.326424	0.369	0.12	2.29605721655652e-212	Ectoderm-neural plate border/anterior neural plate	PAXBP1
ywhaz	1.32322829119097e-215	0.51252	0.988	0.816	3.26665368246314e-211	Ectoderm-neural plate border/anterior neural plate	ywhaz
serbp1a	7.99760609100089e-215	0.372788	0.999	0.951	1.97436901568539e-210	Ectoderm-neural plate border/anterior neural plate	serbp1a
lbr2	2.45426398583215e-214	0.558176	0.965	0.726	6.05884150182383e-210	Ectoderm-neural plate border/anterior neural plate	lbr
srpr	4.33921343956947e-213	0.375522	0.458	0.168	1.07122162182651e-208	Ectoderm-neural plate border/anterior neural plate	srpr
hnrnpa0a2	6.36450713506373e-213	0.545358	0.987	0.798	1.57120587643318e-208	Ectoderm-neural plate border/anterior neural plate	hnrnpa0a
zgc:77086	1.73558997650688e-212	0.31055	0.348	0.11	4.28465097500254e-208	Ectoderm-neural plate border/anterior neural plate	zgc:77086
diexf	5.12517475072781e-212	0.332711	0.414	0.144	1.26525189071218e-207	Ectoderm-neural plate border/anterior neural plate	diexf
nipblb2	8.58310263279597e-212	0.549146	0.932	0.655	2.11891054695834e-207	Ectoderm-neural plate border/anterior neural plate	nipblb
pfkfb4b2	2.01393108019402e-211	0.627459	0.962	0.765	4.97179165767498e-207	Ectoderm-neural plate border/anterior neural plate	pfkfb4b
coro2a	6.55412046186724e-210	0.357283	0.381	0.135	1.61801571842117e-205	Ectoderm-neural plate border/anterior neural plate	coro2a
ewsr1a2	6.96728360524415e-210	0.562184	0.967	0.713	1.72001330362662e-205	Ectoderm-neural plate border/anterior neural plate	ewsr1a
si:dkey-276j7.11	6.97059346130761e-210	0.487099	0.8	0.505	1.72083040779301e-205	Ectoderm-neural plate border/anterior neural plate	si:dkey-276j7.1
baz1b2	4.71282625960116e-209	0.562581	0.89	0.599	1.16345541870774e-204	Ectoderm-neural plate border/anterior neural plate	baz1b
zgc:103692	1.54483005518987e-207	0.344178	0.385	0.133	3.81372195724724e-203	Ectoderm-neural plate border/anterior neural plate	zgc:103692
khdrbs1b2	1.14789648409639e-206	0.533688	0.988	0.805	2.83381205028876e-202	Ectoderm-neural plate border/anterior neural plate	khdrbs1b
wu:fb44b021	3.11755085945633e-206	0.366729	0.436	0.158	7.69629780673985e-202	Ectoderm-neural plate border/anterior neural plate	wu:fb44b02
grcc10	3.38007158005514e-206	0.293089	0.321	0.099	8.34438270968212e-202	Ectoderm-neural plate border/anterior neural plate	grcc10
MED8	9.57541306253904e-206	0.317306	0.378	0.128	2.36388222274901e-201	Ectoderm-neural plate border/anterior neural plate	MED8
aif1l2	3.4718412912758e-205	0.693645	0.972	0.733	8.57093459577256e-201	Ectoderm-neural plate border/anterior neural plate	aif1l
ylpm11	3.03940566337987e-203	0.49849	0.822	0.537	7.50338076118588e-199	Ectoderm-neural plate border/anterior neural plate	ylpm1
zc3h132	6.41197147514282e-203	0.52803	0.932	0.684	1.58292339806851e-198	Ectoderm-neural plate border/anterior neural plate	zc3h13
[truncated: 15,559 more rows]
