# Supplementary material for: BMP4 initiates and patterns ventral-caudal structures in zebrafish and human pluripotent stem cell aggregates
Source: EMBO J. 2025 Nov 24;45(1):210–42. doi: 10.1038/s44318-025-00643-6 (PMC12759085; doi:10.1038/s44318-025-00643-6)
Supplement: Supplementary file 4 — Dataset EV3 [file 44318_2025_643_MOESM4_ESM.xlsx]

## Sheet: Sheet1
Dataset EV3. Table of significantly enriched marker genes for cell clusters identified from combined scRNA-seq datasets of zebrafish embryos and Bmp4 explants at 24 hpf, related to Figure 3.
	p_val	avg_log2FC	pct.1	pct.2	p_val_adj	cluster
id1	0	1.94385	0.773	0.524	0	Midbrain/Hindbrain
si:ch73-21g5.7	0	1.78093	0.616	0.428	0	Midbrain/Hindbrain
prtga	0	1.73575	0.567	0.45	0	Midbrain/Hindbrain
sox19a	0	1.63715	0.847	0.478	0	Midbrain/Hindbrain
sox3	0	1.58226	0.83	0.487	0	Midbrain/Hindbrain
her2	0	1.4486	0.516	0.284	0	Midbrain/Hindbrain
pou3f3b	0	1.38371	0.742	0.447	0	Midbrain/Hindbrain
pou3f1	0	1.26499	0.647	0.434	0	Midbrain/Hindbrain
gfap	0	1.23941	0.697	0.408	0	Midbrain/Hindbrain
lfng	0	1.23227	0.732	0.481	0	Midbrain/Hindbrain
pcdh19	0	1.19111	0.603	0.4	0	Midbrain/Hindbrain
fosab	0	1.13631	0.866	0.673	0	Midbrain/Hindbrain
cldn5a	0	1.07235	0.514	0.318	0	Midbrain/Hindbrain
rrm2	0	1.0654	0.879	0.767	0	Midbrain/Hindbrain
her15.1	0	1.04221	0.641	0.44	0	Midbrain/Hindbrain
dld	0	1.00341	0.51	0.377	0	Midbrain/Hindbrain
sox2	0	0.93279	0.717	0.546	0	Midbrain/Hindbrain
nat8l	0	0.931337	0.628	0.524	0	Midbrain/Hindbrain
nova2	0	0.858201	0.961	0.677	0	Midbrain/Hindbrain
marcksl1b	0	0.829452	0.981	0.802	0	Midbrain/Hindbrain
dla	0	0.783251	0.69	0.507	0	Midbrain/Hindbrain
fabp3	0	0.685669	0.973	0.845	0	Midbrain/Hindbrain
her12	0	0.676386	0.538	0.349	0	Midbrain/Hindbrain
tuba1c	0	0.51436	0.947	0.711	0	Midbrain/Hindbrain
cx43.4	0	0.424233	0.756	0.609	0	Midbrain/Hindbrain
tuba1a	0	0.400583	0.931	0.688	0	Midbrain/Hindbrain
akap12b	0	0.358115	0.778	0.545	0	Midbrain/Hindbrain
nr2f2	1.7446366023932e-297	1.00413	0.564	0.495	3.4892732047864e-294	Midbrain/Hindbrain
atf3	1.58591153079617e-257	0.707272	0.493	0.38	3.17182306159234e-254	Midbrain/Hindbrain
ntn1a	2.04504235801706e-256	1.46441	0.441	0.365	4.09008471603412e-253	Midbrain/Hindbrain
phox2a	2.06958030938838e-229	0.735601	0.098	0.295	4.13916061877675e-226	Midbrain/Hindbrain
foxa1	4.31567950249869e-213	0.357701	0.098	0.294	8.63135900499739e-210	Midbrain/Hindbrain
mki67	4.29990283422033e-211	0.398557	0.361	0.293	8.59980566844065e-208	Midbrain/Hindbrain
fgfr3	4.38051066301348e-195	1.09101	0.469	0.418	8.76102132602695e-192	Midbrain/Hindbrain
hapln1a	2.28055011111792e-186	0.675847	0.506	0.455	4.56110022223585e-183	Midbrain/Hindbrain
cdkn1ca	6.30570568975045e-170	0.545946	0.539	0.477	1.26114113795009e-166	Midbrain/Hindbrain
prdm12b	4.40867242307193e-167	0.681144	0.108	0.291	8.81734484614385e-164	Midbrain/Hindbrain
foxa2	5.49777058462237e-164	0.301446	0.092	0.275	1.09955411692447e-160	Midbrain/Hindbrain
mdka	8.8188055748317e-160	0.347611	0.783	0.721	1.76376111496634e-156	Midbrain/Hindbrain
cited4b	3.3108230608937e-158	0.385682	0.407	0.36	6.6216461217874e-155	Midbrain/Hindbrain
gadd45gb.1	3.59823862855189e-150	0.804631	0.488	0.451	7.19647725710378e-147	Midbrain/Hindbrain
lbx1b	8.41718212854605e-144	0.454275	0.115	0.284	1.68343642570921e-140	Midbrain/Hindbrain
top2a	1.98350056012934e-143	0.74952	0.51	0.488	3.96700112025869e-140	Midbrain/Hindbrain
robo4	1.07905279817019e-141	1.20511	0.381	0.339	2.15810559634038e-138	Midbrain/Hindbrain
nusap1	4.23027172503018e-139	0.671794	0.475	0.438	8.46054345006037e-136	Midbrain/Hindbrain
zgc:101100	2.35456813573098e-124	0.361526	0.129	0.302	4.70913627146197e-121	Midbrain/Hindbrain
jag1a	3.19055022836117e-122	0.468854	0.132	0.309	6.38110045672233e-119	Midbrain/Hindbrain
pax6a	5.6251824394812e-118	0.98737	0.443	0.431	1.12503648789624e-114	Midbrain/Hindbrain
fabp7a	1.79955823309586e-112	0.774542	0.503	0.483	3.59911646619172e-109	Midbrain/Hindbrain
nkx2.2b	4.44973157643463e-112	0.524377	0.112	0.271	8.89946315286925e-109	Midbrain/Hindbrain
si:ch211-69g19.2	7.02894386523145e-112	0.430557	0.286	0.274	1.40578877304629e-108	Midbrain/Hindbrain
phox2bb	1.57074970171874e-103	1.27677	0.12	0.269	3.14149940343747e-100	Midbrain/Hindbrain
cenpf	2.91008766222503e-98	0.485076	0.338	0.329	5.82017532445007e-95	Midbrain/Hindbrain
her3	3.46743260008512e-92	0.648924	0.094	0.252	6.93486520017024e-89	Midbrain/Hindbrain
hoxb3a	7.84673576765985e-92	0.316494	0.259	0.264	1.56934715353197e-88	Midbrain/Hindbrain
lipg	5.52905685909415e-86	0.758275	0.4	0.396	1.10581137181883e-82	Midbrain/Hindbrain
sox21a	4.40986244085775e-80	1.01359	0.275	0.263	8.8197248817155e-77	Midbrain/Hindbrain
nkx2.9	3.40535038496913e-64	0.487899	0.106	0.252	6.81070076993826e-61	Midbrain/Hindbrain
aspm	3.87956864911174e-60	0.69632	0.414	0.431	7.75913729822347e-57	Midbrain/Hindbrain
ntn1b	4.62382893346264e-56	0.667836	0.165	0.306	9.24765786692527e-53	Midbrain/Hindbrain
cdc20	1.55899859145898e-51	0.43915	0.364	0.382	3.11799718291796e-48	Midbrain/Hindbrain
mdkb	4.28399900845391e-49	0.288673	0.467	0.472	8.56799801690782e-46	Midbrain/Hindbrain
ccnb1	1.61689978397177e-43	0.453528	0.376	0.397	3.23379956794354e-40	Midbrain/Hindbrain
her9	1.99290046438617e-39	0.502468	0.428	0.442	3.98580092877234e-36	Midbrain/Hindbrain
ackr3b	3.84039545611217e-33	0.496023	0.356	0.376	7.68079091222434e-30	Midbrain/Hindbrain
cenpe	1.226419840032e-29	0.431035	0.33	0.369	2.452839680064e-26	Midbrain/Hindbrain
gsx1	7.15134903909776e-29	0.939116	0.147	0.269	1.43026980781955e-25	Midbrain/Hindbrain
si:ch211-147d7.5	1.52921476238805e-28	0.361885	0.196	0.315	3.05842952477611e-25	Midbrain/Hindbrain
kif11	9.36928446180264e-25	0.606292	0.443	0.498	1.87385689236053e-21	Midbrain/Hindbrain
cdca8	6.00584861870571e-23	0.344771	0.396	0.439	1.20116972374114e-19	Midbrain/Hindbrain
cyp26b1	1.31746404744833e-21	1.72885	0.295	0.326	2.63492809489666e-18	Midbrain/Hindbrain
foxb1a	1.23657307988948e-17	0.659102	0.25	0.284	2.47314615977897e-14	Midbrain/Hindbrain
col2a1a	7.01136684822636e-17	0.281824	0.302	0.337	1.40227336964527e-13	Midbrain/Hindbrain
sfrp5	8.01203358923113e-16	0.407417	0.207	0.324	1.60240671784623e-12	Midbrain/Hindbrain
cdca7a	1.11016177247584e-14	0.576543	0.448	0.526	2.22032354495168e-11	Midbrain/Hindbrain
meis2a	3.92477674605246e-14	0.403079	0.361	0.408	7.84955349210492e-11	Midbrain/Hindbrain
rfx4	7.21057471536074e-14	0.262796	0.187	0.308	1.44211494307215e-10	Midbrain/Hindbrain
igfbp1a	1.31728056580103e-11	0.277984	0.155	0.276	2.63456113160206e-08	Midbrain/Hindbrain
nkx6.1	3.4072152562803e-10	0.993695	0.231	0.333	6.8144305125606e-07	Midbrain/Hindbrain
irx1a	5.04044230342276e-10	0.447864	0.227	0.326	1.00808846068455e-06	Midbrain/Hindbrain
kpna2	1.38504608053508e-06	0.685171	0.401	0.474	0.00277009	Midbrain/Hindbrain
dbx1a	1.52983157026927e-06	1.16074	0.234	0.284	0.00305966	Midbrain/Hindbrain
sulf2b	1.68513497209655e-06	1.05689	0.284	0.342	0.00337027	Midbrain/Hindbrain
her4.3	2.74100200753933e-06	0.425214	0.16	0.258	0.005482	Midbrain/Hindbrain
egfl6	0.00065709	0.328112	0.237	0.292	1	Midbrain/Hindbrain
dbx1b	0.00131911	1.02925	0.225	0.307	1	Midbrain/Hindbrain
igf2b	0.00895835	0.527042	0.242	0.336	1	Midbrain/Hindbrain
id3	0	1.74263	0.74	0.45	0	Forebrain-Telencephalon/Diencephalon
sox19a1	0	0.977424	0.815	0.532	0	Forebrain-Telencephalon/Diencephalon
mdkb1	1.81059106328404e-288	1.26286	0.71	0.458	3.62118212656808e-285	Forebrain-Telencephalon/Diencephalon
mdka1	1.21712754203993e-275	1.09331	0.882	0.724	2.43425508407985e-272	Forebrain-Telencephalon/Diencephalon
nova21	4.7650744319497e-252	0.612035	0.944	0.718	9.53014886389939e-249	Forebrain-Telencephalon/Diencephalon
her21	1.61589583226568e-241	1.41588	0.562	0.314	3.23179166453136e-238	Forebrain-Telencephalon/Diencephalon
sox21	9.37931864279398e-220	0.802348	0.771	0.567	1.8758637285588e-216	Forebrain-Telencephalon/Diencephalon
her15.11	4.81873497640162e-212	1.34946	0.674	0.466	9.63746995280324e-209	Forebrain-Telencephalon/Diencephalon
sox1b	2.61402354709083e-208	1.19756	0.453	0.245	5.22804709418165e-205	Forebrain-Telencephalon/Diencephalon
id11	7.25796033638215e-182	1.23751	0.736	0.561	1.45159206727643e-178	Forebrain-Telencephalon/Diencephalon
fosab1	6.01044253726425e-161	0.645997	0.866	0.7	1.20208850745285e-157	Forebrain-Telencephalon/Diencephalon
her121	2.61392386455137e-158	0.867233	0.593	0.373	5.22784772910274e-155	Forebrain-Telencephalon/Diencephalon
lfng1	3.47915924500499e-158	0.715653	0.702	0.518	6.95831849000999e-155	Forebrain-Telencephalon/Diencephalon
sox31	8.74243307748779e-144	0.672592	0.709	0.542	1.74848661549756e-140	Forebrain-Telencephalon/Diencephalon
nkx2.4a	1.79883141907316e-125	1.12219	0.353	0.21	3.59766283814631e-122	Forebrain-Telencephalon/Diencephalon
akap12b1	5.90925482365626e-109	0.368348	0.767	0.578	1.18185096473125e-105	Forebrain-Telencephalon/Diencephalon
dla1	5.12120935068191e-107	0.466337	0.687	0.533	1.02424187013638e-103	Forebrain-Telencephalon/Diencephalon
cldn5a1	6.54202164281652e-103	0.63646	0.488	0.347	1.3084043285633e-99	Forebrain-Telencephalon/Diencephalon
cyp26c1	1.44489766135879e-100	1.5946	0.417	0.299	2.88979532271759e-97	Forebrain-Telencephalon/Diencephalon
podxl	3.64087081611384e-98	0.612505	0.41	0.276	7.28174163222768e-95	Forebrain-Telencephalon/Diencephalon
six3a	1.15944323700479e-96	1.04388	0.395	0.269	2.31888647400957e-93	Forebrain-Telencephalon/Diencephalon
si:ch73-21g5.71	8.91584125306866e-91	0.894077	0.574	0.457	1.78316825061373e-87	Forebrain-Telencephalon/Diencephalon
cdh6	7.78774849865385e-84	0.797518	0.323	0.214	1.55754969973077e-80	Forebrain-Telencephalon/Diencephalon
prdx1	3.65885081706754e-80	0.815409	0.505	0.392	7.31770163413509e-77	Forebrain-Telencephalon/Diencephalon
zic2a	7.13866464396429e-77	1.07117	0.389	0.283	1.42773292879286e-73	Forebrain-Telencephalon/Diencephalon
lhx5	6.65531255964876e-76	1.0354	0.328	0.233	1.33106251192975e-72	Forebrain-Telencephalon/Diencephalon
si:dkey-85k7.7	2.03266886795108e-73	0.539968	0.325	0.208	4.06533773590215e-70	Forebrain-Telencephalon/Diencephalon
nkx2.4b	3.40013677831722e-64	0.623914	0.276	0.186	6.80027355663444e-61	Forebrain-Telencephalon/Diencephalon
zic2b	2.63082295970082e-63	0.302433	0.25	0.182	5.26164591940164e-60	Forebrain-Telencephalon/Diencephalon
foxg1a	1.45166837080471e-62	1.03478	0.359	0.27	2.90333674160943e-59	Forebrain-Telencephalon/Diencephalon
ntn1b1	1.40978104352699e-61	0.717117	0.36	0.275	2.81956208705397e-58	Forebrain-Telencephalon/Diencephalon
sulf1	3.71495719842268e-58	0.368067	0.257	0.171	7.42991439684535e-55	Forebrain-Telencephalon/Diencephalon
rrm21	1.23166889755827e-56	0.397075	0.831	0.785	2.46333779511653e-53	Forebrain-Telencephalon/Diencephalon
hapln1a1	4.91606201994384e-54	0.304624	0.549	0.46	9.83212403988769e-51	Forebrain-Telencephalon/Diencephalon
cxcl12a	5.47461972338292e-54	0.473087	0.269	0.175	1.09492394467658e-50	Forebrain-Telencephalon/Diencephalon
sfrp51	1.10302575964154e-49	0.835364	0.376	0.298	2.20605151928308e-46	Forebrain-Telencephalon/Diencephalon
olig2	7.04607716408396e-49	1.0805	0.31	0.242	1.40921543281679e-45	Forebrain-Telencephalon/Diencephalon
gfap1	6.60007873979056e-48	0.450057	0.531	0.459	1.32001574795811e-44	Forebrain-Telencephalon/Diencephalon
id2a	4.09271799843209e-44	0.378543	0.4	0.324	8.18543599686418e-41	Forebrain-Telencephalon/Diencephalon
crabp2a	3.36970363111733e-38	0.656627	0.426	0.371	6.73940726223465e-35	Forebrain-Telencephalon/Diencephalon
ackr3b1	6.3502528369124e-33	0.625976	0.422	0.369	1.27005056738248e-29	Forebrain-Telencephalon/Diencephalon
her91	6.73517119274664e-33	0.598389	0.489	0.437	1.34703423854933e-29	Forebrain-Telencephalon/Diencephalon
fzd8a	2.11606994860992e-30	0.637614	0.355	0.295	4.23213989721983e-27	Forebrain-Telencephalon/Diencephalon
cenpf1	1.45768634636127e-29	0.275523	0.377	0.328	2.91537269272254e-26	Forebrain-Telencephalon/Diencephalon
nusap11	4.28740773239205e-28	0.366297	0.495	0.442	8.57481546478409e-25	Forebrain-Telencephalon/Diencephalon
nat8l1	9.71707903572224e-25	0.264134	0.577	0.542	1.94341580714445e-21	Forebrain-Telencephalon/Diencephalon
her4.31	2.57664926817709e-22	0.560917	0.267	0.238	5.15329853635417e-19	Forebrain-Telencephalon/Diencephalon
top2a1	3.91770141235241e-22	0.318404	0.521	0.491	7.83540282470483e-19	Forebrain-Telencephalon/Diencephalon
zic1	3.00040777521155e-20	0.616483	0.323	0.3	6.00081555042309e-17	Forebrain-Telencephalon/Diencephalon
nkx2.1	5.83743127069644e-19	0.752378	0.272	0.229	1.16748625413929e-15	Forebrain-Telencephalon/Diencephalon
mpped2	2.12003304817485e-17	0.330381	0.277	0.253	4.24006609634971e-14	Forebrain-Telencephalon/Diencephalon
igf2b1	5.61016705350345e-17	0.402408	0.341	0.317	1.12203341070069e-13	Forebrain-Telencephalon/Diencephalon
cdca81	1.05698525900627e-15	0.258647	0.456	0.43	2.11397051801255e-12	Forebrain-Telencephalon/Diencephalon
col12a1a	1.90035563410122e-14	0.269979	0.223	0.323	3.80071126820244e-11	Forebrain-Telencephalon/Diencephalon
pitx2	4.39663404347764e-14	0.265154	0.176	0.25	8.79326808695527e-11	Forebrain-Telencephalon/Diencephalon
sp5a	3.13781252461396e-12	0.355229	0.325	0.311	6.27562504922792e-09	Forebrain-Telencephalon/Diencephalon
aspm1	1.04077953694319e-11	0.289035	0.433	0.427	2.08155907388638e-08	Forebrain-Telencephalon/Diencephalon
fabp11a	1.70336016110179e-11	0.574916	0.321	0.304	3.40672032220357e-08	Forebrain-Telencephalon/Diencephalon
nr2f21	3.45038211798735e-11	0.39406	0.493	0.509	6.90076423597471e-08	Forebrain-Telencephalon/Diencephalon
fgfr31	1.58739942053049e-10	0.410794	0.422	0.428	3.17479884106099e-07	Forebrain-Telencephalon/Diencephalon
kif111	6.24945146353883e-10	0.324287	0.489	0.488	1.24989029270777e-06	Forebrain-Telencephalon/Diencephalon
cyp26b11	8.93321915786257e-10	0.928437	0.319	0.32	1.78664383157251e-06	Forebrain-Telencephalon/Diencephalon
pax6a1	2.41942939497722e-06	0.442085	0.409	0.434	0.00483886	Forebrain-Telencephalon/Diencephalon
slit2	4.89040886561597e-05	0.500495	0.323	0.326	0.0978082	Forebrain-Telencephalon/Diencephalon
ube2c	0.000141743	0.329904	0.478	0.498	0.283486	Forebrain-Telencephalon/Diencephalon
kpna21	0.00033023	0.323881	0.443	0.461	0.66046	Forebrain-Telencephalon/Diencephalon
dbx1a1	0.000976256	0.327136	0.206	0.278	1	Forebrain-Telencephalon/Diencephalon
dbx1b1	0.00112849	0.351127	0.221	0.295	1	Forebrain-Telencephalon/Diencephalon
robo41	0.00649924	0.603469	0.318	0.348	1	Forebrain-Telencephalon/Diencephalon
smoc2	0.00871053	0.405618	0.262	0.279	1	Forebrain-Telencephalon/Diencephalon
pmp22a	0	3.13649	0.917	0.243	0	Pharyngeal Arch
cd248b	0	2.39912	0.596	0.277	0	Pharyngeal Arch
tgfbi	0	2.38893	0.659	0.254	0	Pharyngeal Arch
si:dkey-261h17.1	0	1.96619	0.819	0.298	0	Pharyngeal Arch
fibina	0	1.85732	0.57	0.236	0	Pharyngeal Arch
foxc1a	0	1.85498	0.48	0.123	0	Pharyngeal Arch
col5a1	0	1.72807	0.678	0.349	0	Pharyngeal Arch
her6	0	1.6996	0.765	0.407	0	Pharyngeal Arch
twist1a	0	1.56429	0.526	0.104	0	Pharyngeal Arch
tuba8l3	0	1.56113	0.73	0.41	0	Pharyngeal Arch
col1a2	0	1.53966	0.604	0.285	0	Pharyngeal Arch
col2a1b	0	1.51764	0.628	0.278	0	Pharyngeal Arch
col1a1a	0	1.50376	0.619	0.302	0	Pharyngeal Arch
tpm4a	0	1.44787	0.839	0.412	0	Pharyngeal Arch
emp2	0	1.41086	0.64	0.271	0	Pharyngeal Arch
prrx1a	0	1.32045	0.447	0.128	0	Pharyngeal Arch
snai1a	0	1.13101	0.419	0.113	0	Pharyngeal Arch
krt8	0	0.491702	0.87	0.353	0	Pharyngeal Arch
foxc1b	4.66439045072283e-299	1.4148	0.425	0.174	9.32878090144565e-296	Pharyngeal Arch
cdh11	2.33836318397726e-286	1.73711	0.629	0.41	4.67672636795451e-283	Pharyngeal Arch
colec12	1.38677986122394e-280	1.42929	0.496	0.242	2.77355972244788e-277	Pharyngeal Arch
col11a1b	9.02911727401105e-257	1.71038	0.504	0.281	1.80582345480221e-253	Pharyngeal Arch
fkbp9	1.04108630074379e-239	0.902951	0.573	0.3	2.08217260148757e-236	Pharyngeal Arch
cthrc1a	8.39090956170015e-231	2.28852	0.422	0.214	1.67818191234003e-227	Pharyngeal Arch
hey1	1.17386594291889e-227	1.24698	0.474	0.249	2.34773188583778e-224	Pharyngeal Arch
ahnak	1.97639703517716e-206	0.54453	0.495	0.23	3.95279407035431e-203	Pharyngeal Arch
flna	7.0150950206655e-181	0.690394	0.539	0.315	1.4030190041331e-177	Pharyngeal Arch
fli1a	1.22503246756196e-176	0.785687	0.381	0.194	2.45006493512392e-173	Pharyngeal Arch
ppib	3.06775378236258e-175	0.583259	0.911	0.762	6.13550756472517e-172	Pharyngeal Arch
col12a1a1	7.39452915344764e-174	1.37046	0.488	0.309	1.47890583068953e-170	Pharyngeal Arch
fkbp7	1.40478419620603e-149	0.53894	0.284	0.133	2.80956839241206e-146	Pharyngeal Arch
postnb	2.82107981380737e-148	1.00317	0.499	0.303	5.64215962761474e-145	Pharyngeal Arch
alcama	1.88027114725795e-140	1.11958	0.439	0.273	3.7605422945159e-137	Pharyngeal Arch
actb2	1.95888208117197e-137	0.361838	0.999	0.984	3.91776416234395e-134	Pharyngeal Arch
asph	1.22265687758559e-132	0.56999	0.547	0.349	2.44531375517117e-129	Pharyngeal Arch
fn1a	3.22607318728679e-132	0.457907	0.395	0.226	6.45214637457358e-129	Pharyngeal Arch
calua	1.71980384213529e-124	0.8011	0.493	0.316	3.43960768427057e-121	Pharyngeal Arch
cxcl12a1	1.8622990518235e-112	0.899383	0.299	0.174	3.724598103647e-109	Pharyngeal Arch
sparc	6.3017766137562e-105	0.469654	0.692	0.534	1.26035532275124e-101	Pharyngeal Arch
tmem88b	2.52717401018002e-101	0.672049	0.275	0.171	5.05434802036003e-98	Pharyngeal Arch
rrbp1b	1.03852959517984e-99	0.496044	0.287	0.174	2.07705919035969e-96	Pharyngeal Arch
cxcl12b	2.61586380253058e-92	0.854978	0.331	0.213	5.23172760506116e-89	Pharyngeal Arch
vasna	1.50199685534391e-91	0.935759	0.337	0.227	3.00399371068783e-88	Pharyngeal Arch
tpm3	9.66634268216781e-87	0.307331	0.815	0.692	1.93326853643356e-83	Pharyngeal Arch
ssr3	2.20579694566019e-86	0.498632	0.722	0.584	4.41159389132038e-83	Pharyngeal Arch
cd248a	5.7347708600889e-85	0.975663	0.318	0.215	1.14695417201778e-81	Pharyngeal Arch
rbp5	5.5940008044387e-76	0.693954	0.396	0.291	1.11880016088774e-72	Pharyngeal Arch
col1a1b	9.35199952213826e-76	0.427772	0.352	0.239	1.87039990442765e-72	Pharyngeal Arch
akap12b2	1.14819331589383e-67	1.18139	0.632	0.586	2.29638663178765e-64	Pharyngeal Arch
ndnf	5.80858086655388e-64	1.22519	0.384	0.304	1.16171617331078e-60	Pharyngeal Arch
eya1	4.05229289748919e-63	0.807348	0.348	0.262	8.10458579497838e-60	Pharyngeal Arch
dcn	1.26202913728568e-57	0.93949	0.343	0.265	2.52405827457137e-54	Pharyngeal Arch
serpinh1b	4.64855269086581e-57	0.480072	0.282	0.203	9.29710538173162e-54	Pharyngeal Arch
cx43.41	1.38251351901003e-56	0.306972	0.742	0.631	2.76502703802007e-53	Pharyngeal Arch
tjp1a	8.58258373134735e-55	0.726845	0.346	0.279	1.71651674626947e-51	Pharyngeal Arch
ssr4	6.0711424888067e-54	0.337105	0.696	0.59	1.21422849776134e-50	Pharyngeal Arch
id31	6.14955904083779e-46	0.342187	0.554	0.461	1.22991180816756e-42	Pharyngeal Arch
loxl2b	6.20768836492347e-46	0.893443	0.299	0.241	1.24153767298469e-42	Pharyngeal Arch
zfp36l2	1.95295890593444e-45	0.488385	0.258	0.21	3.90591781186888e-42	Pharyngeal Arch
p4hb	4.54694027922422e-44	0.408827	0.593	0.539	9.09388055844844e-41	Pharyngeal Arch
met	8.10599820224123e-44	0.350142	0.099	0.265	1.62119964044825e-40	Pharyngeal Arch
ssr2	2.44978268565434e-43	0.327622	0.69	0.593	4.89956537130868e-40	Pharyngeal Arch
vcanb	2.72598811417852e-43	1.03462	0.099	0.251	5.45197622835703e-40	Pharyngeal Arch
snd1	2.09010519805421e-41	0.354577	0.645	0.589	4.18021039610841e-38	Pharyngeal Arch
ostc	7.83485377311652e-39	0.410667	0.63	0.595	1.5669707546233e-35	Pharyngeal Arch
xbp1	5.61926770488156e-32	0.340268	0.696	0.642	1.12385354097631e-28	Pharyngeal Arch
ednraa	1.24177994010047e-31	0.912477	0.31	0.266	2.48355988020094e-28	Pharyngeal Arch
her92	2.24558904843826e-29	0.310551	0.492	0.437	4.49117809687651e-26	Pharyngeal Arch
col2a1a1	5.73959879021406e-28	1.68755	0.172	0.339	1.14791975804281e-24	Pharyngeal Arch
marcksl1b1	1.53245058690416e-23	0.48401	0.886	0.833	3.06490117380833e-20	Pharyngeal Arch
matn4	2.15588174478373e-21	1.4242	0.297	0.271	4.31176348956746e-18	Pharyngeal Arch
lum	5.21800411112587e-21	0.359444	0.138	0.257	1.04360082222517e-17	Pharyngeal Arch
tfap2a	1.46149541468535e-20	0.448607	0.251	0.237	2.9229908293707e-17	Pharyngeal Arch
col4a5	2.72470025525088e-20	0.858538	0.433	0.428	5.44940051050176e-17	Pharyngeal Arch
cyp26c11	9.71224754293383e-19	1.23407	0.178	0.312	1.94244950858677e-15	Pharyngeal Arch
pcdh18b	1.58881764302726e-16	0.592054	0.341	0.334	3.17763528605452e-13	Pharyngeal Arch
col11a1a	5.0532806430793e-14	0.347021	0.305	0.289	1.01065612861586e-10	Pharyngeal Arch
col15a1b	4.11414972357534e-08	0.331781	0.157	0.263	8.22829944715069e-05	Pharyngeal Arch
fzd8a1	4.70228596586698e-08	0.313033	0.197	0.304	9.40457193173397e-05	Pharyngeal Arch
slit3	1.59652102845656e-06	0.323479	0.257	0.278	0.00319304	Pharyngeal Arch
igfbp5b	0.00185426	0.581244	0.225	0.261	1	Pharyngeal Arch
hbae3	0	8.29212	0.981	0.347	0	Erythroid
slc4a1a	0	4.92466	0.987	0.246	0	Erythroid
cahz	0	4.3686	0.956	0.201	0	Erythroid
alas2	0	4.0457	0.962	0.21	0	Erythroid
tspo	0	3.67643	0.966	0.191	0	Erythroid
blvrb	0	3.63785	0.969	0.182	0	Erythroid
cpox	0	3.5755	0.967	0.254	0	Erythroid
nt5c2l1	0	3.42287	0.961	0.183	0	Erythroid
urod	0	2.98896	0.943	0.189	0	Erythroid
tmem14ca	0	2.85287	0.901	0.176	0	Erythroid
nmt1b	0	2.85003	0.934	0.15	0	Erythroid
hmbsa	0	2.84543	0.945	0.184	0	Erythroid
blf	0	2.773	0.921	0.086	0	Erythroid
hmbsb	0	2.72151	0.932	0.198	0	Erythroid
epb41b	0	2.59133	0.894	0.151	0	Erythroid
sptb	0	2.42022	0.88	0.201	0	Erythroid
fth1a	0	2.41753	0.993	0.803	0	Erythroid
prdx2	0	2.41382	0.993	0.817	0	Erythroid
abcb10	0	2.36876	0.922	0.236	0	Erythroid
zgc:56095	0	2.358	0.972	0.504	0	Erythroid
zgc:163057	0	2.15507	0.9	0.18	0	Erythroid
hdr	0	2.1	0.854	0.148	0	Erythroid
uros	0	2.07745	0.896	0.16	0	Erythroid
rhd	0	2.07731	0.888	0.256	0	Erythroid
alad	0	2.03086	0.87	0.206	0	Erythroid
rfesd	0	2.01465	0.652	0.096	0	Erythroid
fam210b	0	1.97806	0.888	0.254	0	Erythroid
slc11a2	0	1.9746	0.878	0.241	0	Erythroid
txn	0	1.91164	0.873	0.201	0	Erythroid
aqp1a.1	0	1.90637	0.898	0.217	0	Erythroid
klf17	0	1.87292	0.797	0.121	0	Erythroid
arl4aa	0	1.84862	0.898	0.249	0	Erythroid
glrx5	0	1.62587	0.889	0.266	0	Erythroid
znfl2a	0	1.55814	0.788	0.148	0	Erythroid
phlda2	0	1.35885	0.72	0.181	0	Erythroid
ucp2	0	1.28129	0.743	0.163	0	Erythroid
tmod4	0	1.2741	0.689	0.19	0	Erythroid
anxa11a	0	1.26612	0.817	0.227	0	Erythroid
zgc:66433	0	1.25756	0.725	0.199	0	Erythroid
tal1	0	1.23542	0.719	0.074	0	Erythroid
ell2	0	1.21078	0.709	0.198	0	Erythroid
klf1	0	1.07595	0.693	0.277	0	Erythroid
pabpc1b	0	1.06439	0.728	0.298	0	Erythroid
ikzf1	0	1.03529	0.574	0.199	0	Erythroid
histh1l	0	1.02069	0.854	0.42	0	Erythroid
tmem120a	0	0.965558	0.605	0.19	0	Erythroid
lmo2	0	0.940828	0.693	0.105	0	Erythroid
snx5	0	0.870551	0.69	0.262	0	Erythroid
calm1a	0	0.849427	0.885	0.46	0	Erythroid
clic2	0	0.847225	0.519	0.098	0	Erythroid
svila	0	0.82465	0.573	0.185	0	Erythroid
rbm24a	0	0.76927	0.583	0.159	0	Erythroid
vamp5	0	0.748418	0.678	0.27	0	Erythroid
f13a1b	0	0.66543	0.627	0.091	0	Erythroid
tbx6	0	0.652964	0.454	0.074	0	Erythroid
setx	0	0.646614	0.498	0.237	0	Erythroid
rpz5	0	0.627307	0.437	0.19	0	Erythroid
atp2b1a	0	0.612442	0.617	0.254	0	Erythroid
cox17	0	0.612092	0.625	0.317	0	Erythroid
smchd1	0	0.608511	0.459	0.173	0	Erythroid
cldng	0	0.604803	0.419	0.058	0	Erythroid
cbfa2t3	0	0.501849	0.729	0.355	0	Erythroid
rnaseka	0	0.367981	0.49	0.181	0	Erythroid
atp6v1ba	0	0.294393	0.744	0.44	0	Erythroid
reep5	2.52926513655571e-286	0.515371	0.642	0.348	5.05853027311142e-283	Erythroid
klf3	6.05743190488847e-284	0.449543	0.409	0.167	1.21148638097769e-280	Erythroid
arl4ab	9.17209934609747e-272	0.282744	0.26	0.059	1.83441986921949e-268	Erythroid
sec22ba	5.92755523587382e-266	0.284938	0.331	0.126	1.18551104717476e-262	Erythroid
ncs1a	4.88742377584813e-235	0.485225	0.376	0.158	9.77484755169626e-232	Erythroid
atp6v1c1b	2.40804821856187e-214	0.354772	0.413	0.223	4.81609643712374e-211	Erythroid
glrx	3.93848895667127e-195	0.419405	0.541	0.32	7.87697791334255e-192	Erythroid
atp6v0a1a	9.46418992710547e-185	0.261614	0.423	0.246	1.89283798542109e-181	Erythroid
tfr1a	2.48006774192384e-150	0.617986	0.39	0.229	4.96013548384768e-147	Erythroid
anxa13l	7.62233316154076e-128	0.311386	0.32	0.178	1.52446663230815e-124	Erythroid
pacsin3	5.52937869559581e-63	0.368484	0.352	0.235	1.10587573911916e-59	Erythroid
klf2b	5.95091551159051e-59	0.262132	0.344	0.246	1.1901831023181e-55	Erythroid
sgk2a	3.3570827187996e-34	0.377167	0.265	0.198	6.7141654375992e-31	Erythroid
slc1a3a	0	3.23734	0.846	0.452	0	Spinal Cord
gfap2	0	1.91942	0.784	0.449	0	Spinal Cord
ldlrad2	0	1.70722	0.461	0.161	0	Spinal Cord
vim	0	1.66326	0.572	0.218	0	Spinal Cord
mdka2	0	1.5035	0.955	0.723	0	Spinal Cord
hoxb9a	0	1.42825	0.531	0.15	0	Spinal Cord
hoxc3a	0	1.28685	0.518	0.155	0	Spinal Cord
fosab2	3.20728665584371e-266	1.35644	0.889	0.701	6.41457331168743e-263	Spinal Cord
her122	1.4121483266092e-236	1.6667	0.657	0.373	2.82429665321841e-233	Spinal Cord
dla2	1.19841878442118e-231	0.702916	0.801	0.53	2.39683756884236e-228	Spinal Cord
tuba1a1	2.30819985747822e-218	0.58954	0.945	0.725	4.61639971495645e-215	Spinal Cord
col4a51	8.55030800141771e-212	0.971838	0.655	0.419	1.71006160028354e-208	Spinal Cord
hoxb3a1	3.60627045516864e-210	0.997141	0.529	0.252	7.21254091033729e-207	Spinal Cord
sox19a2	1.8687238119995e-201	0.898797	0.767	0.537	3.73744762399899e-198	Spinal Cord
tuba1c1	1.42641302662809e-184	0.337356	0.944	0.747	2.85282605325618e-181	Spinal Cord
hoxa9b	3.30076544543083e-159	0.795027	0.265	0.098	6.60153089086166e-156	Spinal Cord
hapln1a2	1.75071518392067e-154	1.06269	0.628	0.457	3.50143036784135e-151	Spinal Cord
nova22	9.75547102562472e-154	0.463893	0.925	0.722	1.95109420512494e-150	Spinal Cord
col11a1a1	2.01583822109866e-152	0.58268	0.503	0.281	4.03167644219732e-149	Spinal Cord
sox32	2.12846343129272e-148	0.736264	0.739	0.543	4.25692686258544e-145	Spinal Cord
sox22	4.039735398204e-136	0.758802	0.734	0.571	8.079470796408e-133	Spinal Cord
si:ch73-21g5.72	7.09851082210595e-134	1.19719	0.621	0.456	1.41970216442119e-130	Spinal Cord
sp8a	2.18298541828726e-131	0.803052	0.368	0.197	4.36597083657451e-128	Spinal Cord
hoxb8a	8.54065844401538e-126	0.91422	0.272	0.126	1.70813168880308e-122	Spinal Cord
si:ch211-251b21.1	2.74421466504138e-125	3.14651	0.414	0.259	5.48842933008276e-122	Spinal Cord
fgfr32	2.51610705695248e-114	0.806905	0.578	0.422	5.03221411390496e-111	Spinal Cord
rrm22	9.03336189796431e-110	0.633774	0.876	0.784	1.80667237959286e-106	Spinal Cord
ndnf1	1.12005065062765e-106	0.960776	0.454	0.302	2.2401013012553e-103	Spinal Cord
dnmt3ab	1.5819551047035e-99	0.931278	0.322	0.195	3.163910209407e-96	Spinal Cord
pkd1b	5.4523759432578e-99	1.26255	0.366	0.234	1.09047518865156e-95	Spinal Cord
pax6b	1.56814525996878e-93	0.993003	0.505	0.388	3.13629051993757e-90	Spinal Cord
cdkn1ca1	2.62425437010476e-82	0.639598	0.613	0.483	5.24850874020953e-79	Spinal Cord
fabp31	3.24099522811459e-81	0.368688	0.957	0.865	6.48199045622918e-78	Spinal Cord
atf31	5.50767588820147e-77	0.878816	0.519	0.396	1.10153517764029e-73	Spinal Cord
raraa	1.98434172428725e-76	0.461559	0.252	0.158	3.9686834485745e-73	Spinal Cord
pou3f3b1	9.07985426801921e-75	0.735138	0.602	0.498	1.81597085360384e-71	Spinal Cord
lipg1	1.59875145682032e-66	0.920155	0.48	0.393	3.19750291364064e-63	Spinal Cord
fabp7a1	1.06497604443555e-65	0.739041	0.576	0.483	2.1299520888711e-62	Spinal Cord
akap12b3	2.38469495944603e-61	0.293316	0.727	0.582	4.76938991889206e-58	Spinal Cord
marcksl1b2	3.83992595731609e-56	0.260686	0.95	0.831	7.67985191463218e-53	Spinal Cord
mdkb2	3.55736758121253e-55	0.944116	0.541	0.468	7.11473516242505e-52	Spinal Cord
her15.12	1.62423189771471e-49	0.848324	0.561	0.474	3.24846379542941e-46	Spinal Cord
ackr3b2	1.1506713283537e-47	0.595574	0.448	0.369	2.30134265670739e-44	Spinal Cord
pax6a2	1.50622544366262e-47	0.711186	0.501	0.43	3.01245088732523e-44	Spinal Cord
rgcc	3.42057427913955e-44	0.764576	0.351	0.282	6.8411485582791e-41	Spinal Cord
dld1	6.48923775612074e-43	0.609874	0.469	0.399	1.29784755122415e-39	Spinal Cord
cx43.42	1.30834325066002e-42	0.296723	0.711	0.634	2.61668650132004e-39	Spinal Cord
igf2b2	6.50284832397865e-42	1.13538	0.376	0.316	1.30056966479573e-38	Spinal Cord
crabp2a1	5.03017279933242e-36	0.771325	0.423	0.372	1.00603455986648e-32	Spinal Cord
prdm12b1	7.71675547086132e-35	0.28948	0.106	0.263	1.54335109417226e-31	Spinal Cord
nusap12	3.91146428914994e-31	0.637327	0.483	0.444	7.82292857829988e-28	Spinal Cord
cldn5a2	3.0727062741863e-29	0.511371	0.396	0.353	6.14541254837259e-26	Spinal Cord
lfng2	3.27124416180012e-25	0.295031	0.564	0.526	6.54248832360024e-22	Spinal Cord
mki671	4.54712622221555e-25	0.255831	0.327	0.305	9.0942524444311e-22	Spinal Cord
col2a1a2	1.13288510442332e-23	0.512298	0.358	0.33	2.26577020884665e-20	Spinal Cord
dbx1b2	4.07163613642951e-19	0.450734	0.163	0.297	8.14327227285901e-16	Spinal Cord
cenpf2	5.53883634259072e-19	0.326646	0.34	0.331	1.10776726851814e-15	Spinal Cord
nat8l2	2.1944069378041e-17	0.486341	0.529	0.544	4.3888138756082e-14	Spinal Cord
col5a2a	4.04106022880537e-16	0.45313	0.278	0.262	8.08212045761073e-13	Spinal Cord
chac1	6.9302979926263e-16	0.453349	0.563	0.577	1.38605959852526e-12	Spinal Cord
itga6a	1.00780534512713e-15	0.622385	0.321	0.309	2.01561069025426e-12	Spinal Cord
top2a2	5.5700009311952e-15	0.398152	0.492	0.492	1.11400018623904e-11	Spinal Cord
foxb1a1	1.30786206891572e-14	0.638113	0.288	0.277	2.61572413783145e-11	Spinal Cord
prss35	1.134639853906e-13	0.940342	0.276	0.263	2.269279707812e-10	Spinal Cord
tfap2b	7.02239773465332e-12	0.383775	0.146	0.255	1.40447954693066e-08	Spinal Cord
cdc201	1.20514261021882e-09	0.402206	0.357	0.38	2.41028522043764e-06	Spinal Cord
cdca82	3.90581861385445e-08	0.326647	0.406	0.432	7.8116372277089e-05	Spinal Cord
olig21	8.87405551049233e-08	0.739648	0.147	0.25	0.000177481	Spinal Cord
col12a1a2	4.90756204267056e-07	0.536989	0.303	0.319	0.000981512	Spinal Cord
meis2a1	1.62593165794295e-06	0.338606	0.379	0.4	0.00325186	Spinal Cord
pcdh191	2.05288878069349e-06	0.310161	0.408	0.439	0.00410578	Spinal Cord
jag1a1	2.17907350879169e-05	0.574145	0.183	0.28	0.0435815	Spinal Cord
robo42	2.66618200800997e-05	0.351268	0.25	0.351	0.0533236	Spinal Cord
lbx1b1	4.7624700266418e-05	0.586783	0.175	0.255	0.0952494	Spinal Cord
ntn1a1	6.5528604809136e-05	0.40562	0.351	0.38	0.131057	Spinal Cord
cygb1	9.32713566676849e-05	0.530458	0.275	0.3	0.186543	Spinal Cord
aspm2	0.000160903	0.488393	0.385	0.429	0.321807	Spinal Cord
col14a1a	0.000390404	0.273017	0.249	0.271	0.780807	Spinal Cord
cenpe1	0.00144167	0.29548	0.313	0.364	1	Spinal Cord
nkx6.11	0.00233376	0.451004	0.231	0.318	1	Spinal Cord
ube2c1	0.00291861	0.27186	0.379	0.502	1	Spinal Cord
dlb	0	4.09375	0.961	0.374	0	Caudal Neuron
nhlh2	0	3.64081	0.755	0.301	0	Caudal Neuron
gadd45gb.11	0	3.53748	0.895	0.438	0	Caudal Neuron
elavl3	0	3.50383	0.997	0.526	0	Caudal Neuron
dla3	0	2.91759	0.851	0.527	0	Caudal Neuron
ebf2	0	2.80551	0.855	0.261	0	Caudal Neuron
insm1a	0	2.73831	0.682	0.289	0	Caudal Neuron
scrt2	0	2.70585	0.56	0.133	0	Caudal Neuron
vim1	0	2.58407	0.644	0.214	0	Caudal Neuron
onecut1	0	2.52507	0.669	0.303	0	Caudal Neuron
neurod4	0	2.39951	0.586	0.281	0	Caudal Neuron
myt1a	0	2.36671	0.86	0.388	0	Caudal Neuron
cdkn1ca2	0	2.10899	0.853	0.472	0	Caudal Neuron
hes6	0	2.07215	0.842	0.363	0	Caudal Neuron
celf3a	0	1.82254	0.728	0.379	0	Caudal Neuron
tubb5	0	1.78944	0.954	0.728	0	Caudal Neuron
nova23	0	1.7283	0.995	0.718	0	Caudal Neuron
fstl1a	0	1.49507	0.507	0.204	0	Caudal Neuron
rtn1a	0	1.42286	0.713	0.352	0	Caudal Neuron
tuba1a2	0	1.4196	0.975	0.722	0	Caudal Neuron
tuba1c2	0	1.19179	0.963	0.746	0	Caudal Neuron
fabp32	0	0.983932	0.989	0.863	0	Caudal Neuron
im:7152348	1.85378747308064e-294	2.05807	0.543	0.284	3.70757494616129e-291	Caudal Neuron
plk3	6.39259178657561e-286	1.60348	0.543	0.271	1.27851835731512e-282	Caudal Neuron
tmsb	4.60086685453472e-278	1.73518	0.624	0.371	9.20173370906944e-275	Caudal Neuron
insm1b	1.99936149935398e-252	2.34548	0.493	0.257	3.99872299870795e-249	Caudal Neuron
onecutl	2.20993122310468e-242	1.93822	0.51	0.278	4.41986244620935e-239	Caudal Neuron
actb21	6.1832915861534e-223	0.474805	0.998	0.984	1.23665831723068e-219	Caudal Neuron
pou3f11	5.06354064987548e-205	1.45037	0.646	0.466	1.0127081299751e-201	Caudal Neuron
itm2cb	9.6763302993416e-204	0.953434	0.355	0.153	1.93526605986832e-200	Caudal Neuron
dld2	4.36500264207107e-181	2.04697	0.559	0.395	8.73000528414213e-178	Caudal Neuron
olig4	1.48603783910481e-180	1.38191	0.299	0.12	2.97207567820962e-177	Caudal Neuron
tob1b	1.18576992703617e-170	1.06938	0.58	0.393	2.37153985407234e-167	Caudal Neuron
lima1a	3.02603111071247e-162	1.15105	0.526	0.337	6.05206222142494e-159	Caudal Neuron
cbfa2t31	3.45007315496949e-154	1.45484	0.534	0.376	6.90014630993897e-151	Caudal Neuron
marcksl1b3	4.64069383984117e-147	0.530157	0.971	0.829	9.28138767968234e-144	Caudal Neuron
epb41a	9.14203128969316e-146	1.3625	0.556	0.412	1.82840625793863e-142	Caudal Neuron
pcdh18b1	1.16050219303316e-141	1.70055	0.48	0.328	2.32100438606632e-138	Caudal Neuron
hspa5	1.64846090117245e-139	1.03928	0.728	0.624	3.29692180234491e-136	Caudal Neuron
cep131	1.81302107359368e-138	1.12103	0.316	0.166	3.62604214718735e-135	Caudal Neuron
gng2	2.2254231304767e-128	1.06563	0.457	0.302	4.45084626095341e-125	Caudal Neuron
sept5a	6.59416463741458e-126	1.11509	0.351	0.208	1.31883292748292e-122	Caudal Neuron
dpysl3	3.28564800833344e-105	1.03434	0.49	0.359	6.57129601666687e-102	Caudal Neuron
ptmaa	3.73207844015681e-83	0.387406	0.917	0.851	7.46415688031362e-80	Caudal Neuron
atp6v0ca	2.55346965474503e-67	0.264159	0.789	0.796	5.10693930949006e-64	Caudal Neuron
hoxb3a2	8.90003916137009e-67	1.01119	0.341	0.259	1.78000783227402e-63	Caudal Neuron
cx43.43	3.92841265628338e-65	0.601138	0.691	0.634	7.85682531256677e-62	Caudal Neuron
rnasekb	5.23941900049313e-65	0.716419	0.354	0.271	1.04788380009863e-61	Caudal Neuron
pou3f3b2	1.89304969849806e-62	0.691707	0.567	0.499	3.78609939699612e-59	Caudal Neuron
tal2	6.20860811293064e-60	0.807369	0.079	0.262	1.24172162258613e-56	Caudal Neuron
crabp1b	2.50190349875851e-54	0.339088	0.084	0.264	5.00380699751702e-51	Caudal Neuron
scrt1a	3.718103258637e-52	1.53533	0.298	0.223	7.43620651727399e-49	Caudal Neuron
cited4b1	2.46423862101571e-51	0.563025	0.423	0.367	4.92847724203143e-48	Caudal Neuron
zgc:1011001	1.80577427251341e-48	0.316143	0.094	0.278	3.61154854502682e-45	Caudal Neuron
prdm12b2	1.62994483948977e-43	0.742365	0.095	0.264	3.25988967897954e-40	Caudal Neuron
gadd45ga	1.642132106696e-42	0.806655	0.261	0.214	3.28426421339201e-39	Caudal Neuron
irx1a1	1.95773636028084e-42	1.10141	0.361	0.305	3.91547272056168e-39	Caudal Neuron
foxn4	4.31783371221417e-41	0.782472	0.108	0.276	8.63566742442834e-38	Caudal Neuron
stmn1b	1.91196636704824e-40	0.844914	0.36	0.304	3.82393273409648e-37	Caudal Neuron
lfng3	5.23812010952677e-40	0.825342	0.537	0.527	1.04762402190535e-36	Caudal Neuron
lbx1b2	4.45148800647147e-39	0.313616	0.101	0.259	8.90297601294294e-36	Caudal Neuron
neurog1	2.11412103364069e-37	0.96964	0.276	0.227	4.22824206728137e-34	Caudal Neuron
pou2f2a	2.25267698933392e-37	0.277241	0.109	0.265	4.50535397866785e-34	Caudal Neuron
nr2f22	1.30023170385622e-35	0.699973	0.524	0.507	2.60046340771245e-32	Caudal Neuron
prtga1	4.53172495804619e-33	1.20779	0.483	0.471	9.06344991609238e-30	Caudal Neuron
calr	4.57438549004543e-32	0.572155	0.621	0.636	9.14877098009085e-29	Caudal Neuron
gsx11	3.89942039282022e-31	0.524908	0.092	0.253	7.79884078564043e-28	Caudal Neuron
olig22	1.06466685540589e-29	0.393309	0.099	0.252	2.12933371081179e-26	Caudal Neuron
hapln1a3	1.57674787037664e-25	0.657137	0.469	0.464	3.15349574075327e-22	Caudal Neuron
tfap2b1	5.76209958744119e-25	0.839708	0.124	0.256	1.15241991748824e-21	Caudal Neuron
meis3	7.71944181222948e-25	0.967996	0.334	0.313	1.5438883624459e-21	Caudal Neuron
irx1b	9.02438120180747e-25	0.282596	0.139	0.291	1.80487624036149e-21	Caudal Neuron
btg1	7.4653256131923e-24	0.3311	0.28	0.269	1.49306512263846e-20	Caudal Neuron
st8sia1	4.28640312222655e-22	0.886035	0.352	0.342	8.57280624445309e-19	Caudal Neuron
ascl1a	4.57754526783118e-21	0.565987	0.161	0.303	9.15509053566236e-18	Caudal Neuron
meis2a2	3.56208479885521e-19	0.707039	0.397	0.399	7.12416959771042e-16	Caudal Neuron
xbp11	8.54976872906018e-19	0.262879	0.651	0.645	1.70995374581204e-15	Caudal Neuron
mab21l1	8.99225577482934e-17	0.534244	0.166	0.298	1.79845115496587e-13	Caudal Neuron
atp6v0cb	4.25760555075931e-16	0.496406	0.322	0.319	8.51521110151861e-13	Caudal Neuron
si:ch73-21g5.73	1.96688864247676e-15	1.01306	0.446	0.464	3.93377728495352e-12	Caudal Neuron
elmo1	4.95388581895693e-15	0.646997	0.38	0.391	9.90777163791385e-12	Caudal Neuron
adcyap1b	7.5632463635909e-15	0.590709	0.146	0.265	1.51264927271818e-11	Caudal Neuron
serp1	1.2714995798272e-14	0.348012	0.506	0.521	2.5429991596544e-11	Caudal Neuron
sec61a1	3.42121717055701e-14	0.289624	0.536	0.572	6.84243434111402e-11	Caudal Neuron
cadm4	3.51364616607128e-12	0.303114	0.148	0.268	7.02729233214256e-09	Caudal Neuron
zgc:113442	8.90995019623589e-11	0.585432	0.455	0.521	1.78199003924718e-07	Caudal Neuron
vamp1	3.03366093062247e-10	0.467657	0.151	0.255	6.06732186124494e-07	Caudal Neuron
si:ch211-161h7.8	4.09966242012201e-08	0.370445	0.263	0.395	8.19932484024402e-05	Caudal Neuron
tsc22d1	6.68849977751635e-07	0.486107	0.335	0.369	0.0013377	Caudal Neuron
nkx6.12	1.80968259315972e-05	0.749161	0.219	0.318	0.0361937	Caudal Neuron
gfap3	0.00131002	0.400387	0.411	0.465	1	Caudal Neuron
tuba8l31	0.00266357	1.09966	0.359	0.428	1	Caudal Neuron
zic2a1	0	1.62552	0.617	0.275	0	Hindbrain
zic11	0	1.55421	0.59	0.289	0	Hindbrain
mdkb3	0	1.50034	0.855	0.455	0	Hindbrain
fabp33	0	0.925043	0.992	0.863	0	Hindbrain
mdka3	9.67019407486605e-305	0.825361	0.981	0.722	1.93403881497321e-301	Hindbrain
casz1	4.03694759283367e-267	2.01184	0.547	0.301	8.07389518566734e-264	Hindbrain
zic2b1	3.81957048568016e-266	1.13793	0.45	0.174	7.63914097136031e-263	Hindbrain
rrm23	2.93198682637657e-254	1.00253	0.942	0.781	5.86397365275313e-251	Hindbrain
sox33	4.19395643405544e-249	1.02832	0.79	0.541	8.38791286811088e-246	Hindbrain
sox23	2.75911611237571e-239	1.06352	0.782	0.569	5.51823222475142e-236	Hindbrain
lfng4	2.50029228089511e-180	0.950374	0.72	0.52	5.00058456179021e-177	Hindbrain
cdh61	6.82596850480002e-175	1.22236	0.412	0.211	1.36519370096e-171	Hindbrain
marcksl1b4	6.94294652189255e-166	0.520309	0.979	0.829	1.38858930437851e-162	Hindbrain
her123	9.72876619930852e-166	1.43188	0.587	0.375	1.9457532398617e-162	Hindbrain
pou3f3b3	6.87346826113088e-164	0.872846	0.681	0.495	1.37469365222618e-160	Hindbrain
id2a1	2.6800002299182e-163	0.943038	0.523	0.319	5.36000045983639e-160	Hindbrain
fosab3	1.10842912228765e-134	0.983955	0.84	0.703	2.21685824457531e-131	Hindbrain
pou3f12	1.55821070520299e-131	1.08856	0.611	0.468	3.11642141040597e-128	Hindbrain
nova24	1.21489227698656e-126	0.355451	0.912	0.722	2.42978455397311e-123	Hindbrain
akap12b4	4.103196436633e-125	0.47149	0.785	0.58	8.206392873266e-122	Hindbrain
irx1b1	1.72603296584169e-116	1.14064	0.426	0.278	3.45206593168338e-113	Hindbrain
dla4	7.32598688317877e-101	0.571069	0.677	0.535	1.46519737663575e-97	Hindbrain
dld3	2.22594271503585e-73	0.963047	0.499	0.398	4.4518854300717e-70	Hindbrain
cdkn1ca3	4.54592633552815e-70	0.742782	0.578	0.485	9.09185267105631e-67	Hindbrain
hoxb3a3	9.3450210169802e-62	0.726173	0.335	0.26	1.86900420339604e-58	Hindbrain
atf32	4.04244496159473e-55	0.815642	0.477	0.397	8.08488992318947e-52	Hindbrain
fgfr33	4.41681184173905e-55	0.802078	0.493	0.425	8.8336236834781e-52	Hindbrain
pcdh192	5.62380717474001e-54	0.58927	0.509	0.435	1.124761434948e-50	Hindbrain
mki672	8.85294466330723e-51	0.417989	0.361	0.303	1.77058893266145e-47	Hindbrain
nr2f23	1.58452188227419e-48	0.847318	0.546	0.506	3.16904376454837e-45	Hindbrain
id12	1.73178211004036e-48	0.618363	0.651	0.567	3.46356422008072e-45	Hindbrain
nusap13	2.88374380850752e-43	0.657021	0.496	0.443	5.76748761701504e-40	Hindbrain
sox19a3	5.97961242280499e-43	0.456937	0.609	0.544	1.195922484561e-39	Hindbrain
top2a3	1.03592924183494e-32	0.57498	0.519	0.491	2.07185848366987e-29	Hindbrain
id32	3.44983467140226e-31	0.387403	0.511	0.464	6.89966934280453e-28	Hindbrain
her15.13	2.68331961345702e-27	0.61094	0.512	0.476	5.36663922691403e-24	Hindbrain
her22	1.20555661229205e-26	0.375716	0.369	0.325	2.41111322458409e-23	Hindbrain
cldn5a3	2.90299793959898e-19	0.40178	0.362	0.354	5.80599587919797e-16	Hindbrain
cdca83	4.36242783274324e-18	0.513746	0.425	0.431	8.72485566548648e-15	Hindbrain
si:ch73-21g5.74	5.1093758065567e-18	0.703325	0.462	0.463	1.02187516131134e-14	Hindbrain
cenpf3	2.17279401495404e-17	0.331982	0.325	0.331	4.34558802990807e-14	Hindbrain
si:ch211-69g19.21	6.7746413971778e-16	0.250783	0.256	0.277	1.35492827943556e-12	Hindbrain
gadd45gb.12	9.59846104758568e-14	0.569368	0.448	0.458	1.91969220951714e-10	Hindbrain
cdc202	1.34340691036201e-12	0.416543	0.359	0.38	2.68681382072402e-09	Hindbrain
tfap2b2	8.67040183316913e-12	0.461835	0.141	0.255	1.73408036663383e-08	Hindbrain
aspm3	1.58653398887043e-11	0.531631	0.403	0.429	3.17306797774087e-08	Hindbrain
crabp2a2	5.28147324021599e-11	0.729795	0.354	0.375	1.0562946480432e-07	Hindbrain
smoc21	7.6373177719289e-11	0.418571	0.171	0.282	1.52746355438578e-07	Hindbrain
pax6a3	6.07031171172151e-10	0.287129	0.293	0.439	1.2140623423443e-06	Hindbrain
her93	7.8589252568842e-10	0.352485	0.427	0.44	1.57178505137684e-06	Hindbrain
myca	2.71881174655848e-07	0.622216	0.31	0.334	0.000543762	Hindbrain
cenpe2	1.3353434143961e-06	0.390145	0.319	0.364	0.00267069	Hindbrain
prss351	4.24556076461892e-06	0.459902	0.171	0.268	0.00849112	Hindbrain
rfx41	1.21438842723272e-05	0.286604	0.169	0.29	0.0242878	Hindbrain
nat8l3	2.99080448724248e-05	0.290198	0.484	0.546	0.0598161	Hindbrain
im:71523481	3.45209596216916e-05	0.597039	0.189	0.3	0.0690419	Hindbrain
meis2a3	0.000103056	0.399946	0.358	0.401	0.206112	Hindbrain
chac11	0.000155802	0.346392	0.509	0.579	0.311605	Hindbrain
igfbp1a1	0.000346591	0.309426	0.139	0.258	0.693183	Hindbrain
lipg2	0.000369534	0.519133	0.349	0.399	0.739068	Hindbrain
kif112	0.00051088	0.478852	0.426	0.49	1	Hindbrain
sp5a1	0.00116955	0.402184	0.255	0.315	1	Hindbrain
kpna22	0.00164358	0.560842	0.404	0.463	1	Hindbrain
zgc:165555	0.00417244	0.551908	0.293	0.34	1	Hindbrain
rx1	0	2.02434	0.784	0.242	0	Optic Cup
fabp7a2	0	1.66858	0.814	0.46	0	Optic Cup
myca1	0	1.27829	0.583	0.313	0	Optic Cup
pax6b1	0	1.12089	0.652	0.372	0	Optic Cup
pax6a4	0	0.85403	0.684	0.413	0	Optic Cup
sox24	0	0.799617	0.805	0.56	0	Optic Cup
paics	0	0.709633	0.751	0.476	0	Optic Cup
rrm24	1.9280251421094e-258	0.51874	0.942	0.775	3.8560502842188e-255	Optic Cup
fabp11a1	1.77646434724686e-221	0.687157	0.476	0.291	3.55292869449373e-218	Optic Cup
tbx2a	1.04185261968373e-211	0.522974	0.309	0.159	2.08370523936746e-208	Optic Cup
zic2b2	4.52226831642999e-203	0.264437	0.358	0.172	9.04453663285998e-200	Optic Cup
tbx2b	7.83230817608527e-203	0.662575	0.353	0.198	1.56646163521705e-199	Optic Cup
cdca7a1	2.80750067745228e-191	0.709796	0.669	0.498	5.61500135490455e-188	Optic Cup
ascl1a1	3.60929714206932e-173	1.31858	0.431	0.286	7.21859428413864e-170	Optic Cup
six3a1	7.74757963672566e-159	0.760547	0.406	0.265	1.54951592734513e-155	Optic Cup
impdh1b	4.52207829755828e-152	0.292757	0.553	0.398	9.04415659511655e-149	Optic Cup
vsx2	1.48731403255649e-70	0.587928	0.261	0.187	2.97462806511297e-67	Optic Cup
nusap14	3.27499024308954e-64	0.316936	0.528	0.439	6.54998048617909e-61	Optic Cup
nat8l4	1.54534248474993e-62	0.310249	0.616	0.538	3.09068496949986e-59	Optic Cup
cx43	9.93019104621698e-58	0.591718	0.319	0.255	1.9860382092434e-54	Optic Cup
hells	2.28204861833035e-53	0.335703	0.492	0.424	4.5640972366607e-50	Optic Cup
cdca84	1.80855439811518e-51	0.310294	0.498	0.426	3.61710879623037e-48	Optic Cup
cdk1	2.04921393616192e-44	0.314548	0.463	0.401	4.09842787232384e-41	Optic Cup
six6b	1.13014126099384e-43	0.4901	0.257	0.212	2.26028252198768e-40	Optic Cup
mab21l11	1.13784443598448e-42	0.428142	0.332	0.289	2.27568887196895e-39	Optic Cup
atf33	8.32948499757983e-42	0.445275	0.465	0.396	1.66589699951597e-38	Optic Cup
hes61	3.24810516333861e-34	0.256175	0.446	0.379	6.49621032667722e-31	Optic Cup
ccnb11	1.62257855340401e-33	0.268943	0.433	0.39	3.24515710680803e-30	Optic Cup
foxn41	5.94139873184693e-29	0.916441	0.288	0.267	1.18827974636939e-25	Optic Cup
sox18	2.23444851344439e-24	0.464624	0.286	0.261	4.46889702688878e-21	Optic Cup
col15a1b1	1.09625617511732e-16	0.439661	0.265	0.257	2.19251235023463e-13	Optic Cup
kpna23	2.5612892693884e-13	0.277697	0.459	0.46	5.1225785387768e-10	Optic Cup
cldni	0	3.62509	0.64	0.089	0	Epidermis
pfn1	0	3.48681	0.865	0.298	0	Epidermis
cfl1l	0	3.43426	0.801	0.132	0	Epidermis
col1a1a1	0	2.62847	0.863	0.217	0	Epidermis
epcam	0	2.5663	0.753	0.115	0	Epidermis
krt97	0	2.41481	0.765	0.077	0	Epidermis
krt81	0	2.32811	0.787	0.303	0	Epidermis
col1a21	0	2.30666	0.775	0.213	0	Epidermis
postnb1	0	2.30424	0.89	0.206	0	Epidermis
col1a1b1	0	2.26861	0.734	0.154	0	Epidermis
cldn1	0	2.26514	0.711	0.069	0	Epidermis
col11a1a2	0	2.03548	0.72	0.211	0	Epidermis
apoeb	0	2.0053	0.687	0.163	0	Epidermis
cdh1	0	1.92183	0.625	0.09	0	Epidermis
padi2	0	1.91369	0.793	0.106	0	Epidermis
tmsb4x	0	1.81354	0.986	0.946	0	Epidermis
krt4	0	1.79571	0.92	0.233	0	Epidermis
col14a1a1	0	1.76682	0.788	0.175	0	Epidermis
cyt1	0	1.73372	0.812	0.144	0	Epidermis
col2a1b1	0	1.69893	0.849	0.192	0	Epidermis
gsnb	0	1.67911	0.813	0.08	0	Epidermis
flna1	0	1.67853	0.755	0.247	0	Epidermis
egfl61	0	1.6284	0.821	0.182	0	Epidermis
ywhaz	0	1.61712	0.679	0.35	0	Epidermis
col4a52	0	1.61145	0.884	0.344	0	Epidermis
cyt1l	0	1.58326	0.762	0.14	0	Epidermis
lama5	0	1.55824	0.692	0.131	0	Epidermis
anxa1a	0	1.52882	0.674	0.085	0	Epidermis
arhgdig	0	1.52039	0.598	0.111	0	Epidermis
sparc1	0	1.50126	0.912	0.473	0	Epidermis
thy1	0	1.45622	0.702	0.108	0	Epidermis
atp1b1b	0	1.40947	0.729	0.176	0	Epidermis
sult2st1	0	1.39789	0.666	0.117	0	Epidermis
fkbp91	0	1.33916	0.663	0.249	0	Epidermis
krt91	0	1.29618	0.523	0.095	0	Epidermis
pvalb8	0	1.28738	0.609	0.09	0	Epidermis
tp63	0	1.28363	0.607	0.058	0	Epidermis
mmp30	0	1.26445	0.654	0.059	0	Epidermis
actn1	0	1.21687	0.61	0.122	0	Epidermis
si:ch211-166a6.5	0	1.20034	0.798	0.173	0	Epidermis
scinla	0	1.1933	0.714	0.108	0	Epidermis
oclna	0	1.18403	0.66	0.065	0	Epidermis
actb1	0	1.10434	0.978	0.968	0	Epidermis
st14a	0	1.0848	0.677	0.087	0	Epidermis
spint2	0	1.06396	0.762	0.077	0	Epidermis
aqp3a	0	1.05061	0.72	0.132	0	Epidermis
hdlbpa	0	1.03647	0.951	0.633	0	Epidermis
krt96	0	1.02898	0.68	0.079	0	Epidermis
zgc:86896	0	1.0205	0.736	0.073	0	Epidermis
col7a1	0	1.01572	0.587	0.079	0	Epidermis
itga6b	0	1.01064	0.758	0.148	0	Epidermis
lima1a1	0	1.00252	0.78	0.265	0	Epidermis
ins	0	1.0005	0.49	0.121	0	Epidermis
tpm31	0	0.978719	0.944	0.653	0	Epidermis
ppib1	0	0.973415	0.876	0.749	0	Epidermis
rbp4	0	0.967014	0.539	0.076	0	Epidermis
and1	0	0.951816	0.628	0.124	0	Epidermis
capns1a	0	0.946933	0.661	0.225	0	Epidermis
matn41	0	0.9397	0.794	0.176	0	Epidermis
col5a3b	0	0.929877	0.79	0.156	0	Epidermis
alcama1	0	0.92575	0.653	0.213	0	Epidermis
efhd2	0	0.916559	0.682	0.177	0	Epidermis
p4hb1	0	0.906483	0.913	0.473	0	Epidermis
krtt1c19e	0	0.862578	0.752	0.152	0	Epidermis
anxa5b	0	0.855938	0.811	0.161	0	Epidermis
fras1	0	0.855179	0.691	0.171	0	Epidermis
capns1b	0	0.834433	0.744	0.269	0	Epidermis
myo1eb	0	0.830935	0.587	0.075	0	Epidermis
arpc3	0	0.819322	0.758	0.386	0	Epidermis
s100v1	0	0.816858	0.701	0.085	0	Epidermis
zgc:92360	0	0.801735	0.724	0.09	0	Epidermis
col16a1	0	0.795554	0.696	0.144	0	Epidermis
mbpb	0	0.778024	0.678	0.1	0	Epidermis
tfap2c	0	0.771737	0.789	0.28	0	Epidermis
ptgs2a	0	0.769216	0.612	0.108	0	Epidermis
kera	0	0.732756	0.765	0.155	0	Epidermis
rac2	0	0.729866	0.718	0.112	0	Epidermis
anxa2a	0	0.710829	0.705	0.106	0	Epidermis
fam49ba	0	0.704464	0.554	0.074	0	Epidermis
cebpb	0	0.695631	0.264	0.097	0	Epidermis
vgll4l	0	0.695168	0.652	0.067	0	Epidermis
tfap2a1	0	0.654035	0.647	0.162	0	Epidermis
col5a11	0	0.653959	0.834	0.279	0	Epidermis
pvalb5	0	0.636495	0.679	0.137	0	Epidermis
si:dkey-248g15.3	0	0.633025	0.68	0.143	0	Epidermis
ptk2bb	0	0.630827	0.616	0.065	0	Epidermis
dcn1	0	0.62417	0.803	0.17	0	Epidermis
ca2	0	0.622508	0.705	0.175	0	Epidermis
lum1	0	0.5976	0.752	0.158	0	Epidermis
actb22	0	0.595575	0.989	0.984	0	Epidermis
kdelr2b	0	0.594849	0.827	0.408	0	Epidermis
krtcap2	0	0.592858	0.796	0.35	0	Epidermis
emp21	0	0.59197	0.678	0.217	0	Epidermis
zgc:153284	0	0.590951	0.524	0.069	0	Epidermis
ppp1r14aa	0	0.580617	0.687	0.113	0	Epidermis
sh3d21	0	0.549089	0.626	0.065	0	Epidermis
tnks1bp1	0	0.548073	0.732	0.131	0	Epidermis
rcn3	0	0.539392	0.26	0.096	0	Epidermis
nqo1	0	0.537068	0.611	0.133	0	Epidermis
col7a1l	0	0.535896	0.581	0.156	0	Epidermis
igfbp5b1	0	0.534184	0.71	0.176	0	Epidermis
prdm1a	0	0.533766	0.63	0.092	0	Epidermis
slit21	0	0.527991	0.807	0.237	0	Epidermis
pkp3a	0	0.516907	0.797	0.164	0	Epidermis
mmp9	0	0.505137	0.678	0.14	0	Epidermis
mvp	0	0.480912	0.544	0.102	0	Epidermis
atp6ap1b	0	0.480693	0.744	0.239	0	Epidermis
capn2b	0	0.470317	0.568	0.11	0	Epidermis
agr2	0	0.469449	0.707	0.218	0	Epidermis
eya11	0	0.467506	0.738	0.179	0	Epidermis
esrp1	0	0.462761	0.701	0.11	0	Epidermis
glrx1	0	0.458363	0.805	0.25	0	Epidermis
abi3bpb	0	0.454116	0.689	0.133	0	Epidermis
csrp1a	0	0.449846	0.268	0.124	0	Epidermis
plod1a	0	0.44874	0.547	0.145	0	Epidermis
ppp1r1b	0	0.434612	0.684	0.163	0	Epidermis
col12a1a3	0	0.423042	0.76	0.236	0	Epidermis
nanos1	0	0.408887	0.682	0.198	0	Epidermis
atp6v0a1a1	0	0.402656	0.604	0.195	0	Epidermis
grp	0	0.401249	0.552	0.089	0	Epidermis
rnf128a	0	0.394819	0.689	0.136	0	Epidermis
si:ch211-67e16.11	0	0.392712	0.672	0.092	0	Epidermis
camk2d1	0	0.389687	0.719	0.172	0	Epidermis
cd99	0	0.383047	0.563	0.115	0	Epidermis
wu:fj16a03	0	0.378355	0.625	0.146	0	Epidermis
rassf6	0	0.36828	0.681	0.135	0	Epidermis
gbgt1l4	0	0.36474	0.543	0.119	0	Epidermis
col5a2a1	0	0.360242	0.633	0.194	0	Epidermis
caspb	0	0.356722	0.531	0.07	0	Epidermis
chmp2bb	0	0.355508	0.708	0.218	0	Epidermis
atp6v1aa	0	0.351769	0.709	0.247	0	Epidermis
elovl1b	0	0.347556	0.684	0.175	0	Epidermis
waslb	0	0.341371	0.577	0.107	0	Epidermis
thbs3a	0	0.334331	0.666	0.123	0	Epidermis
capgb	0	0.330304	0.569	0.097	0	Epidermis
ugt8	0	0.320643	0.747	0.168	0	Epidermis
si:ch211-202f3.3	0	0.315658	0.729	0.111	0	Epidermis
s100v2	0	0.313314	0.584	0.092	0	Epidermis
ildr1a	0	0.313147	0.68	0.114	0	Epidermis
shisa2a	0	0.31227	0.431	0.035	0	Epidermis
si:dkey-193p11.2	0	0.312171	0.642	0.11	0	Epidermis
rgs5a	0	0.306659	0.677	0.153	0	Epidermis
rassf7b	0	0.29151	0.572	0.078	0	Epidermis
elf3	0	0.284341	0.562	0.083	0	Epidermis
cpm	0	0.283625	0.556	0.103	0	Epidermis
bik	0	0.282043	0.712	0.124	0	Epidermis
lrba	0	0.279263	0.612	0.147	0	Epidermis
cyp24a1	0	0.278873	0.487	0.086	0	Epidermis
nkx2.3	0	0.278731	0.62	0.076	0	Epidermis
tgm2b	0	0.278705	0.557	0.126	0	Epidermis
pkp1b	0	0.268854	0.747	0.2	0	Epidermis
mat2al	0	0.258268	0.719	0.143	0	Epidermis
rpz51	0	0.258232	0.688	0.119	0	Epidermis
copz2	0	0.257919	0.792	0.269	0	Epidermis
six1b	0	0.256916	0.608	0.113	0	Epidermis
lrrc59	6.08681988497416e-306	0.360165	0.269	0.163	1.21736397699483e-302	Epidermis
sqstm1	4.759370619848e-300	0.340067	0.259	0.135	9.51874123969601e-297	Epidermis
atp6v1ba1	3.43111899994153e-296	0.359053	0.814	0.398	6.86223799988307e-293	Epidermis
si:dkey-87o1.2	2.50534840455994e-286	0.626731	0.25	0.05	5.01069680911988e-283	Epidermis
ptgs1	2.68482989430722e-286	0.478861	0.47	0.053	5.36965978861444e-283	Epidermis
hsp90b1	1.28294492273104e-283	0.424419	0.676	0.289	2.56588984546209e-280	Epidermis
bmp4	1.47387904054292e-281	0.347241	0.279	0.127	2.94775808108585e-278	Epidermis
calr3b	5.2477061898484e-280	0.557837	0.289	0.182	1.04954123796968e-276	Epidermis
zgc:101810	1.62881407733258e-275	0.693972	0.255	0.036	3.25762815466516e-272	Epidermis
si:dkey-102c8.3	3.55973163195091e-267	1.05767	0.281	0.035	7.11946326390182e-264	Epidermis
myh9a	4.32786813642797e-264	2.21243	0.546	0.1	8.65573627285595e-261	Epidermis
rbm47	1.81752293288159e-259	0.294476	0.544	0.163	3.63504586576317e-256	Epidermis
cfd	1.30769157055153e-252	1.09699	0.26	0.055	2.61538314110307e-249	Epidermis
cast	1.22708389317649e-246	0.353601	0.638	0.252	2.45416778635299e-243	Epidermis
s100a10b	2.08922996405275e-237	2.74098	0.537	0.095	4.17845992810549e-234	Epidermis
sec61g	3.16152436168395e-235	0.546095	0.829	0.736	6.3230487233679e-232	Epidermis
calua1	3.0181379134964e-233	0.866446	0.641	0.266	6.0362758269928e-230	Epidermis
si:dkey-85k7.71	1.95655082448905e-231	0.335357	0.297	0.199	3.91310164897811e-228	Epidermis
sp8a1	2.00002909466551e-221	0.435342	0.52	0.146	4.00005818933103e-218	Epidermis
hbegfa	6.18199435471062e-221	0.622188	0.506	0.112	1.23639887094212e-217	Epidermis
si:ch211-113a14.18	3.0838459892991e-216	0.42448	0.271	0.177	6.16769197859821e-213	Epidermis
reep51	1.69556778962349e-215	0.262238	0.684	0.311	3.39113557924698e-212	Epidermis
cldn7b	2.22855255204668e-215	1.20129	0.54	0.064	4.45710510409336e-212	Epidermis
tjp3	2.0233109982277e-211	0.31666	0.271	0.061	4.0466219964554e-208	Epidermis
slc35c2	3.03391835213867e-211	0.369406	0.277	0.126	6.06783670427733e-208	Epidermis
zgc:158463	3.67029648052995e-210	0.521137	0.836	0.618	7.3405929610599e-207	Epidermis
ndrg3a	1.03699485183836e-200	0.442313	0.566	0.198	2.07398970367673e-197	Epidermis
txn1	2.4617674178335e-200	0.305495	0.554	0.195	4.92353483566701e-197	Epidermis
prr13	3.39442845593746e-198	0.699898	0.512	0.099	6.78885691187491e-195	Epidermis
hhla2a.1	3.9731393142924e-196	0.691676	0.261	0.041	7.94627862858481e-193	Epidermis
ost4	3.10981444653933e-191	0.51019	0.654	0.298	6.21962889307866e-188	Epidermis
cxcl12a2	4.0127316431966e-190	0.473301	0.302	0.157	8.02546328639319e-187	Epidermis
hey11	8.36735331849511e-188	0.519487	0.565	0.204	1.67347066369902e-184	Epidermis
col4a6	2.61335202216576e-185	0.269011	0.254	0.059	5.22670404433152e-182	Epidermis
fn1a1	1.9850984297544e-184	1.09129	0.548	0.176	3.9701968595088e-181	Epidermis
dnase1l4.1	4.91867372190233e-183	0.580835	0.253	0.065	9.83734744380467e-180	Epidermis
ostc1	2.8472792683387e-178	0.413029	0.898	0.541	5.6945585366774e-175	Epidermis
bambia	1.68737087198296e-175	0.646258	0.292	0.11	3.37474174396592e-172	Epidermis
cd9b	1.06013361282206e-173	1.37738	0.532	0.089	2.12026722564413e-170	Epidermis
atp6v1e1b	4.31132201140418e-170	0.289502	0.541	0.182	8.62264402280835e-167	Epidermis
her61	8.37802705901823e-170	0.70765	0.647	0.383	1.67560541180365e-166	Epidermis
pdlim1	4.6388253272878e-168	1.0845	0.545	0.173	9.2776506545756e-165	Epidermis
fuca1.1	3.01188878792735e-162	0.400901	0.324	0.125	6.0237775758547e-159	Epidermis
snd11	1.38688833867655e-159	0.438874	0.888	0.537	2.77377667735311e-156	Epidermis
si:ch73-234b20.5	1.85729142289727e-159	0.313062	0.464	0.092	3.71458284579455e-156	Epidermis
hcls1	1.3366967772706e-158	0.357797	0.474	0.113	2.6733935545412e-155	Epidermis
s100u	8.36679660849801e-157	0.889205	0.517	0.114	1.6733593216996e-153	Epidermis
fkbp71	2.06791435954932e-153	0.546316	0.318	0.108	4.13582871909863e-150	Epidermis
foxi1	1.50056158945422e-148	0.336369	0.446	0.101	3.00112317890843e-145	Epidermis
ifi30	8.39252974320244e-148	0.31762	0.327	0.167	1.67850594864049e-144	Epidermis
cd63	4.89326979764607e-146	0.271359	0.727	0.389	9.78653959529215e-143	Epidermis
gadd45bb	2.09209056419172e-144	0.461159	0.262	0.066	4.18418112838343e-141	Epidermis
spint1a	2.50024073278998e-140	0.707504	0.295	0.046	5.00048146557995e-137	Epidermis
si:ch211-195b11.3	2.66987312667745e-137	0.322969	0.318	0.073	5.3397462533549e-134	Epidermis
cldne	2.62378871493216e-136	0.599272	0.279	0.058	5.24757742986432e-133	Epidermis
rnaseka1	2.44764583941192e-135	0.527275	0.334	0.18	4.89529167882384e-132	Epidermis
cd151l	1.73370100501667e-128	0.896098	0.538	0.19	3.46740201003334e-125	Epidermis
krt5	1.45381273110382e-117	0.424856	0.492	0.106	2.90762546220764e-114	Epidermis
ved	7.17066957056761e-116	0.412432	0.285	0.081	1.43413391411352e-112	Epidermis
gata3	1.12278401741942e-115	0.261644	0.343	0.145	2.24556803483883e-112	Epidermis
tmem54a	8.18908414876394e-112	0.515124	0.456	0.068	1.63781682975279e-108	Epidermis
tagln2	2.78185708195874e-106	1.8698	0.511	0.121	5.56371416391748e-103	Epidermis
icn2	1.03101385775648e-103	0.825603	0.338	0.077	2.06202771551297e-100	Epidermis
msx1b	2.56700182424808e-102	0.629893	0.279	0.069	5.13400364849616e-99	Epidermis
ptmaa1	3.40807440119274e-99	0.545776	0.973	0.832	6.81614880238549e-96	Epidermis
krt17	1.93485132470636e-95	0.669756	0.478	0.061	3.86970264941272e-92	Epidermis
anxa4	8.35461388318355e-95	0.370877	0.552	0.218	1.67092277663671e-91	Epidermis
tuba8l2	2.06126999715325e-94	0.930607	0.551	0.224	4.12253999430649e-91	Epidermis
zgc:92380	8.88379324096418e-93	1.80544	0.502	0.063	1.77675864819284e-89	Epidermis
lrata	1.77829758021323e-92	0.355839	0.429	0.068	3.55659516042646e-89	Epidermis
net1	3.71127241765383e-91	0.705811	0.64	0.344	7.42254483530766e-88	Epidermis
abracl	8.87457678508138e-87	1.12705	0.576	0.233	1.77491535701628e-83	Epidermis
si:ch211-248e11.2	1.00885012906323e-85	0.3318	0.276	0.054	2.01770025812646e-82	Epidermis
tmsb1	1.24379800104506e-85	0.890487	0.403	0.082	2.48759600209013e-82	Epidermis
spcs1	2.69843901575092e-85	0.324422	0.459	0.411	5.39687803150184e-82	Epidermis
zgc:110425	1.24177013111504e-83	0.614043	0.322	0.17	2.48354026223008e-80	Epidermis
cotl1	1.20114542922756e-78	1.53543	0.555	0.233	2.40229085845511e-75	Epidermis
fstl1a1	2.10923376974787e-78	0.51789	0.361	0.191	4.21846753949574e-75	Epidermis
si:ch211-152c2.3	5.52735141771909e-78	0.455661	0.45	0.121	1.10547028354382e-74	Epidermis
capn8	3.73304036011956e-72	0.78642	0.438	0.045	7.46608072023911e-69	Epidermis
isl2a	6.49472020546088e-72	0.307081	0.407	0.067	1.29894404109218e-68	Epidermis
phlda21	1.15642321091822e-70	0.364839	0.501	0.169	2.31284642183644e-67	Epidermis
pak2a	2.76232689581043e-69	1.43722	0.533	0.234	5.52465379162086e-66	Epidermis
atp1b1a	1.48448826069911e-68	0.303851	0.469	0.415	2.96897652139823e-65	Epidermis
her94	2.24832587854732e-65	0.485285	0.648	0.401	4.49665175709463e-62	Epidermis
ndrg1a	9.55642221046936e-64	1.08073	0.329	0.108	1.91128444209387e-60	Epidermis
igf2a	1.01498290251444e-62	0.335585	0.426	0.085	2.02996580502889e-59	Epidermis
tmed10	1.45240240250744e-60	0.318996	0.939	0.659	2.90480480501488e-57	Epidermis
krt92	8.08862333822642e-60	0.999704	0.293	0.072	1.61772466764528e-56	Epidermis
btg11	1.25626749145631e-59	0.562791	0.392	0.247	2.51253498291262e-56	Epidermis
serp11	3.11188301970667e-59	0.491495	0.718	0.484	6.22376603941333e-56	Epidermis
ssr21	2.81933949087792e-58	0.703252	0.699	0.579	5.63867898175585e-55	Epidermis
tln1	4.53613815405477e-58	0.60514	0.367	0.169	9.07227630810954e-55	Epidermis
icn	6.47365960478599e-57	2.29685	0.498	0.127	1.2947319209572e-53	Epidermis
mdka4	2.43394215285322e-56	0.326321	0.828	0.715	4.86788430570645e-53	Epidermis
si:dkey-16p21.8	3.32700133433495e-56	1.20689	0.509	0.163	6.6540026686699e-53	Epidermis
zgc:175088	3.147177543111e-51	0.779534	0.489	0.153	6.294355086222e-48	Epidermis
tubb2b	4.3516340849037e-49	0.312999	0.301	0.075	8.70326816980739e-46	Epidermis
atp6v1g1	9.81904039111484e-49	0.387327	0.701	0.399	1.96380807822297e-45	Epidermis
aldob	3.10215952819138e-48	0.369601	0.608	0.334	6.20431905638275e-45	Epidermis
zgc:174938	4.88169947411011e-48	0.416455	0.334	0.043	9.76339894822022e-45	Epidermis
apoc1	2.49437637107855e-45	0.37013	0.386	0.078	4.9887527421571e-42	Epidermis
prrg2	1.37802612542262e-41	0.39946	0.408	0.055	2.75605225084524e-38	Epidermis
rgcc1	9.82490281333014e-41	0.251822	0.521	0.241	1.96498056266603e-37	Epidermis
pycard	6.9715098800024e-39	0.384182	0.419	0.071	1.39430197600048e-35	Epidermis
asph1	3.14708572327882e-38	1.09488	0.546	0.324	6.29417144655763e-35	Epidermis
dlx5a	4.62460580872705e-37	0.553387	0.333	0.066	9.2492116174541e-34	Epidermis
cdx4	5.03245997298376e-36	0.383181	0.32	0.1	1.00649199459675e-32	Epidermis
papss2b	7.97875378877618e-36	0.260097	0.465	0.146	1.59575075775524e-32	Epidermis
atp6v0ca1	1.239939791025e-35	0.331585	0.953	0.766	2.47987958205e-32	Epidermis
ssr31	2.07480751918712e-34	0.507808	0.67	0.576	4.14961503837424e-31	Epidermis
cldnh	8.46320038030055e-34	1.54678	0.35	0.065	1.69264007606011e-30	Epidermis
ahnak1	1.13652043063123e-33	1.66915	0.503	0.194	2.27304086126245e-30	Epidermis
f11r.1	3.24041639983699e-33	1.37671	0.49	0.087	6.48083279967398e-30	Epidermis
anxa11a1	5.05186194199181e-33	0.389373	0.526	0.223	1.01037238839836e-29	Epidermis
cxcl14	3.26662982401724e-30	1.21865	0.351	0.089	6.53325964803449e-27	Epidermis
ssr41	2.84436231791077e-29	0.659043	0.643	0.586	5.68872463582154e-26	Epidermis
spcs3	1.16345120034403e-26	0.38732	0.496	0.377	2.32690240068805e-23	Epidermis
rrbp1b1	2.64887573396953e-24	0.613569	0.384	0.141	5.29775146793906e-21	Epidermis
hspb1	8.02635208514467e-23	0.794822	0.406	0.132	1.60527041702893e-19	Epidermis
pleca	3.07029472584523e-22	1.49473	0.499	0.21	6.14058945169047e-19	Epidermis
dhrs3b	3.94798322771974e-19	0.259524	0.41	0.103	7.89596645543948e-16	Epidermis
dlx3b	2.24643059904009e-15	1.24082	0.414	0.061	4.49286119808017e-12	Epidermis
zgc:158343	1.44880776871264e-13	0.945956	0.386	0.121	2.89761553742527e-10	Epidermis
zgc:101744	7.05026492346442e-13	0.644928	0.406	0.073	1.41005298469288e-09	Epidermis
bcam	2.0955452403464e-11	0.880701	0.379	0.115	4.1910904806928e-08	Epidermis
kdelr3	5.8786402920378e-09	0.372299	0.433	0.131	1.17572805840756e-05	Epidermis
zgc:92313	4.29566141275573e-07	0.599921	0.396	0.056	0.000859132	Epidermis
fn1b	3.45216345400011e-06	2.13975	0.38	0.117	0.00690433	Epidermis
ecrg4b	3.76885085262281e-06	1.56234	0.389	0.051	0.0075377	Epidermis
cxcr4a	5.36115657650713e-06	0.458773	0.355	0.081	0.0107223	Epidermis
fkbp2	1.19628086690211e-05	0.264013	0.534	0.29	0.0239256	Epidermis
gpd1c	0.000107594	0.351128	0.388	0.088	0.215188	Epidermis
ehd2b	0.000436733	0.261133	0.343	0.059	0.873467	Epidermis
vcana	0.000771822	0.853676	0.379	0.128	1	Epidermis
hpgd	0.00116772	0.528706	0.361	0.054	1	Epidermis
cyp26a1	0.00131857	1.02385	0.372	0.059	1	Epidermis
sec61b	0.00173423	0.538374	0.617	0.555	1	Epidermis
tram1	0.00338298	0.506976	0.467	0.259	1	Epidermis
mdka5	1.59522180802823e-147	0.643338	0.944	0.726	3.19044361605646e-144	Midbrain
sox19a4	2.27972056255758e-100	0.679259	0.745	0.541	4.55944112511515e-97	Midbrain
paics1	7.38775383569327e-90	0.610582	0.661	0.492	1.47755076713865e-86	Midbrain
rrm25	1.67266903538761e-78	0.483355	0.922	0.784	3.34533807077522e-75	Midbrain
fabp34	4.89316051125393e-67	0.421134	0.951	0.866	9.78632102250787e-64	Midbrain
fabp7a3	3.02497889899673e-64	0.658206	0.611	0.483	6.04995779799347e-61	Midbrain
cx43.44	6.34095735708127e-39	0.458772	0.723	0.634	1.26819147141625e-35	Midbrain
mdkb4	1.00736826645338e-38	0.471237	0.576	0.468	2.01473653290676e-35	Midbrain
pou3f3b4	2.14613196744292e-36	0.417973	0.598	0.5	4.29226393488584e-33	Midbrain
her124	2.05978245175138e-34	0.526066	0.498	0.381	4.11956490350275e-31	Midbrain
myca2	9.31032687945261e-32	0.801059	0.406	0.331	1.86206537589052e-28	Midbrain
pax5	4.00491204789182e-26	1.10795	0.318	0.251	8.00982409578364e-23	Midbrain
hells1	2.52222642020193e-20	0.528949	0.469	0.428	5.04445284040387e-17	Midbrain
cdca7a2	1.60363518761915e-17	0.466349	0.54	0.51	3.20727037523831e-14	Midbrain
mab21l2	1.3457524766683e-12	0.552895	0.302	0.276	2.69150495333659e-09	Midbrain
meis2a4	5.67652205175639e-09	0.406299	0.409	0.399	1.13530441035128e-05	Midbrain
stab2	0	4.12952	0.879	0.082	0	Endothelial
aqp1a.11	0	3.40275	0.8	0.249	0	Endothelial
dab2	0	3.26678	0.822	0.101	0	Endothelial
etv2	0	3.25678	0.858	0.061	0	Endothelial
clec14a	0	3.13676	0.881	0.132	0	Endothelial
si:ch211-156j16.1	0	3.10119	0.861	0.149	0	Endothelial
egfl7	0	2.92893	0.836	0.074	0	Endothelial
cldn5b	0	2.85221	0.792	0.233	0	Endothelial
tmem88a	0	2.7893	0.842	0.064	0	Endothelial
sox181	0	2.67994	0.887	0.242	0	Endothelial
fli1a1	0	2.66912	0.908	0.179	0	Endothelial
yrk	0	2.63814	0.876	0.133	0	Endothelial
aplnrb	0	2.61907	0.877	0.183	0	Endothelial
tpm4a1	0	2.60767	0.979	0.415	0	Endothelial
si:dkey-261h17.11	0	2.58244	0.966	0.301	0	Endothelial
rab11bb	0	2.55018	0.839	0.142	0	Endothelial
kdrl	0	2.5333	0.91	0.133	0	Endothelial
plxnd1	0	2.4597	0.903	0.257	0	Endothelial
lgmn	0	2.45468	0.816	0.228	0	Endothelial
mcamb	0	2.41284	0.814	0.125	0	Endothelial
sox7	0	2.37643	0.83	0.077	0	Endothelial
flt4	0	2.2682	0.737	0.118	0	Endothelial
crip2	0	2.23726	0.888	0.342	0	Endothelial
ctsla	0	2.22535	0.954	0.652	0	Endothelial
plk2b	0	2.21239	0.775	0.12	0	Endothelial
f13a1b1	0	2.17829	0.792	0.108	0	Endothelial
cx431	0	2.15764	0.869	0.239	0	Endothelial
ramp2	0	2.09172	0.79	0.195	0	Endothelial
fli1b	0	2.07587	0.79	0.174	0	Endothelial
lmo21	0	2.05364	0.758	0.128	0	Endothelial
dusp5	0	2.00746	0.768	0.096	0	Endothelial
gpr182	0	2.00596	0.702	0.155	0	Endothelial
krt82	0	1.99535	0.977	0.358	0	Endothelial
tie1	0	1.97637	0.708	0.186	0	Endothelial
tagln21	0	1.94977	0.83	0.159	0	Endothelial
vamp51	0	1.93618	0.881	0.28	0	Endothelial
rasip1	0	1.93386	0.71	0.129	0	Endothelial
pecam1	0	1.92939	0.817	0.207	0	Endothelial
tek	0	1.85017	0.696	0.128	0	Endothelial
sele	0	1.82895	0.73	0.17	0	Endothelial
ifi301	0	1.80138	0.714	0.174	0	Endothelial
afap1l1b	0	1.76965	0.698	0.149	0	Endothelial
snx51	0	1.74584	0.737	0.278	0	Endothelial
stab1	0	1.66716	0.784	0.199	0	Endothelial
mafbb	0	1.63366	0.739	0.079	0	Endothelial
ednraa1	0	1.61619	0.794	0.25	0	Endothelial
ap1s3b	0	1.54127	0.617	0.081	0	Endothelial
elmo11	0	1.41733	0.803	0.376	0	Endothelial
tmem88b1	0	1.41546	0.682	0.158	0	Endothelial
scarf1	0	1.40417	0.622	0.117	0	Endothelial
bcl6b	0	1.33822	0.653	0.179	0	Endothelial
cd631	0	1.31667	0.875	0.427	0	Endothelial
actb23	0	1.27591	1	0.984	0	Endothelial
tjp1a1	0	1.25629	0.733	0.266	0	Endothelial
si:dkey-28n18.9	0	1.13098	0.647	0.209	0	Endothelial
tpm32	0	1.12771	0.976	0.689	0	Endothelial
actb11	0	1.11252	0.999	0.968	0	Endothelial
tuba8l32	0	1.1021	0.872	0.41	0	Endothelial
postnb2	0	1.09777	0.765	0.297	0	Endothelial
myl9a	0	1.09296	0.632	0.173	0	Endothelial
si:ch211-145b13.6	0	1.08245	0.69	0.213	0	Endothelial
arhgef9b	0	1.05466	0.77	0.308	0	Endothelial
flna2	0	0.986102	0.807	0.31	0	Endothelial
tmsb4x1	0	0.961186	1	0.951	0	Endothelial
cotl11	0	0.902021	0.804	0.265	0	Endothelial
anxa41	0	0.899239	0.736	0.254	0	Endothelial
srgn	0	0.804927	0.643	0.217	0	Endothelial
foxc1a1	0	0.766121	0.707	0.121	0	Endothelial
emp22	0	0.712705	0.773	0.272	0	Endothelial
spock3	0	0.704885	0.637	0.212	0	Endothelial
ccdc80	0	0.69382	0.608	0.17	0	Endothelial
fuca2	0	0.675486	0.643	0.195	0	Endothelial
entpd1	0	0.666789	0.692	0.227	0	Endothelial
ponzr1	0	0.639079	0.653	0.103	0	Endothelial
slc3a2a	0	0.621318	0.623	0.182	0	Endothelial
abracl1	0	0.580948	0.775	0.27	0	Endothelial
cxcl20	0	0.497089	0.559	0.19	0	Endothelial
mylipb	0	0.458348	0.582	0.201	0	Endothelial
elovl1b1	0	0.435337	0.639	0.241	0	Endothelial
hlx1	0	0.405989	0.576	0.228	0	Endothelial
ndrg1a1	0	0.385008	0.609	0.127	0	Endothelial
thy11	0	0.374351	0.628	0.186	0	Endothelial
cst14b.1	0	0.364886	0.674	0.269	0	Endothelial
arl11	0	0.347274	0.626	0.242	0	Endothelial
itga6b1	0	0.341193	0.638	0.229	0	Endothelial
cd991	1.13824514040776e-301	0.279278	0.579	0.171	2.27649028081551e-298	Endothelial
arhgdig1	8.57947089414556e-300	0.454396	0.671	0.17	1.71589417882911e-296	Endothelial
si:dkeyp-97a10.2	1.47283862312313e-296	1.32112	0.595	0.125	2.94567724624625e-293	Endothelial
sult2st11	3.74023380310464e-293	0.976588	0.665	0.187	7.48046760620928e-290	Endothelial
anxa13l1	1.41818381338771e-291	0.318391	0.558	0.176	2.83636762677542e-288	Endothelial
slc4a2a	1.93275415644139e-282	0.344721	0.616	0.235	3.86550831288278e-279	Endothelial
calua2	2.79048807831119e-280	1.1561	0.769	0.309	5.58097615662238e-277	Endothelial
matn42	5.70712732307447e-277	0.402042	0.646	0.26	1.14142546461489e-273	Endothelial
si:dkey-52l18.4	3.45158383332706e-274	1.3186	0.601	0.147	6.90316766665411e-271	Endothelial
fhl1b	4.33350944723648e-274	0.354171	0.555	0.181	8.66701889447295e-271	Endothelial
tnfaip2b	6.63672830727445e-272	0.868576	0.543	0.122	1.32734566145489e-268	Endothelial
syngr2a	7.43437009543799e-266	0.554929	0.641	0.235	1.4868740190876e-262	Endothelial
adam8a	2.60528777789502e-262	0.492124	0.575	0.173	5.21057555579003e-259	Endothelial
podxl1	1.49103827967497e-260	1.19882	0.677	0.269	2.98207655934994e-257	Endothelial
mef2cb	4.02313276455855e-260	1.25889	0.655	0.271	8.0462655291171e-257	Endothelial
atp1b1a1	4.77320722303734e-251	0.983746	0.828	0.41	9.54641444607468e-248	Endothelial
ywhaz1	1.78149168067892e-243	0.684902	0.84	0.386	3.56298336135784e-240	Endothelial
lima1a2	5.60067007534895e-243	0.632469	0.763	0.331	1.12013401506979e-239	Endothelial
cyp1a	1.57033372302074e-238	0.548724	0.539	0.19	3.14066744604148e-235	Endothelial
klf31	1.66083143046046e-236	1.07652	0.616	0.17	3.32166286092092e-233	Endothelial
slit31	6.92772917038423e-236	0.893773	0.666	0.263	1.38554583407685e-232	Endothelial
cxcl12b1	6.38167454115481e-227	0.91138	0.629	0.204	1.27633490823096e-223	Endothelial
ctsba	9.4858833480684e-227	0.914463	0.771	0.379	1.89717666961368e-223	Endothelial
timp2b	2.00592095135453e-226	1.04114	0.614	0.236	4.01184190270906e-223	Endothelial
fam210b1	7.36481264167364e-226	0.494333	0.662	0.288	1.47296252833473e-222	Endothelial
glula	3.27597062559013e-224	2.3643	0.598	0.165	6.55194125118025e-221	Endothelial
arpc31	1.89040473164781e-220	0.960114	0.798	0.432	3.78080946329563e-217	Endothelial
tgfbi1	4.6627722240828e-212	0.426709	0.649	0.261	9.32554444816561e-209	Endothelial
lta4h	2.11796479140148e-211	0.311929	0.646	0.31	4.23592958280296e-208	Endothelial
fhl2a	1.67128731397348e-208	0.400998	0.66	0.299	3.34257462794697e-205	Endothelial
zgc:174888	5.76873016699203e-197	0.505676	0.511	0.152	1.15374603339841e-193	Endothelial
arl4aa1	1.22196636549958e-192	1.25848	0.687	0.283	2.44393273099917e-189	Endothelial
cgnl1	1.93006447348207e-188	1.01315	0.544	0.115	3.86012894696414e-185	Endothelial
mafba	1.46695459250591e-187	1.24683	0.601	0.211	2.93390918501182e-184	Endothelial
ppib2	1.62765126653997e-185	0.653327	0.958	0.762	3.25530253307995e-182	Endothelial
atp6v1f	5.59955651234495e-183	0.2763	0.646	0.285	1.11991130246899e-179	Endothelial
robo43	4.60763897232435e-177	0.691645	0.696	0.335	9.21527794464871e-174	Endothelial
akap12b5	1.19051711309872e-170	1.08056	0.853	0.579	2.38103422619744e-167	Endothelial
si:ch73-234b20.51	2.85896730949324e-170	0.981819	0.538	0.136	5.71793461898649e-167	Endothelial
capns1b1	3.99427531800523e-167	0.66998	0.71	0.33	7.98855063601047e-164	Endothelial
tln11	5.80267790278703e-167	0.642562	0.593	0.186	1.16053558055741e-163	Endothelial
ecscr	4.99559287052965e-164	0.936354	0.451	0.053	9.99118574105931e-161	Endothelial
cast1	6.08181483934936e-163	0.379988	0.687	0.299	1.21636296786987e-159	Endothelial
atp6v1ba2	5.23352884603228e-160	0.574569	0.783	0.452	1.04670576920646e-156	Endothelial
atp6ap1b1	1.60983662698204e-159	0.292297	0.651	0.307	3.21967325396409e-156	Endothelial
arpc1a	1.41909239668479e-157	0.608386	0.817	0.498	2.83818479336958e-154	Endothelial
ftr82	1.6342477304418e-155	0.751853	0.524	0.137	3.2684954608836e-152	Endothelial
copz21	1.62832632470465e-152	0.295659	0.671	0.339	3.25665264940931e-149	Endothelial
vat1	2.44287283049142e-151	0.288043	0.639	0.299	4.88574566098284e-148	Endothelial
reep52	1.14080368644812e-145	0.539481	0.697	0.358	2.28160737289624e-142	Endothelial
capgb1	1.40024858249775e-144	0.892011	0.533	0.158	2.8004971649955e-141	Endothelial
hist2h2l	6.91693294951084e-143	0.37108	0.698	0.34	1.38338658990217e-139	Endothelial
jam2a	1.77129585752571e-142	1.02725	0.504	0.089	3.54259171505143e-139	Endothelial
colec121	1.31247638586475e-135	0.785708	0.576	0.243	2.62495277172951e-132	Endothelial
hdlbpa1	7.48554378017719e-135	0.494469	0.92	0.674	1.49710875603544e-131	Endothelial
sult6b1	4.55291042452305e-130	0.519356	0.452	0.092	9.1058208490461e-127	Endothelial
psap	3.69880618453389e-123	0.574101	0.819	0.541	7.39761236906778e-120	Endothelial
ftr83	6.64041734668252e-119	0.438125	0.45	0.093	1.3280834693365e-115	Endothelial
gcnt4a	1.91041054255023e-118	0.846446	0.479	0.113	3.82082108510045e-115	Endothelial
igfbp1a2	6.66114374957263e-117	0.522485	0.548	0.243	1.33222874991453e-113	Endothelial
aplnra	1.95387284330992e-115	0.964243	0.463	0.079	3.90774568661984e-112	Endothelial
capns1a1	7.40126344662235e-114	0.403949	0.629	0.282	1.48025268932447e-110	Endothelial
csrp1a1	2.02775652024568e-112	0.678619	0.493	0.135	4.05551304049135e-109	Endothelial
idh1	1.29187723714382e-111	0.368122	0.646	0.344	2.58375447428763e-108	Endothelial
tal11	3.71225932771971e-110	1.33845	0.466	0.11	7.42451865543941e-107	Endothelial
apoeb1	5.41125236732967e-109	0.279192	0.59	0.233	1.08225047346593e-105	Endothelial
calcrla	1.65029831680573e-102	1.09776	0.513	0.185	3.30059663361146e-99	Endothelial
spcs11	1.63756701899139e-101	0.429065	0.725	0.408	3.27513403798278e-98	Endothelial
pdcd6	2.21114459950156e-96	0.474966	0.536	0.249	4.42228919900312e-93	Endothelial
sec61g1	1.83950449251812e-93	0.437976	0.91	0.745	3.67900898503624e-90	Endothelial
calm1a1	6.25388951782546e-93	0.350658	0.799	0.481	1.25077790356509e-89	Endothelial
pmp22b	1.26487622182669e-88	0.469683	0.494	0.205	2.52975244365338e-85	Endothelial
micall2a	1.76191710872674e-87	0.91353	0.476	0.142	3.52383421745349e-84	Endothelial
mmrn2a	3.88305043505149e-86	0.85274	0.471	0.177	7.76610087010298e-83	Endothelial
zgc:1583431	4.18827031468944e-81	0.540945	0.495	0.151	8.37654062937888e-78	Endothelial
zfp36l21	4.54892196074352e-81	0.691642	0.525	0.202	9.09784392148705e-78	Endothelial
snai1a1	1.0970484123948e-78	0.549303	0.443	0.117	2.19409682478961e-75	Endothelial
atp6v0ca2	6.66161377095091e-78	0.406409	0.939	0.79	1.33232275419018e-74	Endothelial
ssr32	2.95905984289072e-77	0.357722	0.83	0.582	5.91811968578144e-74	Endothelial
ssr42	7.87631115297946e-75	0.368179	0.828	0.587	1.57526223059589e-71	Endothelial
pak2a1	7.07589958871737e-68	0.302298	0.58	0.271	1.41517991774347e-64	Endothelial
cxcl12a3	1.02380715482118e-67	0.872182	0.481	0.169	2.04761430964236e-64	Endothelial
esama	2.10099992343121e-67	0.695396	0.436	0.137	4.20199984686243e-64	Endothelial
kdelr2b1	2.20704556574448e-67	0.270372	0.734	0.464	4.41409113148895e-64	Endothelial
cdh5	6.15789419911873e-65	0.476997	0.39	0.076	1.23157883982375e-61	Endothelial
zgc:162730	1.46511201748751e-64	0.552606	0.523	0.192	2.93022403497503e-61	Endothelial
serpinh1b1	2.41294424551967e-62	0.413547	0.493	0.197	4.82588849103933e-59	Endothelial
krt94	1.31007108704627e-61	0.435663	0.43	0.156	2.62014217409254e-58	Endothelial
esm1	4.28137751694359e-60	1.10728	0.399	0.099	8.56275503388717e-57	Endothelial
calr1	6.30628422173451e-59	0.430469	0.863	0.628	1.2612568443469e-55	Endothelial
fuca1.11	9.35806119825775e-59	0.464842	0.443	0.147	1.87161223965155e-55	Endothelial
pdlim11	2.53488322613197e-53	0.259464	0.517	0.221	5.06976645226394e-50	Endothelial
snd12	1.342012493947e-52	0.296491	0.79	0.584	2.684024987894e-49	Endothelial
ahnak2	2.11294098324858e-52	0.309754	0.551	0.232	4.22588196649716e-49	Endothelial
aqp8a.1	5.06703103854811e-52	2.15887	0.413	0.101	1.01340620770962e-48	Endothelial
marcksl1b5	1.6010367846126e-48	0.289639	0.973	0.831	3.20207356922521e-45	Endothelial
sec61a11	2.83723292364034e-47	0.316755	0.788	0.563	5.67446584728067e-44	Endothelial
zgc:165573	1.28028653026638e-45	0.398628	0.386	0.114	2.56057306053277e-42	Endothelial
sec11a	1.58149702613706e-44	0.376245	0.686	0.489	3.16299405227412e-41	Endothelial
ssr22	1.80017294362945e-43	0.303521	0.805	0.591	3.6003458872589e-40	Endothelial
anxa11a2	9.89426737622288e-43	0.29523	0.525	0.262	1.97885347524458e-39	Endothelial
klf2a	1.31960404534034e-39	0.763336	0.4	0.128	2.63920809068067e-36	Endothelial
flt1	5.18892484361684e-39	1.08513	0.431	0.185	1.03778496872337e-35	Endothelial
ndnf2	3.0163893431992e-38	0.285362	0.509	0.302	6.0327786863984e-35	Endothelial
her62	4.99653919176747e-38	0.343469	0.66	0.417	9.99307838353495e-35	Endothelial
ctsk	3.63756368004819e-36	0.260999	0.379	0.129	7.27512736009637e-33	Endothelial
ostc2	2.95962338581618e-35	0.328901	0.757	0.591	5.91924677163237e-32	Endothelial
igf2b3	6.67348264399289e-35	0.256195	0.544	0.311	1.33469652879858e-31	Endothelial
zgc:664331	6.35110465926019e-34	0.420876	0.471	0.23	1.27022093185204e-30	Endothelial
prdm1a1	1.12724766494285e-30	0.512968	0.411	0.168	2.25449532988569e-27	Endothelial
hapln1b	1.52051657555869e-30	0.368554	0.309	0.054	3.04103315111737e-27	Endothelial
grapa	2.45056128168289e-30	0.474058	0.366	0.112	4.90112256336577e-27	Endothelial
hoxb9a1	9.95855044308322e-30	0.263953	0.419	0.157	1.99171008861664e-26	Endothelial
rbpms2b	7.30934620450747e-27	0.754648	0.391	0.122	1.46186924090149e-23	Endothelial
tob1b1	1.7656356015948e-25	0.334966	0.601	0.394	3.53127120318961e-22	Endothelial
histh1l1	8.88157789641171e-23	0.36778	0.653	0.445	1.77631557928234e-19	Endothelial
plk31	1.31883000862618e-22	0.447217	0.521	0.275	2.63766001725237e-19	Endothelial
sqstm11	1.5443140439259e-20	0.337555	0.399	0.146	3.0886280878518e-17	Endothelial
map4k2	1.67695077711183e-20	0.762177	0.401	0.161	3.35390155422365e-17	Endothelial
cxcr4a1	7.19126586482076e-19	0.439879	0.34	0.117	1.43825317296415e-15	Endothelial
klf7b	1.90614544043142e-18	0.258414	0.258	0.144	3.81229088086283e-15	Endothelial
hopx	5.01763781594292e-15	0.419985	0.354	0.12	1.00352756318858e-11	Endothelial
stm	1.11402659142487e-13	0.840019	0.305	0.086	2.22805318284974e-10	Endothelial
gamt	2.48345272878074e-13	0.27846	0.357	0.129	4.96690545756149e-10	Endothelial
she	1.15728672632421e-11	0.355861	0.309	0.067	2.31457345264842e-08	Endothelial
si:dkey-192g7.3	7.78196781928231e-10	0.771711	0.391	0.158	1.55639356385646e-06	Endothelial
cx30.3	1.56117504070175e-09	0.263655	0.263	0.126	3.1223500814035e-06	Endothelial
hey2	5.87459475025135e-09	0.271153	0.29	0.181	1.17491895005027e-05	Endothelial
svila1	5.56848082901516e-07	0.304848	0.324	0.21	0.0011137	Endothelial
nccrp1	7.50770034988271e-07	0.286049	0.351	0.131	0.00150154	Endothelial
hoxd10a	2.14308169770737e-06	0.290384	0.318	0.088	0.00428616	Endothelial
hbegfa1	3.48500707576176e-06	0.572009	0.392	0.166	0.00697001	Endothelial
gbx2	3.10887212926493e-05	0.310975	0.335	0.161	0.0621774	Endothelial
dll4	0.000488028	0.499574	0.309	0.154	0.976057	Endothelial
elavl4	0	3.44642	0.826	0.27	0	Neuron
gap43	0	3.32851	0.825	0.166	0	Neuron
cplx2l	0	3.31916	0.743	0.079	0	Neuron
stxbp1a	0	3.29281	0.881	0.21	0	Neuron
mllt11	0	3.27619	0.911	0.217	0	Neuron
snap25a	0	3.21419	0.787	0.136	0	Neuron
atp1a3a	0	3.08231	0.9	0.257	0	Neuron
onecut11	0	3.03393	0.896	0.298	0	Neuron
atp6v0cb1	0	2.93253	0.906	0.299	0	Neuron
rtn1a1	0	2.91894	0.974	0.347	0	Neuron
dpysl31	0	2.86147	0.921	0.345	0	Neuron
tubb51	0	2.84923	0.985	0.729	0	Neuron
stmn2b	0	2.84668	0.714	0.23	0	Neuron
tmsb2	0	2.83346	0.885	0.364	0	Neuron
tuba1c3	0	2.75231	0.999	0.747	0	Neuron
elavl31	0	2.71054	1	0.531	0	Neuron
ckbb	0	2.6588	0.771	0.204	0	Neuron
stmn2a	0	2.64246	0.693	0.235	0	Neuron
stmn1b1	0	2.63748	0.837	0.288	0	Neuron
gpm6ab	0	2.60422	0.765	0.226	0	Neuron
cbfa2t32	0	2.59775	0.771	0.369	0	Neuron
ywhag2	0	2.54962	0.748	0.138	0	Neuron
tuba1a3	0	2.53491	1	0.724	0	Neuron
gng3	0	2.52538	0.808	0.246	0	Neuron
sypa	0	2.51977	0.785	0.244	0	Neuron
gng21	0	2.51137	0.912	0.288	0	Neuron
rbfox1	0	2.48056	0.582	0.209	0	Neuron
aldocb	0	2.47117	0.616	0.297	0	Neuron
vamp2	0	2.45905	0.771	0.144	0	Neuron
zgc:153426	0	2.40907	0.834	0.305	0	Neuron
cpe	0	2.39453	0.807	0.337	0	Neuron
celf3a1	0	2.3178	0.896	0.377	0	Neuron
camk2d2	0	2.17169	0.727	0.258	0	Neuron
pcsk1nl	0	2.16472	0.556	0.237	0	Neuron
celf4	0	2.16241	0.587	0.246	0	Neuron
kif5aa	0	2.15703	0.722	0.232	0	Neuron
tuba8l33	0	2.13976	0.733	0.414	0	Neuron
calm1a2	0	2.12959	0.884	0.478	0	Neuron
rnasekb1	0	2.11441	0.808	0.256	0	Neuron
tuba2	0	2.10862	0.673	0.268	0	Neuron
gnao1a	0	2.1064	0.82	0.354	0	Neuron
ndrg4	0	2.104	0.706	0.269	0	Neuron
onecutl1	0	2.09993	0.746	0.273	0	Neuron
myt1a1	0	2.09504	0.855	0.393	0	Neuron
slc1a2b	0	2.08178	0.615	0.26	0	Neuron
rtn1b	0	2.06101	0.627	0.094	0	Neuron
tubb2	0	2.04366	0.533	0.169	0	Neuron
id4	0	2.02542	0.686	0.22	0	Neuron
nrxn1a	0	1.98202	0.605	0.219	0	Neuron
sncb	0	1.97281	0.647	0.179	0	Neuron
vim2	0	1.9431	0.622	0.219	0	Neuron
gdi1	0	1.91615	0.759	0.325	0	Neuron
jagn1a	0	1.87309	0.678	0.221	0	Neuron
zgc:65894	0	1.80055	0.626	0.295	0	Neuron
nova25	0	1.71239	0.987	0.721	0	Neuron
apba2b	0	1.70486	0.624	0.243	0	Neuron
tmem59l	0	1.68821	0.57	0.24	0	Neuron
ppp1r14ab	0	1.6875	0.577	0.237	0	Neuron
cnrip1a	0	1.68371	0.604	0.228	0	Neuron
cadm41	0	1.66095	0.58	0.251	0	Neuron
csdc2a	0	1.5717	0.577	0.164	0	Neuron
tspan7b	0	1.55141	0.614	0.237	0	Neuron
fez1	0	1.50905	0.577	0.18	0	Neuron
nrn1a	0	1.49745	0.381	0.067	0	Neuron
atp6v1g11	0	1.46351	0.831	0.432	0	Neuron
elmo12	0	1.45047	0.723	0.378	0	Neuron
atcaya	0	1.39799	0.544	0.213	0	Neuron
atp6v0ca3	0	1.364	0.973	0.789	0	Neuron
ptmaa2	0	1.33761	0.991	0.849	0	Neuron
pak1	0	1.30257	0.541	0.143	0	Neuron
cotl12	0	0.900317	0.75	0.267	0	Neuron
epb41a1	1.14348440925062e-305	1.76039	0.715	0.408	2.28696881850124e-302	Neuron
marcksl1b6	2.39111821613024e-298	0.991444	0.99	0.83	4.78223643226049e-295	Neuron
map1b	2.45751669406181e-286	1.72982	0.514	0.209	4.91503338812362e-283	Neuron
map1aa	1.1414367578564e-274	1.64659	0.5	0.187	2.28287351571279e-271	Neuron
atp6v1e1b1	3.9801529258377e-272	1.25072	0.564	0.226	7.96030585167541e-269	Neuron
tsc22d11	4.40190865585341e-272	1.29761	0.664	0.357	8.80381731170682e-269	Neuron
ndrg3a1	5.7460499401534e-244	1.56159	0.539	0.245	1.14920998803068e-240	Neuron
necap1	4.8363712635126e-235	1.17634	0.459	0.19	9.67274252702519e-232	Neuron
scg5	6.89701422803696e-234	1.36682	0.486	0.222	1.37940284560739e-230	Neuron
ppp1r14ba	1.40366533322666e-222	1.62815	0.512	0.259	2.80733066645331e-219	Neuron
atp6v1ba3	3.56799577280512e-219	1.05468	0.699	0.455	7.13599154561025e-216	Neuron
calr2	6.07025940299901e-216	1.20538	0.836	0.629	1.2140518805998e-212	Neuron
vat11	9.93267629581043e-215	1.335	0.557	0.302	1.98653525916209e-211	Neuron
hspa51	3.84479293100614e-214	1.11327	0.866	0.621	7.68958586201227e-211	Neuron
scg3	4.61987347135997e-214	1.23296	0.357	0.085	9.23974694271995e-211	Neuron
inab	2.83467803419993e-213	1.52539	0.408	0.163	5.66935606839986e-210	Neuron
itm2cb1	8.01507455535233e-203	0.789344	0.422	0.153	1.60301491107047e-199	Neuron
stmn4l	1.86591969671247e-197	1.65769	0.448	0.208	3.73183939342495e-194	Neuron
syt11a	4.75336159185198e-192	0.959723	0.372	0.136	9.50672318370397e-189	Neuron
ca16b	3.4512287757379e-186	1.30878	0.392	0.155	6.9024575514758e-183	Neuron
eno1a	6.34912682745625e-184	1.76002	0.53	0.302	1.26982536549125e-180	Neuron
ebf21	7.19548544701801e-184	1.25245	0.533	0.279	1.4390970894036e-180	Neuron
epb41l3a	2.11165144496338e-182	1.35131	0.463	0.24	4.22330288992677e-179	Neuron
atp6v1aa1	1.12897628345972e-180	1.12091	0.54	0.312	2.25795256691944e-177	Neuron
pbx3b	2.69686618962999e-179	1.49321	0.552	0.325	5.39373237925998e-176	Neuron
syt2a	8.93995637220991e-179	0.982157	0.348	0.133	1.78799127444198e-175	Neuron
meis31	2.0696763984669e-178	1.43986	0.539	0.306	4.13935279693381e-175	Neuron
slc35g2b	1.51846791866402e-176	1.29839	0.418	0.197	3.03693583732804e-173	Neuron
calm1b	2.17314052420737e-174	1.36523	0.332	0.106	4.34628104841474e-171	Neuron
stap2a	5.50440159743206e-170	1.22614	0.413	0.189	1.10088031948641e-166	Neuron
lhx1a	1.93910823353946e-166	1.3738	0.398	0.184	3.87821646707891e-163	Neuron
fabp35	1.12251524645073e-165	0.638345	0.985	0.865	2.24503049290146e-162	Neuron
meis2a5	5.45920216477264e-147	1.35726	0.587	0.393	1.09184043295453e-143	Neuron
ywhag1	3.95922998828101e-146	1.16546	0.333	0.138	7.91845997656201e-143	Neuron
sms	1.34122087650253e-145	1.06269	0.494	0.285	2.68244175300506e-142	Neuron
map1ab	1.20218505406476e-144	1.64545	0.359	0.17	2.40437010812952e-141	Neuron
dscama	3.96347961183577e-144	1.4059	0.438	0.246	7.92695922367153e-141	Neuron
uncx4.1	4.1556575103649e-143	0.645697	0.25	0.089	8.3113150207298e-140	Neuron
uncx	4.15701548090623e-143	1.27914	0.345	0.157	8.31403096181247e-140	Neuron
nhlh21	2.75726042500896e-141	1.32092	0.515	0.314	5.51452085001792e-138	Neuron
kif1aa	3.32127016305295e-141	1.15178	0.427	0.235	6.64254032610589e-138	Neuron
arpc1a1	1.79051162745665e-136	0.828591	0.684	0.502	3.5810232549133e-133	Neuron
lhx51	9.08544104931028e-134	1.51572	0.421	0.232	1.81708820986206e-130	Neuron
atp6v1f1	5.05685263195857e-133	0.821182	0.494	0.291	1.01137052639171e-129	Neuron
slc32a1	2.58447491317392e-132	1.78144	0.368	0.188	5.16894982634784e-129	Neuron
scrt21	3.03510648093529e-130	0.6633	0.325	0.146	6.07021296187058e-127	Neuron
syt1a	6.17790020100302e-128	1.31599	0.405	0.223	1.2355800402006e-124	Neuron
eno2	8.90177927022783e-128	1.25261	0.428	0.249	1.78035585404557e-124	Neuron
atp2b1a1	1.25491442458824e-127	0.870695	0.476	0.274	2.50982884917647e-124	Neuron
syngr3b	2.06141132042658e-125	1.18577	0.418	0.242	4.12282264085315e-122	Neuron
scg2b	1.46282854521199e-121	1.46664	0.398	0.225	2.92565709042397e-118	Neuron
hpca	2.7772745648486e-120	1.27874	0.405	0.219	5.55454912969721e-117	Neuron
spock31	4.45188568736345e-115	1.20549	0.399	0.22	8.90377137472689e-112	Neuron
zgc:1134421	7.11786256190657e-113	0.84516	0.651	0.513	1.42357251238131e-109	Neuron
lgmn1	1.33908365131053e-110	0.478357	0.444	0.241	2.67816730262106e-107	Neuron
syn1	5.98551193250306e-109	1.19472	0.401	0.241	1.19710238650061e-105	Neuron
sept5a1	6.54919039798024e-108	0.805544	0.377	0.208	1.30983807959605e-104	Neuron
hapln1a4	9.71216313381595e-108	0.852243	0.622	0.459	1.94243262676319e-104	Neuron
gad2	3.87845608692526e-107	1.08815	0.614	0.483	7.75691217385053e-104	Neuron
idh11	1.99627016369288e-104	0.843032	0.516	0.349	3.99254032738576e-101	Neuron
mab21l21	2.26285319473448e-104	1.45657	0.43	0.271	4.52570638946896e-101	Neuron
elovl6	2.37881731879837e-104	0.912398	0.399	0.238	4.75763463759675e-101	Neuron
dlb1	1.31044115935145e-101	1.10078	0.552	0.395	2.62088231870291e-98	Neuron
xbp12	3.23696490133565e-101	0.588051	0.827	0.638	6.47392980267131e-98	Neuron
gpr85	1.75759786958026e-97	1.02147	0.391	0.241	3.51519573916052e-94	Neuron
nmnat2	6.85463573779185e-96	0.839475	0.342	0.195	1.37092714755837e-92	Neuron
rab11bb1	5.19780149137982e-95	0.627674	0.301	0.161	1.03956029827596e-91	Neuron
fam49a	6.62476062207357e-94	0.585574	0.316	0.167	1.32495212441471e-90	Neuron
nell2b	1.55833702864791e-92	1.02195	0.345	0.2	3.11667405729582e-89	Neuron
ctnna2	2.39590058364145e-92	0.9365	0.357	0.205	4.7918011672829e-89	Neuron
tob1b2	5.27771444236679e-91	0.669629	0.578	0.395	1.05554288847336e-87	Neuron
olfm1b	8.26216208979576e-88	1.23657	0.37	0.231	1.65243241795915e-84	Neuron
hoxb3a4	1.20739005840413e-81	0.737359	0.42	0.257	2.41478011680826e-78	Neuron
nptna	2.01636476379612e-80	0.914233	0.322	0.178	4.03272952759224e-77	Neuron
adcyap1b1	2.61859173358562e-79	1.43405	0.384	0.256	5.23718346717124e-76	Neuron
syt4	3.74135519825172e-75	0.955879	0.367	0.243	7.48271039650344e-72	Neuron
kalrnb	1.23055646600131e-71	0.600141	0.272	0.148	2.46111293200263e-68	Neuron
cdkn1ca4	8.41731924225196e-65	0.537309	0.626	0.484	1.68346384845039e-61	Neuron
hoxb9a2	3.75012995113648e-63	1.43346	0.279	0.161	7.50025990227296e-60	Neuron
lmo1	6.28081307848705e-63	1.02405	0.307	0.196	1.25616261569741e-59	Neuron
mdkb5	1.596311570734e-62	0.331415	0.629	0.466	3.19262314146799e-59	Neuron
pcbp4	9.31236446581513e-61	1.06906	0.411	0.297	1.86247289316303e-57	Neuron
calua3	4.09485810297393e-60	0.338411	0.478	0.319	8.18971620594786e-57	Neuron
tmed101	3.77414145141601e-59	0.475488	0.78	0.7	7.54828290283203e-56	Neuron
hist2h2l1	1.19697972327124e-57	0.669735	0.469	0.348	2.39395944654247e-54	Neuron
islr2	4.02020202072152e-55	1.93218	0.345	0.246	8.04040404144304e-52	Neuron
slit1b	1.78839028882223e-53	1.25479	0.32	0.223	3.57678057764445e-50	Neuron
fgf13a	3.46863104711513e-53	0.919128	0.301	0.193	6.93726209423025e-50	Neuron
fut8a	7.53838631203113e-53	0.639377	0.331	0.237	1.50767726240623e-49	Neuron
klf7a	9.0139457217799e-50	0.713327	0.273	0.182	1.80278914435598e-46	Neuron
insm1a1	2.96596836287414e-48	0.846963	0.399	0.303	5.93193672574828e-45	Neuron
st8sia11	1.07537017292702e-46	0.792328	0.426	0.339	2.15074034585404e-43	Neuron
ppib3	5.03369153003908e-46	0.263616	0.872	0.765	1.00673830600782e-42	Neuron
slc7a8a	1.09049729899681e-45	0.592285	0.273	0.194	2.18099459799363e-42	Neuron
cacna1ba	1.11734608643366e-45	0.782432	0.343	0.257	2.23469217286731e-42	Neuron
hes62	3.48220145408912e-45	0.371545	0.493	0.38	6.96440290817824e-42	Neuron
plk32	1.02129350482851e-44	0.311673	0.374	0.28	2.04258700965702e-41	Neuron
si:dkey-175g6.2	1.24551075528381e-44	1.1218	0.265	0.181	2.49102151056761e-41	Neuron
mab21l12	5.26181781112075e-44	1.14453	0.369	0.289	1.05236356222415e-40	Neuron
nat8l5	1.94183332083303e-42	0.624242	0.604	0.542	3.88366664166607e-39	Neuron
chac12	1.194265703361e-36	0.376035	0.661	0.573	2.388531406722e-33	Neuron
psap1	5.06634594297271e-36	0.399007	0.603	0.549	1.01326918859454e-32	Neuron
sdf2l1	6.03317359351406e-36	0.626211	0.396	0.327	1.20663471870281e-32	Neuron
lima1a3	4.56211935380332e-33	0.384933	0.423	0.342	9.12423870760664e-30	Neuron
tbc1d30	2.33118017308749e-31	0.515617	0.264	0.209	4.66236034617499e-28	Neuron
sox1b1	1.12202977666319e-30	0.411513	0.119	0.26	2.24405955332638e-27	Neuron
atp2b3b	3.29613026487414e-30	0.798036	0.313	0.256	6.59226052974829e-27	Neuron
sec61a12	2.69719583372429e-29	0.292168	0.644	0.568	5.39439166744858e-26	Neuron
calb2b	3.84306168427277e-29	1.22862	0.25	0.197	7.68612336854553e-26	Neuron
scrt1a1	3.13097432454922e-28	1.14022	0.279	0.225	6.26194864909844e-25	Neuron
grin1a	9.19028235570404e-28	0.911459	0.283	0.229	1.83805647114081e-24	Neuron
chrna5	1.10579830577808e-26	0.684716	0.254	0.208	2.21159661155616e-23	Neuron
eml1	1.05723795785668e-25	0.810314	0.334	0.267	2.11447591571335e-22	Neuron
sec11a1	1.76544012144398e-25	0.380681	0.538	0.494	3.53088024288796e-22	Neuron
atp1a3b	1.06675081623181e-24	1.6733	0.287	0.24	2.13350163246362e-21	Neuron
plxna4	4.29465091162598e-23	1.20022	0.306	0.25	8.58930182325197e-20	Neuron
fkbp21	1.54694822463242e-21	0.33978	0.377	0.326	3.09389644926483e-18	Neuron
foxa11	4.4359236272669e-21	0.295939	0.132	0.261	8.8718472545338e-18	Neuron
hsp90b11	2.36574612746703e-19	0.488078	0.392	0.348	4.73149225493405e-16	Neuron
pax2a	2.63986686027125e-19	0.928118	0.25	0.217	5.27973372054249e-16	Neuron
fxr2	1.53704422339896e-15	0.279993	0.416	0.388	3.07408844679793e-12	Neuron
tfap2b3	8.8129004961081e-14	0.719243	0.147	0.254	1.76258009922162e-10	Neuron
ndufa4	7.27006412808837e-13	0.757244	0.306	0.289	1.45401282561767e-09	Neuron
pitx21	6.58835758960343e-11	0.897502	0.143	0.25	1.31767151792069e-07	Neuron
vamp11	8.5644257101417e-11	1.00658	0.268	0.25	1.71288514202834e-07	Neuron
ca21	1.56686199252891e-09	0.981849	0.269	0.258	3.13372398505782e-06	Neuron
casz11	4.89773762622452e-09	0.597692	0.319	0.311	9.79547525244903e-06	Neuron
hyou1	9.65848776227318e-08	0.455149	0.342	0.334	0.00019317	Neuron
slit32	1.51860132142153e-07	0.659728	0.273	0.277	0.00030372	Neuron
pou2f2a1	1.2128411266657e-06	0.301434	0.171	0.261	0.00242568	Neuron
crabp1b1	7.36187833518075e-06	1.57517	0.265	0.256	0.0147238	Neuron
tal21	1.74791190994697e-05	2.43604	0.247	0.254	0.0349582	Neuron
arhgef9b1	1.92153990536096e-05	0.359567	0.312	0.324	0.0384308	Neuron
sulf2b1	0.000236054	0.521803	0.314	0.331	0.472107	Neuron
si:ch211-161h7.81	0.000933901	0.379281	0.367	0.39	1	Neuron
otpa	0.00126035	2.83669	0.231	0.251	1	Neuron
phox2a1	0.00156777	0.915546	0.183	0.261	1	Neuron
mpped21	0.00157489	0.54463	0.193	0.256	1	Neuron
ppp2r2ca	0.00434374	0.250638	0.2	0.268	1	Neuron
vwde	0	2.56429	0.836	0.043	0	Somites
col5a12	0	2.35196	0.971	0.347	0	Somites
col1a1b2	0	2.27224	0.922	0.224	0	Somites
col5a2a2	0	2.22446	0.91	0.243	0	Somites
col1a22	0	2.15784	0.965	0.28	0	Somites
tgfbi2	0	2.11732	0.905	0.255	0	Somites
emp23	0	2.1095	0.911	0.27	0	Somites
efemp2b	0	1.926	0.749	0.098	0	Somites
postnb3	0	1.85976	0.953	0.293	0	Somites
thbs4b	0	1.82405	0.841	0.071	0	Somites
col1a1a2	0	1.59578	0.966	0.298	0	Somites
angptl7	0	1.59077	0.723	0.075	0	Somites
rbp51	0	1.28914	0.845	0.28	0	Somites
meox1	0	1.25842	0.768	0.159	0	Somites
col11a1b1	0	1.20737	0.87	0.274	0	Somites
vcanb1	0	1.19968	0.804	0.226	0	Somites
pmp22a1	0	1.15238	0.829	0.259	0	Somites
cd248b1	0	0.94549	0.808	0.277	0	Somites
ntd5	0	0.941231	0.763	0.18	0	Somites
fkbp92	0	0.88386	0.857	0.297	0	Somites
cthrc1a1	0	0.831899	0.771	0.207	0	Somites
si:dkey-261h17.12	0	0.764727	0.845	0.307	0	Somites
nkx3-1	0	0.720473	0.636	0.165	0	Somites
flncb	0	0.707904	0.727	0.236	0	Somites
pabpc4	0	0.707889	0.723	0.235	0	Somites
colec122	0	0.702884	0.783	0.238	0	Somites
col2a1b2	0	0.660133	0.86	0.277	0	Somites
matn43	0	0.659608	0.771	0.258	0	Somites
klhl41b	0	0.646722	0.689	0.19	0	Somites
foxc1a2	0	0.591273	0.67	0.124	0	Somites
hoxd12a	0	0.519504	0.645	0.08	0	Somites
col16a11	0	0.51066	0.771	0.213	0	Somites
entpd11	0	0.429239	0.753	0.227	0	Somites
hoxc11b	0	0.388553	0.649	0.07	0	Somites
foxc1b1	0	0.383718	0.633	0.173	0	Somites
kdelr31	0	0.380821	0.72	0.162	0	Somites
cd248a1	0	0.348371	0.707	0.205	0	Somites
desma	0	0.347515	0.712	0.214	0	Somites
ctsk1	0	0.324706	0.708	0.12	0	Somites
twist1b	0	0.309103	0.711	0.182	0	Somites
bhmt	0	0.299654	0.727	0.205	0	Somites
fn1b1	5.86928609725893e-298	0.631705	0.681	0.142	1.17385721945179e-294	Somites
alcama2	4.90156364489451e-297	0.859593	0.771	0.267	9.80312728978902e-294	Somites
myog	2.87917457277485e-292	1.74255	0.609	0.17	5.75834914554969e-289	Somites
nid1a	2.75648468467948e-287	0.658538	0.623	0.16	5.51296936935896e-284	Somites
calua4	1.21386307576315e-285	0.867007	0.839	0.309	2.4277261515263e-282	Somites
cxcl12b2	1.07597252109432e-281	1.07685	0.707	0.204	2.15194504218864e-278	Somites
ndnf3	2.18341045813904e-271	0.376396	0.756	0.295	4.36682091627808e-268	Somites
crabp2a3	7.14111296145475e-270	0.633144	0.804	0.361	1.42822259229095e-266	Somites
tuba8l21	2.05230904524414e-264	0.841651	0.807	0.258	4.10461809048828e-261	Somites
hey12	2.4912023808535e-263	0.811606	0.714	0.246	4.982404761707e-260	Somites
chrna1	5.90564141333534e-256	0.265876	0.615	0.219	1.18112828266707e-252	Somites
rcn31	1.02105751492926e-236	0.385726	0.594	0.107	2.04211502985852e-233	Somites
aldh1a2	1.48284232759129e-223	1.05652	0.632	0.141	2.96568465518259e-220	Somites
eva1a	7.67595835240471e-219	0.273183	0.533	0.082	1.53519167048094e-215	Somites
mafa	3.65162069603436e-206	0.290622	0.554	0.134	7.30324139206872e-203	Somites
tcf15	3.81425072890731e-206	0.538509	0.549	0.063	7.62850145781462e-203	Somites
actc1a	4.66292545886092e-200	0.901044	0.669	0.252	9.32585091772183e-197	Somites
snai1a2	3.65748375510302e-194	0.328722	0.574	0.115	7.31496751020605e-191	Somites
net11	1.07382743325592e-193	0.806516	0.822	0.377	2.14765486651185e-190	Somites
zfp36l22	1.33630244487837e-188	0.702136	0.664	0.199	2.67260488975674e-185	Somites
eya12	5.87413876143584e-186	0.665621	0.652	0.254	1.17482775228717e-182	Somites
lrrc17	8.09655744333331e-186	0.8866	0.618	0.19	1.61931148866666e-182	Somites
apoeb2	4.82090242215507e-184	0.797082	0.683	0.231	9.64180484431015e-181	Somites
igfbp5b2	4.60622086256697e-168	0.827957	0.654	0.248	9.21244172513394e-165	Somites
fstl1a2	1.51305097763302e-165	0.446638	0.664	0.204	3.02610195526605e-162	Somites
serpinh1b2	2.43833929828355e-156	0.713085	0.639	0.194	4.87667859656709e-153	Somites
rdh10a	4.21011545599681e-156	1.41762	0.602	0.149	8.42023091199361e-153	Somites
ahnak3	2.80051737073756e-153	0.426118	0.695	0.229	5.60103474147511e-150	Somites
fxr21	2.97369306702163e-151	0.733933	0.772	0.378	5.94738613404325e-148	Somites
uncx4.11	1.70892287580789e-144	0.694204	0.523	0.082	3.41784575161577e-141	Somites
cygb11	4.94308639367216e-144	1.04535	0.642	0.289	9.88617278734432e-141	Somites
ssr33	2.45768231103354e-142	0.755349	0.903	0.581	4.91536462206708e-139	Somites
twist1a1	1.85773468031367e-141	0.706717	0.564	0.112	3.71546936062735e-138	Somites
snd13	2.34280064628314e-141	0.569096	0.912	0.582	4.68560129256627e-138	Somites
sparc2	1.01547204771013e-138	0.431657	0.906	0.531	2.03094409542027e-135	Somites
hsp90aa1.1	1.0394130228844e-134	1.56474	0.511	0.052	2.07882604576881e-131	Somites
her63	3.94450915430638e-126	0.625842	0.8	0.413	7.88901830861275e-123	Somites
cxcl12a4	6.53250284835982e-126	0.825312	0.584	0.167	1.30650056967196e-122	Somites
asph2	6.2810660826221e-125	0.564703	0.764	0.346	1.25621321652442e-121	Somites
tpm4a2	1.34071812445721e-121	0.635172	0.811	0.422	2.68143624891442e-118	Somites
gatm	2.24820548188599e-120	0.511414	0.544	0.167	4.49641096377198e-117	Somites
p4hb2	1.07977828738696e-117	0.377659	0.888	0.531	2.15955657477391e-114	Somites
hdlbpa2	3.1071121691683e-111	0.440089	0.959	0.674	6.21422433833659e-108	Somites
ssr23	3.62445841306049e-110	0.603031	0.925	0.588	7.24891682612099e-107	Somites
fkbp72	3.80748049583993e-107	0.745801	0.558	0.128	7.61496099167987e-104	Somites
hapln1a5	1.90919328047918e-104	0.738427	0.809	0.454	3.81838656095835e-101	Somites
rrbp1b2	7.67832436339231e-104	0.614332	0.581	0.167	1.53566487267846e-100	Somites
kdelr2b2	8.19227758086588e-99	0.259978	0.845	0.462	1.63845551617318e-95	Somites
sulf11	3.21808296101092e-93	0.290492	0.555	0.165	6.43616592202184e-90	Somites
hoxb9a3	4.10055242156521e-89	0.351067	0.575	0.153	8.20110484313043e-86	Somites
prrx1a1	4.02860806445967e-86	0.457791	0.51	0.132	8.05721612891934e-83	Somites
ssr43	1.49948539691287e-82	0.4884	0.899	0.586	2.99897079382573e-79	Somites
ppib4	5.94565451397566e-77	0.402986	0.949	0.763	1.18913090279513e-73	Somites
glula1	4.22313416315409e-75	0.57059	0.536	0.168	8.44626832630819e-72	Somites
sec61g2	6.98375501257442e-75	0.451801	0.948	0.744	1.39675100251488e-71	Somites
myod1	1.28335839579281e-73	1.0567	0.465	0.101	2.56671679158561e-70	Somites
pleca1	4.77274497319137e-73	0.364626	0.626	0.244	9.54548994638274e-70	Somites
ripply1	2.75189252027033e-72	0.452539	0.471	0.103	5.50378504054066e-69	Somites
pbxip1b	9.0859540661839e-71	0.530417	0.545	0.238	1.81719081323678e-67	Somites
wnt16	5.82514865790048e-70	0.356537	0.451	0.101	1.1650297315801e-66	Somites
myf5	2.82825511176745e-62	0.405536	0.438	0.066	5.6565102235349e-59	Somites
ostc3	1.31512878003133e-57	0.277006	0.881	0.588	2.63025756006266e-54	Somites
plod1a1	6.88624945925507e-57	0.318862	0.534	0.198	1.37724989185101e-53	Somites
fsta	7.41186201464639e-55	0.489394	0.496	0.197	1.48237240292928e-51	Somites
hspb11	3.31410780451196e-48	0.579197	0.495	0.165	6.62821560902391e-45	Somites
sec61a13	4.44365011491872e-45	0.319656	0.838	0.562	8.88730022983743e-42	Somites
kazald2	2.022502226381e-38	0.515448	0.429	0.089	4.04500445276201e-35	Somites
six1b1	3.60991579966009e-37	0.512274	0.483	0.181	7.21983159932018e-34	Somites
serp12	4.91215219051551e-36	0.303253	0.802	0.512	9.82430438103101e-33	Somites
tnni2b.1	1.53186950506855e-33	0.348498	0.419	0.063	3.06373901013711e-30	Somites
myoc	2.27076842585948e-30	0.574253	0.427	0.11	4.54153685171896e-27	Somites
dmrt2a	3.09945597384264e-25	0.380004	0.391	0.057	6.19891194768529e-22	Somites
rbfox1l	4.88818442193793e-22	0.601098	0.423	0.142	9.77636884387586e-19	Somites
enah	2.90039539458272e-18	0.50682	0.487	0.235	5.80079078916543e-15	Somites
cyp27c1	8.6256251480885e-17	0.299496	0.444	0.164	1.7251250296177e-13	Somites
unc45b	1.41107785159642e-16	0.718416	0.431	0.128	2.82215570319284e-13	Somites
CU457819.3	2.74298256349699e-14	0.472868	0.252	0.068	5.48596512699397e-11	Somites
si:ch211-131k2.3	1.77173228105633e-12	0.454295	0.284	0.061	3.54346456211265e-09	Somites
ggctb	6.50498380411802e-09	0.316732	0.319	0.153	1.3009967608236e-05	Somites
rbm24a1	3.88634133999756e-08	1.23117	0.426	0.183	7.77268267999513e-05	Somites
rbp7b	1.06464646914037e-07	0.604488	0.373	0.052	0.000212929	Somites
apoc11	1.17143253321712e-05	0.311212	0.361	0.119	0.0234287	Somites
jam2a1	0.00185557	0.941322	0.37	0.095	1	Somites
ttn.1	0.00387179	0.454216	0.31	0.021	1	Somites
apoeb3	0	2.43057	0.93	0.228	0	PSM
ntd51	0	2.23009	0.974	0.178	0	PSM
her1	0	2.03719	0.853	0.051	0	PSM
tuba8l22	0	1.21889	0.949	0.258	0	PSM
cxcl12b3	0	1.20976	0.904	0.202	0	PSM
fn1b2	0	1.16967	0.934	0.139	0	PSM
fn1a2	0	1.09231	0.914	0.218	0	PSM
serpinh1b3	0	0.957346	0.869	0.19	0	PSM
hoxc13a	0	0.889658	0.944	0.21	0	PSM
wif1	0	0.759858	0.903	0.213	0	PSM
col5a2a3	0	0.733143	0.892	0.247	0	PSM
twist1a2	0	0.704038	0.926	0.105	0	PSM
calua5	0	0.692207	0.95	0.309	0	PSM
col5a13	0	0.636198	0.976	0.35	0	PSM
hoxb7a	0	0.604366	0.777	0.114	0	PSM
rrbp1b3	0	0.603853	0.857	0.163	0	PSM
and11	0	0.543432	0.823	0.187	0	PSM
lrrc171	0	0.500979	0.906	0.185	0	PSM
zic2a2	0	0.500833	0.92	0.274	0	PSM
thbs4b1	0	0.38597	0.802	0.076	0	PSM
aplnrb1	0	0.379925	0.804	0.191	0	PSM
prrx1b	0	0.378366	0.93	0.231	0	PSM
twist3	0	0.355462	0.83	0.136	0	PSM
emilin3a	0	0.336324	0.896	0.11	0	PSM
apela	0	0.331249	0.773	0.098	0	PSM
ppp2r2ca1	0	0.326334	0.918	0.25	0	PSM
nog2	0	0.312829	0.823	0.173	0	PSM
kdelr32	0	0.278456	0.841	0.162	0	PSM
matn44	0	0.271051	0.911	0.257	0	PSM
rcn32	0	0.254967	0.845	0.104	0	PSM
eve1	1.77230302163268e-296	0.472572	0.695	0.039	3.54460604326536e-293	PSM
msgn1	3.36768615388246e-295	2.18146	0.741	0.099	6.73537230776492e-292	PSM
snai1a3	5.84521744817184e-286	0.548526	0.761	0.113	1.16904348963437e-282	PSM
hoxd12a1	8.93918020421387e-280	0.699115	0.737	0.081	1.78783604084277e-276	PSM
crabp2b	3.97700934988117e-276	1.37045	0.761	0.14	7.95401869976233e-273	PSM
cpm1	6.58478696646744e-258	0.42856	0.727	0.16	1.31695739329349e-254	PSM
efemp2b1	8.45876073052151e-258	1.42637	0.714	0.103	1.6917521461043e-254	PSM
net12	2.83756382535783e-255	1.05691	0.948	0.377	5.67512765071567e-252	PSM
hoxc3a1	2.76457335268449e-251	0.425678	0.781	0.154	5.52914670536898e-248	PSM
meox11	8.27302343035563e-239	1.68493	0.754	0.163	1.65460468607113e-235	PSM
itm2cb2	2.84593753240923e-237	0.749949	0.778	0.147	5.69187506481846e-234	PSM
fkbp93	8.73474578576367e-235	0.515558	0.898	0.299	1.74694915715273e-231	PSM
angptl71	8.32801882971982e-230	0.380127	0.702	0.079	1.66560376594396e-226	PSM
asph3	9.13203769137094e-215	0.676394	0.921	0.345	1.82640753827419e-211	PSM
her7	6.04238112726795e-204	1.81734	0.675	0.037	1.20847622545359e-200	PSM
tbx16	1.00925308590714e-196	0.594571	0.663	0.049	2.01850617181428e-193	PSM
ism1	1.12733985267293e-193	0.639056	0.688	0.113	2.25467970534587e-190	PSM
hes63	4.61671228424595e-163	0.372806	0.922	0.37	9.23342456849191e-160	PSM
tbx61	3.01163993950788e-157	0.652248	0.655	0.088	6.02327987901576e-154	PSM
sulf12	1.00329804945553e-147	0.570105	0.71	0.163	2.00659609891107e-144	PSM
si:dkey-52l18.41	2.9606055072535e-135	0.29111	0.662	0.15	5.92121101450701e-132	PSM
fkbp73	5.22323291921276e-124	0.469556	0.677	0.127	1.04464658384255e-120	PSM
pcdh8	1.93627514535694e-122	0.57836	0.605	0.034	3.87255029071387e-119	PSM
p4hb3	5.8530267233115e-118	0.260292	0.974	0.531	1.1706053446623e-114	PSM
zgc:56585	2.72302348976647e-110	0.625481	0.643	0.107	5.44604697953294e-107	PSM
cx43.45	1.28660073375231e-101	0.423891	0.976	0.628	2.57320146750462e-98	PSM
ppib5	4.54694835429802e-95	0.465597	0.993	0.763	9.09389670859605e-92	PSM
myf51	8.95900291215725e-94	0.740286	0.594	0.064	1.79180058243145e-90	PSM
snd14	2.50239327794474e-92	0.329804	0.974	0.582	5.00478655588948e-89	PSM
cdx41	7.57138911800791e-92	0.283913	0.623	0.122	1.51427782360158e-88	PSM
her11	4.03429486631831e-89	0.29336	0.605	0.141	8.06858973263661e-86	PSM
ssr34	2.52883946480236e-84	0.425263	0.967	0.581	5.05767892960472e-81	PSM
serp13	1.63198402310707e-82	0.269196	0.955	0.51	3.26396804621414e-79	PSM
sp5l	8.76566286999815e-82	0.597458	0.589	0.049	1.75313257399963e-78	PSM
ssr44	1.62929540355252e-77	0.403307	0.96	0.586	3.25859080710504e-74	PSM
ssr24	5.57382450555135e-76	0.345512	0.984	0.588	1.11476490111027e-72	PSM
wnt8a	1.65848667234873e-70	0.280816	0.309	0.031	3.31697334469747e-67	PSM
ved1	9.22937318800665e-70	0.581647	0.593	0.101	1.84587463760133e-66	PSM
prrx1a2	1.65825452466342e-65	0.519006	0.611	0.132	3.31650904932684e-62	PSM
sec61b1	2.8229203695518e-55	0.268305	0.948	0.555	5.64584073910359e-52	PSM
vox	1.92964127999204e-51	0.439787	0.558	0.082	3.85928255998408e-48	PSM
si:dkey-85k7.72	5.53273191880611e-44	0.286399	0.636	0.203	1.10654638376122e-40	PSM
CU457819.31	2.77264601406498e-39	0.69322	0.343	0.067	5.54529202812996e-36	PSM
draxin	5.12496371517409e-33	0.366605	0.548	0.092	1.02499274303482e-29	PSM
dlc	6.07220055768321e-31	0.651114	0.545	0.084	1.21444011153664e-27	PSM
cyp26a11	4.32112129451105e-28	0.251039	0.546	0.097	8.64224258902211e-25	PSM
fgf8a	1.05454304457628e-26	0.33607	0.347	0.065	2.10908608915256e-23	PSM
unc45b1	2.46387172648213e-26	0.399884	0.549	0.127	4.92774345296425e-23	PSM
BX548028.1	2.88175229058202e-23	0.373234	0.373	0.057	5.76350458116404e-20	PSM
mespaa	3.9446807366548e-19	0.474061	0.352	0.04	7.88936147330961e-16	PSM
foxc1b2	9.52883221112124e-15	0.289397	0.54	0.178	1.90576644222425e-11	PSM
mespab	3.75893183692389e-05	0.713022	0.396	0.022	0.0751786	PSM
apoc12	0.000238385	0.271575	0.487	0.117	0.47677	PSM
gid8b	0.00118144	0.257071	0.472	0.197	1	PSM
ripply2	0.00259869	0.894997	0.465	0.048	1	PSM
pcolcea	0	3.18297	0.8	0.206	0	Heart/Pectoral Fin Bud
si:dkey-261h17.13	0	2.40639	0.956	0.308	0	Heart/Pectoral Fin Bud
tmem88b2	0	2.31815	0.772	0.161	0	Heart/Pectoral Fin Bud
hand2	0	2.3173	0.626	0.183	0	Heart/Pectoral Fin Bud
ftr821	0	1.91767	0.701	0.137	0	Heart/Pectoral Fin Bud
tpm4a3	0	1.81278	0.909	0.422	0	Heart/Pectoral Fin Bud
pmp22a2	0	1.68193	0.818	0.263	0	Heart/Pectoral Fin Bud
col5a14	0	1.6243	0.821	0.354	0	Heart/Pectoral Fin Bud
fn1a3	0	1.43008	0.709	0.223	0	Heart/Pectoral Fin Bud
prrx1a3	2.88590694029253e-290	1.23831	0.571	0.133	5.77181388058506e-287	Heart/Pectoral Fin Bud
col7a1l1	1.56439333111356e-284	1.67718	0.625	0.213	3.12878666222711e-281	Heart/Pectoral Fin Bud
flna3	5.5468022558008e-281	1.24999	0.77	0.316	1.10936045116016e-277	Heart/Pectoral Fin Bud
rdh10a1	8.5833618156163e-280	1.86324	0.573	0.152	1.71667236312326e-276	Heart/Pectoral Fin Bud
emp24	1.44346290752715e-246	1.38066	0.708	0.279	2.88692581505429e-243	Heart/Pectoral Fin Bud
actb24	1.04455191668831e-244	0.945893	0.998	0.985	2.08910383337661e-241	Heart/Pectoral Fin Bud
gata5	4.67024906573406e-244	1.32889	0.512	0.161	9.34049813146811e-241	Heart/Pectoral Fin Bud
slit33	1.88988529429461e-231	1.4228	0.648	0.268	3.77977058858921e-228	Heart/Pectoral Fin Bud
ahnak4	1.28481117325128e-226	0.964243	0.686	0.232	2.56962234650255e-223	Heart/Pectoral Fin Bud
entpd12	1.98625127934118e-223	1.60811	0.579	0.235	3.97250255868236e-220	Heart/Pectoral Fin Bud
krt83	2.02474572220203e-215	1.86981	0.85	0.367	4.04949144440406e-212	Heart/Pectoral Fin Bud
pitx1	4.27301411811675e-203	1.46842	0.507	0.2	8.5460282362335e-200	Heart/Pectoral Fin Bud
postnb4	1.35658497877853e-197	0.840008	0.688	0.304	2.71316995755706e-194	Heart/Pectoral Fin Bud
colec123	4.78271202318386e-192	1.25704	0.611	0.245	9.56542404636772e-189	Heart/Pectoral Fin Bud
aldh1a21	1.19593778750342e-190	1.50736	0.511	0.147	2.39187557500684e-187	Heart/Pectoral Fin Bud
pmp22b1	2.93261274917608e-189	0.997678	0.511	0.208	5.86522549835215e-186	Heart/Pectoral Fin Bud
twist1a3	1.80885513312969e-182	1.37214	0.5	0.116	3.61771026625939e-179	Heart/Pectoral Fin Bud
her64	1.28749625693973e-179	1.38313	0.782	0.416	2.57499251387946e-176	Heart/Pectoral Fin Bud
rbp52	5.85917434718637e-177	1.34995	0.625	0.288	1.17183486943727e-173	Heart/Pectoral Fin Bud
tmsb4x2	1.31380337434302e-165	0.579365	1	0.951	2.62760674868604e-162	Heart/Pectoral Fin Bud
cfd1	9.80486783169114e-164	1.88824	0.433	0.079	1.96097356633823e-160	Heart/Pectoral Fin Bud
col5a2a4	2.23406847155498e-160	1.0586	0.57	0.255	4.46813694310996e-157	Heart/Pectoral Fin Bud
ctsk2	1.85351190791545e-157	0.706325	0.41	0.131	3.70702381583091e-154	Heart/Pectoral Fin Bud
fgfr34	5.46510636805469e-157	1.2724	0.71	0.421	1.09302127361094e-153	Heart/Pectoral Fin Bud
osr1	3.57274862912862e-152	1.2018	0.385	0.065	7.14549725825724e-149	Heart/Pectoral Fin Bud
bhmt1	7.51603283794544e-149	0.975271	0.473	0.214	1.50320656758909e-145	Heart/Pectoral Fin Bud
pdlim12	3.7333681363201e-147	0.934535	0.561	0.223	7.46673627264021e-144	Heart/Pectoral Fin Bud
tpm33	8.57903385429539e-144	0.792818	0.924	0.693	1.71580677085908e-140	Heart/Pectoral Fin Bud
tgm2b1	4.74510940502235e-140	0.764438	0.462	0.186	9.49021881004471e-137	Heart/Pectoral Fin Bud
krt941	1.74663338217357e-132	1.54936	0.396	0.159	3.49326676434715e-129	Heart/Pectoral Fin Bud
fstl1a3	1.44815256304425e-130	0.874126	0.541	0.21	2.89630512608851e-127	Heart/Pectoral Fin Bud
zfp36l23	8.77559936153983e-125	1.15628	0.529	0.205	1.75511987230797e-121	Heart/Pectoral Fin Bud
ppp1r14aa1	8.88429759351435e-123	0.84712	0.446	0.196	1.77685951870287e-119	Heart/Pectoral Fin Bud
rbpms2b1	2.13152918815029e-119	1.44036	0.455	0.123	4.26305837630059e-116	Heart/Pectoral Fin Bud
rrbp1b4	4.6686444434545e-115	0.754317	0.462	0.172	9.33728888690901e-112	Heart/Pectoral Fin Bud
synpo2lb	2.57639674802493e-113	0.784347	0.408	0.193	5.15279349604987e-110	Heart/Pectoral Fin Bud
kdrl1	1.26635161488696e-112	0.359642	0.377	0.153	2.53270322977391e-109	Heart/Pectoral Fin Bud
akap12b6	5.50741605054981e-111	1.01483	0.806	0.583	1.10148321010996e-107	Heart/Pectoral Fin Bud
podxl2	3.99937304612865e-106	2.05154	0.505	0.277	7.9987460922573e-103	Heart/Pectoral Fin Bud
meis32	2.53240867411346e-104	1.36432	0.568	0.308	5.06481734822693e-101	Heart/Pectoral Fin Bud
cd248a2	3.76318941619173e-103	0.788267	0.419	0.215	7.52637883238346e-100	Heart/Pectoral Fin Bud
pleca2	4.06769844259597e-100	0.487217	0.542	0.248	8.13539688519194e-97	Heart/Pectoral Fin Bud
tmem88a1	2.96388349424497e-99	0.905345	0.386	0.082	5.92776698848995e-96	Heart/Pectoral Fin Bud
hoxb3a5	2.53241770522133e-97	0.80204	0.576	0.255	5.06483541044266e-94	Heart/Pectoral Fin Bud
cd632	3.40753987258366e-96	0.597853	0.707	0.435	6.81507974516732e-93	Heart/Pectoral Fin Bud
cast2	5.57876029160492e-94	0.501099	0.578	0.305	1.11575205832098e-90	Heart/Pectoral Fin Bud
fkbp94	3.4911725547805e-92	0.458795	0.594	0.306	6.98234510956101e-89	Heart/Pectoral Fin Bud
crabp1b2	3.53489893196135e-90	1.10166	0.47	0.251	7.06979786392269e-87	Heart/Pectoral Fin Bud
zgc:64022	4.18243187140316e-90	0.320126	0.327	0.138	8.36486374280633e-87	Heart/Pectoral Fin Bud
lrrc172	3.44310971908859e-89	0.691312	0.427	0.197	6.88621943817718e-86	Heart/Pectoral Fin Bud
ywhaz2	1.64284713991384e-87	0.42621	0.705	0.394	3.28569427982768e-84	Heart/Pectoral Fin Bud
fn1b3	1.96792168890433e-87	1.18482	0.457	0.151	3.93584337780865e-84	Heart/Pectoral Fin Bud
ssr35	5.98872209195766e-85	0.647028	0.805	0.585	1.19774441839153e-81	Heart/Pectoral Fin Bud
sparc3	6.18041048755126e-85	0.548789	0.787	0.536	1.23608209751025e-81	Heart/Pectoral Fin Bud
wif11	4.38158131610977e-83	0.850443	0.434	0.225	8.76316263221953e-80	Heart/Pectoral Fin Bud
actb12	5.42159472448339e-82	0.349156	0.993	0.969	1.08431894489668e-78	Heart/Pectoral Fin Bud
bmp41	1.17853243479493e-81	1.10943	0.401	0.144	2.35706486958985e-78	Heart/Pectoral Fin Bud
col11a1b2	2.86438590532185e-79	0.723603	0.477	0.287	5.7287718106437e-76	Heart/Pectoral Fin Bud
cxcl12b4	1.24987228590376e-78	0.879887	0.457	0.213	2.49974457180753e-75	Heart/Pectoral Fin Bud
tnni1b	2.37584760454127e-77	0.715367	0.324	0.166	4.75169520908254e-74	Heart/Pectoral Fin Bud
oc90	1.19619239194724e-75	0.42811	0.396	0.214	2.39238478389449e-72	Heart/Pectoral Fin Bud
relt	1.38891154805504e-75	0.39069	0.35	0.185	2.77782309611008e-72	Heart/Pectoral Fin Bud
lima1a4	2.40772266272096e-75	0.943397	0.577	0.339	4.81544532544192e-72	Heart/Pectoral Fin Bud
bmp6	6.24894956031884e-74	0.431877	0.28	0.088	1.24978991206377e-70	Heart/Pectoral Fin Bud
bnc2	1.17933120806126e-73	0.874823	0.437	0.236	2.35866241612252e-70	Heart/Pectoral Fin Bud
pcdh10a	5.31412983138122e-71	1.03999	0.446	0.236	1.06282596627624e-67	Heart/Pectoral Fin Bud
calua6	2.65065393438828e-70	0.649197	0.583	0.318	5.30130786877656e-67	Heart/Pectoral Fin Bud
dhrs3b1	1.30242358246389e-67	0.346644	0.328	0.147	2.60484716492778e-64	Heart/Pectoral Fin Bud
nkx3-11	1.19329621622796e-65	0.623983	0.323	0.176	2.38659243245591e-62	Heart/Pectoral Fin Bud
cacna1ba1	2.24159160173054e-65	1.04019	0.417	0.256	4.48318320346108e-62	Heart/Pectoral Fin Bud
ca16b1	3.35518244668002e-64	0.50812	0.33	0.159	6.71036489336004e-61	Heart/Pectoral Fin Bud
tbx2a1	4.38710930311274e-64	0.824699	0.358	0.165	8.77421860622548e-61	Heart/Pectoral Fin Bud
cd151l1	7.69911942803848e-64	0.388844	0.465	0.239	1.5398238856077e-60	Heart/Pectoral Fin Bud
actn11	1.07430566468619e-63	0.257463	0.377	0.194	2.14861132937238e-60	Heart/Pectoral Fin Bud
zgc:1627301	1.66483429749351e-63	0.848984	0.434	0.197	3.32966859498701e-60	Heart/Pectoral Fin Bud
s100v21	2.12173936634017e-62	0.294423	0.327	0.165	4.24347873268034e-59	Heart/Pectoral Fin Bud
serpinh1b4	2.98219478125567e-62	0.857034	0.434	0.201	5.96438956251133e-59	Heart/Pectoral Fin Bud
cxcl12a5	3.02665137497342e-61	0.778786	0.381	0.175	6.05330274994684e-58	Heart/Pectoral Fin Bud
asph4	1.41659471018729e-60	0.476146	0.587	0.353	2.83318942037458e-57	Heart/Pectoral Fin Bud
cdh111	5.5862787117448e-60	0.77786	0.595	0.416	1.11725574234896e-56	Heart/Pectoral Fin Bud
ppib6	2.18409354730874e-59	0.405714	0.908	0.766	4.36818709461747e-56	Heart/Pectoral Fin Bud
prrx1b1	2.84639577401154e-57	0.567852	0.386	0.244	5.69279154802308e-54	Heart/Pectoral Fin Bud
mmel1	1.80626642565146e-55	0.733952	0.341	0.189	3.61253285130293e-52	Heart/Pectoral Fin Bud
xbp13	5.65454397053651e-55	0.667665	0.804	0.641	1.1309087941073e-51	Heart/Pectoral Fin Bud
abracl2	1.44510283956453e-54	0.441944	0.507	0.281	2.89020567912905e-51	Heart/Pectoral Fin Bud
ssr45	1.65328674307561e-54	0.475305	0.765	0.591	3.30657348615122e-51	Heart/Pectoral Fin Bud
id33	4.68786066762534e-53	0.550279	0.65	0.461	9.37572133525068e-50	Heart/Pectoral Fin Bud
csrp1a2	3.02694640943969e-52	0.564636	0.325	0.142	6.05389281887938e-49	Heart/Pectoral Fin Bud
snd15	9.87059669226545e-52	0.47758	0.749	0.587	1.97411933845309e-48	Heart/Pectoral Fin Bud
hoxb9a4	7.48539499867021e-49	0.740725	0.348	0.161	1.49707899973404e-45	Heart/Pectoral Fin Bud
twist1b1	2.15497430310857e-48	0.33981	0.321	0.194	4.30994860621715e-45	Heart/Pectoral Fin Bud
col12a1a4	3.45786513719481e-48	0.369721	0.483	0.314	6.91573027438962e-45	Heart/Pectoral Fin Bud
fhl1b1	9.55891140521165e-48	0.272954	0.318	0.19	1.91178228104233e-44	Heart/Pectoral Fin Bud
fkbp74	1.95240286671403e-47	0.560797	0.344	0.135	3.90480573342806e-44	Heart/Pectoral Fin Bud
ednraa2	1.49612329403325e-46	0.569377	0.407	0.264	2.99224658806649e-43	Heart/Pectoral Fin Bud
zgc:565851	3.81688378803276e-45	0.453463	0.284	0.115	7.63376757606552e-42	Heart/Pectoral Fin Bud
p4hb4	1.12145917728972e-44	0.437752	0.706	0.537	2.24291835457945e-41	Heart/Pectoral Fin Bud
f3b	1.17819635704916e-44	0.623446	0.286	0.098	2.35639271409832e-41	Heart/Pectoral Fin Bud
bambia1	2.63461543704931e-44	0.612662	0.317	0.134	5.26923087409861e-41	Heart/Pectoral Fin Bud
ehd2b1	1.83821997391359e-43	0.34088	0.257	0.1	3.67643994782719e-40	Heart/Pectoral Fin Bud
hspb12	2.33961232574059e-43	0.653526	0.377	0.17	4.67922465148118e-40	Heart/Pectoral Fin Bud
ism11	1.78481637399848e-42	0.520858	0.304	0.122	3.56963274799696e-39	Heart/Pectoral Fin Bud
lama51	1.64722555515653e-41	0.361927	0.396	0.214	3.29445111031306e-38	Heart/Pectoral Fin Bud
ackr3b3	2.17479938851894e-40	0.61653	0.521	0.369	4.34959877703788e-37	Heart/Pectoral Fin Bud
capns1b2	4.74209028784952e-40	0.350007	0.526	0.338	9.48418057569904e-37	Heart/Pectoral Fin Bud
ssr25	7.77137314709384e-40	0.424747	0.752	0.594	1.55427462941877e-36	Heart/Pectoral Fin Bud
si:dkey-12j5.1	1.74607941264302e-39	0.622463	0.308	0.155	3.49215882528605e-36	Heart/Pectoral Fin Bud
tbx1	8.64693193606224e-39	0.484329	0.37	0.236	1.72938638721245e-35	Heart/Pectoral Fin Bud
hoxb5a	1.49674230602658e-38	0.375145	0.264	0.118	2.99348461205316e-35	Heart/Pectoral Fin Bud
raraa1	8.60738393033982e-38	0.477545	0.347	0.157	1.72147678606796e-34	Heart/Pectoral Fin Bud
hoxb8a1	4.27113218735229e-37	0.490728	0.285	0.128	8.54226437470459e-34	Heart/Pectoral Fin Bud
hoxb5b	8.72661997548849e-36	0.431987	0.29	0.145	1.7453239950977e-32	Heart/Pectoral Fin Bud
tjp1a2	3.0288413004231e-35	0.519212	0.443	0.278	6.05768260084621e-32	Heart/Pectoral Fin Bud
eva1a1	7.58571266222254e-35	0.691541	0.269	0.091	1.51714253244451e-31	Heart/Pectoral Fin Bud
sfrp52	9.22340304183247e-35	1.01836	0.44	0.298	1.84468060836649e-31	Heart/Pectoral Fin Bud
emilin1a	1.84308881194067e-34	0.545114	0.336	0.217	3.68617762388135e-31	Heart/Pectoral Fin Bud
anxa11a3	2.54856067235167e-34	0.466927	0.438	0.266	5.09712134470334e-31	Heart/Pectoral Fin Bud
socs3a	1.17366792476818e-31	0.616887	0.275	0.11	2.34733584953637e-28	Heart/Pectoral Fin Bud
ociad2	1.08051576851562e-30	0.37504	0.332	0.213	2.16103153703123e-27	Heart/Pectoral Fin Bud
flncb1	2.08698984713715e-30	0.295469	0.35	0.248	4.1739796942743e-27	Heart/Pectoral Fin Bud
isl2b	5.72004401713876e-30	0.300796	0.27	0.153	1.14400880342775e-26	Heart/Pectoral Fin Bud
tln12	1.83101957520674e-29	0.379404	0.356	0.196	3.66203915041348e-26	Heart/Pectoral Fin Bud
hlx11	3.64312007959619e-29	0.406826	0.332	0.237	7.28624015919237e-26	Heart/Pectoral Fin Bud
prdx11	5.2078610646991e-29	0.264172	0.535	0.395	1.04157221293982e-25	Heart/Pectoral Fin Bud
lum2	5.85015280281493e-29	0.462772	0.351	0.248	1.17003056056299e-25	Heart/Pectoral Fin Bud
tuba8l23	2.90399479374562e-27	0.367844	0.446	0.27	5.80798958749124e-24	Heart/Pectoral Fin Bud
ldlrap1a	6.5222546945246e-27	0.492502	0.357	0.25	1.30445093890492e-23	Heart/Pectoral Fin Bud
ndnf4	1.55392759223437e-26	0.493122	0.435	0.305	3.10785518446875e-23	Heart/Pectoral Fin Bud
sec61b2	5.94636346859896e-26	0.265096	0.702	0.561	1.18927269371979e-22	Heart/Pectoral Fin Bud
dcn2	4.52049674492502e-24	0.47146	0.375	0.266	9.04099348985004e-21	Heart/Pectoral Fin Bud
plod1a2	4.56579398927802e-24	0.445943	0.347	0.204	9.13158797855603e-21	Heart/Pectoral Fin Bud
sult2st12	8.73391777158143e-23	0.258428	0.36	0.199	1.74678355431629e-19	Heart/Pectoral Fin Bud
sec61a14	3.59195101124382e-22	0.319554	0.688	0.567	7.18390202248764e-19	Heart/Pectoral Fin Bud
hoxc3a2	4.53202820119388e-22	0.327301	0.3	0.166	9.06405640238775e-19	Heart/Pectoral Fin Bud
astn1	5.17053358630005e-22	0.668368	0.257	0.167	1.03410671726001e-18	Heart/Pectoral Fin Bud
pitx22	2.17520508906911e-21	0.435413	0.345	0.244	4.35041017813821e-18	Heart/Pectoral Fin Bud
arl4aa2	3.00896282328704e-16	0.28872	0.409	0.294	6.01792564657407e-13	Heart/Pectoral Fin Bud
ostc4	8.81309965090732e-16	0.278533	0.684	0.595	1.76261993018146e-12	Heart/Pectoral Fin Bud
myclb	2.27673445828616e-15	0.337021	0.29	0.175	4.55346891657232e-12	Heart/Pectoral Fin Bud
adam8a1	3.02802237078423e-13	0.617155	0.289	0.183	6.05604474156845e-10	Heart/Pectoral Fin Bud
fabp11a2	2.44240427305748e-12	1.12695	0.375	0.303	4.88480854611497e-09	Heart/Pectoral Fin Bud
zgc:1134422	4.43556521501665e-08	0.250715	0.582	0.517	8.8711304300333e-05	Heart/Pectoral Fin Bud
alcama3	1.13254237915663e-06	0.505744	0.354	0.28	0.00226509	Heart/Pectoral Fin Bud
alx4a	0.00673951	0.343824	0.258	0.228	1	Heart/Pectoral Fin Bud
krt41	0	6.01216	1	0.327	0	Periderm
cyt1l1	0	5.97782	0.997	0.221	0	Periderm
cyt11	0	5.86111	0.998	0.233	0	Periderm
krt51	0	5.70447	0.975	0.15	0	Periderm
wu:fb18f06	0	5.5124	0.964	0.164	0	Periderm
anxa1c	0	5.22546	0.92	0.075	0	Periderm
krt171	0	5.17925	0.948	0.109	0	Periderm
si:ch211-195b11.31	0	5.137	0.898	0.095	0	Periderm
icn21	0	4.98645	0.903	0.102	0	Periderm
zgc:193505	0	4.96734	0.89	0.065	0	Periderm
si:ch211-157c3.4	0	4.60019	0.876	0.065	0	Periderm
agr1	0	4.48922	0.846	0.048	0	Periderm
icn1	0	4.38371	0.926	0.17	0	Periderm
cldne1	0	4.03055	0.835	0.077	0	Periderm
cst14b.11	0	3.96933	0.961	0.269	0	Periderm
zgc:1750881	0	3.79836	0.945	0.191	0	Periderm
cast3	0	3.73436	0.973	0.299	0	Periderm
zgc:1749381	0	3.68552	0.837	0.073	0	Periderm
anxa1a1	0	3.65903	0.996	0.161	0	Periderm
ppl	0	3.55812	0.895	0.11	0	Periderm
gsnb1	0	3.35361	0.99	0.179	0	Periderm
capn9	0	3.18419	0.895	0.062	0	Periderm
anxa1b	0	3.06579	0.855	0.055	0	Periderm
si:dkey-248g15.31	0	2.90848	0.836	0.215	0	Periderm
capns1a2	0	2.89952	0.984	0.279	0	Periderm
cfl1l1	0	2.86511	0.998	0.221	0	Periderm
evpla	0	2.8535	0.829	0.087	0	Periderm
spint21	0	2.85063	0.909	0.169	0	Periderm
anxa2a1	0	2.77282	0.956	0.184	0	Periderm
capns1b3	0	2.76378	0.974	0.33	0	Periderm
si:dkey-87o1.21	0	2.73437	0.774	0.067	0	Periderm
zgc:112964	0	2.70016	0.917	0.244	0	Periderm
tuba8l24	0	2.6975	0.909	0.262	0	Periderm
si:ch211-105c13.3	0	2.69594	0.945	0.211	0	Periderm
zgc:194839	0	2.68066	0.889	0.166	0	Periderm
zgc:1532841	0	2.67377	0.946	0.124	0	Periderm
hsd17b12a	0	2.65754	0.898	0.22	0	Periderm
s100v11	0	2.61362	0.958	0.166	0	Periderm
cd9b1	0	2.55951	0.822	0.145	0	Periderm
krtt1c19e1	0	2.49979	0.907	0.232	0	Periderm
s100a10b1	0	2.46264	0.984	0.148	0	Periderm
znf185	0	2.43782	0.838	0.118	0	Periderm
arpc1a2	0	2.40786	0.962	0.499	0	Periderm
ywhaz3	0	2.32831	0.944	0.39	0	Periderm
mgst1.2	0	2.25866	0.901	0.19	0	Periderm
cldnb	0	2.25683	0.85	0.122	0	Periderm
si:ch211-217k17.9	0	2.24006	0.753	0.127	0	Periderm
tmem176l.4	0	2.2342	0.748	0.127	0	Periderm
tnks1bp11	0	2.19844	0.895	0.212	0	Periderm
abcb5	0	2.16353	0.854	0.141	0	Periderm
zgc:153665	0	2.14239	0.76	0.047	0	Periderm
fuca1.12	0	2.14037	0.88	0.142	0	Periderm
gmds	0	2.13952	0.839	0.216	0	Periderm
arhgdig2	0	2.12736	0.938	0.172	0	Periderm
pycard1	0	2.12314	0.875	0.11	0	Periderm
zgc:163030	0	2.1123	0.875	0.118	0	Periderm
abracl3	0	2.10191	0.955	0.273	0	Periderm
mvp1	0	2.09948	0.917	0.156	0	Periderm
si:ch211-125o16.4	0	2.09744	0.81	0.12	0	Periderm
elovl7a	0	2.09481	0.816	0.11	0	Periderm
s100u1	0	2.0704	0.877	0.163	0	Periderm
capn2b1	0	1.99764	0.91	0.167	0	Periderm
clic3	0	1.99109	0.91	0.235	0	Periderm
krt84	0	1.97473	0.98	0.366	0	Periderm
mgst2	0	1.93197	0.867	0.171	0	Periderm
stard10	0	1.92001	0.871	0.142	0	Periderm
epcam1	0	1.91466	0.846	0.202	0	Periderm
scel	0	1.91061	0.866	0.185	0	Periderm
mid1ip1a	0	1.86041	0.728	0.075	0	Periderm
si:ch211-166a6.51	0	1.84505	0.906	0.258	0	Periderm
anxa3a	0	1.83311	0.89	0.173	0	Periderm
pkp3a1	0	1.82568	0.884	0.25	0	Periderm
chmp2bb1	0	1.80454	0.897	0.282	0	Periderm
rab25a	0	1.77736	0.825	0.183	0	Periderm
si:dkey-193p11.21	0	1.7721	0.765	0.181	0	Periderm
pfn11	0	1.75277	0.956	0.375	0	Periderm
pnp5a	0	1.74671	0.867	0.315	0	Periderm
nqo11	0	1.73725	0.808	0.195	0	Periderm
hdlbpa3	0	1.73203	0.992	0.676	0	Periderm
ftr831	0	1.71103	0.765	0.092	0	Periderm
cav2	0	1.65004	0.82	0.112	0	Periderm
tmem45b	0	1.63655	0.744	0.173	0	Periderm
ildr1a1	0	1.63496	0.782	0.191	0	Periderm
zgc:111983	0	1.6028	0.807	0.213	0	Periderm
tgm1l4	0	1.60269	0.733	0.092	0	Periderm
abca12	0	1.60027	0.828	0.219	0	Periderm
oclna1	0	1.60003	0.843	0.143	0	Periderm
soul2	0	1.58365	0.703	0.12	0	Periderm
krt911	0	1.54873	0.816	0.149	0	Periderm
gbgt1l41	0	1.54848	0.817	0.173	0	Periderm
tp631	0	1.54601	0.881	0.129	0	Periderm
si:ch211-202h22.8	0	1.52668	0.739	0.22	0	Periderm
pkp1b1	0	1.52291	0.8	0.275	0	Periderm
lmo7a	0	1.51682	0.836	0.16	0	Periderm
elovl1a	0	1.51221	0.821	0.136	0	Periderm
si:ch211-79k12.1	0	1.50982	0.831	0.141	0	Periderm
zgc:154054	0	1.50586	0.856	0.232	0	Periderm
prr131	0	1.48728	0.859	0.15	0	Periderm
glrx2	0	1.47802	0.837	0.326	0	Periderm
ahnak5	0	1.45554	0.88	0.23	0	Periderm
krt1-19d	0	1.4319	0.812	0.206	0	Periderm
dbnla	0	1.43104	0.71	0.115	0	Periderm
idh12	0	1.42151	0.892	0.344	0	Periderm
sqstm12	0	1.39859	0.84	0.141	0	Periderm
scamp2l	0	1.38751	0.829	0.215	0	Periderm
aldh3b1	0	1.38437	0.785	0.201	0	Periderm
pdlim2	0	1.35714	0.818	0.216	0	Periderm
si:dkey-16p21.81	0	1.34398	0.827	0.205	0	Periderm
fuca21	0	1.33957	0.818	0.197	0	Periderm
pabpc1b1	0	1.33741	0.866	0.319	0	Periderm
oclnb	0	1.3374	0.803	0.136	0	Periderm
esrp11	0	1.30052	0.832	0.19	0	Periderm
nccrp11	0	1.2977	0.799	0.125	0	Periderm
pof1b	0	1.29293	0.717	0.166	0	Periderm
cxcl141	0	1.2834	0.738	0.117	0	Periderm
cdh12	0	1.27561	0.828	0.16	0	Periderm
adipor1b	0	1.23526	0.838	0.29	0	Periderm
camk2d11	0	1.22747	0.822	0.246	0	Periderm
pitpnaa	0	1.20234	0.849	0.26	0	Periderm
myh9a1	0	1.19134	0.813	0.156	0	Periderm
rnf128a1	0	1.16536	0.73	0.212	0	Periderm
homer2	0	1.15227	0.808	0.209	0	Periderm
capgb2	0	1.15215	0.729	0.159	0	Periderm
hopx1	0	1.13273	0.766	0.114	0	Periderm
scinla1	0	1.10786	0.789	0.191	0	Periderm
sh3d211	0	1.10637	0.807	0.14	0	Periderm
rabgap1l2	0	1.08603	0.705	0.189	0	Periderm
osbpl7	0	1.07611	0.771	0.169	0	Periderm
tspo1	0	1.07591	0.85	0.236	0	Periderm
cx30.31	0	1.07242	0.783	0.117	0	Periderm
degs2	0	1.06117	0.781	0.154	0	Periderm
s100v22	0	1.03211	0.744	0.157	0	Periderm
cldnf	0	1.03081	0.768	0.186	0	Periderm
svopl	0	1.03033	0.762	0.096	0	Periderm
stx11b.1	0	1.01969	0.722	0.187	0	Periderm
tmem54a1	0	1.00843	0.749	0.116	0	Periderm
ca22	0	1.00353	0.754	0.248	0	Periderm
copz22	0	0.980496	0.873	0.34	0	Periderm
ch25hl1.1	0	0.951514	0.7	0.126	0	Periderm
naalad2	0	0.936115	0.744	0.158	0	Periderm
elovl6l	0	0.917026	0.762	0.168	0	Periderm
papss2b1	0	0.915117	0.783	0.184	0	Periderm
serpinb14	0	0.894939	0.649	0.131	0	Periderm
sort1b	0	0.882238	0.769	0.261	0	Periderm
syngr2a1	0	0.861095	0.773	0.238	0	Periderm
rassf61	0	0.843519	0.738	0.209	0	Periderm
zgc:923131	0	0.84028	0.682	0.097	0	Periderm
tfap2a2	0	0.83348	0.811	0.226	0	Periderm
daam1a	0	0.800929	0.748	0.214	0	Periderm
tjp31	0	0.80086	0.669	0.082	0	Periderm
zgc:158263	0	0.798958	0.731	0.183	0	Periderm
gna14	0	0.778769	0.678	0.18	0	Periderm
naprt	0	0.774758	0.764	0.248	0	Periderm
st14a1	0	0.752732	0.775	0.167	0	Periderm
mbpb1	0	0.750023	0.746	0.179	0	Periderm
klf2b1	0	0.730623	0.764	0.243	0	Periderm
myo1eb1	0	0.71829	0.711	0.144	0	Periderm
serpinb1	0	0.717332	0.701	0.135	0	Periderm
gsto2	0	0.618513	0.686	0.228	0	Periderm
vsig10	0	0.601843	0.687	0.18	0	Periderm
cgnb	0	0.591513	0.674	0.143	0	Periderm
fut9b	0	0.553234	0.654	0.215	0	Periderm
si:ch211-229n2.7	0	0.522899	0.666	0.204	0	Periderm
btr02	0	0.489316	0.655	0.134	0	Periderm
dlx5a1	0	0.445316	0.696	0.096	0	Periderm
kdelr33	0	0.412877	0.69	0.168	0	Periderm
ahcyl1	0	0.315473	0.656	0.137	0	Periderm
krt942	0	0.292193	0.659	0.155	0	Periderm
pard6a	9.59602846210951e-307	0.856886	0.686	0.191	1.9192056924219e-303	Periderm
rbm471	1.80399196809714e-305	0.510082	0.711	0.213	3.60798393619429e-302	Periderm
waslb1	5.23637352278576e-292	1.03056	0.714	0.17	1.04727470455715e-288	Periderm
im:7150988	1.20405802975869e-290	2.99781	0.652	0.058	2.40811605951738e-287	Periderm
cldn7b1	3.96290984584282e-284	1.66509	0.731	0.126	7.92581969168564e-281	Periderm
pleca3	2.25883518304827e-280	1.27679	0.83	0.244	4.51767036609655e-277	Periderm
crb3b	9.12630544777577e-278	0.468234	0.623	0.167	1.82526108955515e-274	Periderm
ugt81	6.8507419089224e-277	0.48322	0.672	0.25	1.37014838178448e-273	Periderm
sh3gl1a	2.63780273829461e-262	0.884804	0.623	0.076	5.27560547658922e-259	Periderm
grhl3	2.12399626427173e-260	0.566918	0.587	0.108	4.24799252854347e-257	Periderm
arpc32	2.66151400873993e-255	1.42579	0.919	0.434	5.32302801747985e-252	Periderm
slc9a2	5.25140403173139e-253	0.422018	0.677	0.252	1.05028080634628e-249	Periderm
eppk1	2.277977401097e-250	1.59277	0.655	0.059	4.55595480219399e-247	Periderm
vamp8	1.07029339403377e-244	1.61661	0.7	0.143	2.14058678806753e-241	Periderm
bhlhe40	2.98111996501292e-244	0.70584	0.728	0.264	5.96223993002584e-241	Periderm
padi21	1.05473517312033e-237	0.81904	0.666	0.204	2.10947034624065e-234	Periderm
dhrs13a.2	2.67660539332199e-237	0.863675	0.602	0.061	5.35321078664398e-234	Periderm
sult2st13	6.12353737142276e-237	1.00189	0.75	0.191	1.22470747428455e-233	Periderm
rassf7b1	2.60844977280212e-232	0.418981	0.612	0.146	5.21689954560424e-229	Periderm
tfap2c1	6.71251863302187e-232	0.761628	0.828	0.35	1.34250372660437e-228	Periderm
hcls11	8.34754858518484e-227	0.302386	0.578	0.161	1.66950971703697e-223	Periderm
prrg21	1.00208683667165e-222	0.735652	0.591	0.1	2.0041736733433e-219	Periderm
sec22ba1	4.71967080669189e-220	0.339239	0.612	0.131	9.43934161338378e-217	Periderm
f11r.11	3.70206582734339e-219	1.61638	0.695	0.139	7.40413165468678e-216	Periderm
ndrg1a2	1.96345155121237e-218	0.484156	0.578	0.134	3.92690310242475e-215	Periderm
rnf183	3.95323487068516e-212	0.838063	0.603	0.107	7.90646974137032e-209	Periderm
si:dkey-125i10.3	1.14058044497077e-211	0.540359	0.595	0.191	2.28116088994154e-208	Periderm
dhrs13l1	2.37122100883499e-209	0.454432	0.565	0.133	4.74244201766998e-206	Periderm
atp2a3	2.01730906504196e-208	0.575658	0.63	0.206	4.03461813008392e-205	Periderm
ap1s3b1	1.01990136923851e-206	1.00079	0.629	0.088	2.03980273847703e-203	Periderm
crip1	3.43500691735339e-205	0.329018	0.555	0.142	6.87001383470679e-202	Periderm
si:ch211-202f3.31	2.98396349752694e-199	0.320609	0.576	0.2	5.96792699505388e-196	Periderm
aldob1	1.6652420624434e-197	1.5959	0.783	0.369	3.33048412488679e-194	Periderm
tpm34	2.22623715600831e-196	1.19006	0.978	0.693	4.45247431201662e-193	Periderm
atp6v0a1a2	2.89250989409893e-193	0.393703	0.656	0.251	5.78501978819786e-190	Periderm
ponzr5	2.18401845116879e-189	1.32745	0.553	0.054	4.36803690233758e-186	Periderm
dhrs11a	2.80963675114428e-189	0.582673	0.566	0.107	5.61927350228855e-186	Periderm
gcnt4a1	1.22891493234489e-179	0.479708	0.569	0.116	2.45782986468978e-176	Periderm
si:ch73-78o10.1	4.47351413871046e-178	0.92543	0.578	0.127	8.94702827742093e-175	Periderm
gstp1	2.42985184350544e-177	1.474	0.78	0.417	4.85970368701088e-174	Periderm
si:dkey-204f11.64	1.43561262574788e-173	1.28469	0.673	0.224	2.87122525149577e-170	Periderm
tpd52l2a	7.26527731131384e-169	0.801481	0.593	0.14	1.45305546226277e-165	Periderm
elovl1b2	2.08280119230933e-165	0.253795	0.639	0.246	4.16560238461865e-162	Periderm
cd992	5.27113883283564e-163	0.757132	0.62	0.176	1.05422776656713e-159	Periderm
atp1b1b1	2.121530664562e-161	0.294347	0.602	0.256	4.24306132912399e-158	Periderm
hsd17b14	1.99822047159275e-158	0.879313	0.642	0.238	3.99644094318549e-155	Periderm
si:ch1073-340i21.3	3.43710620220489e-153	0.990683	0.511	0.118	6.87421240440979e-150	Periderm
zgc:923601	1.67582497663894e-151	0.267455	0.557	0.182	3.35164995327789e-148	Periderm
arfgap3	2.69242040006474e-148	0.451007	0.508	0.115	5.38484080012948e-145	Periderm
zgc:174935	2.98081458733445e-144	0.782971	0.556	0.158	5.96162917466889e-141	Periderm
cotl13	7.36475930600059e-144	1.09537	0.749	0.274	1.47295186120012e-140	Periderm
ftr822	1.03932835544055e-143	0.390627	0.578	0.141	2.0786567108811e-140	Periderm
si:ch211-226m16.2	5.15283465358476e-139	0.477684	0.592	0.187	1.03056693071695e-135	Periderm
sult6b11	3.28408111002812e-134	1.1174	0.546	0.096	6.56816222005623e-131	Periderm
krt971	8.60981150889482e-134	1.68092	0.591	0.176	1.72196230177896e-130	Periderm
si:ch211-202f5.3	4.21574665036224e-132	0.964758	0.596	0.177	8.43149330072447e-129	Periderm
atp6ap1b2	6.72247601084574e-130	0.266842	0.672	0.311	1.34449520216915e-126	Periderm
plekhf1	4.03915186150412e-125	0.844805	0.541	0.166	8.07830372300823e-122	Periderm
tspan37	1.3810344836684e-124	0.316022	0.511	0.166	2.7620689673368e-121	Periderm
ost41	1.47046341355586e-121	0.711122	0.766	0.346	2.94092682711173e-118	Periderm
scinlb	7.4648871416213e-121	0.271928	0.555	0.212	1.49297742832426e-117	Periderm
galnt6	1.24469371889099e-119	0.679358	0.591	0.221	2.48938743778198e-116	Periderm
sgk2a1	2.05472081314237e-115	0.264136	0.525	0.196	4.10944162628474e-112	Periderm
zgc:1584631	8.25075014203133e-115	1.00557	0.906	0.647	1.65015002840627e-111	Periderm
adipor2	6.34258984463432e-112	0.666348	0.534	0.102	1.26851796892686e-108	Periderm
gata31	1.51568897494734e-110	0.286175	0.546	0.169	3.03137794989468e-107	Periderm
kdelr2b3	1.88580889963837e-110	0.548838	0.876	0.465	3.77161779927675e-107	Periderm
slc30a7	2.34912772470107e-107	0.271965	0.672	0.273	4.69825544940213e-104	Periderm
lpcat4	8.79441044576323e-107	0.505751	0.505	0.14	1.75888208915265e-103	Periderm
bik1	5.50390367121121e-105	0.437403	0.521	0.209	1.10078073424224e-101	Periderm
dlx3b1	3.33572725144562e-103	0.777634	0.544	0.107	6.67145450289124e-100	Periderm
si:ch211-147d7.51	1.62566163574264e-101	0.863163	0.622	0.286	3.25132327148527e-98	Periderm
slc6a11a	5.42283084155813e-101	0.633798	0.54	0.195	1.08456616831163e-97	Periderm
ppdpfa	3.7159261294102e-100	0.809804	0.561	0.098	7.43185225882039e-97	Periderm
serp14	1.33290552918894e-99	0.720525	0.888	0.513	2.66581105837787e-96	Periderm
pdlim13	1.51366411712314e-96	0.388537	0.609	0.223	3.02732823424629e-93	Periderm
zgc:923801	1.56118447608095e-95	0.623269	0.514	0.124	3.12236895216191e-92	Periderm
nadka	4.19150672175081e-95	0.603225	0.526	0.201	8.38301344350163e-92	Periderm
tmprss4a	7.00521247350468e-94	0.900947	0.546	0.173	1.40104249470094e-90	Periderm
pax7a	7.59287097218849e-92	0.27174	0.76	0.416	1.5185741944377e-88	Periderm
cyp2k16	2.30664855173868e-89	0.555146	0.511	0.167	4.61329710347737e-86	Periderm
akap9	2.1676575963561e-88	0.396754	0.542	0.204	4.33531519271221e-85	Periderm
fxyd1	2.6312516070239e-83	0.43648	0.558	0.216	5.2625032140478e-80	Periderm
cox171	2.34557396952604e-82	0.433543	0.664	0.333	4.69114793905208e-79	Periderm
net13	2.76425390601002e-82	1.08051	0.721	0.384	5.52850781202004e-79	Periderm
asph5	5.43723173126151e-75	0.621445	0.719	0.351	1.0874463462523e-71	Periderm
ell21	4.677703832162e-72	0.416268	0.575	0.229	9.355407664324e-69	Periderm
tmed102	3.28583074313898e-71	0.828886	0.853	0.699	6.57166148627796e-68	Periderm
caspb1	7.20792318123138e-68	0.711473	0.456	0.136	1.44158463624628e-64	Periderm
ifi302	5.08475290454016e-67	0.27125	0.55	0.185	1.01695058090803e-63	Periderm
cebpd	3.43330363766056e-63	0.484059	0.471	0.099	6.86660727532111e-60	Periderm
anxa11a4	3.11542077786633e-61	0.267614	0.621	0.263	6.23084155573266e-58	Periderm
gnpnat1	6.81142242488861e-60	0.349927	0.483	0.181	1.36228448497772e-56	Periderm
cav1	8.73950208497076e-58	0.452402	0.447	0.089	1.74790041699415e-54	Periderm
tagln22	5.88499749316954e-57	0.966911	0.513	0.175	1.17699949863391e-53	Periderm
krtcap21	1.52080849206473e-56	0.364622	0.735	0.413	3.04161698412947e-53	Periderm
myh14	1.91433564450606e-55	0.269115	0.451	0.192	3.82867128901212e-52	Periderm
btr12	4.72749641113666e-55	0.327694	0.421	0.113	9.45499282227331e-52	Periderm
myo18aa	7.66426406573909e-53	0.427499	0.479	0.195	1.53285281314782e-49	Periderm
ptgs11	1.35772312589681e-52	0.330494	0.424	0.112	2.71544625179362e-49	Periderm
baiap2l1a	1.06907929925974e-51	0.533975	0.479	0.158	2.13815859851949e-48	Periderm
spint1a1	1.04072736092287e-49	0.556829	0.442	0.077	2.08145472184575e-46	Periderm
il20ra	3.32153669531231e-48	0.551264	0.498	0.209	6.64307339062462e-45	Periderm
reep53	1.99236777353998e-46	0.302818	0.67	0.363	3.98473554707995e-43	Periderm
p4hb5	2.68949136132919e-46	0.273979	0.847	0.535	5.37898272265838e-43	Periderm
ak5l	1.68821132849468e-45	0.527766	0.463	0.145	3.37642265698936e-42	Periderm
apodb	4.90583651535891e-44	0.737621	0.454	0.063	9.81167303071782e-41	Periderm
lrba1	3.55923104047752e-43	0.801099	0.521	0.213	7.11846208095505e-40	Periderm
gpd1c1	4.86112268781273e-43	0.550148	0.46	0.128	9.72224537562547e-40	Periderm
phlda22	7.14700136673951e-41	0.570254	0.555	0.214	1.4294002733479e-37	Periderm
sec61b3	1.57066452204947e-40	0.558635	0.875	0.558	3.14132904409894e-37	Periderm
ostc5	7.19866633903283e-40	0.374259	0.856	0.591	1.43973326780657e-36	Periderm
arl111	1.23498717005725e-36	0.698203	0.517	0.249	2.4699743401145e-33	Periderm
krt961	2.53303533556198e-35	0.577231	0.454	0.167	5.06607067112395e-32	Periderm
ponzr2	1.04530635644108e-33	0.268475	0.442	0.205	2.09061271288217e-30	Periderm
tob1b3	9.56761498338127e-33	0.518159	0.674	0.396	1.91352299667625e-29	Periderm
acy3.2	9.60904039128739e-32	0.608312	0.399	0.053	1.92180807825748e-28	Periderm
cyba	1.19514768605172e-31	0.311457	0.431	0.187	2.39029537210345e-28	Periderm
sec61g3	5.13849153981067e-30	0.333934	0.91	0.747	1.02769830796213e-26	Periderm
fkbp22	1.98234470560344e-27	0.300466	0.604	0.322	3.96468941120687e-24	Periderm
efhd21	1.38005257093962e-25	0.382	0.478	0.251	2.76010514187924e-22	Periderm
kalrnb1	4.44202578384935e-24	0.575085	0.44	0.146	8.8840515676987e-21	Periderm
ssr36	4.62200815469173e-22	0.417829	0.783	0.587	9.24401630938346e-19	Periderm
krt222	3.23392009570011e-21	0.547814	0.444	0.181	6.46784019140022e-18	Periderm
cebpb1	7.82083002038191e-21	0.420026	0.414	0.117	1.56416600407638e-17	Periderm
ssr26	1.27775512694004e-18	0.360543	0.765	0.594	2.55551025388008e-15	Periderm
spaca4l	1.78076740987929e-18	0.764312	0.313	0.058	3.56153481975858e-15	Periderm
tmsb4x3	4.07517403943976e-18	0.406538	0.999	0.952	8.15034807887952e-15	Periderm
dnase1l4.11	4.11170500340259e-18	0.681533	0.327	0.09	8.22341000680518e-15	Periderm
phospho1	1.73641230660499e-12	0.286577	0.366	0.143	3.47282461320998e-09	Periderm
apoc13	6.19553994268727e-12	0.374605	0.339	0.122	1.23910798853745e-08	Periderm
s100z	6.3682714468053e-12	0.389044	0.277	0.167	1.27365428936106e-08	Periderm
b4galnt3b	1.23497922004692e-11	0.352951	0.399	0.188	2.46995844009383e-08	Periderm
si:ch73-347e22.8	2.31909274284931e-11	0.510085	0.279	0.019	4.63818548569861e-08	Periderm
cyp2aa8	3.81807673153934e-11	0.452493	0.355	0.125	7.63615346307868e-08	Periderm
zgc:123295	1.45035254558671e-09	0.28189	0.265	0.164	2.90070509117342e-06	Periderm
nos1	5.14975530446436e-09	0.66442	0.348	0.07	1.02995106089287e-05	Periderm
rnaseka2	3.36211300306423e-08	0.307472	0.402	0.2	6.72422600612847e-05	Periderm
fam49ba1	5.40276362914031e-08	0.262724	0.346	0.145	0.000108055	Periderm
epdl1	8.89442842626524e-07	0.347281	0.378	0.198	0.00177889	Periderm
zgc:868961	3.18415674980734e-06	0.344744	0.368	0.172	0.00636831	Periderm
cnpy1	0.000375981	0.363004	0.393	0.193	0.751963	Periderm
zgc:1104251	0.00117174	0.323832	0.289	0.192	1	Periderm
tubb2b1	0.00188842	0.575429	0.286	0.107	1	Periderm
[truncated: 1,724 more rows]
