# Supplementary material for: BMP4 initiates and patterns ventral-caudal structures in zebrafish and human pluripotent stem cell aggregates
Source: EMBO J. 2025 Nov 24;45(1):210–42. doi: 10.1038/s44318-025-00643-6 (PMC12759085; doi:10.1038/s44318-025-00643-6)
Supplement: Supplementary file 5 — Dataset EV4 [file 44318_2025_643_MOESM5_ESM.xlsx]

## Sheet: Sheet1
Dataset EV4. Table of significantly enriched marker genes for cell clusters identified from BMP4 induced hPSCs at day 5 and 6 respectively, related to Figure 6, Figure EV6 and Figure EV7.
enriched genes	p_val	avg_log2FC	pct.1	pct.2	p_val_adj	clusters of Day 5 human CLS
PLP1	0	1.87712	0.988	0.414	0	Neural Crest
SOX10	0	1.30877	0.854	0.106	0	Neural Crest
NR2F1	0	1.08233	0.96	0.473	0	Neural Crest
FOXD3-AS1	0	1.03247	0.814	0.15	0	Neural Crest
METRN	0	1.02588	0.997	0.837	0	Neural Crest
NGFR	0	1.01266	0.805	0.134	0	Neural Crest
MYCN	0	0.984408	0.903	0.449	0	Neural Crest
SNAI2	0	0.903334	0.768	0.194	0	Neural Crest
LDHA	0	0.882726	0.983	0.852	0	Neural Crest
TTYH1	0	0.862866	0.919	0.474	0	Neural Crest
EDNRA	0	0.84016	0.697	0.153	0	Neural Crest
SCRG1	0	0.805708	0.677	0.082	0	Neural Crest
CDH6	0	0.802628	0.876	0.416	0	Neural Crest
RHOB	0	0.799838	0.898	0.489	0	Neural Crest
CNP	0	0.795309	0.926	0.595	0	Neural Crest
CRABP2	0	0.788009	1	0.92	0	Neural Crest
ERBB3	0	0.768835	0.763	0.25	0	Neural Crest
TFAP2B	0	0.744834	0.792	0.318	0	Neural Crest
ENC1	0	0.724371	0.888	0.508	0	Neural Crest
FOXD3	0	0.703218	0.677	0.138	0	Neural Crest
ZCCHC17	0	0.689019	0.966	0.8	0	Neural Crest
EIF5A	0	0.655196	1	0.988	0	Neural Crest
ANP32B	0	0.640508	0.999	0.956	0	Neural Crest
NME1	0	0.623706	0.997	0.946	0	Neural Crest
EIF4EBP1	0	0.621636	0.993	0.883	0	Neural Crest
ITGA4	0	0.595795	0.445	0.039	0	Neural Crest
S100B	0	0.592773	0.506	0.076	0	Neural Crest
NPM1	0	0.525677	1	0.998	0	Neural Crest
LINC01198	0	0.493525	0.609	0.189	0	Neural Crest
INKA1	0	0.476219	0.541	0.126	0	Neural Crest
MPZ	0	0.463559	0.449	0.048	0	Neural Crest
KANK4	0	0.419444	0.422	0.081	0	Neural Crest
MIA	0	0.34502	0.352	0.032	0	Neural Crest
OAF	2.56067748414985e-297	0.381875	0.491	0.132	6.6833682336311e-293	Neural Crest
TYMS	1.07637289735767e-295	0.671269	0.993	0.791	2.80933326210353e-291	Neural Crest
MEF2C	9.13455188418715e-295	0.324369	0.331	0.051	2.38411804177285e-290	Neural Crest
PA2G4	3.50298506351821e-293	0.539896	0.998	0.945	9.14279101578252e-289	Neural Crest
FABP5	1.87421017032287e-288	0.656221	0.99	0.858	4.89168854454268e-284	Neural Crest
PCBP4	1.13971479677109e-284	0.621174	0.818	0.472	2.97465561957256e-280	Neural Crest
LDHB	1.50275765464988e-281	0.372832	1	0.995	3.92219747863619e-277	Neural Crest
PTPRZ1	2.42180078713717e-278	0.556454	0.716	0.332	6.32090005442803e-274	Neural Crest
LMO4	2.17775128531114e-276	0.746735	0.94	0.761	5.68393085466207e-272	Neural Crest
ETS1	3.32008886539798e-275	0.338028	0.401	0.087	8.66543193868872e-271	Neural Crest
TUBA1B	1.48633138417851e-274	0.41118	1	0.998	3.87932491270592e-270	Neural Crest
PRELP	7.21330176800758e-272	0.276046	0.272	0.035	1.88267176144998e-267	Neural Crest
RAN	3.02534799531646e-269	0.395798	1	0.994	7.89615826777597e-265	Neural Crest
RANBP1	1.40466743316177e-268	0.487969	1	0.969	3.66618200055222e-264	Neural Crest
COL11A2	8.11167024002304e-267	0.32992	0.284	0.04	2.11714593264601e-262	Neural Crest
CENPV	4.76898505023805e-266	0.593218	0.997	0.845	1.24470509811213e-261	Neural Crest
HSP90AB1	1.15950469265315e-264	0.453763	1	0.998	3.02630724782472e-260	Neural Crest
FABP7	6.71659057527746e-264	0.573284	0.848	0.467	1.75303014014742e-259	Neural Crest
GYPC	6.26691336827118e-256	0.65224	0.914	0.637	1.63566438911878e-251	Neural Crest
NOP16	9.1984960802737e-243	0.574286	0.849	0.533	2.40080747695144e-238	Neural Crest
HSPD1	9.21088379251001e-241	0.454328	0.999	0.983	2.40404066984511e-236	Neural Crest
PYGL	2.20701149290201e-239	0.477945	0.613	0.258	5.76029999647425e-235	Neural Crest
L1TD1	4.15032940213874e-239	0.456991	0.866	0.463	1.08323597395821e-234	Neural Crest
FXYD5	3.34299749598137e-238	0.527923	0.71	0.355	8.72522346451138e-234	Neural Crest
PTN	8.90363390603787e-237	0.61747	0.997	0.879	2.32384844947588e-232	Neural Crest
SNRPD1	3.32664706337693e-231	0.432513	0.999	0.969	8.68254883541378e-227	Neural Crest
TPI1	1.34435241183943e-228	0.354114	0.999	0.994	3.50875979490092e-224	Neural Crest
AC009041.2	2.30237151401234e-226	0.288065	0.392	0.104	6.0091896515722e-222	Neural Crest
VDAC1	3.50420654793696e-226	0.463802	0.994	0.941	9.14597909011548e-222	Neural Crest
POLR2F	2.03262707412206e-225	0.468438	0.995	0.934	5.30515666345857e-221	Neural Crest
COTL1	5.16708808808709e-220	0.537435	0.982	0.805	1.34860999099073e-215	Neural Crest
SPHK1	6.39012085782927e-218	0.425695	0.622	0.275	1.66782154389344e-213	Neural Crest
MMP17	5.75835010816685e-217	0.336493	0.427	0.133	1.50292937823155e-212	Neural Crest
HSPE1	2.34137309173316e-215	0.414441	0.999	0.985	6.11098376942356e-211	Neural Crest
SAP30	3.00280996484652e-215	0.538538	0.848	0.592	7.83733400824942e-211	Neural Crest
CELF2	4.24141612610128e-212	0.449922	0.648	0.313	1.10700960891243e-207	Neural Crest
PTX3	1.11184342990352e-209	0.295137	0.343	0.085	2.9019113520482e-205	Neural Crest
PCDH10	4.70709072236619e-206	0.373494	0.505	0.183	1.22855067853758e-201	Neural Crest
NME4	3.14886941540887e-203	0.445519	0.998	0.962	8.21854917421716e-199	Neural Crest
CCT5	1.05056083421751e-201	0.427428	0.998	0.947	2.7419637773077e-197	Neural Crest
SRM	1.15986348201689e-201	0.469208	0.994	0.898	3.02724368806408e-197	Neural Crest
SET	1.25642655001913e-200	0.355376	0.999	0.996	3.27927329554992e-196	Neural Crest
C20orf27	1.22127470626165e-199	0.483889	0.942	0.727	3.18752698334291e-195	Neural Crest
COL23A1	5.03550461465243e-197	0.297347	0.417	0.13	1.31426670442429e-192	Neural Crest
RSL1D1	2.58829099307112e-195	0.468352	0.988	0.89	6.75543949191563e-191	Neural Crest
CRIP1	2.48029996373144e-192	0.307748	0.366	0.106	6.47358290533905e-188	Neural Crest
GPATCH4	4.62953492678485e-190	0.485997	0.879	0.589	1.20830861589085e-185	Neural Crest
SNHG16	1.1155612173628e-188	0.433244	0.99	0.91	2.91161477731691e-184	Neural Crest
ID3	2.15913117496029e-187	0.563009	0.992	0.863	5.63533236664636e-183	Neural Crest
HSP90AA1	4.25255023437018e-187	0.373608	0.999	0.998	1.10991561117062e-182	Neural Crest
ATP5MC1	6.1315105794464e-187	0.461762	0.978	0.863	1.60032426123551e-182	Neural Crest
TLE1	6.13009132395268e-186	0.427791	0.736	0.42	1.59995383555165e-181	Neural Crest
GNL3	9.13530911376556e-186	0.462844	0.884	0.623	2.38431567869281e-181	Neural Crest
NCL	4.48452994499553e-182	0.552994	0.999	0.989	1.17046231564383e-177	Neural Crest
NOP56	9.37061092382559e-182	0.466467	0.964	0.793	2.44572945111848e-177	Neural Crest
H2AFZ	3.06765974628565e-181	0.414659	1	0.992	8.00659193780554e-177	Neural Crest
SNRPB	9.90632679182094e-180	0.364553	0.999	0.982	2.58555129266527e-175	Neural Crest
MIF	3.15500983390453e-179	0.384099	0.999	0.973	8.23457566649083e-175	Neural Crest
C1QBP	1.4120503229303e-177	0.42612	0.994	0.923	3.68545134284809e-173	Neural Crest
NHP2	8.95054518066421e-173	0.381348	0.997	0.963	2.33609229215336e-168	Neural Crest
HSPA8	1.83558747190028e-170	0.379308	0.999	0.993	4.79088330165973e-166	Neural Crest
YBX1	1.88493088746866e-170	0.287473	0.999	0.997	4.91966961629321e-166	Neural Crest
HDDC2	1.22655834416121e-169	0.441576	0.961	0.818	3.20131727826076e-165	Neural Crest
MID1IP1	6.55894591047089e-168	0.41463	0.637	0.336	1.7118848826329e-163	Neural Crest
TXN	1.93825431667165e-167	0.390325	0.997	0.963	5.058843766513e-163	Neural Crest
HMGB1	3.04424326969663e-167	0.318537	1	0.998	7.94547493390821e-163	Neural Crest
PCOLCE2	9.75108975380721e-167	0.280643	0.431	0.163	2.54503442574368e-162	Neural Crest
PPA1	8.45071454538961e-166	0.438177	0.975	0.834	2.20563649634669e-161	Neural Crest
DKC1	3.99686610692481e-164	0.446226	0.903	0.693	1.04318205390738e-159	Neural Crest
PRELID1	5.24413849060953e-164	0.353197	1	0.97	1.36872014604909e-159	Neural Crest
PLEKHA4	6.89105152839584e-164	0.305286	0.446	0.173	1.79856444891131e-159	Neural Crest
EEF1B2	3.9851880735431e-162	0.250511	0.999	0.997	1.04013408719475e-157	Neural Crest
PKDCC	5.5864928561217e-162	0.504101	0.962	0.739	1.45807463544776e-157	Neural Crest
NRP2	3.08243468405195e-160	0.420257	0.816	0.507	8.04515452537559e-156	Neural Crest
PARK7	3.347318627594e-160	0.298532	0.999	0.991	8.73650161802035e-156	Neural Crest
SLC1A5	4.57976911596702e-159	0.423107	0.915	0.678	1.19531973926739e-154	Neural Crest
RPL22L1	1.68459683278781e-155	0.532737	0.98	0.873	4.39679773357618e-151	Neural Crest
FBL	1.47642205622245e-154	0.379316	0.993	0.933	3.8534615667406e-150	Neural Crest
GDF10	9.17409373740097e-154	0.261355	0.37	0.126	2.39443846546165e-149	Neural Crest
LSM7	2.15672968225992e-153	0.330551	0.999	0.987	5.62906447069839e-149	Neural Crest
DCTPP1	9.81210820446324e-153	0.447681	0.942	0.762	2.56096024136491e-148	Neural Crest
CDK2AP1	6.36359317094949e-151	0.371333	0.997	0.962	1.66089781761782e-146	Neural Crest
PSMG1	1.29561002279974e-150	0.420928	0.914	0.716	3.38154215950732e-146	Neural Crest
SRSF7	6.06337961779761e-149	0.379739	0.997	0.951	1.58254208024518e-144	Neural Crest
NASP	9.89564694159628e-148	0.37794	1	0.979	2.58276385175663e-143	Neural Crest
GLTP	1.58862971658983e-147	0.405802	0.74	0.473	4.14632356029945e-143	Neural Crest
CCND1	6.25242022781355e-147	0.442992	0.955	0.714	1.63188167945934e-142	Neural Crest
EXOSC5	1.66892770916011e-146	0.387413	0.721	0.455	4.35590132090789e-142	Neural Crest
ATP1A2	5.47368042597582e-146	0.394658	0.815	0.499	1.42863059117969e-141	Neural Crest
IGDCC3	9.40331872956257e-145	0.389476	0.991	0.933	2.45426618841583e-140	Neural Crest
TPT1-AS1	1.17573861379318e-143	0.364788	0.646	0.367	3.0686777820002e-139	Neural Crest
NIFK	5.21818066327568e-141	0.410972	0.929	0.755	1.36194515311495e-136	Neural Crest
FAM19A5	5.37426345422293e-141	0.330753	0.583	0.309	1.40268276155218e-136	Neural Crest
MRTO4	8.85706218691079e-139	0.393397	0.895	0.679	2.31169323078372e-134	Neural Crest
CCDC160	1.09524324022786e-138	0.342817	0.62	0.338	2.85858485699471e-134	Neural Crest
PRDX4	4.57818505731773e-138	0.328348	0.998	0.975	1.19490629995993e-133	Neural Crest
MCM7	9.62139864560455e-138	0.396365	0.981	0.836	2.51118504650279e-133	Neural Crest
BOP1	4.06331249637279e-137	0.373406	0.745	0.485	1.0605245615533e-132	Neural Crest
TCAF1	2.4490523829639e-136	0.41147	0.918	0.733	6.39202671953578e-132	Neural Crest
SDC1	3.9437795336842e-136	0.29108	0.528	0.257	1.02932645829158e-131	Neural Crest
STRA6	5.70725491637041e-135	0.37031	0.723	0.446	1.48959353317268e-130	Neural Crest
PAICS	2.28378245890527e-134	0.37372	0.984	0.865	5.96067221774277e-130	Neural Crest
TPM2	1.05604844886923e-133	0.38856	0.993	0.928	2.7562864515487e-129	Neural Crest
CNBP	1.55687239623232e-133	0.334032	0.996	0.949	4.06343695416635e-129	Neural Crest
PPP1R14B	2.68915607581473e-132	0.329438	0.997	0.956	7.01869735787646e-128	Neural Crest
PYCR1	1.30914548357585e-131	0.368216	0.852	0.598	3.41686971213296e-127	Neural Crest
CMTM7	2.41846023822087e-128	0.34412	0.69	0.428	6.31218122175648e-124	Neural Crest
FUNDC2	3.8168951637615e-128	0.376806	0.957	0.85	9.96209637741752e-124	Neural Crest
MARCKS	1.11632739137249e-127	0.366082	0.999	0.953	2.91361449148219e-123	Neural Crest
GINS2	5.03099087584039e-127	0.40832	0.965	0.769	1.31308861859434e-122	Neural Crest
PPIF	1.64382539338029e-125	0.383855	0.806	0.58	4.29038427672256e-121	Neural Crest
PRMT1	6.4223411898508e-124	0.288614	0.999	0.985	1.67623105055106e-119	Neural Crest
MTHFD1	5.98043906415121e-123	0.334621	0.711	0.456	1.56089459574347e-118	Neural Crest
SRSF2	8.67316391760668e-121	0.315709	0.998	0.97	2.26369578249534e-116	Neural Crest
CNPY2	1.50568083502591e-120	0.348936	0.971	0.893	3.92982697941763e-116	Neural Crest
PTGES3	6.64898203709064e-119	0.292167	0.998	0.972	1.73538431168066e-114	Neural Crest
DNMT1	3.32401667529152e-118	0.384719	0.908	0.728	8.67568352251086e-114	Neural Crest
APRT	5.67405658872519e-117	0.325072	0.996	0.958	1.48092876965727e-112	Neural Crest
PEG10	1.87477860465529e-116	0.406666	0.939	0.775	4.89317215815031e-112	Neural Crest
ARL6IP5	2.7585052675891e-116	0.399195	0.887	0.737	7.19969874840754e-112	Neural Crest
OLFM3	2.85920158403053e-114	0.282628	0.48	0.232	7.4625161343197e-110	Neural Crest
ABCE1	3.20432046831533e-114	0.347059	0.812	0.574	8.36327642230301e-110	Neural Crest
HMGA1	5.17531321247048e-114	0.265162	1	0.996	1.3507567484548e-109	Neural Crest
EIF3B	2.71345208605068e-112	0.349586	0.916	0.746	7.08210994459229e-108	Neural Crest
SRSF3	4.39796596514663e-112	0.286594	0.999	0.986	1.14786911690327e-107	Neural Crest
HNRNPAB	3.39608822123783e-111	0.336183	0.997	0.972	8.86379025743074e-107	Neural Crest
JPT1	2.48916073724202e-110	0.349844	0.997	0.966	6.49670952420166e-106	Neural Crest
HNRNPC	8.51906531972374e-110	0.278948	1	0.985	2.2234760484479e-105	Neural Crest
PHB	1.88319967467234e-109	0.282625	0.998	0.973	4.91515115089482e-105	Neural Crest
EPOP	5.46663639606189e-109	0.250813	0.46	0.227	1.42679209937215e-104	Neural Crest
FSCN1	1.02792189626965e-108	0.30372	0.992	0.942	2.6828761492638e-104	Neural Crest
UNG	6.20726128403656e-108	0.396666	0.817	0.594	1.62009519513354e-103	Neural Crest
NAE1	7.78694007953367e-106	0.333372	0.973	0.847	2.03239136075829e-101	Neural Crest
AC011481.1	1.16225009931358e-105	0.331144	0.965	0.835	3.03347275920844e-101	Neural Crest
PAK1IP1	2.70013453317254e-105	0.30723	0.718	0.473	7.04735113158033e-101	Neural Crest
SSB	4.62850104908632e-105	0.282554	0.998	0.972	1.20803877381153e-100	Neural Crest
POLR3K	1.9985347127806e-104	0.330922	0.841	0.632	5.21617560035737e-100	Neural Crest
TGS1	2.09954033653106e-101	0.316403	0.789	0.573	5.47980027834608e-97	Neural Crest
EXOSC4	3.86943779239118e-100	0.314064	0.81	0.603	1.0099232638141e-95	Neural Crest
CKS1B	5.60396094061526e-100	0.36155	0.987	0.85	1.46263380550058e-95	Neural Crest
ZEB2	3.34233230093364e-98	0.263012	0.623	0.374	8.7234873054368e-94	Neural Crest
DDX21	1.52993971561306e-96	0.327083	0.846	0.638	3.99314265775009e-92	Neural Crest
BIRC5	1.11265982915342e-95	0.362303	0.974	0.782	2.90404215409042e-91	Neural Crest
SERBP1	2.32641997326086e-95	0.254222	0.999	0.99	6.07195613021083e-91	Neural Crest
TIMM8A	5.45685082280947e-95	0.282124	0.665	0.439	1.42423806475327e-90	Neural Crest
DUT	1.16715157487296e-93	0.383548	0.948	0.818	3.04626561041843e-89	Neural Crest
CDC42EP1	1.31460112800166e-93	0.269432	0.556	0.321	3.43110894408433e-89	Neural Crest
CCND2	3.78684627699297e-93	0.346937	0.874	0.688	9.88366878295164e-89	Neural Crest
CDCA7	7.00684070375495e-93	0.309824	0.603	0.371	1.82878542368004e-88	Neural Crest
SNHG3	7.52500481403619e-93	0.361625	0.748	0.514	1.96402625646345e-88	Neural Crest
RRS1	4.09552621048679e-92	0.282383	0.661	0.432	1.06893234093705e-87	Neural Crest
IMP3	1.05173082602825e-91	0.315467	0.929	0.784	2.74501745593372e-87	Neural Crest
MARVELD1	1.07292428157005e-90	0.274799	0.612	0.387	2.80033237489784e-86	Neural Crest
GCSH	1.09218777175891e-90	0.295574	0.975	0.882	2.85061008429076e-86	Neural Crest
EFNB1	1.15485240335907e-90	0.263187	0.592	0.358	3.01416477276718e-86	Neural Crest
MAD2L1	1.30180529167449e-90	0.324261	0.931	0.722	3.39771181127042e-86	Neural Crest
CCDC86	1.78221182437804e-90	0.254517	0.575	0.351	4.65157286162669e-86	Neural Crest
UGDH	2.66421322969569e-90	0.321484	0.783	0.6	6.95359652950575e-86	Neural Crest
NRIP1	7.44413768411613e-90	0.292449	0.717	0.487	1.94291993555431e-85	Neural Crest
BTBD3	1.28250298534703e-89	0.275718	0.613	0.394	3.34733279175574e-85	Neural Crest
CCT3	2.3434948928548e-89	0.260711	0.997	0.963	6.11652167035104e-85	Neural Crest
GMNN	7.82042009555012e-89	0.308616	0.932	0.738	2.04112964493858e-84	Neural Crest
HNRNPR	1.51960885922126e-88	0.276918	0.997	0.971	3.9661791225675e-84	Neural Crest
NUDT11	5.27319161453756e-88	0.278313	0.697	0.471	1.3763030113943e-83	Neural Crest
CCNB1IP1	1.50234238020753e-87	0.303873	0.949	0.842	3.92111361234166e-83	Neural Crest
POP7	5.90490012570264e-87	0.306572	0.931	0.776	1.54117893280839e-82	Neural Crest
MRPL15	7.059024474862e-87	0.302626	0.919	0.77	1.84240538793898e-82	Neural Crest
CDK4	1.53467165426041e-86	0.278202	0.99	0.947	4.00549301761967e-82	Neural Crest
APEX1	1.58433097419019e-86	0.26111	0.995	0.97	4.13510384263639e-82	Neural Crest
CLNS1A	1.58681533831141e-86	0.294677	0.97	0.872	4.14158803299277e-82	Neural Crest
VARS	1.80848330891367e-86	0.271531	0.663	0.453	4.72014143626467e-82	Neural Crest
RRM2	2.42162193613876e-86	0.317983	0.774	0.548	6.32043325332216e-82	Neural Crest
CYCS	4.10040824665007e-86	0.303651	0.975	0.874	1.07020655237567e-81	Neural Crest
PRR7	5.61448556330227e-86	0.254414	0.536	0.319	1.46538073202189e-81	Neural Crest
EBPL	1.99612407554314e-85	0.299698	0.893	0.724	5.20988383716759e-81	Neural Crest
LSM2	2.14674585317153e-85	0.282241	0.99	0.937	5.60300667677768e-81	Neural Crest
H2AFX	6.10348510275787e-85	0.356129	0.93	0.765	1.59300961181981e-80	Neural Crest
CEBPZ	6.94156231564108e-85	0.29009	0.765	0.563	1.81174776438232e-80	Neural Crest
DANCR	1.45656758943604e-83	0.326053	0.986	0.922	3.80164140842806e-79	Neural Crest
ILF2	5.96141567883512e-83	0.258767	0.997	0.968	1.55592949217597e-78	Neural Crest
NOLC1	1.28660383909742e-82	0.311167	0.809	0.628	3.35803602004426e-78	Neural Crest
RCN1	1.46208832739285e-82	0.269586	0.988	0.918	3.81605053449533e-78	Neural Crest
C1QTNF4	1.60380543138052e-82	0.264738	0.516	0.302	4.18593217590316e-78	Neural Crest
NES	4.38739332964191e-81	0.295997	0.857	0.666	1.14510965903654e-76	Neural Crest
TMSB15A	5.03167192084e-81	0.283206	0.994	0.926	1.31326637133924e-76	Neural Crest
HSPA9	6.90750549884609e-81	0.2885	0.942	0.824	1.80285893519883e-76	Neural Crest
CCT2	1.81913439037892e-80	0.262166	0.998	0.964	4.74794075888898e-76	Neural Crest
PDLIM4	2.55166722271004e-79	0.285526	0.714	0.511	6.65985145127321e-75	Neural Crest
CMSS1	5.62012073532084e-79	0.286275	0.829	0.657	1.46685151191874e-74	Neural Crest
CENPF	1.11073414370543e-78	0.355072	0.942	0.746	2.89901611507117e-74	Neural Crest
SSRP1	2.04184714733357e-78	0.280807	0.965	0.857	5.32922105454062e-74	Neural Crest
MND1	3.94253941656784e-78	0.262277	0.676	0.465	1.02900278772421e-73	Neural Crest
MCM4	3.97377982422344e-78	0.308473	0.828	0.634	1.03715653412232e-73	Neural Crest
MAT2A	9.49165388712852e-78	0.292715	0.915	0.769	2.47732166454054e-73	Neural Crest
ARPC1B	9.55170139704402e-78	0.269909	0.637	0.428	2.49299406462849e-73	Neural Crest
RNASEH2B	2.30559389937686e-77	0.265666	0.662	0.455	6.0176000773736e-73	Neural Crest
IMP4	3.03767550269325e-76	0.280968	0.787	0.594	7.92833306202938e-72	Neural Crest
NT5DC2	3.77538180090688e-76	0.285335	0.97	0.877	9.85374650036695e-72	Neural Crest
SUPT16H	5.78806227641867e-76	0.33382	0.954	0.849	1.51068425414527e-71	Neural Crest
PPP2R2A	7.75239013939425e-76	0.278929	0.787	0.6	2.0233738263819e-71	Neural Crest
PCLAF	2.17948471096799e-75	0.316556	0.954	0.763	5.68845509562646e-71	Neural Crest
MPG	3.65588886600312e-75	0.28208	0.842	0.695	9.54186994026814e-71	Neural Crest
C19orf48	9.6201906450673e-74	0.288858	0.913	0.774	2.51086975836256e-69	Neural Crest
RAC3	3.54997631868765e-73	0.27219	0.76	0.549	9.26543819177476e-69	Neural Crest
WDR43	3.94783518330117e-73	0.262894	0.711	0.512	1.0303849828416e-68	Neural Crest
PDCD5	7.1029233983415e-72	0.257949	0.992	0.931	1.85386300696713e-67	Neural Crest
NUDT1	1.47975981677062e-71	0.271389	0.963	0.825	3.86217312177132e-67	Neural Crest
NIP7	6.04894417714132e-71	0.264728	0.76	0.564	1.57877443023388e-66	Neural Crest
TAF1D	2.42961800450652e-70	0.288231	0.854	0.712	6.34130299176203e-66	Neural Crest
NOP58	1.49624490707028e-69	0.265192	0.829	0.646	3.90519920745343e-65	Neural Crest
MRPL12	3.32418205446407e-69	0.257295	0.977	0.905	8.67611516215123e-65	Neural Crest
SRSF10	6.43425360269592e-69	0.25817	0.972	0.897	1.67934019030364e-64	Neural Crest
THRAP3	8.09917495211115e-68	0.264003	0.97	0.897	2.11388466250101e-63	Neural Crest
FEN1	2.16239570190091e-66	0.270153	0.849	0.667	5.64385278196138e-62	Neural Crest
CHAF1A	2.26636520548388e-66	0.267449	0.783	0.582	5.91521318631293e-62	Neural Crest
EMG1	2.66470433063189e-66	0.260446	0.791	0.61	6.95487830294924e-62	Neural Crest
CACYBP	1.74310217132767e-65	0.254156	0.973	0.877	4.54949666716522e-61	Neural Crest
SF3A3	1.83461867871351e-65	0.258835	0.934	0.791	4.78835475144226e-61	Neural Crest
NUP62	6.49247913419952e-64	0.257949	0.893	0.736	1.69453705402607e-59	Neural Crest
IMPDH2	8.74980396882435e-63	0.261666	0.967	0.869	2.28369883586316e-58	Neural Crest
VKORC1	2.655657129416e-62	0.256573	0.919	0.801	6.93126510777576e-58	Neural Crest
PRKDC	2.81532167872245e-62	0.271604	0.966	0.888	7.3479895814656e-58	Neural Crest
HSPH1	3.01901460995836e-62	0.272761	0.855	0.688	7.87962813199133e-58	Neural Crest
MSN	7.34409799049026e-62	0.250766	0.798	0.629	1.91680957551796e-57	Neural Crest
ABCF1	1.41492297476189e-60	0.254973	0.895	0.758	3.69294896412853e-56	Neural Crest
SMARCC1	5.43167833351814e-60	0.258781	0.97	0.906	1.41766804504824e-55	Neural Crest
KNOP1	1.37194647512815e-59	0.255744	0.937	0.822	3.58078030008446e-55	Neural Crest
TCERG1	9.48282163537274e-58	0.250261	0.885	0.757	2.47501644683229e-53	Neural Crest
BUB3	9.47448031007596e-55	0.275583	0.89	0.757	2.47283936092983e-50	Neural Crest
AURKB	1.66996237389298e-54	0.283344	0.747	0.559	4.35860179586069e-50	Neural Crest
EIF3A	3.4509581824624e-53	0.255854	0.989	0.95	9.00700085622686e-49	Neural Crest
LGALS1	2.74917729251009e-52	0.276425	0.667	0.481	7.17535273345135e-48	Neural Crest
TUBA1C	3.18476643118491e-47	0.277541	0.973	0.88	8.31224038539261e-43	Neural Crest
TPX2	5.41835542331355e-45	0.290557	0.858	0.686	1.41419076548484e-40	Neural Crest
PTTG1	5.87348566525556e-43	0.266118	0.935	0.785	1.5329797586317e-38	Neural Crest
TPBG	0	1.61083	0.929	0.494	0	Nueral tube
SOX2	0	1.13196	0.969	0.666	0	Nueral tube
ZIC2	0	1.08871	0.932	0.447	0	Nueral tube
SIX3	0	0.988339	0.729	0.216	0	Nueral tube
SFRP2	0	0.93491	0.985	0.739	0	Nueral tube
FGF8	0	0.878363	0.467	0.106	0	Nueral tube
DMRTA1	0	0.791378	0.57	0.094	0	Nueral tube
FEZF1	0	0.780512	0.676	0.248	0	Nueral tube
PKM	0	0.758831	1	0.99	0	Nueral tube
SOX3	0	0.753108	0.634	0.133	0	Nueral tube
ARL4C	0	0.733932	0.934	0.646	0	Nueral tube
GREM1	0	0.723452	0.619	0.232	0	Nueral tube
EMX2	0	0.721458	0.472	0.084	0	Nueral tube
ODC1	0	0.714976	0.966	0.833	0	Nueral tube
DIO3	0	0.609525	0.384	0.076	0	Nueral tube
LHX2	0	0.595454	0.528	0.131	0	Nueral tube
PTN1	3.44287172375573e-306	0.899682	0.987	0.877	8.98589519900245e-302	Nueral tube
PAX8	6.77301118388664e-300	0.502348	0.453	0.12	1.76775591899441e-295	Nueral tube
NEFM	8.12986751098791e-297	0.732416	0.538	0.183	2.12189542036784e-292	Nueral tube
CRABP1	2.02613373142992e-296	1.58584	0.9	0.672	5.2882090390321e-292	Nueral tube
PRSS23	2.58902816802881e-295	0.612983	0.75	0.367	6.7573635185552e-291	Nueral tube
ZFHX4	9.38028531930718e-295	0.618791	0.807	0.45	2.44825446833917e-290	Nueral tube
METRN1	2.73784639449523e-285	0.683971	0.991	0.832	7.14577908963256e-281	Nueral tube
FRZB	1.49648216355959e-284	0.659512	0.868	0.555	3.90581844689053e-280	Nueral tube
EPHA4	5.67736712498426e-277	0.481618	0.527	0.186	1.48179281962089e-272	Nueral tube
PAX6	3.65119909184539e-270	0.453328	0.336	0.065	9.52962962971647e-266	Nueral tube
DACH1	3.82980697071414e-268	0.49777	0.565	0.219	9.9957961935639e-264	Nueral tube
LINC01833	6.23110605615127e-260	0.362041	0.33	0.066	1.62631868065548e-255	Nueral tube
FZD3	1.9600431680095e-252	0.577041	0.891	0.648	5.11571266850481e-248	Nueral tube
HMGN2	1.49702244356605e-250	0.431944	0.999	0.992	3.90722857770739e-246	Nueral tube
NNAT	1.5721372390889e-247	0.868874	0.972	0.85	4.10327819402202e-243	Nueral tube
PSIP1	3.33142030931799e-243	0.506883	0.991	0.909	8.69500700731996e-239	Nueral tube
FGFBP3	5.16221237436507e-232	0.655198	0.863	0.552	1.34733742970928e-227	Nueral tube
PAMR1	4.12412335263969e-228	0.416525	0.497	0.191	1.07639619503896e-223	Nueral tube
NUCKS1	9.66124787653753e-227	0.409338	1	0.992	2.5215856957763e-222	Nueral tube
YBX11	1.08282029850756e-219	0.328038	0.999	0.996	2.82616097910474e-215	Nueral tube
WNT7B	3.79060917800813e-219	0.319069	0.279	0.055	9.89348995460122e-215	Nueral tube
TMSB15A1	3.80126333431581e-218	0.495194	0.991	0.924	9.92129730256426e-214	Nueral tube
LHX5-AS1	2.54943385371371e-217	0.481467	0.406	0.131	6.65402235819277e-213	Nueral tube
SDC2	2.81815447379504e-209	0.487586	0.792	0.518	7.35538317660505e-205	Nueral tube
EMX2OS	3.46653864439956e-209	0.280559	0.26	0.049	9.04766586188284e-205	Nueral tube
H2AFZ1	9.08648657159994e-208	0.428818	1	0.992	2.37157299518758e-203	Nueral tube
FEZF1-AS1	1.8175332702292e-206	0.303083	0.34	0.092	4.74376183529821e-202	Nueral tube
SP8	3.41252577736026e-205	0.284564	0.304	0.074	8.90669227891027e-201	Nueral tube
ATP1A21	6.54286341032559e-203	0.544932	0.789	0.493	1.70768735009498e-198	Nueral tube
DPYSL5	2.41440074013446e-196	0.40433	0.528	0.246	6.30158593175094e-192	Nueral tube
LMO3	1.05131448227728e-191	0.287604	0.344	0.1	2.7439307987437e-187	Nueral tube
CLU	1.06455961483196e-190	0.61931	0.923	0.701	2.77850059471143e-186	Nueral tube
SPRY1	3.53532638640731e-190	0.429737	0.593	0.277	9.22720186852308e-186	Nueral tube
ASRGL1	1.82313337747997e-188	0.456876	0.783	0.521	4.75837811522273e-184	Nueral tube
IL17RD	1.24407223217609e-187	0.373049	0.475	0.2	3.24702852597959e-183	Nueral tube
DIO3OS	8.79982281672247e-184	0.261342	0.28	0.068	2.29675375516456e-179	Nueral tube
ZIC5	4.03540683385779e-182	0.323158	0.392	0.141	1.05324118363688e-177	Nueral tube
NELL2	6.67312725810096e-180	0.273403	0.325	0.095	1.74168621436435e-175	Nueral tube
COL9A1	6.09957456994328e-178	0.42014	0.627	0.359	1.59198896275519e-173	Nueral tube
MAP2	1.82339977038367e-175	0.422301	0.613	0.333	4.75907340070138e-171	Nueral tube
CENPV1	2.17016670992867e-174	0.464453	0.984	0.843	5.66413511291384e-170	Nueral tube
BTBD17	1.2237487637907e-173	0.369252	0.468	0.206	3.19398427349373e-169	Nueral tube
CXADR	3.44348319173909e-172	0.462928	0.885	0.688	8.98749113043902e-168	Nueral tube
IGFBP2	9.38844646077759e-172	0.327983	0.999	0.966	2.45038452626295e-167	Nueral tube
TLE4	1.01194170991325e-169	0.462795	0.779	0.549	2.64116786287359e-165	Nueral tube
PAX2	3.18842205362011e-168	0.430416	0.464	0.206	8.32178155994849e-164	Nueral tube
CTXN1	1.31827550370497e-165	0.427499	0.963	0.851	3.44069906466998e-161	Nueral tube
CDCA7L	2.71029510128081e-165	0.42821	0.7	0.446	7.07387021434291e-161	Nueral tube
PTMS	9.34858260861778e-164	0.310027	1	0.996	2.43998006084924e-159	Nueral tube
ZBTB16	6.17091228930852e-162	0.345545	0.507	0.241	1.61060810750952e-157	Nueral tube
RNF175	2.59537274367241e-160	0.358683	0.522	0.264	6.773922860985e-156	Nueral tube
SCD5	1.84322797447015e-159	0.299321	0.41	0.16	4.81082501336709e-155	Nueral tube
PSAT1	5.51185118177168e-157	0.404063	0.959	0.823	1.43859315844241e-152	Nueral tube
TUBB2B	2.81863403328124e-151	0.343395	0.941	0.752	7.35663482686403e-147	Nueral tube
HSP90AB11	4.71776732710079e-147	0.313394	1	0.998	1.23133727237331e-142	Nueral tube
RMST	7.50497262509247e-143	0.27475	0.349	0.133	1.95879785514913e-138	Nueral tube
EPHA7	5.98616043788515e-141	0.295406	0.322	0.114	1.56238787428802e-136	Nueral tube
TTYH11	6.77005576408651e-140	0.475528	0.778	0.496	1.76698455442658e-135	Nueral tube
CDV3	2.00753933090869e-139	0.446057	0.939	0.852	5.23967765367167e-135	Nueral tube
BCAT1	3.68421048976823e-137	0.403298	0.864	0.684	9.61578937829509e-133	Nueral tube
FAM171B	6.49233841927311e-137	0.270237	0.363	0.145	1.69450032743028e-132	Nueral tube
HSP90AA11	3.25754654515734e-136	0.326151	1	0.998	8.50219648286066e-132	Nueral tube
NAP1L1	2.91692081881228e-135	0.303793	0.999	0.995	7.61316333710004e-131	Nueral tube
HNRNPD	1.81965278303402e-134	0.311213	0.998	0.989	4.74929376371879e-130	Nueral tube
NR2F11	2.16131268070962e-134	0.4594	0.801	0.5	5.64102609665211e-130	Nueral tube
SEMA3A	6.58545863359522e-133	0.391395	0.555	0.316	1.71880470336835e-128	Nueral tube
TUBA1B1	5.39793929698947e-132	0.29376	1	0.998	1.40886215651425e-127	Nueral tube
SULF1	5.69881829738636e-131	0.335155	0.518	0.271	1.48739157561784e-126	Nueral tube
TFPI	1.01513920196242e-130	0.482389	0.694	0.467	2.64951331712191e-126	Nueral tube
DEK	1.41844681227309e-128	0.353366	0.995	0.935	3.70214618003275e-124	Nueral tube
MARCKS1	2.94992060800035e-124	0.351734	0.998	0.951	7.69929278688092e-120	Nueral tube
HMGA11	4.5992774269932e-124	0.270651	1	0.996	1.20041140844522e-119	Nueral tube
UCHL1	1.18227680816417e-123	0.339029	0.994	0.951	3.08574246930849e-119	Nueral tube
SALL2	1.57057704971995e-123	0.335703	0.672	0.452	4.09920609976906e-119	Nueral tube
CNIH2	1.54029714726362e-122	0.371663	0.702	0.483	4.02017555435805e-118	Nueral tube
BOC	1.96791519271366e-122	0.37799	0.739	0.51	5.13625865298265e-118	Nueral tube
GLUD1	1.50433655945484e-119	0.363775	0.787	0.602	3.92631842017714e-115	Nueral tube
SET1	1.42064899134269e-117	0.264493	1	0.996	3.70789386740441e-113	Nueral tube
FADS1	2.6415376201306e-117	0.38734	0.944	0.861	6.89441318854087e-113	Nueral tube
PRXL2A	7.64071219659464e-117	0.341546	0.96	0.883	1.9942258833112e-112	Nueral tube
MCUB	2.88165558937032e-116	0.279799	0.422	0.208	7.52112108825652e-112	Nueral tube
IGFBPL1	2.85643457845492e-114	0.336809	0.589	0.372	7.45529424976735e-110	Nueral tube
HNRNPC1	7.78450988706137e-111	0.274654	0.999	0.985	2.03175708052302e-106	Nueral tube
HSPD11	3.3112101754327e-109	0.288505	1	0.982	8.64225855787934e-105	Nueral tube
COX8A	8.83386243420811e-108	0.28605	0.994	0.978	2.30563809532832e-103	Nueral tube
BMP7	1.049138379356e-107	0.326084	0.516	0.297	2.73825117011917e-103	Nueral tube
CCND11	4.26991792258333e-107	0.400655	0.914	0.716	1.11444857779425e-102	Nueral tube
SNRPB1	1.6328161789845e-104	0.265421	0.999	0.981	4.26165022714955e-100	Nueral tube
NASP1	2.34105860817374e-104	0.30629	0.999	0.979	6.11016296733347e-100	Nueral tube
FHL1	3.46579541695572e-102	0.309678	0.515	0.311	9.04572603825444e-98	Nueral tube
HNRNPA2B1	4.06660981827038e-102	0.278457	1	0.996	1.06138516256857e-97	Nueral tube
COL2A1	7.37896662744964e-102	0.409353	0.971	0.832	1.92591028976436e-97	Nueral tube
CDH2	5.35957052529887e-101	0.305027	0.764	0.577	1.39884790710301e-96	Nueral tube
PTGES31	6.12089301997235e-99	0.270177	0.996	0.971	1.59755307821278e-94	Nueral tube
LAMP5	5.1903808094097e-98	0.316409	0.386	0.197	1.35468939125593e-93	Nueral tube
PEG101	9.25611668306937e-97	0.339672	0.915	0.775	2.41584645428111e-92	Nueral tube
PARP1	2.86626259171883e-95	0.298978	0.987	0.934	7.48094536438616e-91	Nueral tube
ATP6V0E2	3.08537653013878e-95	0.292583	0.652	0.445	8.05283274366221e-91	Nueral tube
OLA1	1.68810340361922e-94	0.300542	0.969	0.903	4.40594988344617e-90	Nueral tube
PAX3	2.32012905817781e-94	0.315196	0.616	0.402	6.05553684184409e-90	Nueral tube
WDR54	2.88949142138024e-94	0.309364	0.766	0.606	7.54157260980241e-90	Nueral tube
PRKAR2B	8.91145443318925e-94	0.288255	0.552	0.353	2.32588960706239e-89	Nueral tube
ALPL	3.72454828305455e-92	0.275089	0.544	0.341	9.72107101877237e-88	Nueral tube
HDGF	6.48103853722054e-92	0.266253	0.992	0.964	1.69155105821456e-87	Nueral tube
FKBP3	1.0015476560661e-91	0.274814	0.992	0.957	2.61403938233252e-87	Nueral tube
COL4A6	4.53013860985877e-90	0.29759	0.647	0.46	1.18236617717314e-85	Nueral tube
RANBP11	5.32071857985071e-90	0.280701	0.997	0.968	1.38870754934104e-85	Nueral tube
MYEF2	9.86591521439241e-90	0.300008	0.583	0.395	2.57500387095642e-85	Nueral tube
RRM1	4.67598751329432e-89	0.315961	0.884	0.731	1.22043274096982e-84	Nueral tube
SCG5	8.44114645341375e-88	0.304773	0.765	0.584	2.20313922434099e-83	Nueral tube
LMAN1	1.81453992662391e-84	0.34552	0.879	0.781	4.73594920848841e-80	Nueral tube
EFNA5	4.0649674077157e-84	0.292321	0.62	0.441	1.0609564934138e-79	Nueral tube
SNRPF	7.92773016518358e-84	0.252298	0.997	0.965	2.06913757311291e-79	Nueral tube
HNRNPR1	2.49971887920678e-83	0.259831	0.993	0.972	6.5242662747297e-79	Nueral tube
NR6A1	2.5824987468727e-83	0.286661	0.907	0.749	6.74032172933776e-79	Nueral tube
DYNLL2	1.07101647127772e-82	0.312645	0.934	0.852	2.79535299003485e-78	Nueral tube
DPYSL2	3.38366341068444e-82	0.278866	0.763	0.607	8.83136150188638e-78	Nueral tube
CALM2	8.331425662849e-82	0.252337	1	0.986	2.17450209800359e-77	Nueral tube
HNRNPH3	3.4561419427407e-81	0.289721	0.971	0.922	9.02053047055324e-77	Nueral tube
NPM3	3.59624500996059e-81	0.338243	0.73	0.584	9.38619947599714e-77	Nueral tube
MGST1	2.15487627329288e-80	0.332488	0.958	0.861	5.62422707329443e-76	Nueral tube
PEG3	4.39144114594022e-80	0.38224	0.843	0.706	1.1461661390904e-75	Nueral tube
RTN3	2.91253475661962e-79	0.271111	0.934	0.84	7.60171571477721e-75	Nueral tube
FJX1	5.6292587408801e-78	0.285796	0.547	0.369	1.46923653136971e-73	Nueral tube
UCP2	2.84983809023796e-77	0.265405	0.578	0.399	7.43807741552107e-73	Nueral tube
CENPH	4.17501766774577e-77	0.290422	0.845	0.695	1.08967961128165e-72	Nueral tube
LIN28B	4.30847739819713e-76	0.285915	0.752	0.605	1.12451260092945e-71	Nueral tube
LMNB1	4.72686302685192e-76	0.295941	0.86	0.737	1.23371125000835e-71	Nueral tube
VDAC3	9.92622207124205e-74	0.27088	0.961	0.887	2.59074396059417e-69	Nueral tube
SLC7A8	1.42600989326933e-73	0.273758	0.546	0.364	3.72188582143296e-69	Nueral tube
ACSL4	1.83657848870647e-73	0.29889	0.536	0.374	4.79346985552388e-69	Nueral tube
SLC6A8	2.966805031338e-73	0.280092	0.629	0.47	7.74336113179219e-69	Nueral tube
RCN11	1.94178829598578e-72	0.251731	0.976	0.918	5.06806745252289e-68	Nueral tube
RAB11FIP2	6.41632236000622e-72	0.263616	0.447	0.282	1.67466013596162e-67	Nueral tube
NAE11	6.1140055194734e-71	0.263214	0.945	0.85	1.59575544058256e-66	Nueral tube
PPA11	7.43786681747017e-71	0.286364	0.946	0.836	1.94128323935971e-66	Nueral tube
SRPK1	2.18949244648518e-70	0.292853	0.829	0.715	5.71457528532632e-66	Nueral tube
H1FX	1.65102325978675e-68	0.283958	0.996	0.969	4.30917070804342e-64	Nueral tube
CENPW	1.90445721601917e-68	0.262816	0.929	0.807	4.97063333381003e-64	Nueral tube
GLI3	1.19636513377662e-67	0.269755	0.742	0.585	3.12251299915697e-63	Nueral tube
CENPA	2.86374927505339e-67	0.314007	0.584	0.411	7.47438560788936e-63	Nueral tube
LIN28A	3.08786169206055e-65	0.264562	0.962	0.872	8.05931901627804e-61	Nueral tube
IGFBP5	1.85878729099913e-64	0.401714	0.835	0.673	4.85143482950773e-60	Nueral tube
ZNF706	1.61721351169013e-62	0.250712	0.916	0.843	4.22092726551124e-58	Nueral tube
EIF4A3	1.71641328565415e-62	0.260442	0.828	0.71	4.47983867555732e-58	Nueral tube
GGCT	3.39021392945595e-62	0.256557	0.928	0.835	8.84845835588003e-58	Nueral tube
CTNNAL1	1.15817047524038e-61	0.2558	0.833	0.707	3.0228249403774e-57	Nueral tube
BIRC51	4.3089082817001e-61	0.294324	0.937	0.784	1.12462506152372e-56	Nueral tube
ANP32E	1.79847280064411e-60	0.283662	0.925	0.836	4.69401400968112e-56	Nueral tube
S100A4	6.04772280192959e-60	0.304194	0.8	0.647	1.57845565130362e-55	Nueral tube
FAM136A	9.95836928948484e-60	0.252907	0.924	0.833	2.59913438455554e-55	Nueral tube
SUMO3	1.29324872990528e-58	0.253344	0.834	0.725	3.37537918505278e-54	Nueral tube
SCD	1.77444143921949e-58	0.250034	0.91	0.82	4.63129215636286e-54	Nueral tube
TMPO	1.43085676616974e-57	0.256957	0.856	0.753	3.73453615970302e-53	Nueral tube
HSPH11	1.22924697621888e-56	0.260617	0.811	0.694	3.20833460793127e-52	Nueral tube
PIMREG	9.93973779118598e-56	0.291644	0.68	0.534	2.59427156349954e-51	Nueral tube
CENPF1	2.59284789700118e-54	0.350228	0.886	0.754	6.76733301117309e-50	Nueral tube
MCM71	8.50311435421139e-53	0.256396	0.947	0.839	2.21931284644917e-48	Nueral tube
HMGCS1	2.86698854003255e-52	0.254759	0.784	0.664	7.48284008948496e-48	Nueral tube
HMGB2	5.52214595693523e-52	0.297331	0.949	0.848	1.4412800947601e-47	Nueral tube
PCLAF1	1.76087429452317e-51	0.279328	0.916	0.766	4.59588190870548e-47	Nueral tube
SUPT16H1	1.58410781857275e-50	0.270365	0.926	0.853	4.13452140647488e-46	Nueral tube
MKI67	2.74758031920972e-48	0.289478	0.708	0.577	7.17118463313737e-44	Nueral tube
MT-RNR1	3.48630011185841e-45	0.368522	0.965	0.937	9.09924329195046e-41	Nueral tube
CDKN3	4.30382971947227e-44	0.270149	0.656	0.526	1.12329955678226e-39	Nueral tube
PTTG11	8.2401136621626e-41	0.280277	0.909	0.786	2.15066966582444e-36	Nueral tube
DLK1	2.51660686056386e-38	0.843592	0.543	0.463	6.56834390607167e-34	Nueral tube
ID2	2.36210221055454e-32	0.31292	0.851	0.755	6.16508676954736e-28	Nueral tube
MMD	1.01263526327992e-30	0.30297	0.768	0.68	2.64297803716059e-26	Nueral tube
CCNB1	3.76721296537266e-29	0.288886	0.851	0.76	9.83242583962263e-25	Nueral tube
TOP2A	7.53797034736804e-23	0.275079	0.744	0.647	1.96741026066306e-18	Nueral tube
ENO1	6.60545081887829e-194	0.93395	1	0.992	1.72402266372723e-189	Nueral tube-transiting
LRRN3	9.42452429715116e-178	0.578562	0.621	0.166	2.45980084155645e-173	Nueral tube-transiting
GREM11	2.07509804456831e-155	0.756814	0.79	0.292	5.41600589632328e-151	Nueral tube-transiting
OLFM31	4.04261181203198e-153	0.587494	0.728	0.253	1.05512168294035e-148	Nueral tube-transiting
FGFBP31	4.2114984351862e-152	1.00209	0.966	0.603	1.0992010915836e-147	Nueral tube-transiting
NOG	3.97969600242586e-145	0.407339	0.511	0.127	1.03870065663315e-140	Nueral tube-transiting
MIR302CHG	7.56968281363571e-132	0.561931	0.611	0.185	1.97568721435892e-127	Nueral tube-transiting
BOC1	7.63994514075066e-130	0.742806	0.929	0.54	1.99402568173592e-125	Nueral tube-transiting
TNFRSF11B	2.9150207902791e-123	0.669333	0.521	0.156	7.60820426262844e-119	Nueral tube-transiting
SOX9	3.40307594945336e-120	0.809863	0.777	0.36	8.88202822807327e-116	Nueral tube-transiting
FOXD31	2.42762666799304e-113	0.765886	0.601	0.223	6.33610560346183e-109	Nueral tube-transiting
ENC11	4.91833396992137e-111	0.751834	0.936	0.561	1.28368516614948e-106	Nueral tube-transiting
PAX31	1.44020381286688e-108	0.584838	0.848	0.427	3.75893195158255e-104	Nueral tube-transiting
ZIC21	1.82362668640224e-108	0.676065	0.948	0.535	4.75966565150986e-104	Nueral tube-transiting
CDH61	6.93018701614679e-101	0.677039	0.878	0.484	1.80877881121431e-96	Nueral tube-transiting
HHIP	2.44729307628758e-100	0.315976	0.35	0.084	6.38743492911059e-96	Nueral tube-transiting
NQO1	5.33602325344353e-97	0.737783	0.9	0.595	1.39270206914876e-92	Nueral tube-transiting
MRPS6	2.41432543350413e-96	0.5021	0.998	0.969	6.30138938144579e-92	Nueral tube-transiting
UBE2S	2.49428645127779e-96	0.765375	0.993	0.906	6.51008763783503e-92	Nueral tube-transiting
PPP1R1A	3.15651718077669e-95	0.640021	0.875	0.549	8.23850984182716e-91	Nueral tube-transiting
HMGA12	4.53121944182499e-93	0.392086	1	0.997	1.18264827431632e-88	Nueral tube-transiting
LARP7	1.87444194163711e-92	0.574875	0.973	0.781	4.89229346767284e-88	Nueral tube-transiting
TUBB2A	1.13475880859512e-91	0.73558	0.87	0.538	2.96172049043328e-87	Nueral tube-transiting
PRDX1	1.585734184746e-89	0.324683	1	0.994	4.13876622218706e-85	Nueral tube-transiting
PGAM1	2.75031672814563e-87	0.405018	0.998	0.987	7.17832666046009e-83	Nueral tube-transiting
TFAP2A	4.30848640982113e-84	0.57673	0.971	0.749	1.12451495296331e-79	Nueral tube-transiting
PKDCC1	1.35261846716425e-80	0.637061	0.973	0.771	3.53033419929871e-76	Nueral tube-transiting
CENPW1	2.33002898081382e-80	0.539724	0.99	0.826	6.08137563992407e-76	Nueral tube-transiting
CALM21	1.06339868231224e-79	0.40964	1	0.988	2.77547056083494e-75	Nueral tube-transiting
FTL	3.85060117330207e-79	0.476925	1	0.999	1.00500690623184e-74	Nueral tube-transiting
EFNB11	5.5721746397069e-78	0.429302	0.753	0.382	1.4543375809635e-73	Nueral tube-transiting
UCHL11	1.78919464683211e-77	0.464989	1	0.959	4.66979802823182e-73	Nueral tube-transiting
FGF19	5.17897927685946e-77	0.291069	0.345	0.096	1.35171359126032e-72	Nueral tube-transiting
NR6A11	6.8369355965398e-76	0.52141	0.97	0.774	1.78444019069689e-71	Nueral tube-transiting
HSP90AA12	7.7257525760321e-76	0.405506	1	0.999	2.01642142234438e-71	Nueral tube-transiting
TKT	3.59762428295906e-74	0.443095	1	0.977	9.38979937852314e-70	Nueral tube-transiting
TUBA1C1	2.98069750926828e-73	0.596811	0.998	0.892	7.77962049919021e-69	Nueral tube-transiting
SLC3A2	5.30626424618064e-73	0.534196	0.976	0.801	1.38493496825315e-68	Nueral tube-transiting
ARL4C1	2.3614564774606e-72	0.55806	0.971	0.696	6.16340140617217e-68	Nueral tube-transiting
FOXD3-AS11	5.65701328776095e-72	0.548661	0.596	0.262	1.47648046810561e-67	Nueral tube-transiting
PLTP	6.065906091468e-69	0.521778	0.954	0.751	1.58320148987315e-64	Nueral tube-transiting
H2AFZ2	5.19814621295295e-68	0.405096	1	0.993	1.35671616158072e-63	Nueral tube-transiting
HSPA81	2.00968041449581e-67	0.404154	1	0.994	5.24526588183406e-63	Nueral tube-transiting
CKS2	1.18758144149543e-66	0.584487	0.964	0.808	3.09958756230307e-62	Nueral tube-transiting
FTH1	2.69924943311782e-65	0.284237	1	0.999	7.0450410204375e-61	Nueral tube-transiting
TUBB2B1	5.18070669144306e-64	0.524408	0.978	0.784	1.35216444646664e-59	Nueral tube-transiting
RAN1	8.98336513412425e-64	0.309525	1	0.995	2.34465830000643e-59	Nueral tube-transiting
MAP21	2.98856010196461e-63	0.377461	0.723	0.377	7.80014186612764e-59	Nueral tube-transiting
CCNB11	5.08236566303921e-63	0.643076	0.959	0.77	1.32649743805323e-58	Nueral tube-transiting
DRAXIN	1.21238634844994e-62	0.348217	0.657	0.324	3.16432836945434e-58	Nueral tube-transiting
H2AFX1	1.22192387117e-62	0.496745	0.963	0.787	3.18922130375369e-58	Nueral tube-transiting
ID4	1.39356141575399e-62	0.527465	0.927	0.652	3.63719529511792e-58	Nueral tube-transiting
TNNT1	5.46154520004277e-62	0.470879	0.827	0.505	1.42546329721116e-57	Nueral tube-transiting
PLK1	1.32486035653157e-61	0.591332	0.785	0.498	3.4578855305474e-57	Nueral tube-transiting
TPX21	2.4459262677494e-61	0.649254	0.92	0.707	6.38386755882594e-57	Nueral tube-transiting
CKS1B1	1.34365073976675e-60	0.448114	0.992	0.87	3.50692843079121e-56	Nueral tube-transiting
HMMR	1.56621653279884e-60	0.423362	0.733	0.413	4.08782515060496e-56	Nueral tube-transiting
IER5L	1.81430285600389e-60	0.48847	0.797	0.507	4.73533045417015e-56	Nueral tube-transiting
DEPDC1	3.63298647395551e-60	0.363024	0.672	0.353	9.48209469702388e-56	Nueral tube-transiting
ATP1A22	1.45580440425352e-59	0.421614	0.883	0.541	3.79964949510169e-55	Nueral tube-transiting
FZD7	4.90611426054643e-59	0.408801	0.777	0.457	1.28049582200262e-54	Nueral tube-transiting
ID31	1.0154951577418e-58	0.594297	0.992	0.882	2.65044236170609e-54	Nueral tube-transiting
VCAN	1.46503144173873e-58	0.48107	0.91	0.669	3.8237320629381e-54	Nueral tube-transiting
SLC7A11	2.61130582065354e-58	0.337452	0.677	0.349	6.81550819190574e-54	Nueral tube-transiting
CENPA1	8.17930788973391e-58	0.440701	0.733	0.433	2.13479935922055e-53	Nueral tube-transiting
PIMREG1	1.11245470696428e-57	0.473064	0.836	0.551	2.90350678517678e-53	Nueral tube-transiting
SLC7A81	5.60293375759604e-57	0.346054	0.717	0.386	1.46236571073257e-52	Nueral tube-transiting
CRABP21	7.16934090187759e-57	0.431915	0.998	0.932	1.87119797539005e-52	Nueral tube-transiting
AURKA	1.26000959006835e-56	0.497415	0.706	0.421	3.2886250300784e-52	Nueral tube-transiting
PTMS1	7.92278609028905e-56	0.288274	1	0.997	2.06784716956544e-51	Nueral tube-transiting
PKM1	7.18096340258287e-55	0.378726	1	0.992	1.87423144807413e-50	Nueral tube-transiting
C1QBP1	7.72880512948199e-54	0.372917	0.993	0.933	2.0172181387948e-49	Nueral tube-transiting
KPNA2	5.40089989975012e-53	0.565991	0.981	0.871	1.40963487383478e-48	Nueral tube-transiting
CAVIN3	2.1836646397104e-51	0.403017	0.768	0.461	5.69936470964414e-47	Nueral tube-transiting
CYCS1	2.30455506182137e-51	0.371613	0.993	0.888	6.01488871135379e-47	Nueral tube-transiting
PSAT11	7.10483044508086e-51	0.376617	0.976	0.847	1.85436074616611e-46	Nueral tube-transiting
CCT31	2.17510166058249e-50	0.318785	0.998	0.968	5.67701533412029e-46	Nueral tube-transiting
CCT51	7.50280257860876e-50	0.325786	0.998	0.955	1.95823147301689e-45	Nueral tube-transiting
SPC25	9.33513602386636e-50	0.365112	0.799	0.499	2.43647050222912e-45	Nueral tube-transiting
SRM1	1.32875475861929e-49	0.369344	0.998	0.912	3.46804991999634e-45	Nueral tube-transiting
NRP21	1.60756645605013e-49	0.373282	0.849	0.55	4.19574845029084e-45	Nueral tube-transiting
SRSF21	8.54537426238484e-49	0.323741	0.998	0.974	2.23034268248244e-44	Nueral tube-transiting
NCAPG	9.04493914399626e-49	0.368277	0.734	0.448	2.36072911658302e-44	Nueral tube-transiting
RANBP12	1.35944028991217e-48	0.326401	1	0.973	3.54813915667075e-44	Nueral tube-transiting
CDC20	5.01724608644539e-48	0.459793	0.863	0.622	1.30950122856225e-43	Nueral tube-transiting
CDCA3	1.29592282581834e-47	0.383161	0.701	0.421	3.38235857538587e-43	Nueral tube-transiting
JPT11	1.50952229293714e-47	0.363915	1	0.97	3.93985318456594e-43	Nueral tube-transiting
S100A41	1.64185588600502e-47	0.4232	0.927	0.667	4.28524386247309e-43	Nueral tube-transiting
STRA61	2.98031854066914e-47	0.342722	0.777	0.484	7.77863139114647e-43	Nueral tube-transiting
BTBD31	7.13314674869706e-47	0.297339	0.726	0.419	1.86175130140993e-42	Nueral tube-transiting
ALPL1	7.35386076655218e-47	0.256851	0.689	0.37	1.91935766007012e-42	Nueral tube-transiting
L1TD11	5.46897140834475e-46	0.2633	0.866	0.523	1.42740153757798e-41	Nueral tube-transiting
HMGN21	5.4864467788409e-46	0.292921	1	0.993	1.43196260927747e-41	Nueral tube-transiting
PTTG12	1.1385312672093e-45	0.458413	0.97	0.805	2.97156660741627e-41	Nueral tube-transiting
SCD1	1.24521038595215e-45	0.422488	0.97	0.833	3.24999910733511e-41	Nueral tube-transiting
UBE2C	4.14766859764359e-45	0.715536	0.876	0.687	1.08254150398498e-40	Nueral tube-transiting
DLGAP5	4.16843819935277e-45	0.424922	0.814	0.542	1.08796237003107e-40	Nueral tube-transiting
TLE11	4.92724192656261e-45	0.315657	0.765	0.465	1.28601014283284e-40	Nueral tube-transiting
FAM83D	9.24252431568164e-45	0.255977	0.553	0.279	2.41229884639291e-40	Nueral tube-transiting
APRT1	2.18719470647543e-44	0.300694	0.997	0.964	5.70857818390086e-40	Nueral tube-transiting
PTN2	1.1426650697368e-43	0.461785	0.998	0.896	2.98235583201306e-39	Nueral tube-transiting
IRX2	1.18593058145564e-43	0.348972	0.888	0.607	3.09527881759922e-39	Nueral tube-transiting
HMGB21	1.39743485937157e-43	0.415982	0.983	0.864	3.64730498295981e-39	Nueral tube-transiting
RHOB1	2.03284198322812e-43	0.418915	0.838	0.553	5.30571757622541e-39	Nueral tube-transiting
PRMT11	7.5770214757866e-43	0.279571	1	0.987	1.9776026051803e-38	Nueral tube-transiting
CLU1	6.80036799569003e-42	0.322168	0.973	0.739	1.7748960468751e-37	Nueral tube-transiting
CDKN31	7.65269771315634e-42	0.337992	0.817	0.54	1.9973541031338e-37	Nueral tube-transiting
CENPF2	9.05702852274548e-42	0.494116	0.954	0.774	2.36388444443657e-37	Nueral tube-transiting
AURKB1	1.62372744888831e-41	0.375276	0.836	0.581	4.23792864159848e-37	Nueral tube-transiting
GCSH1	7.94825152069939e-41	0.323562	0.981	0.895	2.07449364690254e-36	Nueral tube-transiting
TOP2A1	5.68157173205986e-40	0.529972	0.873	0.657	1.48289022206762e-35	Nueral tube-transiting
CNN3	2.04141925244899e-39	0.299422	0.986	0.911	5.32810424889188e-35	Nueral tube-transiting
MED13L	8.97483519789493e-39	0.288385	0.741	0.47	2.34243198665058e-34	Nueral tube-transiting
KIF23	2.11608440656775e-38	0.277609	0.607	0.346	5.52298030114183e-34	Nueral tube-transiting
KNSTRN	4.98607859811978e-38	0.30639	0.677	0.416	1.30136651410926e-33	Nueral tube-transiting
RBM8A	5.47714279659971e-38	0.263274	0.998	0.981	1.42953426991253e-33	Nueral tube-transiting
ID21	6.53300209645205e-38	0.479512	0.948	0.767	1.70511354717399e-33	Nueral tube-transiting
HSPE11	8.46958224881912e-38	0.266278	1	0.987	2.21056096694179e-33	Nueral tube-transiting
FAT1	1.12662056697947e-37	0.265983	0.739	0.444	2.94047967981643e-33	Nueral tube-transiting
NNAT1	1.23939096995434e-37	0.269136	0.993	0.871	3.23481043158083e-33	Nueral tube-transiting
MZT1	1.51891241829585e-37	0.302473	0.836	0.59	3.96436141175217e-33	Nueral tube-transiting
SGO2	1.80639374128586e-37	0.319811	0.728	0.465	4.71468766475609e-33	Nueral tube-transiting
TUBB4B	2.26322692575926e-37	0.338039	0.995	0.972	5.90702227623166e-33	Nueral tube-transiting
PTGES32	3.9851799300317e-37	0.262376	1	0.976	1.04013196173828e-32	Nueral tube-transiting
C11orf96	6.16739209376861e-37	0.301571	0.342	0.147	1.60968933647361e-32	Nueral tube-transiting
GADD45A	6.67279528119119e-37	0.36914	0.712	0.456	1.7415995683909e-32	Nueral tube-transiting
SGO1	6.84524064196612e-37	0.270455	0.738	0.472	1.78660780755316e-32	Nueral tube-transiting
NUSAP1	1.04425418886728e-36	0.308606	0.761	0.484	2.7255034329436e-32	Nueral tube-transiting
SLC5A3	1.06778391467736e-36	0.289385	0.785	0.513	2.7869160173079e-32	Nueral tube-transiting
GTSE1	1.72126801960956e-36	0.313934	0.75	0.486	4.49250953118094e-32	Nueral tube-transiting
PSRC1	1.79807073465685e-36	0.341335	0.746	0.496	4.69296461745438e-32	Nueral tube-transiting
TTK	2.28404510456381e-36	0.257342	0.64	0.369	5.96135772291154e-32	Nueral tube-transiting
MKI671	4.09846024639144e-36	0.367773	0.829	0.593	1.06969812430817e-31	Nueral tube-transiting
BIRC52	6.92466358738e-36	0.342321	0.978	0.81	1.80733719630618e-31	Nueral tube-transiting
FZD2	9.9096731815259e-36	0.314533	0.821	0.581	2.58642470037826e-31	Nueral tube-transiting
CCDC1601	1.29332116808097e-35	0.271164	0.641	0.378	3.37556824869132e-31	Nueral tube-transiting
NRARP	1.92872890916396e-35	0.269404	0.553	0.304	5.03398245291793e-31	Nueral tube-transiting
COTL11	4.24533219343206e-35	0.312895	0.976	0.831	1.10803170248577e-30	Nueral tube-transiting
PIR	4.47829580999599e-35	0.257791	0.734	0.464	1.16883520640895e-30	Nueral tube-transiting
ARL2	5.62892349928384e-35	0.285276	0.997	0.943	1.46914903331308e-30	Nueral tube-transiting
MAD2L11	6.95997760600696e-35	0.332014	0.929	0.753	1.81655415516782e-30	Nueral tube-transiting
WLS	8.61590646626552e-35	0.361214	0.861	0.672	2.2487515876953e-30	Nueral tube-transiting
RDX	1.70898045396442e-34	0.337134	0.985	0.916	4.46043898484713e-30	Nueral tube-transiting
LYAR	2.4770849158589e-34	0.283714	0.866	0.619	6.46519163039174e-30	Nueral tube-transiting
CCNA2	2.48416087113203e-34	0.307165	0.783	0.524	6.48365987365459e-30	Nueral tube-transiting
TACC3	9.51098918918817e-34	0.274493	0.748	0.476	2.48236817837811e-29	Nueral tube-transiting
TFPI1	1.10852907234117e-33	0.327953	0.761	0.505	2.89326087881044e-29	Nueral tube-transiting
EEF1E1	2.53258470557279e-33	0.285359	0.953	0.776	6.61004608154497e-29	Nueral tube-transiting
LGALS11	2.56230218156523e-33	0.360011	0.755	0.503	6.68760869388525e-29	Nueral tube-transiting
HSPD12	5.05959760304478e-33	0.261856	1	0.985	1.32055497439469e-28	Nueral tube-transiting
CCNB2	7.86522705262005e-33	0.341583	0.902	0.698	2.05282426073383e-28	Nueral tube-transiting
EIF1AX	1.09746018421263e-32	0.275711	0.998	0.942	2.86437108079497e-28	Nueral tube-transiting
CENPE	1.59290124964687e-32	0.313947	0.609	0.375	4.15747226157834e-28	Nueral tube-transiting
PAICS1	2.29294411576052e-32	0.287803	0.993	0.882	5.98458414213496e-28	Nueral tube-transiting
NUF2	1.85784434803904e-31	0.275842	0.658	0.426	4.8489737483819e-27	Nueral tube-transiting
CCT6A	2.04994622967129e-31	0.258029	0.99	0.953	5.35035965944207e-27	Nueral tube-transiting
CDK2AP11	2.08039976747724e-31	0.250463	0.998	0.967	5.4298433931156e-27	Nueral tube-transiting
TGS11	2.33501921030912e-31	0.264675	0.851	0.601	6.09440013890681e-27	Nueral tube-transiting
CACYBP1	5.58927805555046e-31	0.289679	0.988	0.89	1.45880157249867e-26	Nueral tube-transiting
TXNRD1	5.63290511835207e-31	0.259035	0.77	0.513	1.47018823588989e-26	Nueral tube-transiting
NOP161	7.17144850001649e-31	0.279323	0.838	0.581	1.8717480585043e-26	Nueral tube-transiting
CKAP2	7.26292724174946e-31	0.30486	0.792	0.58	1.89562401009661e-26	Nueral tube-transiting
HSPH12	8.73323575837174e-31	0.294312	0.915	0.709	2.27937453293502e-26	Nueral tube-transiting
ADI1	1.26338560914069e-30	0.279199	0.953	0.813	3.2974364398572e-26	Nueral tube-transiting
FGFR1	1.74636963426896e-30	0.289884	0.905	0.71	4.558024745442e-26	Nueral tube-transiting
YWHAH	1.02957318385473e-29	0.282061	0.978	0.872	2.68718600986084e-25	Nueral tube-transiting
CDCA8	1.0880231417457e-29	0.263525	0.689	0.437	2.83974039995628e-25	Nueral tube-transiting
ASPM	1.4338276939107e-28	0.33656	0.721	0.512	3.74229028110692e-24	Nueral tube-transiting
PCLAF2	1.80980943824461e-28	0.325806	0.964	0.791	4.72360263381843e-24	Nueral tube-transiting
MYCN1	2.30076544668217e-28	0.259011	0.782	0.523	6.00499781584046e-24	Nueral tube-transiting
SFRP21	3.80555114778469e-28	0.2861	0.975	0.785	9.93248849571803e-24	Nueral tube-transiting
PA2G41	4.01926350146458e-28	0.251427	0.995	0.953	1.04902777388226e-23	Nueral tube-transiting
NES1	1.07212838284213e-27	0.298108	0.898	0.692	2.79825507921796e-23	Nueral tube-transiting
NUDT12	1.27945892036225e-27	0.26119	0.98	0.845	3.33938778214549e-23	Nueral tube-transiting
NDC80	2.22123144994859e-27	0.288181	0.645	0.44	5.79741408436582e-23	Nueral tube-transiting
FDFT1	1.07401670015459e-26	0.251479	0.985	0.901	2.80318358740347e-22	Nueral tube-transiting
SOX21	2.55179823966116e-26	0.275738	0.953	0.722	6.66019340551561e-22	Nueral tube-transiting
UBE2T	6.42692434573302e-26	0.250503	0.893	0.661	1.67742725423632e-21	Nueral tube-transiting
MLEC	1.39561480075733e-25	0.275572	0.988	0.922	3.64255462997663e-21	Nueral tube-transiting
BUB31	7.44743842408376e-25	0.279678	0.929	0.774	1.94378142868586e-20	Nueral tube-transiting
HSPA91	7.55843938864325e-25	0.26715	0.963	0.84	1.97275268043589e-20	Nueral tube-transiting
ARL6IP1	4.95701801342476e-24	0.252658	0.973	0.894	1.29378170150386e-19	Nueral tube-transiting
KIF22	5.50808655510919e-24	0.253698	0.904	0.726	1.4376105908835e-19	Nueral tube-transiting
RPL22L11	2.45941539136275e-21	0.292962	0.983	0.889	6.41907417145679e-17	Nueral tube-transiting
IGFBP51	3.95506932133249e-17	0.271393	0.866	0.701	1.03227309286778e-12	Nueral tube-transiting
MT-RNR11	2.19617466055462e-16	0.322478	0.99	0.94	5.73201586404757e-12	Nueral tube-transiting
HES1	3.70856305236142e-16	0.364893	0.613	0.447	9.67934956666332e-12	Nueral tube-transiting
CITED2	9.32805737750263e-16	0.26102	0.814	0.669	2.43462297552819e-11	Nueral tube-transiting
IER3	3.04837960901216e-07	0.34618	0.355	0.255	0.00795627	Nueral tube-transiting
EPCAM	0	1.5005	0.923	0.273	0	Epithelium
MIR205HG	0	1.49787	0.792	0.186	0	Epithelium
WFDC2	0	1.38018	0.957	0.557	0	Epithelium
NR2F2	0	1.35263	0.914	0.533	0	Epithelium
HAPLN1	0	1.34992	0.987	0.654	0	Epithelium
CLDN6	0	1.34542	0.981	0.467	0	Epithelium
CLDN7	0	1.19877	0.75	0.108	0	Epithelium
CLDN4	0	1.08836	0.799	0.206	0	Epithelium
MAL2	0	1.07795	0.713	0.125	0	Epithelium
CLDN3	0	1.03611	0.726	0.179	0	Epithelium
PRSS8	0	0.980422	0.783	0.216	0	Epithelium
GNAS	0	0.938465	0.999	0.998	0	Epithelium
FAM241A	0	0.904476	0.42	0.053	0	Epithelium
RAB25	0	0.892683	0.774	0.236	0	Epithelium
SPINT1	0	0.747154	0.667	0.163	0	Epithelium
SEMA3D	0	0.708964	0.506	0.091	0	Epithelium
AP1M2	0	0.702999	0.577	0.107	0	Epithelium
SIX1	0	0.613645	0.4	0.028	0	Epithelium
AL391005.1	0	0.465407	0.295	0.018	0	Epithelium
PRDM1	0	0.439111	0.34	0.034	0	Epithelium
S100A11	1.58680459081012e-305	1.32679	0.999	0.945	4.1415599820144e-301	Epithelium
TACSTD2	1.28464765262385e-294	0.529944	0.34	0.038	3.35293037334824e-290	Epithelium
BCAM	2.0244980255993e-278	0.920627	0.711	0.264	5.28393984681416e-274	Epithelium
SMAGP	1.92968333244931e-274	0.833671	0.687	0.234	5.0364734976927e-270	Epithelium
CDH1	2.72438726958707e-268	0.69167	0.594	0.149	7.11065077362226e-264	Epithelium
KRT18	4.97708962379983e-267	1.19178	0.999	0.948	1.29902039181176e-262	Epithelium
LY6E	9.17029976872793e-262	1.15672	0.979	0.897	2.39344823963799e-257	Epithelium
TMEM54	7.30706972807412e-257	0.749651	0.713	0.24	1.90714519902735e-252	Epithelium
SPINT1-AS1	1.01736010063995e-255	0.479769	0.412	0.073	2.65530986267028e-251	Epithelium
DDIT4L	3.49677975265455e-247	0.412437	0.279	0.03	9.12659515442838e-243	Epithelium
WNT6	1.11749776662272e-243	0.499569	0.381	0.063	2.91666917088531e-239	Epithelium
FOXC1	5.42577721075105e-230	0.559648	0.441	0.095	1.41612785200602e-225	Epithelium
LGI1	9.19121132825927e-229	0.91598	0.536	0.157	2.39890615667567e-224	Epithelium
PERP	1.02781316468659e-228	0.920881	0.924	0.653	2.68259235983199e-224	Epithelium
MARVELD3	7.02078371648282e-219	0.403805	0.348	0.059	1.83242455000202e-214	Epithelium
ANXA3	6.20097124233063e-216	0.660548	0.576	0.17	1.61845349424829e-211	Epithelium
OTX1	3.60219620260291e-210	0.650854	0.497	0.136	9.4017320887936e-206	Epithelium
ESRP1	2.78520379282023e-209	0.439627	0.394	0.081	7.2693818992608e-205	Epithelium
KRT8	3.57569021100158e-195	0.848178	0.999	0.962	9.33255145071413e-191	Epithelium
TMEM125	5.71342985131599e-194	0.358209	0.323	0.057	1.49120519119347e-189	Epithelium
PLK2	3.6066771039333e-189	0.471228	0.367	0.077	9.41342724126591e-185	Epithelium
AC007098.1	3.93423419383884e-186	0.553262	0.372	0.081	1.02683512459194e-181	Epithelium
TRBC2	4.64509093219345e-184	0.559845	0.268	0.04	1.21236873330249e-179	Epithelium
MAOA	2.5689683809819e-172	0.414581	0.375	0.089	6.70500747436276e-168	Epithelium
TMSB10	9.37625940130128e-172	0.543984	1	0.999	2.44720370373963e-167	Epithelium
FREM2	1.52821477770194e-169	0.658812	0.741	0.361	3.98864056980207e-165	Epithelium
TSTD1	9.07781694533343e-169	0.714653	0.913	0.733	2.36931022273203e-164	Epithelium
SLC2A3	7.55675919498935e-168	0.911943	0.734	0.403	1.97231414989222e-163	Epithelium
ARHGAP29	1.18348331198828e-165	0.590822	0.583	0.223	3.08889144428941e-161	Epithelium
SAT1	2.29936381614601e-161	1.00714	0.9	0.694	6.00133956014108e-157	Epithelium
PDLIM1	5.3771579546881e-161	0.691692	0.735	0.394	1.40343822617359e-156	Epithelium
VAMP8	1.52857909793302e-156	0.647936	0.684	0.34	3.98959144560518e-152	Epithelium
FOXI3	3.25087754202831e-151	0.290813	0.253	0.044	8.4847903846939e-147	Epithelium
ZFP36L2	3.44321542488198e-150	0.826998	0.854	0.669	8.98679225894196e-146	Epithelium
ARID5B	3.39725459689999e-148	0.636605	0.475	0.165	8.86683449790897e-144	Epithelium
KRT19	5.15430212129803e-147	0.631156	0.986	0.792	1.34527285365879e-142	Epithelium
S100A16	7.50883387561008e-145	0.724263	0.592	0.271	1.95980564153423e-140	Epithelium
SPRY11	7.89590780307471e-144	0.633573	0.658	0.317	2.0608319366025e-139	Epithelium
COL2A11	1.59409733583419e-141	0.775511	0.975	0.852	4.16059404652723e-137	Epithelium
EYA2	7.80907292332715e-141	0.317487	0.293	0.064	2.03816803298839e-136	Epithelium
SPINT2	1.12519472931269e-140	0.618071	0.92	0.74	2.93675824350611e-136	Epithelium
GPC3	1.22736912404812e-140	0.809088	0.956	0.901	3.2034334137656e-136	Epithelium
CPE	2.70078051272419e-139	0.820078	0.948	0.844	7.04903713821013e-135	Epithelium
DDAH2	1.87196192386799e-138	0.566274	0.983	0.945	4.88582062129546e-134	Epithelium
STAP2	1.55000721204552e-135	0.514586	0.539	0.225	4.04551882343882e-131	Epithelium
PTPRF	3.7092699885393e-132	0.624429	0.772	0.513	9.68119467008758e-128	Epithelium
IRX3	9.70622421433025e-132	0.569195	0.617	0.278	2.53332451994019e-127	Epithelium
PRDX2	5.42280497168693e-131	0.336913	0.998	0.997	1.41535209761029e-126	Epithelium
MAP1B	3.04130312147339e-130	0.739892	0.973	0.927	7.93780114704555e-126	Epithelium
ID1	8.06029543051698e-127	0.755173	0.956	0.797	2.10373710736493e-122	Epithelium
HLA-C	2.22029880677924e-126	0.591204	0.906	0.746	5.79497988569382e-122	Epithelium
CXCL14	2.15864369777375e-125	1.39189	0.488	0.201	5.63406005118949e-121	Epithelium
MYO6	4.63731405834177e-123	0.522975	0.609	0.298	1.2103389692272e-118	Epithelium
STOM	1.46646432863501e-122	0.662681	0.782	0.532	3.82747189773737e-118	Epithelium
EPS8L2	1.5784995332345e-122	0.317684	0.277	0.064	4.11988378174204e-118	Epithelium
EZR	1.55712751456339e-119	0.70521	0.874	0.676	4.06410281301046e-115	Epithelium
NRXN1	1.1257582858087e-118	0.433722	0.403	0.141	2.9382291259607e-114	Epithelium
UBXN4	6.18222964446047e-116	0.612347	0.944	0.902	1.61356193720418e-111	Epithelium
ERP27	1.34611314188943e-115	0.357378	0.375	0.116	3.51335530033142e-111	Epithelium
DBNDD1	4.92094085749428e-115	0.331828	0.293	0.077	1.28436556380601e-110	Epithelium
USP28	6.04988472467302e-115	0.499201	0.499	0.227	1.57901991313966e-110	Epithelium
OTX2	9.54427397726297e-115	0.469703	0.504	0.207	2.49105550806564e-110	Epithelium
DLX5	2.34540996924602e-114	0.602323	0.465	0.181	6.1215200197321e-110	Epithelium
EFNB2	1.51344497288052e-110	0.760387	0.814	0.637	3.95009137921816e-106	Epithelium
SOX4	1.39777348514857e-109	0.624937	0.984	0.96	3.64818879623777e-105	Epithelium
FBXO2	1.36533160516729e-107	0.596383	0.551	0.283	3.56351548948663e-103	Epithelium
CDH3	1.21418169396321e-105	0.423457	0.534	0.231	3.16901422124397e-101	Epithelium
IRX1	2.05544560629698e-104	0.462521	0.475	0.206	5.36471303243511e-100	Epithelium
GATA3	3.49445005973759e-104	0.459484	0.485	0.2	9.12051465591511e-100	Epithelium
GJA1	7.98339804242815e-102	0.660503	0.807	0.628	2.08366688907375e-97	Epithelium
PATJ	3.31212214486658e-100	0.322163	0.302	0.091	8.64463879810178e-96	Epithelium
H3F3A	1.38554954222857e-99	0.258247	0.999	0.998	3.61628430521656e-95	Epithelium
MEIS2	2.03105584974774e-97	0.499366	0.639	0.375	5.30105576784159e-93	Epithelium
ABRACL	3.86621816466372e-97	0.505994	0.958	0.898	1.00908294097723e-92	Epithelium
SH3GLB2	5.20270505294255e-96	0.480721	0.728	0.501	1.35790601881801e-91	Epithelium
TSPAN2	2.0154897461731e-94	0.327862	0.352	0.126	5.26042823751179e-90	Epithelium
AC098934.1	1.05529566676868e-93	0.508744	0.585	0.346	2.75432169026626e-89	Epithelium
EFNA1	7.10445138293224e-93	0.413046	0.479	0.211	1.85426181094531e-88	Epithelium
NREP	1.55123337839551e-90	0.432373	0.976	0.937	4.04871911761228e-86	Epithelium
GLUL	3.79643072876404e-89	0.550794	0.915	0.852	9.90868420207416e-85	Epithelium
TES	7.20739029048005e-89	0.385871	0.418	0.18	1.88112886581529e-84	Epithelium
CTSV	6.90957670103169e-88	0.571529	0.796	0.562	1.80339951896927e-83	Epithelium
STARD10	8.70285751106865e-88	0.434334	0.597	0.348	2.27144581038892e-83	Epithelium
FAM89A	9.35450611808676e-88	0.467187	0.639	0.355	2.44152609682064e-83	Epithelium
SOX11	2.24300273313959e-87	0.558873	0.923	0.808	5.85423713349433e-83	Epithelium
CSTB	5.34864578935444e-87	0.427852	0.946	0.897	1.39599655102151e-82	Epithelium
IRX21	1.29204297281095e-86	0.532718	0.81	0.603	3.37223215903657e-82	Epithelium
ACTG1	5.64615209258514e-85	0.314775	1	0.999	1.47364569616472e-80	Epithelium
MARVELD2	4.27318704776034e-84	0.328384	0.378	0.154	1.11530181946545e-79	Epithelium
RBP1	4.58673868520119e-83	0.728471	0.929	0.855	1.19713879683751e-78	Epithelium
CAPG	4.59348103098983e-82	0.398226	0.507	0.259	1.19889854908835e-77	Epithelium
ANXA11	2.47977936307705e-80	0.413162	0.572	0.329	6.47222413763111e-76	Epithelium
HINT1	7.41871956477591e-80	0.253081	0.996	0.996	1.93628580640651e-75	Epithelium
APOE	3.6505012705061e-79	0.318045	1	0.995	9.52780831602091e-75	Epithelium
COX7C	5.10453884847836e-78	0.286526	0.999	0.997	1.33228463945285e-73	Epithelium
FAT3	4.87194651037681e-77	0.340426	0.325	0.126	1.27157803920835e-72	Epithelium
FTH11	2.06288953758306e-76	0.299385	1	0.999	5.38414169309177e-72	Epithelium
GAS5	9.22358681801356e-75	0.415859	0.973	0.948	2.40735615950154e-70	Epithelium
KIAA1217	1.96833945901213e-74	0.383716	0.464	0.238	5.13736598802167e-70	Epithelium
TMEM38B	9.35299417516007e-74	0.455157	0.572	0.369	2.44113147971678e-69	Epithelium
HOOK2	1.30310854769719e-71	0.32401	0.399	0.187	3.40111330948966e-67	Epithelium
CADM1	2.52773009504098e-71	0.555143	0.851	0.733	6.59737554805696e-67	Epithelium
FAM110A	3.30174508387489e-71	0.342569	0.383	0.176	8.61755466891347e-67	Epithelium
FMR1	3.77075079497687e-71	0.493543	0.67	0.498	9.84165957488962e-67	Epithelium
TM7SF2	3.27736425541033e-70	0.457954	0.815	0.631	8.55392070662095e-66	Epithelium
C10orf82	5.62728788323928e-70	0.296548	0.323	0.131	1.46872213752545e-65	Epithelium
ARID3B	1.40725007515889e-69	0.456035	0.585	0.4	3.67292269616469e-65	Epithelium
HEBP2	2.51373758115707e-69	0.41174	0.883	0.806	6.56085508681996e-65	Epithelium
TFAP2A1	1.61992099248363e-66	0.434869	0.907	0.747	4.22799379038227e-62	Epithelium
DMKN	1.36586377904079e-65	0.431394	0.761	0.597	3.56490446329647e-61	Epithelium
SH3YL1	4.19339883379481e-65	0.301301	0.355	0.158	1.09447709562045e-60	Epithelium
LLGL2	1.13301938472138e-64	0.263915	0.339	0.144	2.95718059412279e-60	Epithelium
ARHGEF19	1.47816302583599e-64	0.336992	0.433	0.23	3.85800549743193e-60	Epithelium
LYPLA2	2.86017697628913e-63	0.427653	0.844	0.762	7.46506190811464e-59	Epithelium
TSPAN13	6.57435671594353e-63	0.401002	0.595	0.399	1.71590710286126e-58	Epithelium
CDC42SE1	6.67176744677553e-63	0.400058	0.548	0.355	1.74133130360841e-58	Epithelium
NT5C2	1.15124079490932e-62	0.386647	0.541	0.345	3.00473847471333e-58	Epithelium
ARGLU1	3.8147461360594e-62	0.460382	0.962	0.924	9.95648741511504e-58	Epithelium
CAPN1	1.56462651305806e-61	0.383043	0.553	0.347	4.08367519908154e-57	Epithelium
NPC2	7.49351960911441e-61	0.304231	0.959	0.912	1.95580861797886e-56	Epithelium
SYNE2	9.09347595869933e-61	0.531172	0.767	0.65	2.37339722522052e-56	Epithelium
TAGLN2	3.94254317328292e-60	0.479318	0.673	0.503	1.02900376822684e-55	Epithelium
TSPAN6	7.72373947523553e-59	0.367208	0.935	0.898	2.01589600303647e-54	Epithelium
SYNE4	9.15091717977621e-59	0.346411	0.496	0.3	2.38838938392159e-54	Epithelium
PDGFA	8.81844820283378e-57	0.258323	0.266	0.105	2.30161498093962e-52	Epithelium
CYP1B1	1.00988493212982e-56	0.420645	0.299	0.122	2.63579967285884e-52	Epithelium
ATP6V0E21	3.93283163093647e-56	0.377627	0.646	0.476	1.02646905567442e-51	Epithelium
SIGIRR	5.53949948184078e-56	0.311836	0.428	0.237	1.44580936476044e-51	Epithelium
PLPPR3	8.91357378680296e-56	0.374682	0.776	0.634	2.32644275835557e-51	Epithelium
CLDN10	3.11822027755248e-54	1.13132	0.416	0.249	8.13855492441198e-50	Epithelium
UTRN	7.93608824010373e-54	0.4406	0.547	0.367	2.07131903066707e-49	Epithelium
UBE2E3	1.24350600600574e-53	0.400071	0.967	0.97	3.24555067567497e-49	Epithelium
SERINC2	3.19021290488054e-51	0.381214	0.568	0.404	8.32645568173822e-47	Epithelium
TNC	3.6320647465004e-51	0.271014	0.36	0.18	9.47968898836605e-47	Epithelium
OSTF1	1.25188404646163e-50	0.260909	0.289	0.129	3.26741736126486e-46	Epithelium
AGRN	2.5061950839222e-50	0.340917	0.429	0.254	6.54116916903693e-46	Epithelium
C5orf38	1.61737587149139e-49	0.331906	0.459	0.27	4.22135102459254e-45	Epithelium
LTBP1	2.54647635168437e-49	0.417545	0.587	0.444	6.64630327789621e-45	Epithelium
ATOX1	8.87902391081972e-49	0.342936	0.962	0.949	2.31742524072395e-44	Epithelium
KRAS	1.9847915218068e-48	0.382891	0.77	0.693	5.18030587191575e-44	Epithelium
FAM84B	2.99980974397936e-48	0.327422	0.378	0.202	7.82950343178613e-44	Epithelium
MYL12B	8.5085355475157e-48	0.304085	0.951	0.929	2.2207277779016e-43	Epithelium
SERPINF1	1.6745141955479e-47	0.399735	0.514	0.352	4.37048205038003e-43	Epithelium
HAPLN3	2.75034157306113e-47	0.349288	0.416	0.249	7.17839150568954e-43	Epithelium
DSC2	3.70684487757534e-47	0.288078	0.561	0.368	9.67486513047165e-43	Epithelium
FOLR1	2.64225149018937e-46	0.314941	0.411	0.244	6.89627638939425e-42	Epithelium
HOOK1	3.88263267192303e-46	0.251927	0.305	0.147	1.01336712737191e-41	Epithelium
RTN31	8.01502998364884e-46	0.312442	0.915	0.856	2.09192282573235e-41	Epithelium
NUDT4	1.3286692850376e-45	0.412262	0.629	0.504	3.46782683394813e-41	Epithelium
ISL1	1.38979428321968e-45	0.253909	0.374	0.186	3.62736307920336e-41	Epithelium
DST	1.02147586120798e-44	0.438565	0.588	0.437	2.66605199775283e-40	Epithelium
F11R	1.03680960849708e-44	0.261153	0.345	0.181	2.70607307817737e-40	Epithelium
ACSL3	1.7517320611932e-44	0.462092	0.7	0.618	4.57202067971425e-40	Epithelium
CRNDE	2.82865730060209e-44	0.409591	0.736	0.639	7.38279555457146e-40	Epithelium
FSTL1	3.10257723562367e-44	0.301968	0.805	0.721	8.09772658497777e-40	Epithelium
ARF5	1.56825528456429e-43	0.325268	0.906	0.876	4.09314629271281e-39	Epithelium
ANXA2	4.08741665838316e-43	0.439011	0.89	0.856	1.066815747838e-38	Epithelium
MFGE8	6.95053561635643e-43	0.394597	0.813	0.738	1.81408979586903e-38	Epithelium
ADGRL2	1.84386690074273e-42	0.340982	0.535	0.393	4.81249261093853e-38	Epithelium
AGL	3.70636342656379e-42	0.314761	0.426	0.269	9.67360854333149e-38	Epithelium
GCHFR	7.11255347093102e-42	0.290087	0.505	0.327	1.856376455913e-37	Epithelium
APLP2	2.77394012211221e-41	0.339948	0.949	0.93	7.23998371871288e-37	Epithelium
PRR36	5.81005732080145e-41	0.255316	0.339	0.185	1.51642496072918e-36	Epithelium
NENF	7.04219943771711e-41	0.341697	0.61	0.477	1.83801405324417e-36	Epithelium
NKAIN4	3.55068095413631e-40	0.360131	0.359	0.207	9.26727729029577e-36	Epithelium
RHOBTB3	1.36290248124561e-39	0.349486	0.656	0.495	3.55717547605104e-35	Epithelium
PXN	9.12757807710242e-39	0.320069	0.472	0.334	2.38229787812373e-34	Epithelium
FXYD6	1.36553853713608e-38	0.316585	0.929	0.887	3.56405558192516e-34	Epithelium
GAS1	1.69910833281999e-38	0.355987	0.605	0.477	4.43467274866018e-34	Epithelium
WSB1	2.93644480469796e-38	0.298196	0.898	0.869	7.66412094026169e-34	Epithelium
C5orf30	6.3461248629688e-38	0.369911	0.474	0.329	1.65633858923486e-33	Epithelium
ABHD11	6.45651928443633e-38	0.325647	0.499	0.363	1.68515153323788e-33	Epithelium
LRRN1	7.91842378022499e-38	0.289493	0.458	0.31	2.06670860663872e-33	Epithelium
CIB2	1.75797280968884e-37	0.337562	0.688	0.615	4.58830903328787e-33	Epithelium
GNG11	8.47226810831184e-37	0.574955	0.468	0.349	2.21126197626939e-32	Epithelium
SBK1	9.11456597607213e-37	0.296643	0.462	0.32	2.37890171975483e-32	Epithelium
CAMK2N1	6.08396341980441e-36	0.352547	0.656	0.544	1.58791445256895e-31	Epithelium
TCF7L1	1.00423382561027e-35	0.283469	0.635	0.53	2.62105028484279e-31	Epithelium
SYTL1	1.16421211339556e-35	0.288499	0.334	0.196	3.0385936159624e-31	Epithelium
HDAC1	2.24400677045027e-35	0.300344	0.685	0.596	5.85685767087519e-31	Epithelium
SLC25A29	2.56200280064423e-35	0.304209	0.599	0.483	6.68682730968144e-31	Epithelium
PNRC1	5.2553319366338e-35	0.314883	0.615	0.47	1.37164163546142e-30	Epithelium
TRAF4	9.46859152806498e-35	0.303503	0.748	0.663	2.47130238882496e-30	Epithelium
PBX1	4.50179406171398e-34	0.302756	0.72	0.648	1.17496825010735e-29	Epithelium
SLC7A111	2.20558691435521e-33	0.368389	0.485	0.355	5.75658184646709e-29	Epithelium
LBH	2.24659666294062e-33	0.288174	0.485	0.312	5.86361729027502e-29	Epithelium
MYL12A	6.01117298018768e-33	0.262478	0.926	0.92	1.56891614782898e-28	Epithelium
CD151	9.0478479953361e-33	0.279062	0.793	0.723	2.36148832678272e-28	Epithelium
SATB1	1.06233798747301e-32	0.272538	0.363	0.222	2.77270214730457e-28	Epithelium
OPN3	1.08165506450322e-32	0.289116	0.512	0.392	2.8231197183534e-28	Epithelium
EFNA51	1.97402753512193e-32	0.313052	0.587	0.471	5.15221186666825e-28	Epithelium
SYNGR2	2.08380161746346e-32	0.266789	0.404	0.269	5.43872222157962e-28	Epithelium
SVIP	3.18557533672807e-32	0.294938	0.481	0.343	8.31435162886026e-28	Epithelium
EPB41L4A-AS1	1.00016822071695e-31	0.30547	0.807	0.738	2.61043905607123e-27	Epithelium
KHDRBS3	1.90460278102631e-31	0.320509	0.612	0.509	4.97101325847866e-27	Epithelium
TP53TG1	2.32512935008347e-30	0.304804	0.52	0.408	6.06858760371785e-26	Epithelium
NIPSNAP1	7.30025827434453e-30	0.26627	0.853	0.823	1.90536740960392e-25	Epithelium
APP	8.00917186586655e-30	0.3195	0.867	0.859	2.09039385699117e-25	Epithelium
ZDHHC12	1.94482493196019e-29	0.253383	0.594	0.474	5.07599307241611e-25	Epithelium
TUSC3	5.42654069373745e-28	0.275917	0.781	0.747	1.41632712106548e-23	Epithelium
WDFY2	4.19786254428022e-27	0.250555	0.396	0.279	1.09564212405714e-22	Epithelium
CTSZ	2.66163133936305e-26	0.276114	0.64	0.575	6.94685779573757e-22	Epithelium
GSTO1	3.48626562892126e-26	0.336959	0.815	0.788	9.09915329148449e-22	Epithelium
CCDC71L	4.3234461716263e-26	0.286584	0.466	0.361	1.12841945079446e-21	Epithelium
OCIAD2	2.93796533597802e-25	0.251099	0.795	0.745	7.66808952690263e-21	Epithelium
SNX24	3.4597031726733e-25	0.268577	0.497	0.396	9.02982528067731e-21	Epithelium
ACAA2	1.14999511481068e-24	0.269292	0.776	0.744	3.00148724965586e-20	Epithelium
PATZ1	2.75432396102208e-24	0.262697	0.556	0.477	7.18878553826763e-20	Epithelium
CAPN6	3.18685847311865e-24	0.274194	0.312	0.199	8.31770061483968e-20	Epithelium
GLI31	4.75003096568059e-24	0.284136	0.673	0.616	1.23975808204263e-19	Epithelium
ZNF385A	6.01705223003173e-24	0.270294	0.497	0.399	1.57045063203828e-19	Epithelium
GYG1	1.61924621028196e-23	0.293367	0.441	0.339	4.22623260883592e-19	Epithelium
PKDCC2	2.58603596148571e-23	0.34443	0.838	0.777	6.74955385947771e-19	Epithelium
CTNND1	6.77575011480668e-23	0.271784	0.493	0.408	1.76847077996454e-18	Epithelium
ANXA1	1.62398732392303e-22	0.586711	0.263	0.151	4.23860691543912e-18	Epithelium
PGM2	2.90030774699818e-21	0.272776	0.379	0.284	7.56980321966525e-17	Epithelium
FLOT2	6.68408154391226e-21	0.259878	0.581	0.528	1.7445452829611e-16	Epithelium
SULF11	3.51175232271886e-20	0.252243	0.429	0.317	9.16567356229624e-16	Epithelium
IGFBP52	6.51234982275992e-20	0.268846	0.811	0.699	1.69972330374034e-15	Epithelium
LIMS1	1.88385555016073e-19	0.265213	0.612	0.563	4.9168629859195e-15	Epithelium
IGFBP21	2.47149143198675e-19	0.334609	0.993	0.971	6.45059263748543e-15	Epithelium
FNBP1L	4.92578037575694e-19	0.267285	0.596	0.545	1.28562867807256e-14	Epithelium
ZFHX41	1.59741965816832e-18	0.256359	0.618	0.523	4.16926530781933e-14	Epithelium
IQGAP2	9.32935679373128e-16	0.255013	0.397	0.324	2.43496212316387e-11	Epithelium
ARG2	9.34997049303499e-16	0.251759	0.637	0.61	2.44034229868213e-11	Epithelium
RND3	1.95061922998431e-15	0.271575	0.307	0.221	5.09111619025905e-11	Epithelium
CDV31	5.37917500513175e-06	0.275852	0.854	0.874	0.140396	Epithelium
S100A13	6.6684679047292e-05	0.267671	0.932	0.951	1	Epithelium
MIR302CHG1	0	2.51573	0.997	0.155	0	NMP-like
FST	0	2.40292	0.967	0.403	0	NMP-like
POU5F1	0	2.36981	0.959	0.14	0	NMP-like
TUBB2A1	0	2.3174	0.994	0.527	0	NMP-like
TUBB2B2	0	1.69375	1	0.781	0	NMP-like
TMSB4X	0	1.32449	1	0.994	0	NMP-like
PLA2G2A	0	1.30656	0.683	0.053	0	NMP-like
PCAT14	0	1.02074	0.449	0.029	0	NMP-like
CD9	0	0.785295	0.776	0.181	0	NMP-like
CNMD	0	0.778019	0.714	0.093	0	NMP-like
VRTN	0	0.709167	0.776	0.125	0	NMP-like
FOXH1	0	0.699119	0.691	0.042	0	NMP-like
AL353747.4	0	0.685266	0.574	0.012	0	NMP-like
SP5	0	0.624341	0.583	0.088	0	NMP-like
ADM	0	0.581159	0.452	0.021	0	NMP-like
RARRES2	0	0.564117	0.546	0.059	0	NMP-like
ZSCAN10	0	0.53439	0.615	0.063	0	NMP-like
VAT1L	0	0.469536	0.641	0.099	0	NMP-like
C16orf89	0	0.424468	0.499	0.007	0	NMP-like
GDPD2	0	0.407646	0.543	0.041	0	NMP-like
ZIC3	0	0.397978	0.588	0.074	0	NMP-like
CYP2S1	0	0.385622	0.507	0.048	0	NMP-like
TDGF1	0	0.359936	0.295	0.003	0	NMP-like
AC009446.1	0	0.343909	0.355	0.002	0	NMP-like
FOXB1	0	0.343875	0.403	0.011	0	NMP-like
GBX2	0	0.316866	0.414	0.03	0	NMP-like
AP000459.2	0	0.293503	0.323	0.005	0	NMP-like
NKX1-2	0	0.284576	0.33	0.006	0	NMP-like
NMRK2	0	0.278296	0.385	0.016	0	NMP-like
ESRG	3.62141750182222e-304	0.398208	0.371	0.032	9.451899679756e-300	NMP-like
NTS	1.34874682584398e-290	0.659291	0.327	0.025	3.52022921545279e-286	NMP-like
IRX11	1.42495078988131e-290	0.826142	0.793	0.193	3.71912156159023e-286	NMP-like
CKB	4.79569164550916e-287	1.59875	0.998	0.685	1.25167551947789e-282	NMP-like
ETV4	1.36753929046121e-284	0.628474	0.767	0.183	3.56927754810375e-280	NMP-like
PODXL	1.80377159125953e-283	0.831867	0.91	0.276	4.70784385318737e-279	NMP-like
L1TD12	1.12911231643576e-268	1.59234	0.976	0.513	2.94698314589733e-264	NMP-like
SOCS2	4.61782401966716e-267	0.683691	0.749	0.185	1.20525206913313e-262	NMP-like
PDGFA1	2.59283281660095e-265	0.404183	0.554	0.09	6.76729365132848e-261	NMP-like
IRX22	5.35222367171647e-264	1.23454	0.985	0.598	1.396930378318e-259	NMP-like
USP44	5.8292053027892e-263	0.661655	0.728	0.177	1.52142258402798e-258	NMP-like
C5orf381	1.73866821603201e-261	0.664513	0.858	0.248	4.53792404384354e-257	NMP-like
CAVIN1	8.75195277321575e-252	0.42184	0.562	0.097	2.28425967380931e-247	NMP-like
POLR3G	1.46613390645126e-236	0.679862	0.747	0.205	3.82660949583778e-232	NMP-like
DRAXIN1	3.9353932614295e-223	0.683543	0.874	0.306	1.0271376412331e-218	NMP-like
TNNI3	4.21539941010254e-221	0.346502	0.623	0.132	1.10021924603676e-216	NMP-like
FGFR11	5.32961810070567e-218	0.899045	0.992	0.703	1.39103032428418e-213	NMP-like
NQO2	9.08500603228851e-211	0.823503	0.919	0.428	2.3711865744273e-206	NMP-like
SMIM3	1.00122480107943e-210	0.620584	0.766	0.242	2.61319673081731e-206	NMP-like
CLU2	1.35000567047058e-197	0.925786	0.997	0.735	3.52351479992822e-193	NMP-like
ASS1	2.15701674797919e-191	0.368831	0.563	0.126	5.62981371222569e-187	NMP-like
ITGA6	9.3553460687291e-189	0.560351	0.799	0.264	2.4417453239383e-184	NMP-like
PMAIP1	3.7924456717905e-186	0.30989	0.39	0.063	9.89828320337321e-182	NMP-like
GABRB3	4.76500514603314e-184	0.336757	0.543	0.122	1.24366634311465e-179	NMP-like
NR6A12	5.63182851909502e-184	0.772643	0.997	0.771	1.4699072434838e-179	NMP-like
OLFM1	1.20978064006308e-180	0.309344	0.508	0.108	3.15752747056465e-176	NMP-like
DNMT3B	4.62668727568108e-179	0.552623	0.828	0.304	1.20756537895276e-174	NMP-like
APOC1	9.38122054348619e-178	0.603565	0.884	0.369	2.4484985618499e-173	NMP-like
TKT1	3.16756454713177e-172	0.649757	1	0.977	8.26734346801393e-168	NMP-like
LYN	1.30747415132549e-167	0.446627	0.755	0.251	3.41250753495953e-163	NMP-like
SLC7A82	2.37651124638061e-167	0.570131	0.893	0.372	6.2026943530534e-163	NMP-like
HMGA13	2.40987978009456e-164	0.483087	1	0.996	6.2897862260468e-160	NMP-like
TNNT11	5.77355483402526e-164	0.655303	0.951	0.494	1.50689781168059e-159	NMP-like
SLC29A1	1.25030311659034e-161	0.540838	0.82	0.322	3.26329113430079e-157	NMP-like
GAPDH	2.97867426081225e-158	0.34454	1	0.999	7.77433982071998e-154	NMP-like
CLDN61	4.20227008923861e-158	0.706449	0.989	0.484	1.09679249329128e-153	NMP-like
PIM2	1.19510645577254e-157	0.303015	0.484	0.109	3.11922784956632e-153	NMP-like
SOX22	3.94650054693475e-153	0.844979	0.995	0.718	1.03003664274997e-148	NMP-like
FZD71	3.44905602044358e-148	0.682177	0.903	0.446	9.00203621335775e-144	NMP-like
C1QBP2	7.74900026083531e-147	0.602363	1	0.932	2.02248906807802e-142	NMP-like
SLC3A21	3.6532062766551e-143	0.749773	0.988	0.799	9.53486838206981e-139	NMP-like
TNFRSF12A	4.36256174540038e-143	0.422677	0.697	0.224	1.1386286155495e-138	NMP-like
CARHSP1	6.85391396878396e-143	0.608351	0.998	0.923	1.78887154585261e-138	NMP-like
SNRPN	1.55974134893049e-142	0.615795	0.998	0.972	4.07092492070859e-138	NMP-like
PIM1	3.11808665775245e-141	0.2837	0.499	0.124	8.1382061767339e-137	NMP-like
BST2	5.78967622180925e-141	0.540036	0.872	0.384	1.51110549389221e-136	NMP-like
ENO2	2.01709229735291e-140	0.387318	0.721	0.245	5.2646108960911e-136	NMP-like
RBPMS2	2.72203377381482e-136	0.563057	0.875	0.437	7.10450814965667e-132	NMP-like
CA11	1.64248817236453e-135	0.439108	0.735	0.276	4.28689412987143e-131	NMP-like
CTSC	3.37107739796567e-132	0.621503	0.919	0.528	8.79851200869041e-128	NMP-like
FXYD51	7.13669985258895e-132	0.514348	0.855	0.395	1.86267866152572e-127	NMP-like
ID32	6.04340670509679e-131	1.00357	0.988	0.882	1.57732915003026e-126	NMP-like
SFRP22	8.69321252566893e-131	0.801183	0.992	0.782	2.26892846919959e-126	NMP-like
ZMYND8	1.52265780333889e-128	0.561521	0.921	0.501	3.97413686671452e-124	NMP-like
ZFP42	1.33935971029647e-120	0.360588	0.715	0.261	3.49572884387379e-116	NMP-like
ACAT2	4.40044170549333e-120	0.57007	1	0.92	1.14851528513376e-115	NMP-like
LINGO1	3.1197347242551e-119	0.395858	0.75	0.293	8.14250763030581e-115	NMP-like
CYCS2	2.64097057921539e-108	0.51135	0.998	0.887	6.89293321175216e-104	NMP-like
PGAM11	8.65649140980093e-108	0.410598	1	0.987	2.25934425795804e-103	NMP-like
CALM1	1.33114982504393e-107	0.421854	1	0.987	3.47430104336466e-103	NMP-like
PTMA	2.86566742267863e-107	0.329355	1	1	7.47939197319122e-103	NMP-like
CCND12	6.24347926147807e-107	0.715657	0.988	0.746	1.62954808724578e-102	NMP-like
TSPAN33	5.63165250916051e-105	0.250386	0.598	0.2	1.46986130489089e-100	NMP-like
ENO11	2.73446353256395e-103	0.540024	1	0.991	7.1369498199919e-99	NMP-like
FGFBP32	1.45505638712162e-102	0.716375	0.96	0.601	3.79769717038742e-98	NMP-like
ALPL2	1.12141811943429e-101	0.370452	0.808	0.359	2.92690129172349e-97	NMP-like
PDPN	2.21770250213411e-101	0.343221	0.668	0.26	5.78820353057003e-97	NMP-like
AKAP12	2.36887136140449e-99	0.532008	0.881	0.464	6.18275425326571e-95	NMP-like
CHCHD10	5.03099697794166e-98	0.479459	0.933	0.587	1.31309021124277e-93	NMP-like
ZIC22	8.65149866724682e-98	0.518587	0.971	0.53	2.25804115215142e-93	NMP-like
AP2M1	9.88916238315081e-96	0.427107	1	0.968	2.58107138200236e-91	NMP-like
UCHL12	1.18035773479772e-93	0.487738	1	0.958	3.08073368782206e-89	NMP-like
LIN28A1	2.21415913695842e-92	0.548908	0.997	0.886	5.77895534746147e-88	NMP-like
NECAB2	6.1278692305328e-92	0.291118	0.563	0.208	1.59937386916906e-87	NMP-like
PHGDH	3.27394046816567e-91	0.488072	1	0.933	8.54498462191241e-87	NMP-like
ID22	6.33824497880137e-90	0.587593	0.98	0.763	1.65428193946716e-85	NMP-like
OAT	7.75434427037267e-90	0.369861	0.75	0.341	2.02388385456727e-85	NMP-like
PRDX11	9.83803348651777e-89	0.280504	1	0.994	2.56772673998114e-84	NMP-like
JARID2	6.5528896680093e-87	0.410337	0.842	0.44	1.71030420335043e-82	NMP-like
GJA11	6.7702055838111e-86	0.500547	0.928	0.626	1.7670236573747e-81	NMP-like
SET2	1.22106839485159e-85	0.368326	1	0.997	3.18698851056266e-81	NMP-like
SEMA6A	2.57924602922616e-85	0.476784	0.924	0.589	6.73183213628028e-81	NMP-like
IFITM1	2.60538702595209e-85	0.282254	0.594	0.229	6.80006013773495e-81	NMP-like
RAN2	3.67701625321827e-83	0.335656	1	0.995	9.59701242089967e-79	NMP-like
CD24	2.87163312072116e-82	0.796384	1	0.985	7.49496244508222e-78	NMP-like
SLC2A31	1.28055257462734e-81	0.329073	0.814	0.409	3.34224221977736e-77	NMP-like
AIF1L	1.18800982942099e-79	0.445059	0.968	0.716	3.1007056547888e-75	NMP-like
CBR1	4.54333644586555e-79	0.395555	0.791	0.403	1.18581081237091e-74	NMP-like
SRM2	4.20021543994975e-78	0.416043	0.997	0.911	1.09625622982688e-73	NMP-like
LDHB1	9.66388615468468e-78	0.293685	1	0.996	2.5222742863727e-73	NMP-like
S100A42	1.28036757905188e-77	0.55098	0.962	0.663	3.34175938132542e-73	NMP-like
OAZ1	2.20332893896973e-77	0.337734	1	0.985	5.750688530711e-73	NMP-like
SAP18	8.43807348446039e-76	0.484879	1	0.98	2.20233717944416e-71	NMP-like
LITAF	3.25354196324477e-75	0.503698	0.95	0.706	8.49174452406885e-71	NMP-like
MGST11	7.58117359129975e-75	0.431196	1	0.876	1.97868630732924e-70	NMP-like
MPP6	1.39484601820525e-74	0.356533	0.732	0.368	3.6405481075157e-70	NMP-like
NPM11	5.89676397450609e-74	0.306739	1	0.999	1.53905539734609e-69	NMP-like
RBPMS	7.83311083728979e-74	0.393163	0.989	0.778	2.04444192853264e-69	NMP-like
COX5A	4.31252411355284e-73	0.323442	1	0.989	1.12556879363729e-68	NMP-like
VCAN1	4.40578941173843e-73	0.452048	0.956	0.664	1.14991103646373e-68	NMP-like
PLTP1	1.47392261823151e-72	0.477391	0.974	0.748	3.84693803358424e-68	NMP-like
DPPA4	3.43214923252383e-72	0.466848	0.884	0.566	8.95790949688721e-68	NMP-like
PSIP11	9.54096310000022e-70	0.426156	1	0.923	2.49019136910006e-65	NMP-like
ISOC2	6.96740583889369e-69	0.432017	0.871	0.603	1.81849292395125e-64	NMP-like
AC011481.11	2.71925200183165e-68	0.388034	0.994	0.851	7.09724772478062e-64	NMP-like
PCLAF3	4.98688995850999e-68	0.468315	0.995	0.788	1.30157827917111e-63	NMP-like
FDFT11	6.38789126830284e-68	0.394245	0.997	0.9	1.66723962102704e-63	NMP-like
CACYBP2	7.68134485662706e-68	0.39235	0.989	0.889	2.00483100757966e-63	NMP-like
SEPHS1	8.92714136381551e-68	0.558559	0.916	0.699	2.32998389595585e-63	NMP-like
GPM6B	1.50329573416467e-67	0.346655	0.851	0.482	3.92360186616978e-63	NMP-like
SLC2A1	1.697751118246e-67	0.320662	0.788	0.422	4.43113041862205e-63	NMP-like
IDH1	1.75670422144046e-67	0.404049	0.97	0.738	4.58499801795959e-63	NMP-like
UQCRH	5.60423763973639e-67	0.276871	1	0.993	1.4627060239712e-62	NMP-like
HSPA82	1.1281271190241e-66	0.376117	1	0.993	2.9444117806529e-62	NMP-like
DIAPH2	1.53285385265847e-66	0.304289	0.577	0.258	4.00074855543861e-62	NMP-like
GNAI2	2.15346228469646e-64	0.357616	0.998	0.956	5.62053656305775e-60	NMP-like
SLC25A5	1.35809683193781e-63	0.321441	1	0.982	3.54463273135769e-59	NMP-like
TERF1	2.85739421038184e-62	0.456546	0.956	0.741	7.4577988890966e-58	NMP-like
RBM38	3.25446439314072e-62	0.252787	0.749	0.369	8.49415206609729e-58	NMP-like
DPYSL3	1.6022935932845e-61	0.374946	0.938	0.625	4.18198627847254e-57	NMP-like
PAICS2	2.18724926946868e-61	0.365913	0.997	0.881	5.70872059331325e-57	NMP-like
SLIRP	2.36110131757055e-61	0.341937	1	0.96	6.16247443885913e-57	NMP-like
DHCR24	3.04538271223502e-61	0.346866	0.886	0.566	7.9484488789334e-57	NMP-like
H2AFZ3	6.28423950416067e-61	0.367466	1	0.993	1.64018651058593e-56	NMP-like
SRSF22	1.15546315741037e-60	0.333333	1	0.973	3.01575884084107e-56	NMP-like
TUBA1C2	8.24264306905195e-60	0.427726	0.998	0.891	2.15132984102256e-55	NMP-like
APRT2	2.81001710184685e-59	0.329872	0.998	0.963	7.33414463582027e-55	NMP-like
ARL21	3.23136307355023e-59	0.355927	0.998	0.942	8.43385762196611e-55	NMP-like
MYBL2	2.47565644610453e-58	0.344035	0.939	0.623	6.46146332433282e-54	NMP-like
TIMM13	5.17966253559929e-58	0.298366	1	0.982	1.35189192179141e-53	NMP-like
HPRT1	8.78236648931785e-58	0.27018	0.747	0.393	2.29219765371196e-53	NMP-like
EEF1E11	2.44065209663022e-57	0.356554	0.985	0.773	6.37010197220489e-53	NMP-like
LGALS12	5.14897810571679e-57	0.331757	0.846	0.495	1.34388328559208e-52	NMP-like
CNTFR	3.56056838546119e-56	0.305808	0.823	0.477	9.29308348605371e-52	NMP-like
YWHAH1	2.72316474184087e-55	0.350802	0.991	0.87	7.10745997620467e-51	NMP-like
HSPE12	1.03094384876006e-53	0.3052	1	0.987	2.69076344526375e-49	NMP-like
ID11	1.63383275148086e-53	0.907446	0.953	0.802	4.26430348136504e-49	NMP-like
AMD1	1.6698585362547e-53	0.337455	0.932	0.679	4.35833077962477e-49	NMP-like
RRS11	6.07649232655461e-53	0.282656	0.817	0.454	1.58596449723075e-48	NMP-like
DMKN1	6.4982503861776e-53	0.339875	0.892	0.594	1.69604335079235e-48	NMP-like
JADE1	3.80807995102973e-52	0.261279	0.703	0.366	9.93908867218759e-48	NMP-like
ANXA5	6.64506245238886e-52	0.383826	0.994	0.881	1.73436130007349e-47	NMP-like
EFNB12	2.19888238355791e-51	0.286134	0.702	0.383	5.73908302108616e-47	NMP-like
LSR	2.60783045832861e-51	0.252515	0.734	0.385	6.80643749623768e-47	NMP-like
SQSTM1	4.07863961667466e-51	0.323129	0.825	0.495	1.06452493995209e-46	NMP-like
RANBP13	5.56908518712736e-51	0.324582	1	0.973	1.45353123384024e-46	NMP-like
CCT21	5.78761226345763e-51	0.290951	1	0.968	1.51056680076244e-46	NMP-like
CCT32	1.01592491324894e-50	0.309171	1	0.967	2.65156402357974e-46	NMP-like
GPATCH41	1.44422098375037e-50	0.317099	0.924	0.627	3.76941676758846e-46	NMP-like
FAM136A1	2.47420823568967e-50	0.322536	0.988	0.844	6.45768349515003e-46	NMP-like
MLEC1	4.09797268846259e-50	0.337162	0.992	0.921	1.06957087168874e-45	NMP-like
GCSH2	7.05104578800986e-50	0.310195	0.997	0.894	1.84032295067057e-45	NMP-like
MTHFD2	9.55112596575464e-50	0.322731	0.805	0.474	2.49284387706196e-45	NMP-like
DANCR1	2.39944195021145e-49	0.335997	0.998	0.93	6.26254349005189e-45	NMP-like
CENPU	4.33591028967599e-49	0.303178	0.936	0.633	1.13167258560543e-44	NMP-like
SUMO1	1.87909261062767e-48	0.27707	0.994	0.955	4.90443171373822e-44	NMP-like
MCM5	2.34306967645348e-48	0.327353	0.941	0.654	6.11541185554359e-44	NMP-like
MRPL121	3.01204268917777e-48	0.305284	0.991	0.914	7.86143141875397e-44	NMP-like
CDT1	3.9810802381071e-48	0.271589	0.828	0.5	1.03906194214595e-43	NMP-like
LYAR1	1.96476752536245e-47	0.286303	0.925	0.613	5.128043241196e-43	NMP-like
UBE2S1	2.59009635222848e-47	0.419216	0.998	0.905	6.76015147931633e-43	NMP-like
PPP1R14B1	3.42413799862648e-47	0.287468	1	0.962	8.93700017641511e-43	NMP-like
GPX1	3.95986678489503e-47	0.27635	1	0.975	1.0335252308576e-42	NMP-like
RTN4	5.27031008494518e-47	0.27729	1	0.963	1.37555093217069e-42	NMP-like
PSMC5	6.39935660266311e-47	0.286355	1	0.946	1.67023207329507e-42	NMP-like
COA4	4.35519717080613e-46	0.307648	0.974	0.83	1.1367064615804e-41	NMP-like
SNRPB2	5.37649998499563e-46	0.268602	1	0.984	1.40326649608386e-41	NMP-like
SNRPD11	7.04507870368516e-45	0.2867	1	0.973	1.83876554166183e-40	NMP-like
ACOT7	8.52817634861207e-45	0.265037	0.817	0.501	2.22585402698775e-40	NMP-like
PMF1	1.13195628707927e-44	0.287402	0.989	0.877	2.95440590927688e-40	NMP-like
SERBP11	3.81933918224001e-44	0.264222	1	0.991	9.96847526564643e-40	NMP-like
SQLE	6.71273544354056e-44	0.315602	0.942	0.719	1.75202395076409e-39	NMP-like
RND2	8.02349022205713e-44	0.277793	0.909	0.607	2.09413094795691e-39	NMP-like
CFAP298	8.11005570161661e-44	0.284611	0.842	0.549	2.11672453812193e-39	NMP-like
NOP561	9.57698115329302e-44	0.307166	0.985	0.816	2.49959208100948e-39	NMP-like
PIMREG2	1.12805771580068e-43	0.297926	0.868	0.547	2.94423063823978e-39	NMP-like
MRPL151	1.25537423868964e-43	0.291451	0.98	0.787	3.27652676297995e-39	NMP-like
CKS1B2	2.64716957897302e-43	0.335872	0.994	0.869	6.90911260111958e-39	NMP-like
ADRM1	3.18450656621773e-43	0.291852	0.982	0.86	8.31156213782828e-39	NMP-like
SLC1A51	3.94949514729433e-43	0.312569	0.951	0.709	1.03081823344382e-38	NMP-like
UGP2	1.14464619720258e-42	0.434817	0.861	0.623	2.98752657469873e-38	NMP-like
AIMP2	9.37083294804208e-42	0.259024	0.839	0.524	2.44578739943898e-37	NMP-like
MRPL4	1.75191485239164e-41	0.286065	0.936	0.697	4.57249776474217e-37	NMP-like
MTA3	2.73264196684886e-41	0.251729	0.823	0.512	7.13219553347552e-37	NMP-like
DDX211	3.45748476012579e-41	0.295074	0.927	0.662	9.02403522392832e-37	NMP-like
DYNLL1	5.05527197823236e-41	0.27035	1	0.995	1.31942598631865e-36	NMP-like
UNG1	1.28650684261456e-40	0.303568	0.921	0.619	3.357782859224e-36	NMP-like
PKDCC3	2.18964757829175e-40	0.401824	0.968	0.77	5.71498017934146e-36	NMP-like
NOP10	2.84620181848487e-40	0.252866	0.995	0.937	7.42858674624551e-36	NMP-like
SURF2	1.16363518247993e-39	0.269721	0.916	0.66	3.03708782627261e-35	NMP-like
MT-ND1	3.28517668889282e-39	0.431949	0.992	0.92	8.57431115801025e-35	NMP-like
SFRP1	4.14878177279876e-39	0.445728	0.973	0.83	1.08283204270048e-34	NMP-like
MAD2L2	1.13996550472576e-38	0.269768	0.979	0.836	2.97530996733423e-34	NMP-like
MRPS15	1.14094861358571e-38	0.266771	0.988	0.87	2.97787588145871e-34	NMP-like
CTBP2	2.4445942706684e-38	0.282517	0.95	0.726	6.38039104644451e-34	NMP-like
ASNA1	2.82809368664998e-38	0.273822	0.962	0.802	7.38132452215645e-34	NMP-like
TRIAP1	9.88023345500578e-38	0.280114	0.951	0.712	2.57874093175651e-33	NMP-like
MT-ND2	1.31952032761116e-37	0.379686	0.973	0.848	3.44394805506512e-33	NMP-like
FABP51	1.70595762503375e-37	0.325726	0.994	0.876	4.45254940133808e-33	NMP-like
DDX39A	1.95492949668029e-37	0.270621	0.945	0.701	5.10236598633555e-33	NMP-like
GNL31	2.41800663722115e-37	0.266257	0.916	0.658	6.31099732314721e-33	NMP-like
TRIM71	8.12173140815509e-37	0.261604	0.878	0.607	2.11977189752848e-32	NMP-like
CKS21	9.27898787511971e-37	0.35521	0.973	0.806	2.42181583540624e-32	NMP-like
RPL39L	2.13646801584673e-36	0.271025	0.942	0.711	5.57618152135997e-32	NMP-like
COTL12	9.01869078987638e-36	0.287792	0.989	0.829	2.35387829615774e-31	NMP-like
GMNN1	1.52779179183644e-35	0.282511	0.959	0.764	3.98753657669311e-31	NMP-like
CCT6A1	1.84572847743482e-35	0.2523	1	0.952	4.81735132610489e-31	NMP-like
CITED21	3.02582007787023e-35	0.266301	0.922	0.66	7.8973904032413e-31	NMP-like
RPA3	3.69112622471138e-35	0.258324	0.986	0.833	9.63383944649671e-31	NMP-like
GARS	5.01089450132194e-35	0.268806	0.953	0.737	1.30784346484503e-30	NMP-like
SALL4	1.02534673006073e-34	0.250866	0.852	0.562	2.67615496545851e-30	NMP-like
MRPS12	1.2321844836892e-34	0.256499	0.935	0.727	3.21600150242882e-30	NMP-like
RFC4	5.69076881336426e-34	0.25672	0.91	0.653	1.48529066028807e-29	NMP-like
HSPA92	1.42472084622027e-33	0.266	0.973	0.839	3.71852140863489e-29	NMP-like
NOP581	2.18165900655865e-33	0.257093	0.91	0.666	5.69413000711809e-29	NMP-like
ID41	2.63477702767539e-33	0.414315	0.861	0.655	6.87676804223277e-29	NMP-like
SRSF71	3.64392651303323e-33	0.254732	1	0.958	9.51064819901674e-29	NMP-like
SINHCAF	1.18288895362115e-32	0.254813	0.991	0.885	3.08734016895121e-28	NMP-like
HMGCS11	2.56281121655682e-32	0.271514	0.913	0.676	6.68893727521331e-28	NMP-like
NARS	4.00488398767139e-32	0.2572	0.909	0.676	1.04527472078223e-27	NMP-like
EIF6	4.51708237113448e-32	0.250348	0.988	0.88	1.1789584988661e-27	NMP-like
PSAT12	5.22508232328853e-32	0.289848	0.989	0.845	1.36374648637831e-27	NMP-like
G3BP1	6.18782442433009e-32	0.259091	0.986	0.856	1.61502217475015e-27	NMP-like
HIST1H4C	3.64351777482863e-31	0.403585	0.959	0.802	9.50958139230271e-27	NMP-like
MT-ND4	1.41266960257465e-29	0.315154	0.995	0.962	3.68706766271985e-25	NMP-like
NASP2	2.93056216430138e-28	0.260385	1	0.982	7.64876724882659e-24	NMP-like
KPNA21	6.41508981567749e-26	0.262527	0.985	0.87	1.67433844189182e-21	NMP-like
RPL22L12	1.46098574107853e-25	0.284836	0.986	0.888	3.81317278421497e-21	NMP-like
MT-RNR2	3.55773812932025e-25	0.341578	0.997	0.974	9.28569651752586e-21	NMP-like
MT-RNR12	3.38651856134919e-21	0.330734	0.991	0.94	8.83881344512139e-17	NMP-like
MT-ATP6	6.46211969843235e-18	0.266477	0.998	0.973	1.68661324129084e-13	NMP-like
HES11	2.31265440467988e-14	0.252173	0.623	0.445	6.03602799621448e-10	NMP-like
MAFB	0	1.8223	0.827	0.154	0	Paraxial mesoderm/Somites
CYP1B11	0	1.69515	0.739	0.109	0	Paraxial mesoderm/Somites
CLDN41	0	1.67556	0.967	0.228	0	Paraxial mesoderm/Somites
SEMA3E	0	1.2974	0.802	0.123	0	Paraxial mesoderm/Somites
CDH11	0	1.29716	0.813	0.161	0	Paraxial mesoderm/Somites
ERP271	0	1.07276	0.767	0.11	0	Paraxial mesoderm/Somites
MUC15	0	0.932313	0.543	0.023	0	Paraxial mesoderm/Somites
VGLL1	0	0.556707	0.401	0.024	0	Paraxial mesoderm/Somites
BNIPL	0	0.48848	0.416	0.023	0	Paraxial mesoderm/Somites
ST8SIA6	0	0.434598	0.42	0.025	0	Paraxial mesoderm/Somites
TRIM38	1.18767760558588e-307	0.537505	0.519	0.056	3.09983855057914e-303	Paraxial mesoderm/Somites
TMEM541	7.32422165001771e-304	1.49079	0.909	0.255	1.91162185065462e-299	Paraxial mesoderm/Somites
PRSS81	7.39375241016315e-300	1.24074	0.914	0.239	1.92976937905258e-295	Paraxial mesoderm/Somites
HAPLN11	4.47376712041677e-284	2.39478	1	0.671	1.16765321842878e-279	Paraxial mesoderm/Somites
CLDN62	1.64901433764129e-274	1.88852	0.998	0.493	4.30392742124376e-270	Paraxial mesoderm/Somites
RAB251	2.22190991526804e-273	1.18836	0.897	0.258	5.79918487884958e-269	Paraxial mesoderm/Somites
GRHL3	1.69841816280782e-261	0.702888	0.512	0.068	4.43287140492841e-257	Paraxial mesoderm/Somites
SPINT11	1.27741177281369e-233	0.851698	0.77	0.185	3.33404472704374e-229	Paraxial mesoderm/Somites
CALY	2.97050840852632e-232	0.522502	0.395	0.043	7.7530269462537e-228	Paraxial mesoderm/Somites
DLX51	1.35786160777892e-231	1.24715	0.747	0.182	3.54401879630297e-227	Paraxial mesoderm/Somites
ANXA21	5.06947428165683e-225	1.80776	0.992	0.852	1.32313278751243e-220	Paraxial mesoderm/Somites
PDLIM11	5.33418396656035e-224	1.52312	0.909	0.403	1.39222201527225e-219	Paraxial mesoderm/Somites
ABCG2	7.74834182303507e-224	0.678013	0.475	0.068	2.02231721581215e-219	Paraxial mesoderm/Somites
PERP1	2.42715193184695e-218	1.52166	0.984	0.664	6.33486654212055e-214	Paraxial mesoderm/Somites
SAT11	3.51998507337137e-208	2.00064	0.986	0.701	9.18716104149927e-204	Paraxial mesoderm/Somites
ESRP11	5.01878038934615e-205	0.499562	0.531	0.091	1.30990168161934e-200	Paraxial mesoderm/Somites
EPS8L21	4.38257053694387e-201	0.505589	0.451	0.066	1.14385091014235e-196	Paraxial mesoderm/Somites
TMEM40	1.02917653354322e-198	0.271491	0.251	0.018	2.6861507525478e-194	Paraxial mesoderm/Somites
MIR205HG1	1.54298761273775e-197	0.856161	0.792	0.218	4.02719766924553e-193	Paraxial mesoderm/Somites
TFAP2C	9.73635555878511e-194	0.715568	0.617	0.141	2.54118880084291e-189	Paraxial mesoderm/Somites
VSNL1	2.67456016150136e-187	0.565012	0.416	0.062	6.98060202151855e-183	Paraxial mesoderm/Somites
ARL4C2	1.86897576958017e-186	1.54529	0.984	0.699	4.87802675860425e-182	Paraxial mesoderm/Somites
TMPRSS13	5.48237643876696e-186	0.35559	0.356	0.042	1.43090025051818e-181	Paraxial mesoderm/Somites
PPL	1.28018448147811e-185	0.492947	0.401	0.057	3.34128149665786e-181	Paraxial mesoderm/Somites
DLX3	4.79863410976305e-185	0.678829	0.626	0.151	1.25244350264816e-180	Paraxial mesoderm/Somites
PTPRF1	5.07985068967609e-183	1.14692	0.932	0.518	1.32584103000546e-178	Paraxial mesoderm/Somites
STC1	1.00304061971263e-181	1.0807	0.422	0.067	2.61793601744996e-177	Paraxial mesoderm/Somites
IGFBP22	4.37465084776853e-179	1.20869	0.998	0.972	1.14178387126759e-174	Paraxial mesoderm/Somites
METRNL	5.94126833875173e-179	1.00903	0.776	0.277	1.5506710364142e-174	Paraxial mesoderm/Somites
STARD101	7.35626703554705e-178	0.914223	0.846	0.349	1.91998569627778e-173	Paraxial mesoderm/Somites
SYT7	8.66304983204719e-178	0.440877	0.403	0.059	2.26105600616432e-173	Paraxial mesoderm/Somites
STAP21	2.00656220656098e-176	0.766504	0.753	0.231	5.23712735912415e-172	Paraxial mesoderm/Somites
ZFP36L21	7.74690811091728e-174	1.34731	0.961	0.673	2.02194301694941e-169	Paraxial mesoderm/Somites
VAMP81	5.34154217986019e-172	0.916662	0.858	0.349	1.39414250894351e-167	Paraxial mesoderm/Somites
ANXA31	1.82312197651337e-171	0.738191	0.698	0.185	4.75834835869989e-167	Paraxial mesoderm/Somites
TMEM79	8.26253366275246e-166	0.469339	0.442	0.077	2.15652128597839e-161	Paraxial mesoderm/Somites
MARVELD31	1.73164469159975e-158	0.400994	0.418	0.07	4.51959264507534e-154	Paraxial mesoderm/Somites
CXCL141	5.03322266154481e-158	1.23261	0.693	0.206	1.31367111466319e-153	Paraxial mesoderm/Somites
BASP1	1.88927441058606e-156	1.19625	0.984	0.876	4.93100621162963e-152	Paraxial mesoderm/Somites
AP1M21	7.53973162884845e-153	0.559896	0.566	0.133	1.96786995512944e-148	Paraxial mesoderm/Somites
FSTL11	2.0494704823001e-151	1.18909	0.955	0.718	5.34911795880327e-147	Paraxial mesoderm/Somites
DBI	8.3670372777395e-151	1.22669	1	0.981	2.18379672949001e-146	Paraxial mesoderm/Somites
HLA-DRB5	1.39832126647839e-149	0.568008	0.444	0.087	3.6496185055086e-145	Paraxial mesoderm/Somites
ABRACL1	3.49856361759603e-149	0.94983	0.984	0.9	9.13125104192565e-145	Paraxial mesoderm/Somites
AC129926.1	5.85024612278811e-149	0.253887	0.257	0.027	1.5269142380477e-144	Paraxial mesoderm/Somites
S100A111	4.22336751282626e-147	1.40504	1	0.948	1.10229892084765e-142	Paraxial mesoderm/Somites
SFN	7.64721398126326e-146	0.548056	0.344	0.052	1.99592284910971e-141	Paraxial mesoderm/Somites
SMAGP1	5.2478311131333e-144	0.722409	0.726	0.256	1.36968392052779e-139	Paraxial mesoderm/Somites
CRABP22	8.98018678211466e-142	1.04014	0.998	0.932	2.34382875013193e-137	Paraxial mesoderm/Somites
CLDN71	1.20292716280866e-140	0.688056	0.586	0.15	3.13963989493061e-136	Paraxial mesoderm/Somites
FTH12	2.48744914600024e-140	0.65982	1	0.999	6.49224227106062e-136	Paraxial mesoderm/Somites
TMSB101	2.96316673293522e-138	0.727995	1	0.999	7.73386517296091e-134	Paraxial mesoderm/Somites
FBN2	1.33186071543986e-134	1.10237	0.835	0.438	3.47615646729803e-130	Paraxial mesoderm/Somites
ISYNA1	1.94494898180645e-134	0.894401	0.992	0.961	5.07631684251485e-130	Paraxial mesoderm/Somites
CD241	1.75794467428967e-133	0.911078	0.996	0.986	4.58823559989603e-129	Paraxial mesoderm/Somites
VGF	3.08021142419642e-133	0.520617	0.486	0.116	8.03935181715266e-129	Paraxial mesoderm/Somites
SELENOP	3.37779143527207e-133	0.980844	0.805	0.387	8.81603564606011e-129	Paraxial mesoderm/Somites
MYL12B1	5.30841691407252e-132	0.841586	0.99	0.928	1.38549681457293e-127	Paraxial mesoderm/Somites
EPCAM1	2.08992800666825e-131	0.801729	0.817	0.312	5.45471209740413e-127	Paraxial mesoderm/Somites
ANXA12	4.80374239555366e-131	1.65583	0.527	0.143	1.25377676523951e-126	Paraxial mesoderm/Somites
MSX2	3.08912687676479e-128	1.02285	0.914	0.522	8.0626211483561e-124	Paraxial mesoderm/Somites
TAGLN21	2.18713724293591e-126	1.01671	0.864	0.503	5.70842820406272e-122	Paraxial mesoderm/Somites
RIMS1	1.45726048828707e-125	0.284207	0.27	0.036	3.80344987442925e-121	Paraxial mesoderm/Somites
AC098934.11	1.54054942548007e-125	0.691556	0.778	0.348	4.02083400050299e-121	Paraxial mesoderm/Somites
DSC21	2.52639955827271e-125	0.835274	0.802	0.365	6.59390284709177e-121	Paraxial mesoderm/Somites
ST14	8.89339868914975e-123	0.301917	0.321	0.053	2.32117705786809e-118	Paraxial mesoderm/Somites
TBC1D9	3.27597346038487e-122	0.369364	0.374	0.072	8.5502907316045e-118	Paraxial mesoderm/Somites
RAP2C	1.65985178221295e-121	0.789119	0.807	0.398	4.33221315157581e-117	Paraxial mesoderm/Somites
CAST	1.60078165467064e-120	1.07297	0.833	0.461	4.17804011869036e-116	Paraxial mesoderm/Somites
HEBP21	1.28290792392522e-119	0.78787	0.957	0.806	3.34838968144482e-115	Paraxial mesoderm/Somites
ELF3	1.61944618990869e-119	0.305139	0.298	0.047	4.22675455566169e-115	Paraxial mesoderm/Somites
PPP1R3B	4.39883233803336e-119	0.38367	0.42	0.092	1.14809524022671e-114	Paraxial mesoderm/Somites
KRT181	5.46128728197369e-119	1.19795	0.996	0.951	1.42539598059513e-114	Paraxial mesoderm/Somites
L1TD13	2.66380896530036e-118	1.02503	0.903	0.525	6.95254139943395e-114	Paraxial mesoderm/Somites
CEBPA	1.03579964533721e-117	0.261742	0.272	0.039	2.70343707433013e-113	Paraxial mesoderm/Somites
SGPP2	1.76788399701985e-117	0.346501	0.309	0.051	4.6141772322218e-113	Paraxial mesoderm/Somites
SPINT21	5.17829721413433e-117	0.847336	0.969	0.747	1.35153557288906e-112	Paraxial mesoderm/Somites
GADD45A1	7.57524009106991e-115	1.06542	0.827	0.453	1.97713766376925e-110	Paraxial mesoderm/Somites
OVOL2	1.55494791630245e-114	0.257108	0.274	0.041	4.05841406154939e-110	Paraxial mesoderm/Somites
PLPP2	7.8545375511677e-114	0.365389	0.374	0.078	2.05003430085477e-109	Paraxial mesoderm/Somites
ACTG11	2.95590182370444e-113	0.585405	1	0.999	7.71490375986858e-109	Paraxial mesoderm/Somites
EPHB3	4.30532084249783e-113	0.416254	0.465	0.115	1.12368873989193e-108	Paraxial mesoderm/Somites
FAM110A1	7.14362330790321e-113	0.491246	0.562	0.178	1.86448568336274e-108	Paraxial mesoderm/Somites
TSTD11	1.03850550248006e-112	0.79759	0.947	0.741	2.71049936147295e-108	Paraxial mesoderm/Somites
WNT61	5.24712416003369e-112	0.450151	0.381	0.08	1.36949940576879e-107	Paraxial mesoderm/Somites
TINCR	6.64647199426068e-109	0.272902	0.28	0.045	1.73472919050204e-104	Paraxial mesoderm/Somites
STEAP1	2.33503700489476e-108	0.312532	0.315	0.058	6.09444658277533e-104	Paraxial mesoderm/Somites
IER5	1.43932563730509e-107	0.584039	0.558	0.191	3.75663991336629e-103	Paraxial mesoderm/Somites
MYO5B	1.22066751406392e-105	0.254528	0.302	0.053	3.18594221170682e-101	Paraxial mesoderm/Somites
KRT191	3.16024262637725e-104	1.02005	0.979	0.803	8.24823325484462e-100	Paraxial mesoderm/Somites
KRT81	1.38970438743369e-103	1.00699	0.994	0.965	3.62712845120193e-99	Paraxial mesoderm/Somites
CD91	3.96455763240141e-102	0.62396	0.582	0.201	1.03474954205677e-97	Paraxial mesoderm/Somites
TFAP2B1	5.57048715354965e-102	0.898117	0.796	0.392	1.45389714707646e-97	Paraxial mesoderm/Somites
MYL12A1	4.47758588715339e-100	0.692775	0.979	0.917	1.16864991654703e-95	Paraxial mesoderm/Somites
PPP1R13L	1.29811530063786e-99	0.330696	0.356	0.079	3.3880809346648e-95	Paraxial mesoderm/Somites
STT3B	4.54028628654998e-98	0.815619	0.912	0.676	1.18501472078954e-93	Paraxial mesoderm/Somites
LGALS3	6.33082941950093e-98	0.488559	0.465	0.129	1.65234647848974e-93	Paraxial mesoderm/Somites
S100A161	8.09157691863105e-98	0.904994	0.66	0.285	2.1119015757627e-93	Paraxial mesoderm/Somites
PRKCH	1.00863712772306e-97	0.301391	0.29	0.053	2.63254290335718e-93	Paraxial mesoderm/Somites
SHTN1	2.06438084539501e-97	0.561804	0.591	0.217	5.38803400648098e-93	Paraxial mesoderm/Somites
TRIM16	7.64096408483963e-96	0.572131	0.572	0.212	1.99429162614314e-91	Paraxial mesoderm/Somites
ARHGAP10	8.53111998184981e-96	0.44969	0.519	0.168	2.2266223152628e-91	Paraxial mesoderm/Somites
PATJ1	1.64110779058263e-94	0.3695	0.391	0.097	4.28329133342065e-90	Paraxial mesoderm/Somites
PRKG1	3.85690333326283e-94	0.457632	0.449	0.129	1.0066517699816e-89	Paraxial mesoderm/Somites
FMR11	8.91349913634592e-93	0.797384	0.813	0.5	2.32642327458629e-88	Paraxial mesoderm/Somites
SLC44A2	1.5875067715636e-92	0.67942	0.78	0.435	4.14339267378099e-88	Paraxial mesoderm/Somites
C5orf301	1.79334277528046e-92	0.760909	0.679	0.326	4.68062464348199e-88	Paraxial mesoderm/Somites
CALM11	9.48561070707933e-91	0.604666	0.996	0.988	2.47574439454771e-86	Paraxial mesoderm/Somites
SH2D4A	2.96276995273723e-90	0.315256	0.374	0.092	7.73282957664418e-86	Paraxial mesoderm/Somites
SLC16A1	1.31475917763249e-88	0.886328	0.924	0.731	3.43152145362081e-84	Paraxial mesoderm/Somites
HLA-DRB1	1.59120681869391e-87	0.598289	0.531	0.194	4.1530497967911e-83	Paraxial mesoderm/Somites
SGK3	2.25966880495543e-87	0.259178	0.348	0.082	5.89773558093366e-83	Paraxial mesoderm/Somites
FBXO21	7.0370215169696e-87	0.579993	0.665	0.291	1.83666261592907e-82	Paraxial mesoderm/Somites
GAS11	4.29535281307311e-86	0.8184	0.788	0.475	1.12108708421208e-81	Paraxial mesoderm/Somites
SPINT1-AS11	6.63777606216186e-85	0.305602	0.372	0.093	1.73245955222425e-80	Paraxial mesoderm/Somites
ARID5B1	7.2923057706339e-85	0.45989	0.527	0.179	1.90329180613545e-80	Paraxial mesoderm/Somites
TMSB4X1	4.44381999146955e-84	0.547	0.996	0.994	1.15983701777355e-79	Paraxial mesoderm/Somites
CDC42SE11	5.17458473892681e-83	0.526295	0.716	0.357	1.3505666168599e-78	Paraxial mesoderm/Somites
SH3GLB21	1.14172923485039e-82	0.646215	0.815	0.508	2.97991330295951e-78	Paraxial mesoderm/Somites
BBS9	1.37360724056238e-82	0.402738	0.337	0.084	3.58511489786782e-78	Paraxial mesoderm/Somites
CDS1	2.13069648532744e-82	0.341703	0.377	0.101	5.56111782670461e-78	Paraxial mesoderm/Somites
SMTNL2	1.96539941224345e-80	0.406421	0.502	0.169	5.1296924659554e-76	Paraxial mesoderm/Somites
MAL21	3.88012381607355e-80	0.383536	0.504	0.167	1.0127123159952e-75	Paraxial mesoderm/Somites
RNF149	4.41501971338214e-78	0.436398	0.481	0.172	1.15232014519274e-73	Paraxial mesoderm/Somites
PCDH101	1.92627380286735e-77	0.570226	0.574	0.23	5.02757462548377e-73	Paraxial mesoderm/Somites
GLUL1	3.56982763570346e-77	0.81649	0.961	0.853	9.31725012918603e-73	Paraxial mesoderm/Somites
CSTB1	8.50993015062327e-77	0.682589	0.969	0.898	2.22109176931267e-72	Paraxial mesoderm/Somites
AP1S1	1.93611368592148e-76	0.650443	0.899	0.683	5.05325672025506e-72	Paraxial mesoderm/Somites
PNP	3.43525120883361e-76	0.708777	0.802	0.522	8.96600565505571e-72	Paraxial mesoderm/Somites
EZR1	4.79317481674066e-76	0.657791	0.947	0.682	1.25101862716931e-71	Paraxial mesoderm/Somites
MXRA8	1.36070118640617e-75	0.61886	0.811	0.462	3.5514300965201e-71	Paraxial mesoderm/Somites
RASSF7	2.26194366226795e-74	0.4227	0.57	0.229	5.90367295851935e-70	Paraxial mesoderm/Somites
CCDC120	3.36653802388208e-74	0.335274	0.387	0.115	8.78666424233223e-70	Paraxial mesoderm/Somites
DSTN	2.38788607205402e-73	0.472534	0.996	0.981	6.23238264806099e-69	Paraxial mesoderm/Somites
TNC1	3.16644162256941e-73	0.465632	0.5	0.183	8.26441263490616e-69	Paraxial mesoderm/Somites
ALDH3A2	3.73370407929087e-73	0.675615	0.698	0.378	9.74496764694917e-69	Paraxial mesoderm/Somites
TBC1D1	1.60855043857826e-72	0.643544	0.79	0.515	4.19831664468925e-68	Paraxial mesoderm/Somites
CTDSPL	1.85223812155156e-72	0.643269	0.887	0.66	4.83434149724958e-68	Paraxial mesoderm/Somites
MYL6	6.52338927819361e-72	0.390691	1	0.999	1.70260460160853e-67	Paraxial mesoderm/Somites
C4orf3	1.22603745568607e-71	0.55146	0.971	0.905	3.19995775934064e-67	Paraxial mesoderm/Somites
LY6E1	1.29110906819089e-71	0.861554	0.967	0.902	3.36979466797821e-67	Paraxial mesoderm/Somites
CLDN31	3.72948450032912e-71	0.493115	0.547	0.217	9.73395454585901e-67	Paraxial mesoderm/Somites
DSP	6.0122689971395e-71	0.653027	0.831	0.474	1.56920220825341e-66	Paraxial mesoderm/Somites
LMX1B	6.70081056600771e-71	0.267862	0.313	0.079	1.74891155772801e-66	Paraxial mesoderm/Somites
PTGR1	7.66835982441239e-70	0.990247	0.885	0.724	2.00144191417163e-65	Paraxial mesoderm/Somites
ACPP	1.41360054377437e-69	0.42422	0.327	0.086	3.68949741925111e-65	Paraxial mesoderm/Somites
SLC2A32	5.94360407097854e-69	0.828864	0.722	0.421	1.5512806625254e-64	Paraxial mesoderm/Somites
RBPMS1	1.62698308546114e-68	0.570423	0.947	0.784	4.24642585305357e-64	Paraxial mesoderm/Somites
CGN	1.621130847112e-67	0.335131	0.428	0.144	4.23115151096232e-63	Paraxial mesoderm/Somites
TMEM1251	3.174517679706e-67	0.251517	0.292	0.072	8.28549114403266e-63	Paraxial mesoderm/Somites
KRT7	3.85727141325046e-67	0.524751	0.438	0.154	1.00674783885837e-62	Paraxial mesoderm/Somites
OPTN	6.42663035508428e-67	0.408438	0.514	0.202	1.677350522677e-62	Paraxial mesoderm/Somites
WFDC21	7.53012552699048e-67	0.680401	0.864	0.583	1.96536276254452e-62	Paraxial mesoderm/Somites
CYB5A	1.10206072059475e-66	0.308307	0.854	0.551	2.8763784807523e-62	Paraxial mesoderm/Somites
MAP7	3.25962319907995e-66	0.275556	0.344	0.098	8.50761654959867e-62	Paraxial mesoderm/Somites
ATP1A1	3.59313421674558e-66	0.616296	0.854	0.621	9.37808030570597e-62	Paraxial mesoderm/Somites
NEAT1	4.19334338446397e-66	0.747588	0.726	0.416	1.0944626233451e-61	Paraxial mesoderm/Somites
ARHGAP291	1.4373377753307e-65	0.476253	0.568	0.242	3.75145159361313e-61	Paraxial mesoderm/Somites
GAS6	2.86370603798119e-65	0.759189	0.63	0.32	7.47427275913089e-61	Paraxial mesoderm/Somites
ENO12	1.20656431852612e-64	0.706929	1	0.992	3.14913287135318e-60	Paraxial mesoderm/Somites
HOMER1	6.37791825451848e-64	0.533905	0.681	0.39	1.66463666442932e-59	Paraxial mesoderm/Somites
MXI1	7.80405903854831e-63	0.455693	0.572	0.258	2.03685940906111e-58	Paraxial mesoderm/Somites
ATP2B1	1.85567277437986e-62	0.610696	0.977	0.897	4.84330594113144e-58	Paraxial mesoderm/Somites
PGM2L1	2.29125945335683e-62	0.585684	0.632	0.347	5.98018717326132e-58	Paraxial mesoderm/Somites
LTBP11	8.57843645834505e-62	0.490813	0.747	0.444	2.23897191562806e-57	Paraxial mesoderm/Somites
ESYT2	9.19701919625332e-62	0.377997	0.432	0.16	2.40042201022212e-57	Paraxial mesoderm/Somites
GSN	6.06159892567352e-61	0.550114	0.807	0.549	1.58207731960079e-56	Paraxial mesoderm/Somites
DMKN2	6.33761092010514e-61	0.526358	0.864	0.601	1.65411645014744e-56	Paraxial mesoderm/Somites
ARID3A	1.49700159183358e-60	0.556025	0.899	0.751	3.90717415468565e-56	Paraxial mesoderm/Somites
ELF1	3.4899218933286e-60	0.361638	0.449	0.173	9.10869614158763e-56	Paraxial mesoderm/Somites
HES4	2.59374358551553e-59	0.33037	0.333	0.101	6.76967075819554e-55	Paraxial mesoderm/Somites
TPD52L1	5.41052144808764e-59	0.421392	0.558	0.258	1.41214609795087e-54	Paraxial mesoderm/Somites
LRRTM1	6.67630443839967e-59	0.270563	0.255	0.064	1.74251545842231e-54	Paraxial mesoderm/Somites
RCAN3	2.08842048724259e-58	0.266728	0.319	0.094	5.45077747170316e-54	Paraxial mesoderm/Somites
CADM11	3.49526282029512e-58	0.611923	0.918	0.736	9.12263596097026e-54	Paraxial mesoderm/Somites
NPC21	3.72846137507313e-58	0.477355	0.981	0.914	9.73128418894088e-54	Paraxial mesoderm/Somites
PAPOLA	4.65166842593408e-58	0.546858	0.938	0.803	1.21408545916879e-53	Paraxial mesoderm/Somites
IQGAP1	1.05331774887247e-57	0.471742	0.642	0.354	2.74915932455714e-53	Paraxial mesoderm/Somites
F11R1	3.07243603204321e-57	0.333064	0.467	0.184	8.01905804363279e-53	Paraxial mesoderm/Somites
SLC39A8	3.35970787101001e-57	0.452088	0.432	0.174	8.76883754333614e-53	Paraxial mesoderm/Somites
UTRN1	7.23567920851232e-56	0.498442	0.667	0.37	1.88851227342172e-51	Paraxial mesoderm/Somites
RGL2	1.61356403356622e-55	0.408536	0.57	0.277	4.21140212760782e-51	Paraxial mesoderm/Somites
AKTIP	2.24289050948449e-55	0.333135	0.424	0.162	5.85394422975451e-51	Paraxial mesoderm/Somites
CAMK2N11	2.69039115098654e-55	0.637673	0.782	0.543	7.02192090407486e-51	Paraxial mesoderm/Somites
CITED22	3.56939131031469e-55	0.572943	0.874	0.667	9.31611131992133e-51	Paraxial mesoderm/Somites
TNFRSF12A1	4.46185546550268e-55	0.457467	0.535	0.241	1.1645442764962e-50	Paraxial mesoderm/Somites
SDC4	5.71015139925947e-55	0.461969	0.638	0.339	1.49034951520672e-50	Paraxial mesoderm/Somites
FREM21	5.67819757708653e-54	0.452344	0.72	0.382	1.48200956761958e-49	Paraxial mesoderm/Somites
SCARA3	7.67778658463416e-54	0.322669	0.416	0.163	2.00390229858952e-49	Paraxial mesoderm/Somites
SMS	7.68805710189667e-54	0.574169	0.914	0.789	2.00658290359503e-49	Paraxial mesoderm/Somites
PYGL1	1.71447088385378e-53	0.393143	0.617	0.314	4.47476900685837e-49	Paraxial mesoderm/Somites
NQO11	2.15074301208279e-53	0.760808	0.8	0.603	5.61343926153608e-49	Paraxial mesoderm/Somites
WSB11	2.42608001798918e-53	0.52913	0.947	0.868	6.33206884695176e-49	Paraxial mesoderm/Somites
HLA-C1	4.38141099764501e-53	0.538399	0.907	0.754	1.14354827038535e-48	Paraxial mesoderm/Somites
IRX23	5.48630613480443e-53	0.563243	0.852	0.612	1.43192590118396e-48	Paraxial mesoderm/Somites
CAP1	3.7173892236994e-52	0.506111	0.947	0.881	9.70238587385544e-48	Paraxial mesoderm/Somites
ANXA111	6.89850953635058e-52	0.407198	0.648	0.338	1.8005109889875e-47	Paraxial mesoderm/Somites
RALB	1.24411785718568e-51	0.444909	0.57	0.294	3.24714760725461e-47	Paraxial mesoderm/Somites
TES1	2.30471524400091e-51	0.321523	0.465	0.19	6.01530678684237e-47	Paraxial mesoderm/Somites
EPB41L3	3.86819301055613e-51	0.298617	0.364	0.126	1.00959837575515e-46	Paraxial mesoderm/Somites
GGH	3.98972213436095e-51	0.506671	0.774	0.562	1.04131747706821e-46	Paraxial mesoderm/Somites
IER2	5.12169723843028e-51	0.571293	0.885	0.69	1.3367629792303e-46	Paraxial mesoderm/Somites
ID12	8.37838169180161e-51	0.766638	0.955	0.805	2.18675762156022e-46	Paraxial mesoderm/Somites
MALAT1	9.48316530893726e-51	0.510046	1	1	2.47510614563262e-46	Paraxial mesoderm/Somites
NAGK	3.61933230346792e-50	0.470282	0.716	0.472	9.44645731205127e-46	Paraxial mesoderm/Somites
ARHGEF191	7.39901331467277e-50	0.342887	0.512	0.237	1.93114247512959e-45	Paraxial mesoderm/Somites
KHDRBS31	8.7489135768917e-50	0.458772	0.763	0.506	2.28346644356873e-45	Paraxial mesoderm/Somites
LLGL21	9.83202968168446e-50	0.291314	0.399	0.151	2.56615974691964e-45	Paraxial mesoderm/Somites
GALNT12	3.78103294969242e-49	0.29659	0.372	0.141	9.86849599869723e-45	Paraxial mesoderm/Somites
FAM89A1	3.81772291868003e-49	0.391915	0.706	0.367	9.96425681775487e-45	Paraxial mesoderm/Somites
DSG2	6.04551995784509e-49	0.352656	0.63	0.329	1.57788070899757e-44	Paraxial mesoderm/Somites
LRRC1	6.26823083909586e-49	0.303524	0.352	0.125	1.63600824900402e-44	Paraxial mesoderm/Somites
ARRDC1	1.1644241180857e-48	0.28929	0.391	0.15	3.03914694820367e-44	Paraxial mesoderm/Somites
SRP14	3.54428643241436e-48	0.315897	0.998	0.997	9.25058758860147e-44	Paraxial mesoderm/Somites
CNTNAP2	5.44188763537587e-48	0.921593	0.854	0.683	1.4203326728331e-43	Paraxial mesoderm/Somites
MARVELD21	3.76925340011915e-47	0.283683	0.412	0.164	9.83775137431099e-43	Paraxial mesoderm/Somites
GNG4	4.98284109035695e-47	0.313802	0.379	0.148	1.30052152458316e-42	Paraxial mesoderm/Somites
PLA2G16	7.81976698078235e-47	0.300371	0.337	0.122	2.04095918198419e-42	Paraxial mesoderm/Somites
C6orf141	1.1628533473579e-46	0.310721	0.385	0.153	3.03504723660411e-42	Paraxial mesoderm/Somites
CD47	1.76781560106978e-46	0.45221	0.621	0.357	4.61399871879211e-42	Paraxial mesoderm/Somites
TUSC31	6.85874672932471e-46	0.509836	0.868	0.744	1.79013289635375e-41	Paraxial mesoderm/Somites
PIEZO2	1.26590096943742e-45	0.332224	0.35	0.131	3.30400153023166e-41	Paraxial mesoderm/Somites
SYNGR21	1.56181937497264e-45	0.338605	0.539	0.269	4.0763485686786e-41	Paraxial mesoderm/Somites
CARHSP11	1.76773316538261e-45	0.470293	0.971	0.926	4.6137835616486e-41	Paraxial mesoderm/Somites
ZFHX42	3.52802257694022e-45	0.509792	0.784	0.52	9.20813892581398e-41	Paraxial mesoderm/Somites
EFNA11	8.25404810632321e-45	0.330776	0.5	0.224	2.15430655575036e-40	Paraxial mesoderm/Somites
TEAD3	1.31566220936432e-44	0.338818	0.525	0.259	3.43387836644088e-40	Paraxial mesoderm/Somites
BID	3.52982035289975e-44	0.431016	0.767	0.522	9.21283112106835e-40	Paraxial mesoderm/Somites
ADAMTS19	1.18795966343555e-43	0.382216	0.438	0.195	3.10057472156679e-39	Paraxial mesoderm/Somites
RASSF8	1.69221938463238e-43	0.437073	0.547	0.3	4.41669259389051e-39	Paraxial mesoderm/Somites
GCA	1.96233986356172e-43	0.330298	0.514	0.255	5.12170704389609e-39	Paraxial mesoderm/Somites
ALCAM	2.83393096674855e-43	0.294865	0.447	0.197	7.39655982321372e-39	Paraxial mesoderm/Somites
ARMCX3	3.17436019557327e-43	0.487286	0.811	0.617	8.28508011044623e-39	Paraxial mesoderm/Somites
TRAF41	3.27593621733767e-43	0.438711	0.831	0.663	8.55019352725132e-39	Paraxial mesoderm/Somites
TCF7L11	3.8237666631225e-43	0.454238	0.751	0.529	9.98003099074972e-39	Paraxial mesoderm/Somites
NCOA2	6.50285149160651e-43	0.337341	0.43	0.192	1.6972442393093e-38	Paraxial mesoderm/Somites
BMF	1.80965967417779e-42	0.260505	0.35	0.132	4.72321174960404e-38	Paraxial mesoderm/Somites
APOE1	2.45306682793864e-42	0.396987	1	0.996	6.40250442091985e-38	Paraxial mesoderm/Somites
ATOX11	6.79807458495575e-42	0.380596	0.981	0.949	1.77429746667345e-37	Paraxial mesoderm/Somites
MYO61	1.08857399376859e-41	0.367032	0.591	0.316	2.84117812373601e-37	Paraxial mesoderm/Somites
ANK3	2.56591025471469e-41	0.35522	0.663	0.388	6.69702576480533e-37	Paraxial mesoderm/Somites
TSPAN21	4.23417275625057e-41	0.278856	0.35	0.138	1.1051190893814e-36	Paraxial mesoderm/Somites
PAWR	7.05234091192922e-41	0.459429	0.778	0.592	1.84066097801353e-36	Paraxial mesoderm/Somites
TFAP2A2	8.79005165258661e-41	0.448416	0.918	0.755	2.2942034813251e-36	Paraxial mesoderm/Somites
SSBP2	1.16940248373376e-40	0.437107	0.825	0.67	3.05214048254511e-36	Paraxial mesoderm/Somites
SHB	1.67479010296226e-40	0.282899	0.342	0.137	4.3712021687315e-36	Paraxial mesoderm/Somites
MIEN1	2.61396930708648e-40	0.401008	0.84	0.656	6.8224598914957e-36	Paraxial mesoderm/Somites
ACTB	3.51064794274717e-40	0.294462	1	0.999	9.1627911305701e-36	Paraxial mesoderm/Somites
YPEL3	5.26932948295194e-40	0.367276	0.714	0.459	1.37529499505046e-35	Paraxial mesoderm/Somites
ARSD	7.03454152835397e-40	0.292554	0.401	0.175	1.83601533890039e-35	Paraxial mesoderm/Somites
APP1	7.9414415580626e-40	0.523343	0.924	0.857	2.07271624665434e-35	Paraxial mesoderm/Somites
CXADR1	9.45092562700861e-40	0.45828	0.901	0.725	2.46669158864925e-35	Paraxial mesoderm/Somites
DDAH21	1.21976412655121e-39	0.387594	0.971	0.947	3.18358437029866e-35	Paraxial mesoderm/Somites
MAD2L21	3.63035462522523e-39	0.455479	0.928	0.841	9.47522557183786e-35	Paraxial mesoderm/Somites
SYDE2	4.83048018960527e-39	0.256233	0.35	0.139	1.26075532948698e-34	Paraxial mesoderm/Somites
ZFYVE21	4.93427254904433e-39	0.392162	0.72	0.51	1.28784513530057e-34	Paraxial mesoderm/Somites
DST1	5.50341894494017e-39	0.49138	0.677	0.441	1.43639234462938e-34	Paraxial mesoderm/Somites
CPNE3	1.98419683956564e-38	0.421327	0.8	0.59	5.17875375126633e-34	Paraxial mesoderm/Somites
EEA1	4.99190226603184e-38	0.341951	0.498	0.26	1.30288649143431e-33	Paraxial mesoderm/Somites
CTNNA1	6.59630176696768e-38	0.429801	0.858	0.741	1.72163476117856e-33	Paraxial mesoderm/Somites
WLS1	8.11423624357616e-38	0.484348	0.856	0.674	2.11781565957338e-33	Paraxial mesoderm/Somites
H2AFJ	9.93924218900107e-38	0.429407	0.889	0.728	2.59414221132928e-33	Paraxial mesoderm/Somites
CMTM8	1.13417114144562e-37	0.275388	0.399	0.181	2.96018667917306e-33	Paraxial mesoderm/Somites
HSBP1	2.55582238606992e-37	0.304947	0.992	0.99	6.6706964276425e-33	Paraxial mesoderm/Somites
CAPN11	4.78457262437456e-37	0.356277	0.601	0.356	1.24877345496176e-32	Paraxial mesoderm/Somites
IGFBP3	8.7193881748801e-37	0.263815	0.342	0.133	2.27576031364371e-32	Paraxial mesoderm/Somites
STXBP2	9.46073880724638e-37	0.316586	0.508	0.27	2.4692528286913e-32	Paraxial mesoderm/Somites
PEG31	2.04615848941065e-36	0.57588	0.885	0.731	5.34047365736179e-32	Paraxial mesoderm/Somites
RNASET2	4.06259766789965e-36	0.327442	0.576	0.327	1.06033799132181e-31	Paraxial mesoderm/Somites
C5orf382	5.26361277813202e-36	0.314191	0.523	0.276	1.37380293509246e-31	Paraxial mesoderm/Somites
STK26	5.74937121420103e-36	0.487083	0.833	0.715	1.50058588690647e-31	Paraxial mesoderm/Somites
YWHAZ	9.96448481666155e-36	0.361142	0.984	0.958	2.60073053714867e-31	Paraxial mesoderm/Somites
LRRN11	2.24440397897164e-35	0.297013	0.549	0.313	5.85789438511599e-31	Paraxial mesoderm/Somites
MDFI	1.03081844316711e-34	0.435285	0.879	0.729	2.69043613666616e-30	Paraxial mesoderm/Somites
BZW2	1.16205111207554e-34	0.461222	0.889	0.815	3.03295340251715e-30	Paraxial mesoderm/Somites
DDIT4	1.59557586739292e-34	0.475903	0.846	0.66	4.16445301389553e-30	Paraxial mesoderm/Somites
ANXA51	2.26956446257481e-34	0.355515	0.949	0.885	5.92356324732024e-30	Paraxial mesoderm/Somites
NR2F6	3.66065725670675e-34	0.359705	0.949	0.874	9.55431544000463e-30	Paraxial mesoderm/Somites
PPDPF	5.58832031391488e-34	0.335649	0.984	0.961	1.45855160193178e-29	Paraxial mesoderm/Somites
MBD2	1.18917295178325e-33	0.363705	0.611	0.387	3.10374140415428e-29	Paraxial mesoderm/Somites
MYL9	2.55005969680018e-33	0.456479	0.92	0.817	6.65565580864847e-29	Paraxial mesoderm/Somites
NFKBIA	3.45396579131668e-33	0.362009	0.65	0.419	9.01485071533654e-29	Paraxial mesoderm/Somites
ENC12	3.98189213298847e-33	0.518647	0.786	0.573	1.03927384670999e-28	Paraxial mesoderm/Somites
MMD1	4.69050143699249e-33	0.556213	0.837	0.693	1.22422087505504e-28	Paraxial mesoderm/Somites
PLXDC2	2.43714541267878e-32	0.281024	0.473	0.244	6.36094952709163e-28	Paraxial mesoderm/Somites
HEBP1	4.77767799927997e-32	0.537708	0.708	0.503	1.24697395781207e-27	Paraxial mesoderm/Somites
NAV2	5.08395441860628e-32	0.274831	0.521	0.29	1.32691210325624e-27	Paraxial mesoderm/Somites
TSC22D4	5.54358298768796e-32	0.282967	0.498	0.276	1.44687515978656e-27	Paraxial mesoderm/Somites
SMIM14	9.55011976003174e-32	0.348601	0.605	0.375	2.49258125736828e-27	Paraxial mesoderm/Somites
ERRFI1	1.29262145949496e-31	0.299454	0.44	0.228	3.37374200928185e-27	Paraxial mesoderm/Somites
CAMK2D	1.92772982597824e-31	0.366561	0.461	0.253	5.0313748458032e-27	Paraxial mesoderm/Somites
TMED3	2.06962668196741e-31	0.449241	0.772	0.616	5.40172563993494e-27	Paraxial mesoderm/Somites
RAB11A	2.13517763108484e-31	0.334764	0.944	0.878	5.57281361713143e-27	Paraxial mesoderm/Somites
ZNRF2	2.61591525355569e-31	0.253807	0.422	0.213	6.82753881178036e-27	Paraxial mesoderm/Somites
UGP21	3.64066111683786e-31	0.393687	0.794	0.63	9.5021255149468e-27	Paraxial mesoderm/Somites
ABHD12	4.39611430411534e-31	0.328776	0.611	0.396	1.1473858333741e-26	Paraxial mesoderm/Somites
NOTCH3	4.93116531935365e-31	0.303953	0.564	0.345	1.2870341483513e-26	Paraxial mesoderm/Somites
RELL1	5.24214729968106e-31	0.320242	0.424	0.217	1.36820044521676e-26	Paraxial mesoderm/Somites
MFAP2	7.30733314109496e-31	0.382016	0.955	0.894	1.90721394982578e-26	Paraxial mesoderm/Somites
PDCD2	8.21454212732359e-31	0.3825	0.858	0.773	2.14399549523146e-26	Paraxial mesoderm/Somites
CTNNBIP1	9.89822377282124e-31	0.620041	0.796	0.691	2.58343640470634e-26	Paraxial mesoderm/Somites
ITPRID2	1.28856279106695e-30	0.253098	0.403	0.197	3.36314888468475e-26	Paraxial mesoderm/Somites
TCN2	1.33892890475223e-30	0.398039	0.64	0.434	3.49460444140333e-26	Paraxial mesoderm/Somites
GATA31	2.04452488441237e-30	0.295729	0.44	0.218	5.33620994831628e-26	Paraxial mesoderm/Somites
SLC7A112	3.53814579010464e-30	0.446687	0.566	0.358	9.23456051217312e-26	Paraxial mesoderm/Somites
APLP21	4.08858006467325e-30	0.470269	0.979	0.93	1.06711939687972e-25	Paraxial mesoderm/Somites
ARPC5	5.53315796255169e-30	0.333154	0.934	0.882	1.44415422822599e-25	Paraxial mesoderm/Somites
MAN1A2	9.22592891194976e-30	0.418061	0.584	0.384	2.40796744601889e-25	Paraxial mesoderm/Somites
PATZ11	1.355455827626e-29	0.310436	0.685	0.475	3.53773971010385e-25	Paraxial mesoderm/Somites
RAB1A	1.81497991356549e-29	0.347293	0.881	0.777	4.73709757440593e-25	Paraxial mesoderm/Somites
CAPG1	1.99337484264198e-29	0.278453	0.498	0.273	5.20270833929557e-25	Paraxial mesoderm/Somites
GLDC	2.11359643036868e-29	0.254416	0.294	0.127	5.51648668326225e-25	Paraxial mesoderm/Somites
TRIP6	2.57289766742265e-29	0.339636	0.749	0.563	6.71526291197313e-25	Paraxial mesoderm/Somites
LAPTM4A	4.39460901554031e-29	0.356922	0.975	0.968	1.14699295305602e-24	Paraxial mesoderm/Somites
SLC3A22	7.22197451698444e-29	0.395031	0.905	0.807	1.88493534893294e-24	Paraxial mesoderm/Somites
OCIAD21	7.90712618155333e-29	0.35609	0.874	0.743	2.06375993338542e-24	Paraxial mesoderm/Somites
BCAM1	5.10772526949867e-28	0.257644	0.514	0.298	1.33311629533915e-23	Paraxial mesoderm/Somites
WEE1	5.13711517882987e-28	0.351314	0.65	0.454	1.3407870616746e-23	Paraxial mesoderm/Somites
MAF	6.48834059671055e-28	0.347352	0.553	0.343	1.69345689574145e-23	Paraxial mesoderm/Somites
TMBIM6	2.09737536715951e-27	0.26212	0.979	0.976	5.47414970828631e-23	Paraxial mesoderm/Somites
SYNGR1	2.50712012032623e-27	0.331943	0.724	0.534	6.54358351405146e-23	Paraxial mesoderm/Somites
MGST3	5.4016441302722e-27	0.26424	0.981	0.94	1.40982911800104e-22	Paraxial mesoderm/Somites
FNBP1L1	9.98108063747528e-27	0.366842	0.724	0.541	2.60506204638105e-22	Paraxial mesoderm/Somites
SORT1	1.13710619234215e-26	0.296979	0.422	0.226	2.967847162013e-22	Paraxial mesoderm/Somites
NR2F21	1.14577881095797e-26	0.488157	0.737	0.562	2.99048269660031e-22	Paraxial mesoderm/Somites
KDM5B	1.14751624848133e-26	0.38745	0.844	0.737	2.99501740853628e-22	Paraxial mesoderm/Somites
MCUB1	1.29302677267071e-26	0.303403	0.442	0.249	3.37479987667054e-22	Paraxial mesoderm/Somites
CHMP2B	1.61545241428372e-26	0.390017	0.749	0.598	4.2163308012805e-22	Paraxial mesoderm/Somites
WDR1	1.95236775843844e-26	0.326478	0.844	0.727	5.09567984952432e-22	Paraxial mesoderm/Somites
ACAA21	2.02739072864558e-26	0.455906	0.844	0.743	5.29148980176495e-22	Paraxial mesoderm/Somites
CASK	3.26061269959476e-26	0.27301	0.494	0.3	8.51019914594233e-22	Paraxial mesoderm/Somites
PXN1	3.55660323896217e-26	0.267016	0.547	0.338	9.28273445369127e-22	Paraxial mesoderm/Somites
FTL1	3.7079908064068e-26	0.408451	1	0.999	9.67785600472175e-22	Paraxial mesoderm/Somites
ARPC3	4.44989349804686e-26	0.276749	0.975	0.965	1.16142220299023e-21	Paraxial mesoderm/Somites
PAK1	4.59975159452718e-26	0.285023	0.57	0.37	1.20053516617159e-21	Paraxial mesoderm/Somites
TRIP10	4.91295453295096e-26	0.255917	0.469	0.269	1.2822811331002e-21	Paraxial mesoderm/Somites
RAB11FIP1	5.9381781802983e-26	0.278919	0.537	0.335	1.54986450505786e-21	Paraxial mesoderm/Somites
MAP1LC3A	8.72684315011051e-26	0.262597	0.506	0.298	2.27770606217884e-21	Paraxial mesoderm/Somites
CTNND11	2.81678274628431e-25	0.297521	0.613	0.406	7.35180296780204e-21	Paraxial mesoderm/Somites
ZDHHC121	3.50648928822139e-25	0.293178	0.673	0.477	9.15193704225782e-21	Paraxial mesoderm/Somites
NT5C21	5.35053700874812e-25	0.298996	0.551	0.355	1.39649015928326e-20	Paraxial mesoderm/Somites
REEP5	1.24277305903676e-24	0.338079	0.726	0.574	3.24363768408595e-20	Paraxial mesoderm/Somites
SYNE41	2.50023020140607e-24	0.275202	0.506	0.31	6.52560082566985e-20	Paraxial mesoderm/Somites
SOX111	6.11928287170075e-24	0.388576	0.922	0.814	1.5971328295139e-19	Paraxial mesoderm/Somites
JUP	7.49461139365238e-24	0.266012	0.64	0.438	1.95609357374327e-19	Paraxial mesoderm/Somites
LPCAT1	1.27262456454407e-23	0.307877	0.634	0.457	3.32155011346001e-19	Paraxial mesoderm/Somites
CREB3L2	2.69651848420634e-23	0.280296	0.496	0.303	7.03791324377854e-19	Paraxial mesoderm/Somites
IGSF3	3.11828749187373e-23	0.253464	0.484	0.293	8.13873035379043e-19	Paraxial mesoderm/Somites
ANKRD12	1.03335785217275e-22	0.336614	0.591	0.422	2.69706399417088e-18	Paraxial mesoderm/Somites
ATP6V0B	2.55086893270764e-22	0.291069	0.949	0.93	6.65776791436695e-18	Paraxial mesoderm/Somites
TYRO3	3.60677643399267e-22	0.301185	0.584	0.414	9.41368649272088e-18	Paraxial mesoderm/Somites
ARL4A	4.6945528532442e-22	0.319121	0.523	0.344	1.22527829469674e-17	Paraxial mesoderm/Somites
HRAS	4.89414878035206e-22	0.311272	0.844	0.758	1.27737283167189e-17	Paraxial mesoderm/Somites
DAP3	5.36496939110933e-22	0.299282	0.685	0.523	1.40025701107953e-17	Paraxial mesoderm/Somites
TSPAN5	5.89676889579719e-22	0.318195	0.72	0.576	1.53905668180307e-17	Paraxial mesoderm/Somites
ASPH	5.97709039104885e-22	0.310162	0.642	0.473	1.56002059206375e-17	Paraxial mesoderm/Somites
MAN2A1	7.45983411549916e-22	0.272126	0.488	0.307	1.94701670414528e-17	Paraxial mesoderm/Somites
VAT1	1.3938259140797e-21	0.278607	0.809	0.691	3.63788563574801e-17	Paraxial mesoderm/Somites
CPE1	1.55046620621299e-21	0.334934	0.934	0.85	4.0467167982159e-17	Paraxial mesoderm/Somites
FKBP1A	2.73405956055961e-21	0.272978	0.973	0.953	7.13589545306059e-17	Paraxial mesoderm/Somites
SVIP1	3.18288120966464e-21	0.328373	0.525	0.348	8.3073199572247e-17	Paraxial mesoderm/Somites
TNS3	5.95572369514776e-21	0.258248	0.481	0.309	1.55444388443357e-16	Paraxial mesoderm/Somites
TMEM159	1.34138521196339e-20	0.263859	0.453	0.279	3.50101540322444e-16	Paraxial mesoderm/Somites
PPP3CA	1.39792518355784e-20	0.295729	0.537	0.368	3.64858472908596e-16	Paraxial mesoderm/Somites
FTH1P10	1.84436086498624e-20	0.315342	0.782	0.673	4.81378185761407e-16	Paraxial mesoderm/Somites
VGLL4	1.90395559599838e-20	0.277808	0.854	0.749	4.96932410555577e-16	Paraxial mesoderm/Somites
AIF1L1	2.65752294265164e-20	0.297775	0.837	0.727	6.93613488032079e-16	Paraxial mesoderm/Somites
LYPLA21	3.82123855711856e-20	0.308301	0.846	0.766	9.97343263407943e-16	Paraxial mesoderm/Somites
RNF11	5.76603368557475e-20	0.27324	0.488	0.319	1.50493479193501e-15	Paraxial mesoderm/Somites
ORMDL3	8.50542421004949e-20	0.267634	0.537	0.375	2.21991571882292e-15	Paraxial mesoderm/Somites
TMEM147	9.27134281867358e-20	0.313335	0.944	0.923	2.4198204756738e-15	Paraxial mesoderm/Somites
CERS4	1.22080813338066e-19	0.25229	0.621	0.453	3.18630922812352e-15	Paraxial mesoderm/Somites
HK1	1.68835615007978e-19	0.293615	0.58	0.419	4.40660955170823e-15	Paraxial mesoderm/Somites
RAB7A	1.76968378697859e-19	0.270548	0.815	0.691	4.61887468401412e-15	Paraxial mesoderm/Somites
PHGDH1	1.84444668542865e-19	0.297806	0.981	0.936	4.81400584896878e-15	Paraxial mesoderm/Somites
BTG1	6.85150064104113e-19	0.277749	0.912	0.857	1.78824166731173e-14	Paraxial mesoderm/Somites
USP47	6.87754799925964e-19	0.295867	0.706	0.571	1.79504002780676e-14	Paraxial mesoderm/Somites
CTNNB1	8.57144492357129e-19	0.270371	0.924	0.876	2.23714712505211e-14	Paraxial mesoderm/Somites
UBXN41	1.01500637402398e-18	0.262597	0.944	0.904	2.6491666362026e-14	Paraxial mesoderm/Somites
LMAN11	2.92553325532312e-18	0.314094	0.868	0.801	7.63564179639334e-14	Paraxial mesoderm/Somites
PCDH7	3.74775395156115e-18	0.310009	0.638	0.47	9.7816378135746e-14	Paraxial mesoderm/Somites
ROR2	3.80206476122205e-18	0.250728	0.422	0.262	9.92338902678954e-14	Paraxial mesoderm/Somites
LPP	5.74128960853229e-18	0.256325	0.584	0.424	1.49847658782693e-13	Paraxial mesoderm/Somites
AFDN	9.58808743942238e-18	0.318899	0.805	0.7	2.50249082168924e-13	Paraxial mesoderm/Somites
DERA	1.61493007945285e-17	0.253241	0.743	0.607	4.21496750737194e-13	Paraxial mesoderm/Somites
NRIP11	1.7147273837104e-17	0.345073	0.667	0.526	4.47543847148413e-13	Paraxial mesoderm/Somites
OSBPL8	1.8691420379319e-17	0.308906	0.718	0.586	4.87846071900225e-13	Paraxial mesoderm/Somites
PDCD4	2.16188178888373e-17	0.294971	0.66	0.506	5.64251146898655e-13	Paraxial mesoderm/Somites
REEP3	2.92425596893009e-17	0.253143	0.572	0.426	7.63230807890752e-13	Paraxial mesoderm/Somites
JUND	3.63067651169296e-17	0.253593	0.94	0.871	9.47606569551864e-13	Paraxial mesoderm/Somites
CLINT1	4.45994653186529e-17	0.282861	0.745	0.64	1.16404604481684e-12	Paraxial mesoderm/Somites
SUCLG1	4.65970053605041e-17	0.294419	0.8	0.725	1.21618183990916e-12	Paraxial mesoderm/Somites
ACAA1	1.02178267663843e-16	0.258032	0.603	0.453	2.6668527860263e-12	Paraxial mesoderm/Somites
SMARCD2	1.34272575521594e-16	0.270304	0.648	0.495	3.5045142211136e-12	Paraxial mesoderm/Somites
ITGB1	1.4692455787594e-16	0.26361	0.891	0.83	3.83473096056202e-12	Paraxial mesoderm/Somites
RALA	5.69963139365998e-16	0.274325	0.837	0.752	1.48760379374525e-11	Paraxial mesoderm/Somites
DAAM1	6.49649312435655e-16	0.320823	0.751	0.631	1.69558470545706e-11	Paraxial mesoderm/Somites
TMEM205	1.06205097503769e-15	0.254076	0.772	0.649	2.77195304484836e-11	Paraxial mesoderm/Somites
TAGLN	1.24526263592624e-15	0.412555	0.362	0.219	3.2501354797675e-11	Paraxial mesoderm/Somites
SESN3	1.4306096995059e-15	0.331728	0.671	0.53	3.73389131571041e-11	Paraxial mesoderm/Somites
ACTR2	5.68764865239985e-15	0.26368	0.879	0.825	1.48447629827636e-10	Paraxial mesoderm/Somites
CPVL	3.54043049594471e-14	0.260774	0.65	0.512	9.2405235944157e-10	Paraxial mesoderm/Somites
CCDC71L1	3.85716936982239e-14	0.279674	0.498	0.365	1.00672120552364e-09	Paraxial mesoderm/Somites
FKBP4	6.49492210839607e-14	0.262973	0.728	0.613	1.69517467029138e-09	Paraxial mesoderm/Somites
GOLGA4	1.31867669521906e-13	0.33168	0.714	0.601	3.44174617452174e-09	Paraxial mesoderm/Somites
FGFR12	1.65136298407182e-13	0.288402	0.807	0.717	4.31005738842744e-09	Paraxial mesoderm/Somites
ATP6V1D	2.85128076982716e-13	0.26248	0.833	0.755	7.44184280924888e-09	Paraxial mesoderm/Somites
CDV32	1.02001498616764e-12	0.342522	0.916	0.87	2.66223911389754e-08	Paraxial mesoderm/Somites
MYH9	2.75431352256392e-12	0.257117	0.685	0.574	7.18875829389183e-08	Paraxial mesoderm/Somites
SYNE21	2.8382459889865e-11	0.273833	0.749	0.657	7.40782203125477e-07	Paraxial mesoderm/Somites
SNX2	9.7732049693087e-11	0.255032	0.815	0.767	2.55080649698957e-06	Paraxial mesoderm/Somites
GOLGB1	3.63037817423432e-10	0.261458	0.698	0.588	9.47528703475156e-06	Paraxial mesoderm/Somites
NPY	4.10823361390562e-09	0.294629	0.272	0.167	0.000107225	Paraxial mesoderm/Somites
ARMCX2	1.07493137583935e-08	0.262819	0.745	0.708	0.000280557	Paraxial mesoderm/Somites
ARL6IP11	1.27959149069542e-06	0.264947	0.916	0.897	0.0333973	Paraxial mesoderm/Somites
CLU3	0.000328794	0.290592	0.811	0.75	1	Paraxial mesoderm/Somites
BEX1	0.00207615	0.296861	0.71	0.854	1	Paraxial mesoderm/Somites
FEZF11	0.00783268	0.315847	0.377	0.345	1	Paraxial mesoderm/Somites
ACTC1	0	3.8347	0.977	0.514	0	Cardiac myocytes
TNNI1	0	3.11486	0.884	0.237	0	Cardiac myocytes
TMEM88	0	2.73186	0.954	0.431	0	Cardiac myocytes
COL1A1	0	2.6751	0.98	0.398	0	Cardiac myocytes
TPM1	0	2.65788	1	0.954	0	Cardiac myocytes
RGS5	0	2.64912	0.913	0.317	0	Cardiac myocytes
COL3A1	0	2.60631	0.95	0.197	0	Cardiac myocytes
COL6A2	0	2.59582	0.949	0.286	0	Cardiac myocytes
TNNT2	0	2.51738	0.83	0.147	0	Cardiac myocytes
COL6A1	0	2.51121	0.963	0.33	0	Cardiac myocytes
HAND1	0	2.4325	0.985	0.28	0	Cardiac myocytes
PMP22	0	2.3347	0.904	0.308	0	Cardiac myocytes
FN1	0	2.28703	0.908	0.397	0	Cardiac myocytes
S100A10	0	2.21003	0.831	0.459	0	Cardiac myocytes
PRRX1	0	2.20392	0.909	0.16	0	Cardiac myocytes
BAMBI	0	2.07853	0.947	0.351	0	Cardiac myocytes
SPARC	0	1.90805	0.984	0.781	0	Cardiac myocytes
CTSV1	0	1.864	0.924	0.524	0	Cardiac myocytes
CYB5A1	0	1.86231	0.864	0.511	0	Cardiac myocytes
TECRL	0	1.78466	0.48	0.042	0	Cardiac myocytes
CSRP2	0	1.74482	0.961	0.958	0	Cardiac myocytes
NPY1	0	1.70899	0.477	0.117	0	Cardiac myocytes
HTRA1	0	1.68307	0.893	0.282	0	Cardiac myocytes
ACTA2	0	1.60464	0.588	0.147	0	Cardiac myocytes
MYL91	0	1.58654	0.948	0.8	0	Cardiac myocytes
VIM	0	1.54084	0.999	0.969	0	Cardiac myocytes
DOK4	0	1.52201	0.886	0.328	0	Cardiac myocytes
COL1A2	0	1.49474	0.886	0.582	0	Cardiac myocytes
NKX2-5	0	1.47959	0.737	0.137	0	Cardiac myocytes
KRT192	0	1.47955	0.976	0.781	0	Cardiac myocytes
PLD3	0	1.45737	0.992	0.913	0	Cardiac myocytes
HAND2	0	1.43368	0.784	0.088	0	Cardiac myocytes
PPIC	0	1.41236	0.777	0.108	0	Cardiac myocytes
TMOD1	0	1.40747	0.702	0.087	0	Cardiac myocytes
COL18A1	0	1.38458	0.92	0.656	0	Cardiac myocytes
CALD1	0	1.38247	0.987	0.955	0	Cardiac myocytes
RGS4	0	1.36948	0.663	0.067	0	Cardiac myocytes
ITM2C	0	1.35814	0.959	0.842	0	Cardiac myocytes
TTN	0	1.34299	0.516	0.053	0	Cardiac myocytes
CD99	0	1.32096	0.982	0.894	0	Cardiac myocytes
OLFML3	0	1.30394	0.841	0.318	0	Cardiac myocytes
TMEM141	0	1.29706	0.901	0.57	0	Cardiac myocytes
SEPT7	0	1.29226	0.991	0.964	0	Cardiac myocytes
MALAT11	0	1.29139	1	1	0	Cardiac myocytes
MYL4	0	1.27604	0.501	0.097	0	Cardiac myocytes
CCDC3	0	1.26544	0.75	0.2	0	Cardiac myocytes
ITM2B	0	1.26346	0.978	0.931	0	Cardiac myocytes
MDK	0	1.25177	1	1	0	Cardiac myocytes
NCCRP1	0	1.22764	0.569	0.104	0	Cardiac myocytes
RBP11	0	1.20914	0.978	0.841	0	Cardiac myocytes
ZNF503	0	1.20618	0.779	0.287	0	Cardiac myocytes
CDK6	0	1.20005	0.769	0.314	0	Cardiac myocytes
DSP1	0	1.19465	0.814	0.433	0	Cardiac myocytes
CREG1	0	1.19355	0.851	0.525	0	Cardiac myocytes
ADAMTS1	0	1.18312	0.62	0.137	0	Cardiac myocytes
GPRC5C	0	1.16984	0.783	0.338	0	Cardiac myocytes
MGST31	0	1.14258	0.968	0.938	0	Cardiac myocytes
GUCY1A1	0	1.1411	0.626	0.086	0	Cardiac myocytes
NID2	0	1.14094	0.688	0.129	0	Cardiac myocytes
H2AFJ1	0	1.13243	0.895	0.707	0	Cardiac myocytes
IFITM3	0	1.13043	0.997	0.986	0	Cardiac myocytes
EPAS1	0	1.11295	0.693	0.137	0	Cardiac myocytes
COL6A3	0	1.10975	0.545	0.068	0	Cardiac myocytes
AC068587.4	0	1.10489	0.583	0.153	0	Cardiac myocytes
MYL7	0	1.09608	0.386	0.046	0	Cardiac myocytes
ATP2B11	0	1.08672	0.954	0.892	0	Cardiac myocytes
C4orf48	0	1.07877	0.974	0.947	0	Cardiac myocytes
TSC22D1	0	1.07651	0.958	0.878	0	Cardiac myocytes
RSPO2	0	1.05832	0.443	0.035	0	Cardiac myocytes
SOX41	0	1.05148	0.987	0.958	0	Cardiac myocytes
MMP2	0	1.04921	0.831	0.421	0	Cardiac myocytes
RELN	0	1.03515	0.589	0.073	0	Cardiac myocytes
PCOLCE	0	1.03511	0.61	0.184	0	Cardiac myocytes
TBX3	0	1.03314	0.599	0.11	0	Cardiac myocytes
NAALAD2	0	1.03158	0.651	0.223	0	Cardiac myocytes
APOE2	0	1.0288	0.998	0.995	0	Cardiac myocytes
CGNL1	0	1.02373	0.621	0.146	0	Cardiac myocytes
SELENOW	0	1.00825	0.997	0.993	0	Cardiac myocytes
TUBA1A	0	1.00781	0.997	0.997	0	Cardiac myocytes
MAGED2	0	1.00138	0.981	0.975	0	Cardiac myocytes
PPP1R14A	0	0.997991	0.557	0.157	0	Cardiac myocytes
B2M	0	0.99157	0.932	0.834	0	Cardiac myocytes
NRP1	0	0.9753	0.629	0.11	0	Cardiac myocytes
EFEMP2	0	0.967998	0.695	0.178	0	Cardiac myocytes
AES	0	0.967344	0.896	0.691	0	Cardiac myocytes
HAS2	0	0.95413	0.636	0.239	0	Cardiac myocytes
CACNA1D	0	0.909948	0.496	0.048	0	Cardiac myocytes
TENM4	0	0.903713	0.643	0.201	0	Cardiac myocytes
PLOD2	0	0.889764	0.597	0.167	0	Cardiac myocytes
COL5A1	0	0.860715	0.584	0.153	0	Cardiac myocytes
HAND2-AS1	0	0.854545	0.512	0.044	0	Cardiac myocytes
PPIB	0	0.84984	0.982	0.965	0	Cardiac myocytes
NEXN	0	0.829308	0.574	0.159	0	Cardiac myocytes
KDR	0	0.822619	0.469	0.087	0	Cardiac myocytes
MFAP4	0	0.786379	0.518	0.078	0	Cardiac myocytes
BEX3	0	0.779042	0.997	0.996	0	Cardiac myocytes
QPRT	0	0.760474	0.979	0.965	0	Cardiac myocytes
KCTD12	0	0.759716	0.493	0.113	0	Cardiac myocytes
RUNX1T1	0	0.742793	0.553	0.149	0	Cardiac myocytes
NDNF	0	0.728206	0.423	0.06	0	Cardiac myocytes
MYL61	0	0.726339	0.999	0.999	0	Cardiac myocytes
LRRN4	0	0.711782	0.484	0.073	0	Cardiac myocytes
TGFB2	0	0.710706	0.428	0.04	0	Cardiac myocytes
LINC02381	0	0.705605	0.375	0.058	0	Cardiac myocytes
FLRT2	0	0.704342	0.503	0.133	0	Cardiac myocytes
SYT10	0	0.702352	0.392	0.057	0	Cardiac myocytes
DSC3	0	0.695012	0.367	0.028	0	Cardiac myocytes
PRDX5	0	0.686379	0.993	0.985	0	Cardiac myocytes
LRP1B	0	0.644026	0.418	0.032	0	Cardiac myocytes
PGM5	0	0.63923	0.46	0.096	0	Cardiac myocytes
HOXB2	0	0.627668	0.386	0.05	0	Cardiac myocytes
GATA4	0	0.565331	0.366	0.024	0	Cardiac myocytes
DDR2	0	0.543575	0.334	0.039	0	Cardiac myocytes
LINC01116	0	0.525673	0.313	0.034	0	Cardiac myocytes
AC026688.2	0	0.496061	0.311	0.032	0	Cardiac myocytes
RIPOR2	0	0.486551	0.32	0.038	0	Cardiac myocytes
AC022168.1	0	0.463053	0.26	0.013	0	Cardiac myocytes
GATA6	0	0.425379	0.289	0.018	0	Cardiac myocytes
PLPPR4	0	0.375364	0.251	0.016	0	Cardiac myocytes
SHD	3.898230049959e-307	0.558165	0.367	0.059	1.0174380430393e-302	Cardiac myocytes
PKP2	6.88354398109206e-307	0.753643	0.582	0.189	1.79660497906503e-302	Cardiac myocytes
BNC2	3.50371438964724e-306	0.557028	0.375	0.063	9.14469455697931e-302	Cardiac myocytes
AC126773.2	3.50953584610156e-305	0.533202	0.392	0.072	9.15988855832507e-301	Cardiac myocytes
HEY1	1.26429027825093e-298	0.95421	0.58	0.202	3.29979762623494e-294	Cardiac myocytes
KCNIP4	2.33712845806226e-297	0.438161	0.275	0.028	6.09990527554251e-293	Cardiac myocytes
SERF2	1.50162899428882e-296	0.451623	0.999	0.998	3.91925167509383e-292	Cardiac myocytes
RERG	3.92983479014363e-294	0.449425	0.257	0.022	1.02568688022749e-289	Cardiac myocytes
LBH1	1.86238919967455e-289	0.835248	0.68	0.266	4.86083581115057e-285	Cardiac myocytes
PLSCR5	2.9436219247639e-289	0.462602	0.322	0.045	7.68285322363377e-285	Cardiac myocytes
HOXB-AS1	4.00614241383683e-289	0.516414	0.313	0.042	1.04560317001141e-284	Cardiac myocytes
LUM	1.87872333755145e-286	1.103	0.435	0.095	4.90346791100929e-282	Cardiac myocytes
CDKN1C	2.31456877617549e-286	1.32457	0.777	0.481	6.04102450581804e-282	Cardiac myocytes
KRT82	7.28504212632524e-285	0.980053	0.99	0.962	1.90139599497089e-280	Cardiac myocytes
CDH111	2.61455183881292e-282	0.975916	0.766	0.433	6.82398029930171e-278	Cardiac myocytes
RHOBTB31	3.15649789799652e-281	0.886917	0.79	0.461	8.23845951377092e-277	Cardiac myocytes
NDUFA4	1.02822361852955e-280	0.502633	0.998	0.997	2.68366364436213e-276	Cardiac myocytes
GRN	1.40853533431934e-279	0.854121	0.882	0.731	3.67627722257349e-275	Cardiac myocytes
LEPR	7.498180897907e-278	0.471998	0.319	0.047	1.95702521435373e-273	Cardiac myocytes
PROX1	3.18079921445214e-277	0.593876	0.4	0.086	8.30188594972008e-273	Cardiac myocytes
TMSB102	2.32926580801321e-276	0.590385	0.998	0.999	6.07938375891448e-272	Cardiac myocytes
PDE3A	3.11521337091012e-275	0.500565	0.378	0.074	8.13070689807542e-271	Cardiac myocytes
RALY	1.09143993712811e-273	0.760853	0.974	0.958	2.84865823590437e-269	Cardiac myocytes
MLLT3	2.71586970858311e-273	0.715232	0.523	0.172	7.08841993940193e-269	Cardiac myocytes
CTHRC1	3.18384022333534e-273	0.864313	0.54	0.174	8.30982298290524e-269	Cardiac myocytes
ADAMTS18	1.58375115844472e-272	0.492906	0.368	0.069	4.13359052354073e-268	Cardiac myocytes
FAM89A2	8.72678416115313e-271	0.857891	0.706	0.325	2.27769066606097e-266	Cardiac myocytes
ANXA6	4.16995100976023e-267	0.988688	0.747	0.489	1.08835721354742e-262	Cardiac myocytes
CRH	8.77713692279439e-266	0.938239	0.29	0.039	2.29083273684934e-261	Cardiac myocytes
ALPK2	5.40486531390569e-264	0.47931	0.338	0.059	1.41066984692939e-259	Cardiac myocytes
OST4	5.87940730159896e-263	0.653005	0.978	0.971	1.53452530571733e-258	Cardiac myocytes
MYLIP	8.61239761109633e-263	0.83006	0.616	0.266	2.24783577649614e-258	Cardiac myocytes
GADD45G	9.24449365619924e-263	0.627596	0.438	0.109	2.412812844268e-258	Cardiac myocytes
ANK31	1.62777730029536e-262	0.955967	0.678	0.352	4.24849875377088e-258	Cardiac myocytes
ART5	2.8518162121881e-262	2.71686	0.518	0.185	7.44324031381093e-258	Cardiac myocytes
EZR2	2.62508340269647e-261	0.988424	0.872	0.663	6.85146768103779e-257	Cardiac myocytes
TRIM55	3.11333924186756e-259	0.449746	0.328	0.055	8.12581542127433e-255	Cardiac myocytes
GATA2	4.11069324274126e-257	0.636273	0.36	0.072	1.07289093635547e-252	Cardiac myocytes
PNRC11	8.71087915447896e-256	0.833313	0.753	0.436	2.27353945931901e-251	Cardiac myocytes
IGFBP7	3.71641185523473e-252	0.901737	0.651	0.243	9.69983494216264e-248	Cardiac myocytes
MXD4	6.98938969648215e-252	0.882643	0.879	0.71	1.82423071078184e-247	Cardiac myocytes
CIRBP	7.17231137625289e-252	0.612397	0.986	0.992	1.871973269202e-247	Cardiac myocytes
LEPROT	1.14053666578264e-247	0.825539	0.849	0.719	2.9768006976927e-243	Cardiac myocytes
NDRG2	3.69275433983277e-244	0.623213	0.489	0.158	9.63808882696353e-240	Cardiac myocytes
NXPH2	2.17551743403076e-243	0.475427	0.337	0.064	5.67810050282028e-239	Cardiac myocytes
HTR1E	2.55398431790402e-239	0.396377	0.288	0.044	6.66589906972951e-235	Cardiac myocytes
LYPD6	7.81834316554403e-238	0.561986	0.465	0.142	2.04058756620699e-233	Cardiac myocytes
NPC22	1.74444083517657e-235	0.780548	0.951	0.911	4.55299057981085e-231	Cardiac myocytes
PCSK1N	9.18608373956764e-235	0.672537	0.454	0.138	2.39756785602715e-230	Cardiac myocytes
SIPA1L2	1.65166668006281e-234	0.761439	0.598	0.276	4.31085003496393e-230	Cardiac myocytes
SST	1.76840388195014e-233	1.58864	0.315	0.058	4.61553413188986e-229	Cardiac myocytes
VPS28	5.38963143393767e-232	0.708329	0.933	0.868	1.40669380425773e-227	Cardiac myocytes
HSD17B12	8.00276941470529e-231	0.838061	0.793	0.629	2.08872281723808e-226	Cardiac myocytes
FBLN2	2.40827693593671e-229	0.619354	0.429	0.127	6.2856028027948e-225	Cardiac myocytes
PDK1	5.41911175010824e-228	0.5522	0.394	0.105	1.41438816677825e-223	Cardiac myocytes
CD63	1.34002245917704e-227	0.507867	0.992	0.996	3.49745861845208e-223	Cardiac myocytes
SSR4	9.75603041426404e-226	0.520855	0.987	0.992	2.54632393812291e-221	Cardiac myocytes
LIFR	8.4217058003487e-223	0.453844	0.326	0.067	2.19806521389101e-218	Cardiac myocytes
FRMD4B	2.56755689437368e-222	0.571097	0.42	0.122	6.7013234943153e-218	Cardiac myocytes
AFAP1L2	2.85515933855114e-222	0.486539	0.383	0.099	7.45196587361847e-218	Cardiac myocytes
CST3	5.99180826944906e-221	0.700496	0.939	0.89	1.5638619583262e-216	Cardiac myocytes
KCNK6	1.565516554335e-219	0.35813	0.255	0.037	4.08599820681436e-215	Cardiac myocytes
CLSTN2	7.16703476156975e-219	0.434542	0.273	0.044	1.8705960727697e-214	Cardiac myocytes
IFI27L2	1.15904391295621e-215	0.753154	0.807	0.641	3.02510461281571e-211	Cardiac myocytes
ALDH2	5.05847169470473e-215	0.74457	0.83	0.668	1.32026111231793e-210	Cardiac myocytes
TSPAN51	1.70733471229699e-212	0.94533	0.753	0.552	4.45614359909515e-208	Cardiac myocytes
SPOCK1	2.93545831771969e-211	0.646442	0.424	0.127	7.66154620924838e-207	Cardiac myocytes
ETFB	7.71380682812489e-211	0.724442	0.877	0.776	2.0133035821406e-206	Cardiac myocytes
ISL11	1.42067105574652e-210	0.618148	0.475	0.156	3.70795145549843e-206	Cardiac myocytes
BEX11	2.1121033425375e-209	0.989363	0.908	0.836	5.51258972402288e-205	Cardiac myocytes
APOA1	1.21362579003347e-206	0.440809	0.281	0.052	3.16756331198736e-202	Cardiac myocytes
SLC9A3R1	4.66191459323305e-204	1.10864	0.811	0.683	1.21675970883383e-199	Cardiac myocytes
LIX1	5.74640631898739e-204	0.915063	0.807	0.596	1.49981204925571e-199	Cardiac myocytes
NEBL	4.48945939518734e-203	0.776376	0.485	0.192	1.17174890214389e-198	Cardiac myocytes
RCSD1	6.16069012619531e-203	0.352414	0.266	0.045	1.60794012293697e-198	Cardiac myocytes
GLIPR2	1.87289760254286e-202	0.65006	0.503	0.204	4.88826274263686e-198	Cardiac myocytes
AL031058.1	3.84154603515268e-202	0.543873	0.452	0.155	1.00264351517485e-197	Cardiac myocytes
MSX1	3.33311447847194e-201	0.936331	0.668	0.346	8.69942878881177e-197	Cardiac myocytes
PSAP	9.19169254961156e-200	0.623767	0.95	0.951	2.39903175544862e-195	Cardiac myocytes
COLEC12	2.43405719098558e-199	0.599879	0.552	0.243	6.35288926847236e-195	Cardiac myocytes
FAM114A1	3.82947239079216e-197	0.494595	0.396	0.119	9.99492293996755e-193	Cardiac myocytes
PLS3	1.74517956616911e-196	0.829037	0.82	0.73	4.55491866770139e-192	Cardiac myocytes
BMP4	1.35428726050947e-192	0.859754	0.552	0.238	3.53468974992972e-188	Cardiac myocytes
IGFBP31	8.49389039363486e-192	0.563557	0.376	0.101	2.2169053927387e-187	Cardiac myocytes
ST3GAL1	3.96637284809934e-191	0.489578	0.341	0.088	1.03522331335393e-186	Cardiac myocytes
UNC5C	1.02293281034184e-190	0.681672	0.557	0.265	2.6698546349922e-186	Cardiac myocytes
VEGFB	4.6224182660825e-190	0.655205	0.589	0.299	1.20645116744753e-185	Cardiac myocytes
KIFAP3	2.08111295188212e-189	0.59999	0.507	0.215	5.43170480441235e-185	Cardiac myocytes
KCNQ1OT1	3.82563186179819e-189	0.833213	0.595	0.306	9.98489915929327e-185	Cardiac myocytes
SPEG	2.90866493925023e-188	0.473847	0.375	0.111	7.5916154914431e-184	Cardiac myocytes
PCDH71	8.41800362399571e-188	0.797154	0.691	0.44	2.19709894586288e-183	Cardiac myocytes
MZT2B	7.77216133909353e-183	0.485902	0.992	0.991	2.02853410950341e-178	Cardiac myocytes
PITX1	2.00126266968909e-182	0.573782	0.268	0.053	5.22329556788851e-178	Cardiac myocytes
TRIOBP	4.50685260045815e-179	0.641467	0.759	0.576	1.17628852871958e-174	Cardiac myocytes
PAQR8	5.63635618990743e-179	0.638163	0.542	0.255	1.47108896556584e-174	Cardiac myocytes
ATP1B1	1.11921302517031e-178	0.84639	0.783	0.612	2.9211459956945e-174	Cardiac myocytes
LY6H	1.22796132223508e-176	0.486784	0.343	0.094	3.20497905103355e-172	Cardiac myocytes
ITGB11	2.24125060702255e-175	0.649511	0.89	0.823	5.84966408432886e-171	Cardiac myocytes
NREP1	1.94118549021406e-173	0.59154	0.945	0.94	5.06649412945868e-169	Cardiac myocytes
AHNAK	4.16140866078893e-173	0.676771	0.65	0.386	1.08612766046591e-168	Cardiac myocytes
TIMP1	1.17773399092467e-172	0.654378	0.93	0.892	3.0738857163134e-168	Cardiac myocytes
H3F3A1	9.39805926852321e-172	0.297385	0.997	0.998	2.45289346908456e-167	Cardiac myocytes
AC080038.1	2.8089725609169e-171	0.537717	0.496	0.218	7.33141838399312e-167	Cardiac myocytes
SLC8A1	1.89287934574092e-169	0.38743	0.262	0.055	4.94041509238381e-165	Cardiac myocytes
GLRX	1.9044542690907e-169	0.599876	0.499	0.226	4.97062564232674e-165	Cardiac myocytes
LAPTM4A1	2.58958801800404e-169	0.559553	0.953	0.971	6.75882472699056e-165	Cardiac myocytes
KDELR1	3.8513427500568e-168	0.493172	0.983	0.988	1.00520045776482e-163	Cardiac myocytes
CYBA	2.7678584539446e-167	0.559874	0.945	0.928	7.22411056479541e-163	Cardiac myocytes
MPPED2	8.07310434945986e-167	0.467143	0.381	0.127	2.10708023520902e-162	Cardiac myocytes
IMPAD1	2.42838198586936e-165	0.718686	0.575	0.328	6.33807698311904e-161	Cardiac myocytes
PFDN5	7.05196476144965e-165	0.375991	0.996	0.996	1.84056280273836e-160	Cardiac myocytes
CXCL12	7.1186915201897e-165	0.474796	0.368	0.114	1.85797848676951e-160	Cardiac myocytes
PFKP	1.72008209888792e-164	0.673697	0.533	0.277	4.48941427809746e-160	Cardiac myocytes
RBM24	5.06122281784759e-164	0.364318	0.264	0.057	1.32097915545822e-159	Cardiac myocytes
S100A131	6.52533321046172e-164	0.540828	0.968	0.945	1.70311196793051e-159	Cardiac myocytes
HSPB1	1.90886634770045e-161	0.704293	0.896	0.841	4.98214116749818e-157	Cardiac myocytes
H19	5.30714381501356e-161	0.541342	0.383	0.128	1.38516453571854e-156	Cardiac myocytes
WFIKKN1	3.20745097154333e-160	0.608131	0.682	0.458	8.3714470357281e-156	Cardiac myocytes
ACPP1	9.09785417041885e-160	0.404543	0.28	0.065	2.37453993847932e-155	Cardiac myocytes
SH3BGRL3	7.70495533795535e-159	0.455846	0.993	0.993	2.01099334320635e-154	Cardiac myocytes
HOMER3	4.59666837436884e-158	0.631502	0.847	0.741	1.19973044571027e-153	Cardiac myocytes
SHC2	4.70080996466019e-158	0.488922	0.43	0.167	1.22691140077631e-153	Cardiac myocytes
P4HB	7.53136127610125e-158	0.512548	0.969	0.959	1.96568529306243e-153	Cardiac myocytes
DACT3	3.01660182429997e-155	0.356203	0.289	0.075	7.87333076142292e-151	Cardiac myocytes
CEMIP2	3.18771925298277e-154	0.615741	0.548	0.294	8.31994725028504e-150	Cardiac myocytes
SORD	6.3317876615914e-154	0.722105	0.572	0.343	1.65259657967536e-149	Cardiac myocytes
MSRB2	1.05191842201598e-153	0.567622	0.879	0.839	2.7455070814617e-149	Cardiac myocytes
EPOR	3.9308263489117e-152	0.394545	0.329	0.1	1.02594567706595e-147	Cardiac myocytes
LHFPL6	2.34556343782087e-151	0.600174	0.525	0.275	6.12192057271248e-147	Cardiac myocytes
ATF7IP2	2.94563377364119e-151	0.805904	0.494	0.252	7.68810414920352e-147	Cardiac myocytes
CALU	8.15286999418691e-151	0.557043	0.935	0.945	2.12789906848278e-146	Cardiac myocytes
RHOC	1.63855648268664e-149	0.6016	0.808	0.669	4.27663241981212e-145	Cardiac myocytes
TAC3	2.84083659850793e-149	0.636501	0.504	0.25	7.4145835221057e-145	Cardiac myocytes
CCDC80	2.01320527307521e-148	0.82273	0.653	0.439	5.25446576272629e-144	Cardiac myocytes
LYPD6B	2.3345264938897e-148	0.47998	0.353	0.115	6.09311414905211e-144	Cardiac myocytes
COPE	3.31114400480737e-148	0.436468	0.986	0.984	8.64208585254724e-144	Cardiac myocytes
RBPMS3	7.64587101639771e-148	0.642371	0.853	0.781	1.9955723352798e-143	Cardiac myocytes
TMEM51	1.22318789804461e-146	0.398105	0.343	0.113	3.19252041389644e-142	Cardiac myocytes
GDF6	4.5105680769514e-146	0.411218	0.336	0.103	1.17725826808432e-141	Cardiac myocytes
COX6B1	3.1661584743581e-143	0.386652	0.992	0.996	8.26367361807464e-139	Cardiac myocytes
DSG21	3.3104535167478e-143	0.605453	0.55	0.306	8.64028367871176e-139	Cardiac myocytes
SRP141	6.22134057068893e-143	0.303449	0.997	0.998	1.62376988894981e-138	Cardiac myocytes
MAGED1	1.63626060879839e-140	0.544971	0.899	0.879	4.2706401889638e-136	Cardiac myocytes
LCP1	1.79891817328523e-140	0.338705	0.288	0.077	4.69517643227444e-136	Cardiac myocytes
CDH31	4.03467085230761e-140	0.518865	0.489	0.22	1.05304909245229e-135	Cardiac myocytes
MSX21	1.68738786695244e-139	0.708186	0.721	0.509	4.40408233274587e-135	Cardiac myocytes
TP53I3	5.74178336452326e-139	0.616072	0.772	0.659	1.49860545814057e-134	Cardiac myocytes
SERPING1	2.20150499001695e-138	0.642962	0.679	0.52	5.74592802394424e-134	Cardiac myocytes
SOX6	1.05378779549941e-137	0.433876	0.38	0.139	2.75038614625347e-133	Cardiac myocytes
MAGI2-AS3	1.43709259331402e-137	0.602817	0.679	0.498	3.7508116685496e-133	Cardiac myocytes
FREM22	5.6238596454011e-137	0.532515	0.625	0.357	1.46782736744969e-132	Cardiac myocytes
ARL2BP	1.0918954438753e-136	0.584532	0.726	0.587	2.84984710851452e-132	Cardiac myocytes
SLC25A6	2.49332608371296e-136	0.363168	0.995	0.997	6.50758107849082e-132	Cardiac myocytes
PCDH17	5.53258766515509e-136	0.513154	0.352	0.122	1.44400538060548e-131	Cardiac myocytes
LHFPL2	8.09240016150703e-136	0.388574	0.341	0.118	2.11211644215333e-131	Cardiac myocytes
KIAA1324L	7.10714665231125e-135	0.447666	0.382	0.151	1.85496527625323e-130	Cardiac myocytes
KIF26B	2.35436340198021e-133	0.322234	0.265	0.071	6.14488847916836e-129	Cardiac myocytes
CRB2	6.92039740015839e-133	0.526629	0.539	0.302	1.80622372144134e-128	Cardiac myocytes
PXDN	7.18315153316323e-133	0.592097	0.781	0.673	1.8748025501556e-128	Cardiac myocytes
SMARCA2	2.68915479801583e-132	0.351931	0.294	0.088	7.01869402282131e-128	Cardiac myocytes
C1GALT1	8.01840560632369e-132	0.579802	0.484	0.25	2.09280386325048e-127	Cardiac myocytes
CTSD	1.11674194838299e-131	0.498664	0.918	0.891	2.9146964852796e-127	Cardiac myocytes
FNIP2	1.1932861251132e-131	0.468965	0.419	0.185	3.11447678654546e-127	Cardiac myocytes
FBN1	1.39462153336945e-131	0.544907	0.418	0.183	3.63996220209428e-127	Cardiac myocytes
DSTN1	2.63980291890844e-130	0.420376	0.972	0.984	6.88988561835104e-126	Cardiac myocytes
H3F3B	3.86051322327242e-130	0.34288	0.997	0.997	1.0075939512741e-125	Cardiac myocytes
IFITM2	7.23119628298068e-130	0.569657	0.905	0.863	1.88734222985796e-125	Cardiac myocytes
MEIS21	1.49213100878759e-129	0.532086	0.598	0.365	3.89446193293561e-125	Cardiac myocytes
AC011462.1	2.7855996692122e-129	0.331846	0.255	0.068	7.27041513664383e-125	Cardiac myocytes
LEF1	6.75722666398551e-128	0.638609	0.665	0.479	1.76363615930022e-123	Cardiac myocytes
FLNA	6.87285633155034e-128	0.614088	0.778	0.685	1.79381550253464e-123	Cardiac myocytes
CPXM1	3.73443668577041e-127	0.550339	0.801	0.731	9.74687974986076e-123	Cardiac myocytes
ARHGAP42	6.42854862404118e-127	0.407157	0.338	0.123	1.67785119087475e-122	Cardiac myocytes
YPEL5	5.59028404536668e-126	0.545174	0.676	0.501	1.4590641358407e-121	Cardiac myocytes
PHLDA1	5.0997263903196e-125	0.567894	0.422	0.183	1.33102858787341e-120	Cardiac myocytes
ADAMTS9	4.66552455705753e-124	0.503196	0.391	0.166	1.21770190939201e-119	Cardiac myocytes
KDM6B	4.79633565822204e-124	0.530436	0.514	0.296	1.25184360679595e-119	Cardiac myocytes
SSR2	6.93205151702884e-124	0.41251	0.978	0.983	1.80926544594453e-119	Cardiac myocytes
WIPF1	1.52209431803662e-123	0.376485	0.32	0.112	3.97266617007557e-119	Cardiac myocytes
KRT182	4.91548347881001e-123	0.522165	0.973	0.95	1.28294118796941e-118	Cardiac myocytes
ZNF428	2.56802543873206e-122	0.459797	0.94	0.935	6.70254639509067e-118	Cardiac myocytes
JDP2	1.14810564232119e-121	0.393578	0.361	0.142	2.9965557264583e-117	Cardiac myocytes
SEMA3C	1.76349988508188e-121	0.462728	0.334	0.122	4.6027347000637e-117	Cardiac myocytes
CNTNAP21	2.06623518578311e-120	0.611023	0.814	0.669	5.39287383489391e-116	Cardiac myocytes
C1orf122	2.89486354150775e-120	0.468387	0.91	0.901	7.55559384333524e-116	Cardiac myocytes
CALR	5.15830315373762e-120	0.562202	0.989	0.994	1.34631712312552e-115	Cardiac myocytes
S100A112	1.44313977053016e-119	0.440596	0.977	0.945	3.76659480108371e-115	Cardiac myocytes
ISLR	9.0553877200026e-119	0.364981	0.277	0.087	2.36345619492068e-114	Cardiac myocytes
MXRA81	9.51354700662884e-119	0.625254	0.655	0.447	2.48303576873013e-114	Cardiac myocytes
ATP5F1D	4.94694159492489e-118	0.380837	0.981	0.986	1.2911517562754e-113	Cardiac myocytes
MMP15	5.77703310018301e-118	0.51904	0.49	0.273	1.50780563914777e-113	Cardiac myocytes
SPATS2L	1.07587589621905e-117	0.548727	0.515	0.292	2.80803608913172e-113	Cardiac myocytes
CDH21	2.9064279127206e-117	0.631625	0.733	0.6	7.58577685220078e-113	Cardiac myocytes
TCEAL9	7.38782529845315e-117	0.59309	0.775	0.703	1.92822240289627e-112	Cardiac myocytes
TRAPPC1	2.17394728510575e-116	0.462824	0.932	0.941	5.674002414126e-112	Cardiac myocytes
SPTBN1	3.62119352102227e-116	0.618094	0.706	0.572	9.45131508986812e-112	Cardiac myocytes
DSC22	1.14388480650851e-115	0.561953	0.57	0.354	2.98553934498721e-111	Cardiac myocytes
EMP2	4.38999517340411e-115	0.821517	0.696	0.631	1.14578874025847e-110	Cardiac myocytes
ST6GALNAC3	5.29024570918338e-115	0.450469	0.38	0.168	1.38075413009686e-110	Cardiac myocytes
DECR1	3.20462478936527e-112	0.514846	0.623	0.449	8.36407070024335e-108	Cardiac myocytes
CD1511	1.48397834804898e-111	0.515335	0.8	0.717	3.87318348840785e-107	Cardiac myocytes
CAPNS1	2.44969174985703e-111	0.470763	0.875	0.839	6.39369546712685e-107	Cardiac myocytes
GPX8	6.94590762091132e-111	0.562346	0.776	0.728	1.81288188905785e-106	Cardiac myocytes
BRI3	1.31902554641411e-110	0.451925	0.961	0.966	3.44265667614084e-106	Cardiac myocytes
NDUFB7	1.83778492505443e-110	0.402915	0.974	0.979	4.79661865439205e-106	Cardiac myocytes
HIF1A	1.95996969120924e-110	0.557191	0.752	0.659	5.11552089405611e-106	Cardiac myocytes
ALKBH7	4.86341813907681e-109	0.447314	0.938	0.937	1.26935213429905e-104	Cardiac myocytes
BST21	6.06432304806587e-109	0.742325	0.587	0.386	1.58278831554519e-104	Cardiac myocytes
FSCN11	7.77149571138065e-109	0.432049	0.958	0.951	2.02836038067035e-104	Cardiac myocytes
CTSL	1.22303526978281e-108	0.456785	0.62	0.43	3.19212205413314e-104	Cardiac myocytes
PODXL1	1.39520923676733e-108	0.592849	0.509	0.283	3.64149610796273e-104	Cardiac myocytes
BAALC	2.53494932589747e-108	0.608003	0.508	0.294	6.6162177405924e-104	Cardiac myocytes
MAP1LC3A1	5.29285604175123e-108	0.465153	0.488	0.275	1.38143542689707e-103	Cardiac myocytes
SFRP11	1.47804059375929e-107	1.24356	0.883	0.831	3.85768594971174e-103	Cardiac myocytes
NME41	2.78329069669536e-107	0.446134	0.98	0.967	7.26438871837489e-103	Cardiac myocytes
RBMS1	4.09569716563048e-107	0.54028	0.766	0.693	1.06897696022955e-102	Cardiac myocytes
JUP1	1.77337686778824e-106	0.470119	0.608	0.419	4.6285136249273e-102	Cardiac myocytes
MFAP21	4.40393602950329e-105	0.453326	0.906	0.895	1.14942730370036e-100	Cardiac myocytes
TBCA	6.40708366644631e-105	0.391588	0.975	0.975	1.67224883694249e-100	Cardiac myocytes
ATP5PF	7.28967991957911e-105	0.359236	0.986	0.993	1.90260645901015e-100	Cardiac myocytes
FGFR2	2.27333714093682e-104	0.490163	0.433	0.233	5.9334099378451e-100	Cardiac myocytes
NECTIN2	3.1462039238753e-104	0.499928	0.797	0.739	8.21159224131453e-100	Cardiac myocytes
KTN1	5.61939293605831e-104	0.488747	0.909	0.905	1.46666155631122e-99	Cardiac myocytes
ATP5F1E	4.19824281760651e-103	0.307701	0.995	0.997	1.0957413753953e-98	Cardiac myocytes
AAMDC	5.34436323570811e-102	0.529459	0.618	0.473	1.39487880451982e-97	Cardiac myocytes
GFRA2	5.56029574298012e-102	0.411337	0.3	0.112	1.45123718891781e-97	Cardiac myocytes
DPYSL31	2.0472320909874e-101	0.533054	0.738	0.628	5.34327575747712e-97	Cardiac myocytes
CAP2	4.3226872247889e-101	0.515132	0.576	0.41	1.1282213656699e-96	Cardiac myocytes
C11orf74	2.50222828363416e-99	0.485376	0.636	0.497	6.53081582028517e-95	Cardiac myocytes
COX7A2	2.51843491429214e-99	0.384985	0.971	0.981	6.5731151263025e-95	Cardiac myocytes
ATP5MD	4.46834565600165e-98	0.397833	0.963	0.971	1.16623821621643e-93	Cardiac myocytes
TMEM59	1.24759381186535e-97	0.477997	0.788	0.749	3.25621984896857e-93	Cardiac myocytes
TARSL2	7.83106627277141e-97	0.483371	0.522	0.341	2.04390829719334e-92	Cardiac myocytes
RTL8C	1.31892890282748e-96	0.476724	0.757	0.675	3.44240443637972e-92	Cardiac myocytes
HIGD2A	1.40439321025269e-96	0.43057	0.937	0.942	3.66546627875951e-92	Cardiac myocytes
TRAPPC2L	7.24496228238046e-96	0.460424	0.901	0.909	1.8909351557013e-91	Cardiac myocytes
MRPL40	7.80690838472328e-95	0.47134	0.751	0.678	2.03760308841278e-90	Cardiac myocytes
SNX3	2.12437855693094e-94	0.433139	0.86	0.844	5.54462803358975e-90	Cardiac myocytes
DCTN3	5.82128092586337e-94	0.455914	0.876	0.869	1.51935432165034e-89	Cardiac myocytes
AXL	8.34236914580524e-94	0.418254	0.422	0.227	2.17735834705517e-89	Cardiac myocytes
CLTB	1.61390563044022e-93	0.465472	0.731	0.657	4.21229369544897e-89	Cardiac myocytes
PCDH9	1.89466930621222e-93	0.395716	0.297	0.116	4.9450868892139e-89	Cardiac myocytes
EPB41L31	2.14581165865182e-93	0.405977	0.289	0.11	5.60056842908124e-89	Cardiac myocytes
PMEL	2.6821844484627e-93	0.785187	0.775	0.746	7.00050141048765e-89	Cardiac myocytes
ARF4	5.20829060063966e-93	0.44481	0.892	0.887	1.35936384676695e-88	Cardiac myocytes
FAM89B	2.02969151526308e-92	0.471028	0.778	0.723	5.29749485483663e-88	Cardiac myocytes
SMARCD3	6.00314703342195e-92	0.440908	0.445	0.258	1.56682137572313e-87	Cardiac myocytes
PRNP	4.39363966427461e-91	0.336491	0.324	0.139	1.14673995237567e-86	Cardiac myocytes
PACSIN3	6.58687692450707e-91	0.33505	0.353	0.16	1.71917487729635e-86	Cardiac myocytes
GCHFR1	1.07416754590397e-90	0.462266	0.508	0.315	2.80357729480935e-86	Cardiac myocytes
SLC38A2	1.37590896002553e-90	0.538827	0.719	0.658	3.59112238566663e-86	Cardiac myocytes
EFNA12	2.481561802653e-90	0.417384	0.412	0.206	6.47687630492434e-86	Cardiac myocytes
SCAND1	2.99762664116307e-90	0.426503	0.934	0.944	7.82380553343561e-86	Cardiac myocytes
UROD	7.27504407010288e-90	0.460802	0.789	0.769	1.89878650229685e-85	Cardiac myocytes
OS9	3.16772108571474e-89	0.447561	0.71	0.618	8.26775203371548e-85	Cardiac myocytes
SEPT8	3.93486353996503e-89	0.387752	0.386	0.197	1.02699938393087e-84	Cardiac myocytes
PHACTR2	4.50714739617997e-89	0.488358	0.586	0.431	1.17636547040297e-84	Cardiac myocytes
UACA	4.79134292926537e-89	0.56812	0.537	0.373	1.25054050453826e-84	Cardiac myocytes
COX5B	5.91727054408902e-89	0.320217	0.986	0.991	1.54440761200723e-84	Cardiac myocytes
SARAF	2.43665192521e-88	0.454187	0.821	0.813	6.3596615247981e-84	Cardiac myocytes
ATP5MG	3.12379482194071e-88	0.295768	0.986	0.994	8.15310448526525e-84	Cardiac myocytes
ST3GAL6	2.26922611179831e-87	0.32999	0.328	0.148	5.9226801517936e-83	Cardiac myocytes
FAM107B	1.28585241723678e-86	0.506915	0.593	0.447	3.35607480898801e-82	Cardiac myocytes
FLNC	4.54411799138296e-86	0.312028	0.302	0.127	1.18601479575095e-81	Cardiac myocytes
GSTK1	4.81559985984107e-86	0.463164	0.659	0.55	1.25687156341852e-81	Cardiac myocytes
PKIG	8.10643663566064e-86	0.505477	0.727	0.668	2.11577996190743e-81	Cardiac myocytes
FST1	1.14931651945872e-85	0.398619	0.616	0.408	2.99971611578726e-81	Cardiac myocytes
CTSB	4.09695911605161e-85	0.480801	0.619	0.484	1.06930632928947e-80	Cardiac myocytes
CAB39L	1.32182847990923e-84	0.314943	0.285	0.115	3.44997233256309e-80	Cardiac myocytes
NUCB1	1.4818084576302e-84	0.460594	0.745	0.7	3.86752007441483e-80	Cardiac myocytes
LRCH2	2.55154597722807e-84	0.34464	0.313	0.138	6.65953500056526e-80	Cardiac myocytes
DYNLT1	2.75646901212342e-83	0.415179	0.871	0.891	7.19438412164212e-79	Cardiac myocytes
YIPF3	3.58765293288231e-83	0.408847	0.832	0.806	9.36377415482284e-79	Cardiac myocytes
ATP6V1F	3.84766058983296e-83	0.366243	0.934	0.938	1.0042394139464e-78	Cardiac myocytes
YPEL31	4.86248096336661e-83	0.469154	0.598	0.448	1.26910753143868e-78	Cardiac myocytes
GSTO11	6.53236665034969e-83	0.419604	0.82	0.785	1.70494769574127e-78	Cardiac myocytes
SLC4A8	6.99552676994261e-83	0.330813	0.285	0.119	1.82583248695502e-78	Cardiac myocytes
UBL5	1.3790669599743e-82	0.288991	0.992	0.995	3.59936476553293e-78	Cardiac myocytes
AL355987.4	1.58656004841959e-82	0.346598	0.316	0.144	4.14092172637513e-78	Cardiac myocytes
PTPN13	4.40346959776927e-82	0.468516	0.545	0.387	1.14930556501778e-77	Cardiac myocytes
CDIPT	1.14393277058202e-81	0.453193	0.577	0.443	2.98566453121907e-77	Cardiac myocytes
MSRB3	1.18484545148227e-80	0.263303	0.253	0.095	3.09244662836874e-76	Cardiac myocytes
SEC61B	2.25252425400979e-80	0.309143	0.984	0.991	5.87908830296554e-76	Cardiac myocytes
IL6ST	2.90736909871064e-80	0.302044	0.279	0.114	7.58823334763478e-76	Cardiac myocytes
NAV21	1.31728967955399e-79	0.471964	0.448	0.275	3.43812606363592e-75	Cardiac myocytes
LRP1	1.46910888864229e-78	0.431784	0.483	0.322	3.83437419935637e-74	Cardiac myocytes
IGDCC31	3.37454411979591e-78	0.385353	0.935	0.946	8.80756015266734e-74	Cardiac myocytes
EMILIN1	4.6560032681816e-78	0.372425	0.343	0.171	1.2152168529954e-73	Cardiac myocytes
PLPPR31	5.28055307660215e-78	0.454175	0.721	0.634	1.37822435299316e-73	Cardiac myocytes
LAMC1	2.57006119915364e-77	0.495982	0.603	0.491	6.707859729791e-73	Cardiac myocytes
SUCO	3.60672733357673e-77	0.466766	0.567	0.431	9.41355834063526e-73	Cardiac myocytes
CD74	3.91666796441153e-77	0.482958	0.648	0.536	1.02225033871141e-72	Cardiac myocytes
MMP24OS	6.46897820380997e-77	0.444604	0.702	0.616	1.6884033111944e-72	Cardiac myocytes
AHCY	8.01728286425825e-77	0.456949	0.898	0.928	2.0925108275714e-72	Cardiac myocytes
PPFIBP1	7.56849073150067e-76	0.43344	0.489	0.326	1.97537608092167e-71	Cardiac myocytes
C9orf16	1.56184573412643e-75	0.331812	0.977	0.984	4.07641736606999e-71	Cardiac myocytes
ATOX12	1.83196380538835e-75	0.349628	0.938	0.953	4.7814255320636e-71	Cardiac myocytes
DPP7	1.64648899533128e-74	0.292624	0.285	0.123	4.29733627781465e-70	Cardiac myocytes
[truncated: 5,993 more rows]
