# Supplementary material for: BMP4 initiates and patterns ventral-caudal structures in zebrafish and human pluripotent stem cell aggregates
Source: EMBO J. 2025 Nov 24;45(1):210–42. doi: 10.1038/s44318-025-00643-6 (PMC12759085; doi:10.1038/s44318-025-00643-6)
Supplement: Supplementary file 6 — Movie EV1 [file 44318_2025_643_MOESM6_ESM.zip › MOVIE EV1/README.txt]

Movie EV1. 
Bright field time-lapse imaging of Bmp4 explant, related to Figure 1. Bright field time-lapse imaging of Bmp4 explant from 6.5 hpf onwards. The offsprings of 128-cell-stage injected blastomere are labeled by dextran fluorescein(red).
