# Supplementary material for: BMP4 initiates and patterns ventral-caudal structures in zebrafish and human pluripotent stem cell aggregates
Source: EMBO J. 2025 Nov 24;45(1):210–42. doi: 10.1038/s44318-025-00643-6 (PMC12759085; doi:10.1038/s44318-025-00643-6)
Supplement: Supplementary file 7 — Movie EV2 [file 44318_2025_643_MOESM7_ESM.zip]

Archive with 3 entries (2 files):
- MOVIE EV2/
- MOVIE EV2/MOVIE EV2.avi
- MOVIE EV2/README.txt
