# Supplementary material for: BMP4 initiates and patterns ventral-caudal structures in zebrafish and human pluripotent stem cell aggregates
Source: EMBO J. 2025 Nov 24;45(1):210–42. doi: 10.1038/s44318-025-00643-6 (PMC12759085; doi:10.1038/s44318-025-00643-6)
Supplement: Supplementary file 7 — Movie EV2 [file 44318_2025_643_MOESM7_ESM.zip › MOVIE EV2/README.txt]

Movie EV2. 
Time-lapse imaging of Bmp4 explant during gastrulation, related to Figure 4. Time-lapse imaging of Bmp4 explant from 4.5 hpf to 10 hpf. The cell nuclei and membrane are labeled by H2B-EGFP and mcherry respectively. Offsprings of 128-cell-stage injected blastomere are labeled by dextran fluorescein (purple).
