# Supplementary material for: BMP4 initiates and patterns ventral-caudal structures in zebrafish and human pluripotent stem cell aggregates
Source: EMBO J. 2025 Nov 24;45(1):210–42. doi: 10.1038/s44318-025-00643-6 (PMC12759085; doi:10.1038/s44318-025-00643-6)
Supplement: Supplementary file 8 — Movie EV3 [file 44318_2025_643_MOESM8_ESM.zip › MOVIE EV3/README.txt]

Movie EV3. 
Cell tracking of gastrulation movements in Bmp4 explant, related to Figure 4. Cell trajectories in Movie S2 were analyzed by Imaris and colored according to developmental time, with warmer colors indicating later timepoint.
