# Supplementary material for: BMP4 initiates and patterns ventral-caudal structures in zebrafish and human pluripotent stem cell aggregates
Source: EMBO J. 2025 Nov 24;45(1):210–42. doi: 10.1038/s44318-025-00643-6 (PMC12759085; doi:10.1038/s44318-025-00643-6)
Supplement: Supplementary file 10 — Movie EV5 [file 44318_2025_643_MOESM10_ESM.zip › MOVIE EV5/README.txt]

Movie EV5. 
Automated tracking of cells in bmp4 injected embryo during gastrulation, related to Figure 4. Cell trajectories in Movie EV4 were analyzed by Imaris and colored according to developmental time, with warmer colors indicating later timepoint. 
