# Supplementary material for: BMP4 initiates and patterns ventral-caudal structures in zebrafish and human pluripotent stem cell aggregates
Source: EMBO J. 2025 Nov 24;45(1):210–42. doi: 10.1038/s44318-025-00643-6 (PMC12759085; doi:10.1038/s44318-025-00643-6)
Supplement: Supplementary file 11 — Movie EV6 [file 44318_2025_643_MOESM11_ESM.zip › MOVIE EV6/README.txt]

Movie EV6. 
Involution of aldh1a2 expressing cells in Bmp4 explant, related to Figure 4. Time lapse imaging of Bmp4 explant constructed by Tg(aldh1a2:H2B-RFP) transgenic line. The cell nuclei were labeled by H2B-EGFP. 
