# Supplementary material for: BMP4 initiates and patterns ventral-caudal structures in zebrafish and human pluripotent stem cell aggregates
Source: EMBO J. 2025 Nov 24;45(1):210–42. doi: 10.1038/s44318-025-00643-6 (PMC12759085; doi:10.1038/s44318-025-00643-6)
Supplement: Supplementary file 12 — Movie EV7 [file 44318_2025_643_MOESM12_ESM.zip › MOVIE EV7/README.txt]

Movie EV7. 
Automated tracking of cells in movie S6, related to Figure 4. Cell trajectories in Movie EV6 were analyzed by Imaris and colored according to developmental time, with warmer colors indicating later timepoint.
