# Supplementary material for: BMP4 initiates and patterns ventral-caudal structures in zebrafish and human pluripotent stem cell aggregates
Source: EMBO J. 2025 Nov 24;45(1):210–42. doi: 10.1038/s44318-025-00643-6 (PMC12759085; doi:10.1038/s44318-025-00643-6)
Supplement: Supplementary file 13 — Movie EV8 [file 44318_2025_643_MOESM13_ESM.zip › MOVIE EV8/README.txt]

Movie EV8. 
Time-lapse imaging of Bmp4 explant during segmentation stage, related to Figure 4. Time-lapse imaging of Bmp4 explant from 11 hpf to 22 hpf. The cell nuclei were labeled by H2B-EGFP. Offsprings of 128-cell-stage injected blastomere were labeled by dextran fluorescein (red).
