# Supplementary material for: BMP4 initiates and patterns ventral-caudal structures in zebrafish and human pluripotent stem cell aggregates
Source: EMBO J. 2025 Nov 24;45(1):210–42. doi: 10.1038/s44318-025-00643-6 (PMC12759085; doi:10.1038/s44318-025-00643-6)
Supplement: Supplementary file 14 — Movie EV9 [file 44318_2025_643_MOESM14_ESM.zip]

Archive with 3 entries (2 files):
- MOVIE EV9/
- MOVIE EV9/MOVIE EV9.avi
- MOVIE EV9/README.txt
