# Supplementary material for: BMP4 initiates and patterns ventral-caudal structures in zebrafish and human pluripotent stem cell aggregates
Source: EMBO J. 2025 Nov 24;45(1):210–42. doi: 10.1038/s44318-025-00643-6 (PMC12759085; doi:10.1038/s44318-025-00643-6)
Supplement: Supplementary file 14 — Movie EV9 [file 44318_2025_643_MOESM14_ESM.zip › MOVIE EV9/README.txt]

Movie EV9. 
Tracking of cells in the middle of Bmp4 explant, related to Figure 4. The four cells in the middle of Bmp4 explant that were marked by big dots were manually tracked from 11 hpf to 12.5 hpf using ImageJ.
