# Supplementary material for: BMP4 initiates and patterns ventral-caudal structures in zebrafish and human pluripotent stem cell aggregates
Source: EMBO J. 2025 Nov 24;45(1):210–42. doi: 10.1038/s44318-025-00643-6 (PMC12759085; doi:10.1038/s44318-025-00643-6)
Supplement: Supplementary file 15 — Movie EV10 [file 44318_2025_643_MOESM15_ESM.zip]

Archive with 3 entries (2 files):
- MOVIE EV10/
- MOVIE EV10/MOVIE EV10.mp4
- MOVIE EV10/README.txt
