# Supplementary material for: BMP4 initiates and patterns ventral-caudal structures in zebrafish and human pluripotent stem cell aggregates
Source: EMBO J. 2025 Nov 24;45(1):210–42. doi: 10.1038/s44318-025-00643-6 (PMC12759085; doi:10.1038/s44318-025-00643-6)
Supplement: Supplementary file 15 — Movie EV10 [file 44318_2025_643_MOESM15_ESM.zip › MOVIE EV10/README.txt]

Movie EV10. 
Automated tracking of cells in the posterior of Bmp4 explant, related to Figure 4. Cell movement trajectories of TO and its adjacent cells in Movie S8 were analyzed by Imaris and colored according to developmental time, with warmer colors indicating later timepoint.
