# Supplementary material for: BMP4 initiates and patterns ventral-caudal structures in zebrafish and human pluripotent stem cell aggregates
Source: EMBO J. 2025 Nov 24;45(1):210–42. doi: 10.1038/s44318-025-00643-6 (PMC12759085; doi:10.1038/s44318-025-00643-6)
Supplement: Supplementary file 16 — Movie EV11 [file 44318_2025_643_MOESM16_ESM.zip › MOVIE EV11/README.txt]

Movie EV11. 
Time-lapse imaging of bmp4 explant during somitogenesis, related to Figure 1. Time-lapse imaging of Bmp4 explant from 18 hpf to 21 hpf. The cell nuclei were labeled by H2B-EGFP.
