# Supplementary material for: BMP4 initiates and patterns ventral-caudal structures in zebrafish and human pluripotent stem cell aggregates
Source: EMBO J. 2025 Nov 24;45(1):210–42. doi: 10.1038/s44318-025-00643-6 (PMC12759085; doi:10.1038/s44318-025-00643-6)
Supplement: Supplementary file 17 — Source data Fig. 1 [file 44318_2025_643_MOESM17_ESM.zip]

Archive with 67 entries (58 files):
- Figure 1/
- Figure 1/1A/
- Figure 1/1A/embryo_10 hpf_bright field.tif
- Figure 1/1A/embryo_10 hpf_red fluorescence.tif
- Figure 1/1A/embryo_2.25 hpf_bright field.tif
- Figure 1/1A/embryo_2.25 hpf_red fluorescence.tif
- Figure 1/1A/embryo_2.75 hpf_bright field.tif
- Figure 1/1A/embryo_2.75 hpf_red fluorescence.tif
- Figure 1/1A/embryo_24 hpf_bright field.tif
- Figure 1/1A/embryo_24 hpf_red fluorescence.tif
- Figure 1/1A/embryo_6 hpf_bright field.tif
- Figure 1/1A/embryo_6 hpf_red fluorescence.tif
- Figure 1/1A/embryo_8 hpf_bright field.tif
- Figure 1/1A/embryo_8 hpf_red fluorescence.tif
- Figure 1/1A/explant_12 hpf_bright field.tif
- Figure 1/1A/explant_12 hpf_red fluorescence.tif
- Figure 1/1A/explant_24 hpf_bright field.tif
- Figure 1/1A/explant_24 hpf_red fluorescence.tif
- Figure 1/1A/explant_6 hpf_bright field.tif
- Figure 1/1A/explant_6 hpf_red fluorescence.tif
- Figure 1/1A/explant_8 hpf_bright field.tif
- Figure 1/1A/explant_8 hpf_red fluorescence.tif
- Figure 1/1B/
- Figure 1/1B/bmp4 explant.tif
- Figure 1/1B/bmp4 explant_DAPI.csv
- Figure 1/1B/bmp4 explant_DAPI.jpg
- Figure 1/1B/bmp4 explant_ISH_pSmad 159.csv
- Figure 1/1B/bmp4 explant_ISH_pSmad 159.jpg
- Figure 1/1B/bmp4 explant_RFP.csv
- Figure 1/1B/bmp4 explant_RFP.jpg
- Figure 1/1B/control explant.tif
- Figure 1/1B/control explant_DAPI.csv
- Figure 1/1B/control explant_DAPI.jpg
- Figure 1/1B/control explant_ISH_pSmad 159.csv
- Figure 1/1B/control explant_ISH_pSmad 159.jpg
- Figure 1/1B/control explant_RFP.csv
- Figure 1/1B/control explant_RFP.jpg
- Figure 1/1C/
- Figure 1/1C/bmp4 explants.tif
- Figure 1/1C/bmp4 explant_24hpf_inset.tif
- Figure 1/1C/raw data.xlsx
- Figure 1/1D/
- Figure 1/1D/embryo_6hpf_ndr2.tif
- Figure 1/1D/embryo_6hpf_tbxta.tif
- Figure 1/1D/embryo_6hpf_wnt8a.tif
- Figure 1/1D/explant_6hpf_ndr2.tif
- Figure 1/1D/explant_6hpf_tbxta.tif
- Figure 1/1D/explant_6hpf_wnt8a.tif
- Figure 1/1E/
- Figure 1/1E/bmp4 explant_sox2.tif
- Figure 1/1E/bmp4 explant_tbxta.tif
- Figure 1/1F/
- Figure 1/1F/explant_DAPI.tif
- Figure 1/1F/explant_HCR_sox2.tif
- Figure 1/1F/explant_HCR_tbxta.tif
- Figure 1/1G/
- Figure 1/1G/2s.tif
- Figure 1/1G/3s.tif
- Figure 1/1G/4s.tif
- Figure 1/1G/5s.tif
- Figure 1/1G/6s.tif
- Figure 1/1H/
- Figure 1/1H/explant_WISH_gata1a.tif
- Figure 1/1H/explant_WISH_gbx1.tif
- Figure 1/1H/explant_WISH_kdrl.tif
- Figure 1/1H/explant_WISH_myod1.tif
- Figure 1/1H/explant_WISH_tbxta.tif
