# Supplementary material for: BMP4 initiates and patterns ventral-caudal structures in zebrafish and human pluripotent stem cell aggregates
Source: EMBO J. 2025 Nov 24;45(1):210–42. doi: 10.1038/s44318-025-00643-6 (PMC12759085; doi:10.1038/s44318-025-00643-6)
Supplement: Supplementary file 17 — Source data Fig. 1 [file 44318_2025_643_MOESM17_ESM.zip › Figure 1/1B/bmp4 explant_DAPI.csv]

Distance_(pixels)	Gray_Value
0	93.9390
1	93.3719
2	92.7683
3	93.0488
4	92.9207
5	88.1890
6	80.0183
7	74.2195
8	66.5610
9	62.1098
10	57.0183
11	53.1524
12	50.1402
13	47.2561
14	44.3171
15	42.1524
16	40.7561
17	39.5366
18	38.6463
19	38.5976
20	39.0427
21	40.3537
22	42.4085
23	43.1098
24	45.6768
25	47.3110
26	49.9817
27	51.9512
28	53.3780
29	54.8171
30	55.9634
31	57.3049
32	60.6280
33	62.6707
34	64.5671
35	67.3110
36	70.3415
37	72.1159
38	73.8232
39	75.2805
40	77.3476
41	77.9207
42	79.6341
43	81.9573
44	83.3719
45	84.2073
46	84.7439
47	84.3232
48	82.3049
49	82.9939
50	82.7134
51	81.3537
52	79.2195
53	78.5305
54	77.8902
55	77.5488
56	74.8719
57	74.3232
58	72.4085
59	70.0000
60	66.5549
61	62.1707
62	58.3293
63	55.9756
64	51.0976
65	50.1524
66	48.2073
67	45.8232
68	43.5061
69	41.7378
70	40.9451
71	40.9512
72	42.3293
73	41.4756
74	41.7256
75	42.9695
76	44.5183
77	45.5732
78	46.8049
79	48.0000
80	47.0915
81	47.6951
82	48.2012
83	48.0610
84	47.9146
85	48.0793
86	48.1707
87	47.8049
88	48.2744
89	48.2439
90	48.4634
91	48.5488
92	48.5732
93	48.4207
94	48.4329
95	48.3659
96	50.1037
97	50.3537
98	50.5305
99	51.4329
100	52.7012
101	53.2988
102	52.9451
103	52.7073
104	51.1280
105	50.9817
106	50.8232
107	50.0427
108	47.9207
109	45.8537
110	44.2805
111	42.6890
112	40.0732
113	39.0366
114	37.9390
115	36.9878
116	35.7378
117	34.2683
118	33.2378
119	33.3476
120	33.2195
121	33.5183
122	33.7805
123	34.0671
124	34.9451
125	36.0488
126	36.5793
127	36.6890
128	36.5610
129	36.8537
130	37.5305
131	38.0610
132	38.5732
133	39.1220
134	39.0549
135	39.0244
136	38.5915
137	38.2622
138	37.7378
139	37.4085
140	37.2378
141	37.0976
142	36.6341
143	36.2378
144	35.3659
145	35.2866
146	35.5732
147	36.2378
148	36.7927
149	37.1768
150	37.2439
151	37.4634
152	38.0366
153	37.9451
154	37.2317
155	36.5732
156	36.2805
157	36.0000
158	36.2378
159	36.0061
160	36.6280
161	35.8659
162	35.2805
163	34.7378
164	34.5122
165	34.5427
166	34.4329
167	34.3720
168	33.7622
169	33.9817
170	34.4329
171	35.0915
172	35.8171
173	36.2317
174	36.3232
175	36.5305
176	35.6585
177	35.7561
178	35.8232
179	36.0854
180	36.0671
181	35.7134
182	35.3049
183	35.0366
184	35.2866
185	35.0610
186	34.4146
187	33.3598
188	32.7378
189	32.0305
190	31.6280
191	31.6159
192	31.3293
193	30.7927
194	30.6585
195	30.6098
196	29.9817
197	29.7988
198	29.2683
199	28.7195
200	30.3171
201	30.9329
202	31.5000
203	31.5183
204	31.8841
205	32.1524
206	32.5244
207	32.9207
208	33.0976
209	33.1585
210	33.2744
211	33.6280
212	34.0854
213	34.6280
214	34.8780
215	34.8476
216	35.1768
217	34.5732
218	34.3293
219	34.5305
220	34.5671
221	35.0427
222	34.7927
223	34.4390
224	34.4512
225	34.9451
226	35.4817
227	35.3963
228	35.4329
229	35.7805
230	35.9085
231	35.9634
232	37.3841
233	37.5610
234	38.5061
235	39.1707
236	39.7195
237	39.7134
238	39.5793
239	39.5122
240	38.8110
241	38.7866
242	38.7622
243	38.5122
244	37.7622
245	37.0244
246	36.6707
247	36.6341
248	36.4817
249	35.9512
250	35.4695
251	34.7378
252	33.7073
253	33.1220
254	32.8293
255	32.4268
256	32.1890
257	31.8963
258	31.6220
259	31.5366
260	31.5915
261	31.7866
262	31.6951
263	31.5854
264	32.7805
265	32.4390
266	32.7744
267	32.6768
268	32.3354
269	32.4268
270	32.7439
271	33.1829
272	33.5549
273	33.5854
274	33.7500
275	33.7195
276	33.5305
277	33.6280
278	33.8537
279	33.6280
280	33.6829
281	33.5671
282	34.2683
283	34.5732
284	34.9146
285	35.3293
286	35.4085
287	35.2683
288	36.1463
289	36.2439
290	36.2866
291	36.1829
292	36.3841
293	36.5122
294	36.1220
295	35.5976
296	36.2500
297	35.9268
298	35.4817
299	35.1280
300	34.5244
301	34.1585
302	33.6951
303	33.3780
304	33.9390
305	33.7622
306	33.7439
307	33.4939
308	33.5671
309	33.4939
310	33.3720
311	33.4390
312	33.4573
313	33.7988
314	34.0427
315	33.7500
316	33.6707
317	33.8598
318	34.1707
319	34.7256
320	34.1951
321	35.0000
322	35.5183
323	35.6463
324	35.9085
325	35.8780
326	35.3902
327	35.1890
328	35.2683
329	35.5732
330	35.6341
331	35.4451
332	35.3963
333	35.2927
334	35.4756
335	35.8110
336	34.9512
337	35.1646
338	35.0427
339	34.4024
340	34.3537
341	34.1951
342	34.1341
343	34.5732
344	33.2927
345	33.6037
346	33.9451
347	34.2744
348	34.5244
349	35.4268
350	35.3841
351	35.0610
352	36.1646
353	36.7500
354	37.2256
355	37.4695
356	37.6402
357	38.2317
358	38.6037
359	38.5061
360	39.3476
361	39.6890
362	39.5244
363	39.4512
364	39.6707
365	39.6890
366	39.4512
367	39.0854
368	39.3049
369	39.1829
370	39.3780
371	38.5793
372	38.1037
373	37.5366
374	36.7195
375	36.7195
376	35.4451
377	35.4695
378	35.9085
379	36.1463
380	36.4634
381	36.3171
382	36.4817
383	36.7683
384	37.1890
385	36.9817
386	37.0183
387	37.3293
388	37.5793
389	37.7866
390	38.1524
391	38.3110
392	37.2744
393	36.9634
394	36.7195
395	36.3415
396	36.3354
397	36.0732
398	35.7195
399	35.4573
400	35.6159
401	35.2683
402	34.8171
403	34.2134
404	33.4268
405	33.1768
406	32.9390
407	32.6402
408	32.4146
409	32.2012
410	32.2744
411	31.9573
412	31.7988
413	31.7439
414	31.7134
415	32.1280
416	31.6341
417	32.1220
418	32.2805
419	32.7805
420	33.1220
421	33.1829
422	33.2683
423	33.4573
424	34.8963
425	35.5610
426	35.8110
427	35.9573
428	36.2500
429	36.7683
430	37.7866
431	38.3171
432	38.0488
433	38.4329
434	39.0000
435	39.3171
436	39.3720
437	39.3902
438	39.0854
439	38.7378
440	38.6890
441	38.3598
442	37.3841
443	37.5610
444	37.7927
445	37.7378
446	37.3476
447	36.8720
448	36.1768
449	35.9512
450	35.2988
451	34.4878
452	34.6220
453	34.4573
454	34.0427
455	33.6524
456	33.4329
457	33.3354
458	33.1524
459	32.4329
460	31.9756
461	31.6402
462	31.4878
463	31.2866
464	32.0366
465	32.1524
466	32.0793
467	32.1280
468	32.5427
469	32.8659
470	32.8110
471	32.7439
472	31.3354
473	31.3963
474	31.6829
475	31.7439
476	31.9634
477	32.0427
478	31.7927
479	31.6890
480	31.4146
481	31.0549
482	31.1159
483	31.8841
484	32.3963
485	32.4512
486	33.0793
487	34.4207
488	35.7805
489	36.2073
490	37.7866
491	39.6098
492	41.1341
493	41.7927
494	43.9756
495	46.0549
496	46.2683
497	47.5610
498	48.0793
499	47.7500
500	47.9024
501	48.1646
502	47.3780
503	46.8841
504	44.7439
505	43.8171
506	42.3232
507	40.8415
508	39.4085
509	37.3354
510	35.6524
511	34.9451
512	33.3354
513	32.1341
514	30.7195
515	29.8902
516	29.3476
517	29.1402
518	29.1707
519	29.3841
520	27.7561
521	27.6585
522	27.6463
523	27.8902
524	28.4695
525	28.7805
526	28.9451
527	29.0183
528	31.0122
529	31.2988
530	32.0915
531	33.7378
532	34.9512
533	36.0793
534	37.1037
535	37.6463
536	39.4573
537	40.0671
538	41.2378
539	41.7073
540	42.4146
541	43.0305
542	42.8659
543	43.3659
544	41.7500
545	42.0549
546	41.7317
547	42.1037
548	42.0122
549	39.8780
550	39.1402
551	38.7927
552	37.9390
553	37.8293
554	37.6524
555	37.6768
556	38.0244
557	38.6402
558	39.2866
559	39.7683
560	38.2988
561	38.2561
562	39.1951
563	39.7561
564	39.7927
565	39.8049
566	39.7744
567	40.1707
568	39.7988
569	39.4085
570	38.7134
571	37.5366
572	36.6463
573	35.4329
574	34.7378
575	34.9085
576	32.5244
577	32.1585
578	31.8841
579	32.1890
580	32.0793
581	32.5549
582	33.3110
583	33.2744
584	34.8476
585	36.0976
586	37.0915
587	38.3598
588	39.9390
589	40.9695
590	42.4817
591	43.7256
592	43.9634
593	44.0305
594	44.3354
595	43.8720
596	43.1646
597	42.6890
598	42.3049
599	41.4390
600	41.2134
601	41.8537
602	42.7134
603	43.0732
604	43.0854
605	43.7927
606	45.2561
607	46.4512
608	46.0305
609	45.7622
610	46.1159
611	45.8780
612	46.1098
613	46.1463
614	45.5610
615	45.7683
616	45.3110
617	45.5976
618	45.2927
619	46.3476
620	48.0244
621	49.1159
622	50.3415
623	51.6524
624	53.8537
625	55.0305
626	56.9207
627	58.4329
628	58.9634
629	59.6280
630	59.7805
631	59.4268
632	59.4146
633	58.7561
634	58.3598
635	57.6402
636	56.6037
637	55.2012
638	52.9329
639	51.2012
640	47.9939
641	45.9634
642	43.1098
643	40.3232
644	38.1585
645	36.3598
646	35.1768
647	34.9695
648	33.0854
649	33.4146
650	33.6829
651	33.9207
652	35.1402
