# Supplementary material for: BMP4 initiates and patterns ventral-caudal structures in zebrafish and human pluripotent stem cell aggregates
Source: EMBO J. 2025 Nov 24;45(1):210–42. doi: 10.1038/s44318-025-00643-6 (PMC12759085; doi:10.1038/s44318-025-00643-6)
Supplement: Supplementary file 17 — Source data Fig. 1 [file 44318_2025_643_MOESM17_ESM.zip › Figure 1/1B/bmp4 explant_ISH_pSmad 159.csv]

Distance_(pixels)	Gray_Value
0	54.6951
1	56.7439
2	58.5122
3	59.4695
4	60.0244
5	59.3476
6	58.5732
7	58.9390
8	58.6707
9	58.1159
10	58.0061
11	58.1707
12	57.5061
13	56.7195
14	56.0854
15	55.7378
16	56.1098
17	54.5854
18	53.3354
19	52.8415
20	52.3537
21	52.0122
22	51.8659
23	50.8659
24	51.2134
25	51.3415
26	51.6341
27	51.7744
28	52.4817
29	53.5732
30	54.5183
31	55.3902
32	58.3902
33	60.7500
34	62.4268
35	63.8049
36	64.4573
37	63.7805
38	63.8841
39	64.7927
40	64.9329
41	64.3232
42	63.9573
43	64.3598
44	64.6037
45	65.2317
46	66.2073
47	66.2805
48	65.4146
49	65.1463
50	64.1585
51	63.2805
52	61.9573
53	61.3963
54	59.6585
55	57.8476
56	56.2561
57	55.8841
58	54.4451
59	52.8780
60	51.4024
61	49.3841
62	47.7988
63	46.8841
64	46.2012
65	45.7744
66	45.6098
67	45.9695
68	46.6524
69	47.3293
70	47.7561
71	48.0061
72	47.7439
73	46.7866
74	46.3598
75	46.7073
76	46.4207
77	45.4024
78	44.7378
79	44.7073
80	44.0183
81	43.9756
82	43.4512
83	42.0976
84	40.7927
85	40.3476
86	40.0793
87	39.4756
88	38.9024
89	38.7805
90	38.9817
91	39.0671
92	38.8963
93	39.0366
94	39.2439
95	39.2378
96	39.5549
97	40.2561
98	40.7378
99	41.1829
100	41.5000
101	41.5427
102	41.2744
103	41.1646
104	40.2317
105	39.5671
106	39.0793
107	38.2134
108	36.8598
109	36.1280
110	35.7866
111	35.1829
112	33.7073
113	33.2439
114	32.8293
115	32.5061
116	31.9390
117	31.0244
118	30.7683
119	30.9329
120	30.2561
121	30.5732
122	30.7622
123	30.9573
124	31.6951
125	32.7378
126	33.2622
127	33.1768
128	33.5610
129	33.6280
130	33.8659
131	33.9756
132	34.2439
133	34.4390
134	34.4573
135	34.3720
136	33.7073
137	33.1463
138	32.4146
139	31.9146
140	31.7561
141	31.5915
142	31.2744
143	31.0366
144	30.4939
145	30.0427
146	29.6646
147	29.3963
148	29.3659
149	29.2256
150	29.0183
151	29.0183
152	29.4695
153	29.1402
154	28.4329
155	27.9451
156	27.9695
157	28.3902
158	28.9390
159	29.0976
160	28.7134
161	28.7378
162	28.6707
163	28.7683
164	29.1524
165	29.2500
166	29.2988
167	29.0854
168	29.1585
169	29.1463
170	29.3598
171	29.6524
172	29.9024
173	29.9695
174	29.6951
175	29.6098
176	29.9512
177	29.9939
178	30.3476
179	30.8537
180	31.2622
181	31.2317
182	30.9695
183	30.9146
184	30.5610
185	30.7439
186	30.5183
187	30.1768
188	29.8476
189	29.2866
190	28.7622
191	28.6585
192	27.5366
193	27.1463
194	27.1220
195	27.2073
196	27.0732
197	27.0793
198	27.2805
199	27.1098
200	26.5427
201	26.7988
202	27.1220
203	27.1829
204	27.0915
205	27.1220
206	27.3598
207	27.6585
208	27.2012
209	27.2805
210	27.4146
211	27.7805
212	28.3171
213	28.7378
214	28.9146
215	29.0793
216	28.5061
217	27.9939
218	27.8720
219	27.6402
220	27.7073
221	27.7378
222	27.4146
223	26.9634
224	27.1890
225	27.4329
226	27.5305
227	27.3476
228	27.2317
229	27.3841
230	27.6341
231	27.7561
232	28.1890
233	28.1646
234	28.4451
235	28.7073
236	28.9817
237	29.0732
238	28.9878
239	29.0122
240	28.4024
241	28.5854
242	28.9573
243	28.9756
244	28.6585
245	28.3293
246	28.1951
247	28.4024
248	28.2439
249	27.9207
250	27.8780
251	27.9146
252	27.4878
253	27.3232
254	27.2195
255	27.0000
256	27.5854
257	27.3476
258	27.1341
259	27.3354
260	27.3841
261	27.8110
262	27.8659
263	27.7500
264	28.4817
265	28.5061
266	28.7683
267	28.8476
268	28.6037
269	28.5183
270	28.8720
271	28.8841
272	28.3293
273	28.5427
274	29.0732
275	29.5122
276	29.7927
277	30.1341
278	30.4451
279	30.3476
280	29.4451
281	29.4085
282	29.5854
283	29.8049
284	29.9329
285	30.1768
286	30.2012
287	29.8354
288	30.7256
289	30.8110
290	30.7256
291	30.6585
292	30.6159
293	30.5671
294	30.0488
295	29.3598
296	29.9085
297	29.7012
298	29.3476
299	29.1524
300	28.8232
301	28.3293
302	27.8415
303	27.5122
304	27.2805
305	27.2378
306	27.1585
307	27.2195
308	27.1890
309	27.1037
310	26.9878
311	26.9573
312	26.8537
313	27.3963
314	27.5671
315	27.5366
316	27.2622
317	27.3659
318	27.6524
319	27.7683
320	27.6524
321	28.3476
322	28.5061
323	28.4756
324	28.6402
325	28.6098
326	28.3415
327	28.1585
328	28.4573
329	28.7195
330	28.8049
331	28.6402
332	28.5976
333	28.6402
334	28.9024
335	29.3049
336	29.0915
337	29.5427
338	29.5671
339	29.3659
340	29.3232
341	29.1768
342	29.0915
343	29.2439
344	28.9451
345	29.3963
346	29.5427
347	29.5854
348	29.9878
349	30.5427
350	30.6220
351	30.3415
352	30.2073
353	30.6463
354	30.7439
355	30.2927
356	30.2744
357	30.5549
358	30.7988
359	30.8232
360	30.6585
361	31.0366
362	31.0305
363	30.9024
364	31.4390
365	31.5549
366	31.3354
367	31.1037
368	31.2195
369	31.2683
370	31.6341
371	31.3598
372	31.0915
373	30.8720
374	30.4329
375	30.4268
376	29.7500
377	29.7378
378	29.7744
379	29.9756
380	29.6890
381	29.2073
382	28.9573
383	28.9146
384	29.5122
385	29.3537
386	29.1220
387	29.1341
388	29.1646
389	29.0305
390	29.1524
391	29.2500
392	29.0427
393	28.9390
394	28.7622
395	28.8963
396	29.0366
397	28.9634
398	28.7683
399	28.4878
400	28.8476
401	28.5793
402	28.4207
403	28.2256
404	27.8415
405	27.9024
406	27.9634
407	27.7256
408	26.7134
409	26.6829
410	26.7256
411	26.9573
412	27.0122
413	26.9817
414	27.4329
415	27.8110
416	26.9512
417	27.2195
418	27.3598
419	27.3049
420	27.5610
421	27.5671
422	27.6341
423	27.9817
424	27.8171
425	28.4390
426	29.1037
427	29.1524
428	29.0610
429	29.4085
430	29.5976
431	29.8963
432	29.4268
433	29.7683
434	30.0183
435	30.1524
436	30.1220
437	30.0488
438	29.9085
439	29.6098
440	30.6280
441	30.2622
442	29.4634
443	29.6768
444	30.3110
445	30.4634
446	30.5061
447	30.0610
448	30.0305
449	29.9085
450	29.4024
451	28.9390
452	29.0183
453	29.2805
454	29.2500
455	28.7439
456	28.6159
457	28.7500
458	28.7378
459	28.5793
460	28.5305
461	28.7073
462	28.8232
463	28.7988
464	28.9085
465	29.2622
466	29.2622
467	29.4085
468	30.0244
469	30.4878
470	30.5915
471	30.5244
472	31.0976
473	31.1159
474	31.0488
475	31.0732
476	31.2317
477	31.3841
478	31.4695
479	31.3476
480	31.6585
481	31.1951
482	31.2561
483	32.1037
484	33.0183
485	33.6646
486	34.9756
487	36.6220
488	38.1402
489	39.0793
490	41.5549
491	44.3354
492	47.2744
493	49.0366
494	51.9939
495	54.5854
496	56.1220
497	57.8232
498	58.7744
499	58.8476
500	59.4024
501	59.7073
502	59.0793
503	58.4573
504	56.7134
505	54.9024
506	51.9634
507	48.9878
508	46.0976
509	42.7073
510	39.9390
511	38.6524
512	36.2622
513	35.0000
514	33.9573
515	32.8720
516	32.4451
517	31.8902
518	31.6220
519	31.8049
520	31.1037
521	30.6951
522	30.3049
523	30.3537
524	30.3293
525	30.5793
526	30.5793
527	30.5854
528	30.8598
529	30.8171
530	31.0793
531	31.8537
532	32.3537
533	32.5671
534	32.9146
535	33.1890
536	34.0854
537	34.3963
538	35.1463
539	35.0854
540	35.3841
541	35.8293
542	35.4512
543	36.0122
544	37.3476
545	37.5793
546	36.5976
547	37.0549
548	37.3537
549	36.1280
550	36.2500
551	36.5366
552	37.1220
553	37.1402
554	37.4939
555	38.0915
556	38.9695
557	40.0183
558	41.0305
559	41.6890
560	42.8232
561	42.9634
562	44.1829
563	44.9512
564	44.8110
565	44.3293
566	43.8902
567	43.9878
568	43.7927
569	43.8780
570	43.6829
571	43.5000
572	43.1159
573	42.1646
574	41.4939
575	41.5610
576	40.6037
577	39.7378
578	39.2561
579	38.7988
580	37.9634
581	37.7256
582	37.9207
583	37.6768
584	39.1585
585	40.1159
586	40.5000
587	41.0732
588	41.6890
589	42.1098
590	42.9451
591	43.6159
592	44.3720
593	43.9939
594	43.7744
595	43.1341
596	42.5488
597	42.9573
598	43.4024
599	42.9939
600	42.2073
601	42.8659
602	43.4939
603	43.5915
604	43.3171
605	43.3659
606	44.3232
607	45.3963
608	45.6463
609	45.5488
610	46.0061
611	46.2744
612	46.4329
613	46.3963
614	45.8354
615	45.8049
616	45.7988
617	45.7622
618	44.8659
619	44.8415
620	45.4146
621	45.0488
622	45.0366
623	45.7378
624	45.5732
625	45.8902
626	46.2195
627	46.0244
628	45.4756
629	45.0549
630	44.3902
631	43.5427
632	42.4268
633	41.7744
634	41.0427
635	40.8293
636	40.6951
637	40.7317
638	40.1341
639	39.1646
640	38.0549
641	37.1585
642	36.4451
643	35.9085
644	35.9329
645	35.7378
646	35.2683
647	35.6463
648	35.1280
649	35.7012
650	36.3293
651	36.9634
652	37.9573
