# Supplementary material for: BMP4 initiates and patterns ventral-caudal structures in zebrafish and human pluripotent stem cell aggregates
Source: EMBO J. 2025 Nov 24;45(1):210–42. doi: 10.1038/s44318-025-00643-6 (PMC12759085; doi:10.1038/s44318-025-00643-6)
Supplement: Supplementary file 17 — Source data Fig. 1 [file 44318_2025_643_MOESM17_ESM.zip › Figure 1/1B/bmp4 explant_RFP.csv]

Distance_(pixels)	Gray_Value
0	3.2683
1	3.2378
2	2.8415
3	2.9329
4	3.6829
5	3.6829
6	3.0610
7	3.3171
8	4.2500
9	3.2439
10	2.8110
11	3.0183
12	3.1280
13	3.1463
14	3.3476
15	3.4451
16	3.7866
17	2.7805
18	2.5244
19	3.1585
20	3.1341
21	3.4024
22	3.5061
23	3.0183
24	2.9268
25	2.9512
26	3.4756
27	3.5061
28	3.1829
29	3.3354
30	3.3537
31	3.6402
32	3.4451
33	3.7195
34	3.3171
35	3.1890
36	3.2866
37	3.0122
38	3.1585
39	3.8902
40	4.1280
41	3.2683
42	3.2744
43	3.4878
44	3.3537
45	3.4939
46	3.6341
47	3.6098
48	3.1524
49	3.5610
50	3.4939
51	3.2683
52	2.8598
53	3.5122
54	3.6280
55	3.6220
56	3.1037
57	2.9939
58	2.6159
59	2.7073
60	3.0244
61	3.0305
62	3.1707
63	3.2988
64	3.7378
65	3.0427
66	2.7439
67	2.6707
68	2.9085
69	3.0122
70	2.9878
71	3.4939
72	4.0122
73	3.1098
74	2.8841
75	3.4451
76	3.5915
77	2.9390
78	2.6890
79	3.1220
80	2.9207
81	2.9756
82	3.0305
83	2.5854
84	2.3476
85	2.8110
86	3.1890
87	3.1463
88	3.2134
89	3.0305
90	2.8963
91	2.9390
92	2.7317
93	2.9024
94	3.3598
95	3.4878
96	3.2500
97	3.2927
98	3.2317
99	2.9329
100	3.1220
101	2.9756
102	2.7500
103	2.8780
104	2.7683
105	2.5122
106	2.8293
107	3.0061
108	2.7195
109	2.7744
110	2.9024
111	2.6951
112	3.1829
113	2.7866
114	2.5244
115	2.9268
116	2.6463
117	2.5183
118	2.3293
119	2.7927
120	2.9756
121	2.8049
122	2.7195
123	2.5000
124	2.6098
125	2.9756
126	3.1524
127	3.1220
128	2.8598
129	2.9085
130	2.8841
131	2.9512
132	3.0549
133	2.9634
134	2.9146
135	2.7988
136	3.2744
137	2.9207
138	2.6829
139	2.4634
140	2.7195
141	2.9573
142	3.0366
143	3.0488
144	3.7012
145	3.2744
146	2.9939
147	3.1524
148	3.1159
149	2.9329
150	2.9817
151	3.0732
152	3.6646
153	3.4390
154	3.0183
155	2.7744
156	2.7866
157	3.2073
158	3.5061
159	3.6646
160	3.7073
161	3.3171
162	3.2073
163	3.2439
164	3.3598
165	3.3110
166	3.3476
167	3.2744
168	3.6402
169	3.6585
170	3.4512
171	3.4451
172	3.5183
173	3.3963
174	3.4573
175	3.2500
176	3.5000
177	3.2439
178	3.0793
179	3.2012
180	3.3110
181	3.3780
182	3.3049
183	3.3841
184	3.0732
185	3.1524
186	3.1159
187	3.1951
188	3.1098
189	3.3049
190	3.4878
191	3.7683
192	3.9939
193	3.7378
194	3.7256
195	4.0793
196	4.2073
197	4.6280
198	4.9024
199	4.7561
200	5.5366
201	6.0183
202	6.4329
203	6.7195
204	6.8049
205	7.2683
206	7.7073
207	7.9756
208	8.8476
209	8.8841
210	8.9634
211	9.4207
212	9.9207
213	10.3902
214	10.6585
215	10.7927
216	10.8110
217	10.3537
218	10.0000
219	10.2927
220	10.3537
221	10.2256
222	9.8232
223	9.1037
224	8.8049
225	8.8963
226	8.6220
227	7.7561
228	7.1037
229	6.5366
230	6.4878
231	6.2805
232	5.7683
233	5.8780
234	5.9939
235	6.2073
236	6.3049
237	5.9451
238	5.5549
239	5.2317
240	5.4634
241	5.5854
242	5.9573
243	6.0366
244	5.7134
245	5.3171
246	5.3049
247	5.5122
248	5.9451
249	5.8171
250	5.8659
251	6.0854
252	6.1341
253	6.1220
254	6.2439
255	6.1890
256	6.6098
257	6.5000
258	6.3476
259	6.2805
260	6.8293
261	6.9268
262	6.9878
263	7.1280
264	7.0366
265	7.0488
266	7.2927
267	7.2195
268	6.9695
269	6.7805
270	7.1098
271	7.3841
272	6.8293
273	7.1037
274	7.3963
275	7.6768
276	7.3415
277	7.3963
278	7.1585
279	6.6707
280	7.2744
281	7.2622
282	7.5305
283	7.6098
284	7.6707
285	7.9695
286	8.0000
287	7.5488
288	7.9634
289	8.0122
290	7.8963
291	7.6159
292	7.7866
293	7.9634
294	7.7134
295	7.2378
296	7.4085
297	7.2683
298	7.3659
299	7.5122
300	7.5244
301	7.5061
302	7.3110
303	7.1220
304	7.1829
305	6.9085
306	6.5854
307	6.5122
308	6.5183
309	6.6951
310	7.1524
311	7.2988
312	6.0732
313	6.5610
314	7.0976
315	7.3171
316	7.2500
317	7.7317
318	8.1037
319	8.2988
320	7.8780
321	8.6524
322	9.1829
323	9.4878
324	9.9085
325	10.2500
326	10.1280
327	10.0305
328	10.4329
329	10.7378
330	10.9817
331	10.8293
332	10.7622
333	10.5610
334	10.5366
335	10.8110
336	10.2073
337	10.6098
338	10.5427
339	9.9939
340	9.8110
341	9.6037
342	9.3963
343	9.5305
344	8.3537
345	8.6341
346	8.5915
347	8.1646
348	8.2378
349	8.2805
350	8.0000
351	7.6585
352	7.6524
353	8.0122
354	7.9512
355	7.7317
356	7.5976
357	7.9878
358	8.1585
359	8.1037
360	7.7134
361	8.2622
362	8.2256
363	8.6280
364	9.1159
365	9.6098
366	9.4634
367	9.2317
368	10.0366
369	10.0793
370	10.4268
371	10.5305
372	10.3049
373	10.2683
374	10.0366
375	10.1585
376	9.4390
377	9.4634
378	9.6220
379	9.7805
380	9.6524
381	9.3476
382	9.0305
383	9.2073
384	8.7256
385	8.5244
386	8.2683
387	8.2561
388	8.2256
389	8.0915
390	8.1341
391	8.2317
392	8.9512
393	8.7317
394	8.6098
395	8.7683
396	9.1463
397	9.3841
398	9.4695
399	9.4695
400	9.4024
401	9.5061
402	9.8476
403	10.1037
404	10.4024
405	10.8293
406	11.3415
407	11.4024
408	12.4024
409	12.5427
410	12.9573
411	13.5427
412	13.9939
413	14.5610
414	15.1341
415	15.7866
416	16.6524
417	17.1524
418	17.6159
419	18.3110
420	19.0488
421	19.7256
422	20.1098
423	20.6890
424	21.2805
425	21.9878
426	22.7073
427	23.0732
428	23.2927
429	23.6707
430	24.3354
431	24.6890
432	23.5366
433	23.9512
434	24.7195
435	25.0427
436	25.5427
437	25.8537
438	25.9390
439	25.7256
440	25.7683
441	25.8659
442	25.5793
443	26.2439
444	27.0549
445	27.2683
446	27.0000
447	26.4817
448	26.8537
449	26.3537
450	25.8841
451	25.3049
452	25.2439
453	25.1220
454	24.6220
455	24.2805
456	23.1829
457	23.1159
458	23.0244
459	22.5000
460	22.1402
461	21.9634
462	21.8354
463	21.7805
464	22.3049
465	22.4146
466	22.3780
467	22.2561
468	22.7073
469	23.0122
470	22.9939
471	23.0305
472	23.2073
473	23.2561
474	23.4878
475	23.5915
476	23.9268
477	24.5732
478	24.5915
479	24.5549
480	24.5061
481	24.1951
482	24.2805
483	24.9451
484	25.2927
485	25.3415
486	25.9146
487	27.0732
488	26.5549
489	26.2378
490	26.6707
491	27.0366
492	27.1159
493	26.2866
494	27.1037
495	28.6890
496	29.2134
497	30.1768
498	30.0549
499	29.3171
500	29.4146
501	29.7683
502	29.5183
503	29.3110
504	29.2927
505	29.1341
506	28.8902
507	28.6098
508	28.3963
509	27.8293
510	27.5549
511	27.9756
512	27.9695
513	27.4634
514	27.3720
515	27.8963
516	28.7195
517	29.7439
518	30.0488
519	30.9268
520	31.9207
521	32.1220
522	32.5915
523	33.3171
524	34.2378
525	34.5610
526	34.8171
527	34.7012
528	35.4695
529	35.5915
530	36.3537
531	37.3659
532	37.9085
533	37.9878
534	37.7134
535	37.8720
536	37.3110
537	37.4390
538	37.8598
539	37.3598
540	37.1098
541	36.9451
542	36.1463
543	36.5305
544	35.4756
545	35.5549
546	33.7988
547	33.5183
548	32.5793
549	30.2378
550	29.5732
551	28.8841
552	28.2134
553	27.8293
554	27.1768
555	26.8415
556	26.5793
557	26.6524
558	26.7439
559	27.0549
560	27.3780
561	26.9207
562	27.1829
563	27.3293
564	27.2073
565	27.2378
566	27.8598
567	28.4756
568	28.2622
569	28.4024
570	28.6220
571	28.8659
572	28.8720
573	28.5000
574	28.2378
575	28.4878
576	29.0854
577	28.3110
578	28.3659
579	28.5061
580	28.3354
581	28.6768
582	29.2805
583	29.5061
584	30.6829
585	31.8841
586	32.3720
587	33.2683
588	34.5244
589	35.4878
590	36.9695
591	38.0183
592	38.7744
593	39.3963
594	40.5610
595	41.6768
596	42.5183
597	43.9817
598	45.0122
599	44.8598
600	47.0122
601	48.6098
602	51.1768
603	53.5915
604	55.3049
605	57.0793
606	59.0244
607	60.4207
608	63.4146
609	63.6280
610	64.6768
611	65.8110
612	67.1098
613	68.3232
614	69.0061
615	69.3841
616	69.6037
617	69.7866
618	69.1037
619	69.1037
620	69.6524
621	68.9390
622	68.7134
623	69.1281
624	69.4024
625	69.9756
626	70.4390
627	70.1829
628	69.6219
629	69.6646
630	70.2195
631	70.1829
632	69.0488
633	68.4390
634	68.1585
635	67.9085
636	67.7561
637	67.3476
638	66.1463
639	64.9939
640	63.4268
641	62.4024
642	61.3354
643	60.7317
644	60.6646
645	60.6951
646	60.5000
647	60.9817
648	60.4512
649	60.7683
650	60.7988
651	60.4329
652	60.0427
