# Supplementary material for: BMP4 initiates and patterns ventral-caudal structures in zebrafish and human pluripotent stem cell aggregates
Source: EMBO J. 2025 Nov 24;45(1):210–42. doi: 10.1038/s44318-025-00643-6 (PMC12759085; doi:10.1038/s44318-025-00643-6)
Supplement: Supplementary file 17 — Source data Fig. 1 [file 44318_2025_643_MOESM17_ESM.zip › Figure 1/1B/control explant_DAPI.csv]

Distance_(inches)	Gray_Value
0.00000	34.0690
0.01042	34.2069
0.02083	33.2759
0.03125	33.0776
0.04167	32.1121
0.05208	31.6034
0.06250	30.9914
0.07292	31.0000
0.08333	31.3534
0.09375	31.1638
0.10417	30.9655
0.11458	31.5517
0.12500	32.7759
0.13542	34.4483
0.14583	34.8966
0.15625	35.9397
0.16667	36.5000
0.17708	36.3793
0.18750	34.5000
0.19792	34.4914
0.20833	33.4828
0.21875	33.7155
0.22917	33.1034
0.23958	33.6552
0.25000	34.1379
0.26042	34.6207
0.27083	34.2931
0.28125	34.5517
0.29167	34.1810
0.30208	35.0000
0.31250	34.7931
0.32292	35.5259
0.33333	36.0345
0.34375	36.6293
0.35417	35.7845
0.36458	36.1207
0.37500	36.5345
0.38542	37.2586
0.39583	37.5948
0.40625	38.3793
0.41667	39.7155
0.42708	40.8190
0.43750	42.1466
0.44792	42.4224
0.45833	41.6466
0.46875	41.4569
0.47917	40.7759
0.48958	41.2155
0.50000	41.0345
0.51042	41.3707
0.52083	39.1810
0.53125	38.6121
0.54167	36.8190
0.55208	36.3621
0.56250	33.8190
0.57292	33.5690
0.58333	32.4483
0.59375	32.2759
0.60417	30.0517
0.61458	30.0172
0.62500	29.8448
0.63542	30.0948
0.64583	29.4397
0.65625	30.2414
0.66667	30.3448
0.67708	31.9741
0.68750	33.1121
0.69792	34.6379
0.70833	35.8190
0.71875	37.1466
0.72917	38.0603
0.73958	39.2241
0.75000	39.9741
0.76042	41.5603
0.77083	43.1379
0.78125	44.1466
0.79167	43.5431
0.80208	44.5690
0.81250	45.8448
0.82292	46.7500
0.83333	45.5086
0.84375	45.4741
0.85417	45.3448
0.86458	45.7845
0.87500	45.0086
0.88542	44.6983
0.89583	43.0862
0.90625	41.9569
0.91667	38.6897
0.92708	37.9310
0.93750	36.9397
0.94792	36.5603
0.95833	34.4224
0.96875	34.2931
0.97917	32.5086
0.98958	32.3966
1.00000	30.4741
1.01042	29.8966
1.02083	28.4828
1.03125	28.1638
1.04167	27.0948
1.05208	26.9483
1.06250	25.8534
1.07292	26.1379
1.08333	26.5431
1.09375	27.6121
1.10417	28.0000
1.11458	28.5776
1.12500	28.5000
1.13542	29.2672
1.14583	30.0690
1.15625	30.7328
1.16667	30.8879
1.17708	31.5259
1.18750	31.9828
1.19792	32.3707
1.20833	31.8276
1.21875	32.5172
1.22917	32.9138
1.23958	33.6638
1.25000	34.0000
1.26042	34.1207
1.27083	33.5259
1.28125	33.6724
1.29167	34.1638
1.30208	34.1121
1.31250	32.7672
1.32292	32.4914
1.33333	32.1897
1.34375	32.6810
1.35417	32.8362
1.36458	33.2586
1.37500	32.4655
1.38542	32.6293
1.39583	32.5259
1.40625	32.9569
1.41667	32.9310
1.42708	33.1897
1.43750	32.2845
1.44792	32.2328
1.45833	31.0086
1.46875	31.2155
1.47917	31.3966
1.48958	31.5690
1.50000	30.6034
1.51042	30.9569
1.52083	31.7328
1.53125	31.9741
1.54167	31.8190
1.55208	32.6293
1.56250	32.2672
1.57292	32.6121
1.58333	31.9914
1.59375	32.3190
1.60417	32.4483
1.61458	33.0259
1.62500	33.0172
1.63542	33.7328
1.64583	34.5431
1.65625	34.8448
1.66667	32.9483
1.67708	33.2586
1.68750	34.0948
1.69792	34.7845
1.70833	34.9828
1.71875	35.5517
1.72917	35.4655
1.73958	35.9569
1.75000	36.0862
1.76042	36.1293
1.77083	35.7931
1.78125	36.0948
1.79167	36.0690
1.80208	36.5603
1.81250	36.3879
1.82292	36.6552
1.83333	36.0259
1.84375	36.0603
1.85417	35.0345
1.86458	35.1552
1.87500	34.8534
1.88542	34.8621
1.89583	33.9224
1.90625	33.5862
1.91667	32.5172
1.92708	32.4052
1.93750	31.4397
1.94792	31.1552
1.95833	30.9914
1.96875	30.6724
1.97917	29.5345
1.98958	29.4569
2.00000	29.8362
2.01042	29.8362
2.02083	29.9310
2.03125	29.4397
2.04167	26.3534
2.05208	26.0603
2.06250	25.7155
2.07292	25.6724
2.08333	24.6466
2.09375	24.1983
2.10417	24.4914
2.11458	25.0517
2.12500	24.5259
2.13542	24.6638
2.14583	25.2845
2.15625	25.6897
2.16667	26.9397
2.17708	27.2069
2.18750	25.5086
2.19792	25.8276
2.20833	27.1897
2.21875	27.1552
2.22917	27.3793
2.23958	27.6293
2.25000	27.6379
2.26042	28.6034
2.27083	28.8103
2.28125	29.4655
2.29167	29.3707
2.30208	29.5431
2.31250	29.6121
2.32292	30.2328
2.33333	30.4224
2.34375	31.2414
2.35417	32.1379
2.36458	32.6724
2.37500	32.5086
2.38542	32.9914
2.39583	33.5086
2.40625	33.8707
2.41667	32.9224
2.42708	33.3793
2.43750	32.9655
2.44792	33.2155
2.45833	32.5690
2.46875	33.1034
2.47917	33.5431
2.48958	33.6121
2.50000	31.6810
2.51042	32.0086
2.52083	31.8793
2.53125	31.7069
2.54167	30.3534
2.55208	30.4310
2.56250	29.5172
2.57292	29.3190
2.58333	28.2241
2.59375	27.9397
2.60417	27.5431
2.61458	27.6379
2.62500	26.4655
2.63542	26.0948
2.64583	24.8621
2.65625	24.8966
2.66667	25.0259
2.67708	25.0172
2.68750	25.1466
2.69792	25.3190
2.70833	24.9483
2.71875	24.9310
2.72917	24.2845
2.73958	24.6724
2.75000	25.9224
2.76042	26.3362
2.77083	26.0172
2.78125	26.2672
2.79167	28.3017
2.80208	28.9914
2.81250	29.5086
2.82292	29.9310
2.83333	29.8448
2.84375	30.0948
2.85417	29.8362
2.86458	30.6724
2.87500	31.6552
2.88542	32.5000
2.89583	32.0345
2.90625	32.3793
2.91667	33.0086
2.92708	33.9052
2.93750	34.0000
2.94792	34.5690
2.95833	34.2069
2.96875	34.9138
2.97917	34.7759
2.98958	35.2931
3.00000	35.8879
3.01042	36.3103
3.02083	35.4052
3.03125	35.7759
3.04167	36.0431
3.05208	36.3017
3.06250	35.4052
3.07292	36.0603
3.08333	36.1466
3.09375	36.2328
3.10417	35.8793
3.11458	36.5345
3.12500	37.0517
3.13542	38.0259
3.14583	38.4397
3.15625	38.5086
3.16667	37.7241
3.17708	37.7414
3.18750	36.5000
3.19792	36.8362
3.20833	37.0086
3.21875	36.8879
3.22917	35.6724
3.23958	35.5431
3.25000	33.1293
3.26042	33.0603
3.27083	32.4914
3.28125	32.0690
3.29167	30.6983
3.30208	30.7328
3.31250	29.8276
3.32292	29.4483
3.33333	29.4310
3.34375	28.6638
3.35417	26.7241
3.36458	26.7759
3.37500	26.3276
3.38542	26.7931
3.39583	26.4741
3.40625	26.0776
3.41667	25.7672
3.42708	26.0948
3.43750	25.3362
3.44792	26.0431
3.45833	25.6638
3.46875	26.1638
3.47917	25.7759
3.48958	25.9483
3.50000	27.0690
3.51042	27.6293
3.52083	28.0259
3.53125	28.6552
3.54167	29.1983
3.55208	30.2500
3.56250	30.8276
3.57292	31.9224
3.58333	33.6466
3.59375	34.4741
3.60417	34.5431
3.61458	35.7155
3.62500	36.5603
3.63542	37.4138
3.64583	37.2155
3.65625	38.2759
3.66667	38.6466
3.67708	39.7586
3.68750	40.2328
3.69792	40.3707
3.70833	38.4052
3.71875	38.4052
3.72917	37.3448
3.73958	36.6293
3.75000	34.2155
3.76042	33.3534
3.77083	31.6293
3.78125	30.6379
3.79167	28.6983
3.80208	27.9310
3.81250	26.5690
3.82292	26.9310
3.83333	26.8276
3.84375	26.4828
3.85417	24.8534
3.86458	25.2500
3.87500	25.4569
3.88542	25.0862
3.89583	25.2414
3.90625	25.3707
3.91667	26.8707
3.92708	27.6983
3.93750	28.0259
3.94792	29.5345
3.95833	30.2414
3.96875	32.2414
3.97917	34.1724
3.98958	36.3534
4.00000	37.2931
4.01042	38.9828
4.02083	40.3966
4.03125	41.6810
4.04167	43.6293
4.05208	44.6379
4.06250	45.4483
4.07292	46.6293
4.08333	46.8707
4.09375	47.5690
4.10417	47.1207
4.11458	47.5431
4.12500	48.5776
4.13542	48.9828
4.14583	47.8103
4.15625	47.3276
4.16667	45.4483
4.17708	44.8707
4.18750	43.1207
4.19792	42.5690
4.20833	40.3190
4.21875	39.6466
4.22917	37.8879
4.23958	36.8966
4.25000	34.1983
4.26042	33.0086
4.27083	31.3534
4.28125	31.0431
4.29167	29.4397
4.30208	29.2155
4.31250	27.7155
4.32292	27.3879
4.33333	26.8879
4.34375	26.9914
4.35417	26.3879
4.36458	26.3707
4.37500	26.2931
4.38542	26.6293
4.39583	25.8966
4.40625	25.9052
4.41667	25.5345
4.42708	26.1724
4.43750	25.8362
4.44792	26.3793
4.45833	26.4310
4.46875	27.6207
4.47917	27.8017
4.48958	28.9655
4.50000	29.6638
4.51042	30.9224
4.52083	31.9224
4.53125	33.1121
4.54167	32.6897
4.55208	33.9224
4.56250	34.6810
4.57292	35.1293
4.58333	36.0172
4.59375	36.4224
4.60417	37.4224
4.61458	37.9483
4.62500	37.9914
4.63542	38.5517
4.64583	38.5862
4.65625	39.0776
4.66667	38.9655
4.67708	39.5690
4.68750	38.6638
4.69792	39.0259
4.70833	38.0172
4.71875	37.7241
4.72917	36.7845
4.73958	36.3534
4.75000	35.5776
4.76042	35.6466
4.77083	34.8017
4.78125	34.3362
4.79167	32.8276
4.80208	32.5862
4.81250	31.4310
4.82292	31.1466
4.83333	30.6379
4.84375	30.8534
4.85417	29.1897
4.86458	29.3017
4.87500	29.3448
4.88542	30.1897
4.89583	29.9483
4.90625	31.2414
4.91667	30.5862
4.92708	31.7672
4.93750	32.6810
4.94792	33.2672
4.95833	32.4224
4.96875	33.3621
4.97917	34.0776
4.98958	35.0776
5.00000	34.6897
5.01042	35.7845
5.02083	37.0259
5.03125	38.4052
5.04167	38.5172
5.05208	39.6379
5.06250	40.7414
5.07292	41.5948
5.08333	41.5603
5.09375	42.8534
5.10417	44.6724
5.11458	46.0172
5.12500	45.8707
5.13542	47.4224
5.14583	48.3017
5.15625	49.4741
5.16667	48.6983
5.17708	49.2586
5.18750	48.6810
5.19792	48.7155
5.20833	46.6724
5.21875	46.2155
5.22917	44.0517
5.23958	42.8276
5.25000	40.7845
5.26042	39.8707
5.27083	38.9914
5.28125	38.8793
5.29167	38.1293
5.30208	37.9914
5.31250	37.0690
5.32292	36.9224
5.33333	36.4828
5.34375	36.4569
5.35417	35.1552
5.36458	35.3793
5.37500	35.5431
5.38542	35.7414
5.39583	34.2845
5.40625	33.8707
5.41667	31.9569
5.42708	32.3621
5.43750	33.0259
5.44792	34.0862
5.45833	34.1638
5.46875	34.9483
5.47917	35.1897
5.48958	36.3362
5.50000	36.7328
5.51042	38.1466
5.52083	38.9914
5.53125	40.7069
5.54167	40.7500
5.55208	41.3879
5.56250	41.4138
5.57292	42.8190
5.58333	44.3103
5.59375	45.7586
5.60417	45.5776
5.61458	47.5690
5.62500	48.3017
5.63542	50.1379
5.64583	50.3017
5.65625	51.3362
5.66667	49.9741
5.67708	50.0948
5.68750	49.3276
5.69792	48.7845
5.70833	46.6810
5.71875	45.9569
5.72917	45.5259
5.73958	44.1983
5.75000	40.8534
5.76042	39.1638
5.77083	37.6724
5.78125	37.2845
5.79167	36.8534
5.80208	37.5000
5.81250	37.6552
5.82292	38.6121
5.83333	38.7069
5.84375	40.1983
5.85417	41.2931
5.86458	42.9224
5.87500	43.0345
5.88542	43.1466
5.89583	43.0000
5.90625	42.3621
5.91667	40.5345
5.92708	39.7241
5.93750	38.4828
5.94792	38.5517
5.95833	37.0345
5.96875	36.6983
5.97917	35.4569
5.98958	35.1466
6.00000	33.0086
6.01042	33.0086
6.02083	30.1897
6.03125	30.0776
6.04167	28.7586
6.05208	28.5690
6.06250	27.2931
6.07292	27.7586
6.08333	27.8966
6.09375	29.9052
6.10417	30.2414
6.11458	34.2069
6.12500	38.6810
6.13542	45.1121
6.14583	49.0345
6.15625	57.8621
6.16667	67.7672
6.17708	78.5086
6.18750	85.7328
6.19792	94.9828
6.20833	101.0259
6.21875	106.7845
6.22917	109.4741
6.23958	112.4052
6.25000	113.6466
6.26042	115.0259
6.27083	114.1034
6.28125	113.8793
6.29167	110.4052
6.30208	107.7155
6.31250	103.4224
6.32292	98.3534
6.33333	90.1034
6.34375	83.6293
6.35417	77.0431
6.36458	72.6897
6.37500	67.6293
6.38542	64.3707
6.39583	60.8448
6.40625	56.9828
6.41667	50.9828
6.42708	46.3017
6.43750	40.9655
6.44792	37.4828
6.45833	33.0345
6.46875	33.1121
6.47917	33.5172
6.48958	34.8621
6.50000	34.5776
6.51042	37.1638
6.52083	39.3362
