# Supplementary material for: BMP4 initiates and patterns ventral-caudal structures in zebrafish and human pluripotent stem cell aggregates
Source: EMBO J. 2025 Nov 24;45(1):210–42. doi: 10.1038/s44318-025-00643-6 (PMC12759085; doi:10.1038/s44318-025-00643-6)
Supplement: Supplementary file 17 — Source data Fig. 1 [file 44318_2025_643_MOESM17_ESM.zip › Figure 1/1B/control explant_ISH_pSmad 159.csv]

Distance_(inches)	Gray_Value
0.00000	17.0086
0.01042	17.5086
0.02083	16.3793
0.03125	16.5776
0.04167	16.7845
0.05208	16.4310
0.06250	16.1897
0.07292	15.7414
0.08333	15.9914
0.09375	14.7845
0.10417	14.6638
0.11458	15.2672
0.12500	15.3621
0.13542	15.5086
0.14583	14.7500
0.15625	15.2155
0.16667	16.4569
0.17708	15.7931
0.18750	15.2586
0.19792	15.8362
0.20833	15.9914
0.21875	15.9741
0.22917	15.8534
0.23958	15.1121
0.25000	16.5345
0.26042	16.9569
0.27083	16.7069
0.28125	16.2586
0.29167	16.7586
0.30208	17.4828
0.31250	17.0948
0.32292	16.7672
0.33333	17.2931
0.34375	17.3966
0.35417	16.6983
0.36458	16.5603
0.37500	16.4052
0.38542	16.5431
0.39583	16.1034
0.40625	17.2759
0.41667	17.5345
0.42708	17.7069
0.43750	16.8190
0.44792	17.5690
0.45833	17.8793
0.46875	17.3707
0.47917	17.7414
0.48958	17.5431
0.50000	16.9655
0.51042	16.7586
0.52083	16.7845
0.53125	16.5862
0.54167	16.3879
0.55208	15.6121
0.56250	15.6810
0.57292	16.1983
0.58333	15.7069
0.59375	15.8534
0.60417	15.6810
0.61458	15.8276
0.62500	15.4052
0.63542	15.5000
0.64583	15.6983
0.65625	15.0948
0.66667	14.2241
0.67708	14.6638
0.68750	14.7759
0.69792	14.9483
0.70833	15.5431
0.71875	14.6810
0.72917	15.1897
0.73958	15.3879
0.75000	15.7586
0.76042	15.3362
0.77083	15.1552
0.78125	15.7069
0.79167	16.2241
0.80208	16.2931
0.81250	16.3190
0.82292	16.6293
0.83333	15.9569
0.84375	15.7414
0.85417	15.7586
0.86458	15.8966
0.87500	16.2414
0.88542	16.5259
0.89583	16.1724
0.90625	15.9914
0.91667	15.9483
0.92708	15.8190
0.93750	15.0086
0.94792	14.7328
0.95833	14.5345
0.96875	14.5172
0.97917	14.2931
0.98958	14.0862
1.00000	14.0259
1.01042	13.9914
1.02083	14.1466
1.03125	13.9741
1.04167	14.2931
1.05208	13.9224
1.06250	14.5517
1.07292	14.2328
1.08333	14.6121
1.09375	14.8534
1.10417	14.6638
1.11458	15.1552
1.12500	14.6121
1.13542	14.7155
1.14583	14.2931
1.15625	14.4310
1.16667	14.6638
1.17708	14.4310
1.18750	15.5431
1.19792	15.5000
1.20833	15.4310
1.21875	15.7586
1.22917	16.7500
1.23958	16.8017
1.25000	16.6810
1.26042	15.8448
1.27083	15.6466
1.28125	15.7931
1.29167	16.1293
1.30208	15.8793
1.31250	15.0000
1.32292	14.5259
1.33333	14.7500
1.34375	14.4655
1.35417	14.7414
1.36458	14.4052
1.37500	15.1897
1.38542	15.3362
1.39583	14.4310
1.40625	14.3534
1.41667	15.2845
1.42708	14.3621
1.43750	14.5000
1.44792	14.4310
1.45833	14.2241
1.46875	14.6293
1.47917	14.2414
1.48958	13.7414
1.50000	12.9655
1.51042	14.0948
1.52083	13.8362
1.53125	13.5862
1.54167	13.4569
1.55208	13.9914
1.56250	14.0776
1.57292	14.1293
1.58333	13.8448
1.59375	14.3448
1.60417	15.0086
1.61458	14.4655
1.62500	14.0603
1.63542	14.2586
1.64583	14.3966
1.65625	14.7241
1.66667	14.5517
1.67708	14.6466
1.68750	15.2414
1.69792	15.3707
1.70833	14.9914
1.71875	14.4483
1.72917	14.7500
1.73958	14.7241
1.75000	15.5000
1.76042	14.6983
1.77083	14.2241
1.78125	15.0431
1.79167	15.4224
1.80208	15.5431
1.81250	14.8793
1.82292	15.2586
1.83333	15.5259
1.84375	15.3103
1.85417	15.3017
1.86458	15.4914
1.87500	15.0345
1.88542	15.1552
1.89583	15.3534
1.90625	15.3103
1.91667	14.4052
1.92708	14.2586
1.93750	14.3879
1.94792	13.8362
1.95833	14.6293
1.96875	14.0948
1.97917	13.9483
1.98958	13.2931
2.00000	14.2672
2.01042	13.4224
2.02083	13.8103
2.03125	12.9914
2.04167	12.5086
2.05208	12.4483
2.06250	12.5862
2.07292	12.0862
2.08333	12.7328
2.09375	12.4828
2.10417	12.3103
2.11458	12.2241
2.12500	11.5690
2.13542	11.9310
2.14583	11.6724
2.15625	11.6724
2.16667	12.4310
2.17708	12.8362
2.18750	12.6552
2.19792	12.7500
2.20833	12.9569
2.21875	12.5690
2.22917	12.8362
2.23958	12.8966
2.25000	13.0517
2.26042	13.0431
2.27083	12.6638
2.28125	13.3879
2.29167	12.1724
2.30208	12.9052
2.31250	13.1121
2.32292	13.5776
2.33333	13.7155
2.34375	14.3190
2.35417	13.6034
2.36458	13.3966
2.37500	13.4310
2.38542	13.7328
2.39583	13.4914
2.40625	13.3707
2.41667	13.6724
2.42708	13.5259
2.43750	13.0862
2.44792	13.8190
2.45833	13.2500
2.46875	13.7241
2.47917	13.1724
2.48958	13.3793
2.50000	12.4914
2.51042	13.4655
2.52083	14.0776
2.53125	13.4828
2.54167	13.3793
2.55208	13.0000
2.56250	12.7586
2.57292	12.7414
2.58333	12.8966
2.59375	12.6552
2.60417	12.5862
2.61458	12.9655
2.62500	12.7069
2.63542	12.4224
2.64583	12.5086
2.65625	12.4914
2.66667	12.8276
2.67708	12.5259
2.68750	13.1466
2.69792	12.5862
2.70833	11.9138
2.71875	11.6724
2.72917	12.4397
2.73958	12.4310
2.75000	12.6121
2.76042	12.3707
2.77083	12.7931
2.78125	12.0431
2.79167	11.9914
2.80208	11.4052
2.81250	12.3017
2.82292	12.6466
2.83333	12.9569
2.84375	12.5517
2.85417	12.4138
2.86458	12.8362
2.87500	13.6207
2.88542	13.4397
2.89583	13.0345
2.90625	12.8190
2.91667	13.6897
2.92708	13.9569
2.93750	13.0690
2.94792	13.5776
2.95833	14.2586
2.96875	14.5345
2.97917	14.3879
2.98958	13.6724
3.00000	14.5517
3.01042	14.3966
3.02083	14.1983
3.03125	13.8621
3.04167	14.8793
3.05208	14.5345
3.06250	14.8448
3.07292	14.4914
3.08333	14.8276
3.09375	14.4310
3.10417	14.8966
3.11458	14.9138
3.12500	14.9310
3.13542	15.6121
3.14583	14.3362
3.15625	14.4655
3.16667	14.7414
3.17708	13.9569
3.18750	15.2414
3.19792	15.0948
3.20833	15.3017
3.21875	14.7931
3.22917	15.4483
3.23958	14.7759
3.25000	14.4310
3.26042	13.8707
3.27083	15.1638
3.28125	14.9052
3.29167	14.9569
3.30208	14.7069
3.31250	15.0431
3.32292	14.7845
3.33333	15.2672
3.34375	15.1897
3.35417	15.0431
3.36458	14.1293
3.37500	14.4138
3.38542	14.8534
3.39583	15.1207
3.40625	14.3966
3.41667	15.3362
3.42708	14.9655
3.43750	14.3793
3.44792	15.2931
3.45833	14.6207
3.46875	14.8621
3.47917	15.1724
3.48958	14.3793
3.50000	14.0948
3.51042	14.4052
3.52083	14.8017
3.53125	14.5000
3.54167	14.5776
3.55208	14.9224
3.56250	14.7931
3.57292	14.9138
3.58333	15.1293
3.59375	15.1983
3.60417	14.3793
3.61458	14.9052
3.62500	15.3534
3.63542	15.4483
3.64583	15.4397
3.65625	16.1897
3.66667	16.8448
3.67708	16.8362
3.68750	16.7241
3.69792	16.8017
3.70833	16.4397
3.71875	16.1897
3.72917	16.3966
3.73958	16.0862
3.75000	16.1552
3.76042	16.0000
3.77083	16.8190
3.78125	16.2155
3.79167	15.8707
3.80208	15.5948
3.81250	15.6897
3.82292	15.7672
3.83333	15.4138
3.84375	15.5948
3.85417	15.7500
3.86458	16.5862
3.87500	16.7759
3.88542	15.4483
3.89583	16.0603
3.90625	15.4914
3.91667	15.4655
3.92708	15.7414
3.93750	15.9741
3.94792	16.6724
3.95833	17.5000
3.96875	17.2759
3.97917	17.1379
3.98958	17.0086
4.00000	16.9052
4.01042	17.5948
4.02083	18.0172
4.03125	17.9310
4.04167	19.0431
4.05208	18.3879
4.06250	18.4224
4.07292	18.2672
4.08333	19.8534
4.09375	19.2931
4.10417	19.0345
4.11458	18.9483
4.12500	19.4483
4.13542	19.4397
4.14583	19.3017
4.15625	19.3448
4.16667	19.6897
4.17708	19.6379
4.18750	18.8103
4.19792	18.6293
4.20833	17.6897
4.21875	17.9052
4.22917	17.7931
4.23958	17.7241
4.25000	17.3707
4.26042	16.9828
4.27083	17.4397
4.28125	17.3362
4.29167	16.7845
4.30208	17.3621
4.31250	17.2414
4.32292	16.3793
4.33333	16.5172
4.34375	16.7845
4.35417	16.7328
4.36458	16.5603
4.37500	16.6466
4.38542	16.0948
4.39583	17.2069
4.40625	16.4741
4.41667	16.4828
4.42708	16.7672
4.43750	16.7500
4.44792	16.5517
4.45833	16.6638
4.46875	16.6638
4.47917	16.8362
4.48958	16.6552
4.50000	17.3534
4.51042	17.1983
4.52083	17.6897
4.53125	17.3793
4.54167	17.1293
4.55208	16.5948
4.56250	17.5086
4.57292	17.1034
4.58333	18.0431
4.59375	17.1983
4.60417	18.1810
4.61458	18.0431
4.62500	18.0948
4.63542	17.1983
4.64583	18.3276
4.65625	18.1034
4.66667	19.0948
4.67708	19.9483
4.68750	19.3276
4.69792	19.5345
4.70833	19.5690
4.71875	19.2241
4.72917	19.4138
4.73958	18.9052
4.75000	18.8707
4.76042	19.4483
4.77083	20.2845
4.78125	19.3534
4.79167	18.9655
4.80208	19.2328
4.81250	19.8793
4.82292	19.7241
4.83333	20.2586
4.84375	19.6638
4.85417	19.6552
4.86458	19.3621
4.87500	19.0086
4.88542	18.9914
4.89583	20.3621
4.90625	20.1897
4.91667	21.0259
4.92708	21.5345
4.93750	20.7672
4.94792	20.7328
4.95833	20.1466
4.96875	20.6379
4.97917	20.9569
4.98958	20.7414
5.00000	19.2155
5.01042	18.5603
5.02083	19.2414
5.03125	18.4828
5.04167	19.3276
5.05208	18.6638
5.06250	19.8707
5.07292	19.4914
5.08333	20.1379
5.09375	19.6552
5.10417	20.3707
5.11458	20.6207
5.12500	20.2241
5.13542	20.9914
5.14583	21.4224
5.15625	20.9655
5.16667	23.3879
5.17708	23.1466
5.18750	22.0345
5.19792	22.1638
5.20833	21.8103
5.21875	22.1379
5.22917	22.4914
5.23958	22.3448
5.25000	22.1983
5.26042	22.3103
5.27083	21.8707
5.28125	21.6638
5.29167	21.5948
5.30208	21.1121
5.31250	21.5862
5.32292	21.2586
5.33333	21.6466
5.34375	22.0000
5.35417	21.1207
5.36458	21.2241
5.37500	20.3793
5.38542	21.0948
5.39583	20.5000
5.40625	20.4569
5.41667	20.8190
5.42708	20.2845
5.43750	20.2672
5.44792	20.3276
5.45833	20.5086
5.46875	19.8276
5.47917	21.0690
5.48958	20.6207
5.50000	22.0862
5.51042	21.2328
5.52083	21.5948
5.53125	21.8534
5.54167	22.6897
5.55208	22.5517
5.56250	24.0862
5.57292	24.0948
5.58333	24.6034
5.59375	24.8276
5.60417	24.7241
5.61458	24.8448
5.62500	24.3879
5.63542	25.0431
5.64583	25.2931
5.65625	25.2069
5.66667	25.7069
5.67708	25.6121
5.68750	25.5086
5.69792	25.4138
5.70833	25.9655
5.71875	25.2759
5.72917	25.8017
5.73958	25.3793
5.75000	25.0862
5.76042	24.7845
5.77083	25.1121
5.78125	25.2069
5.79167	25.8190
5.80208	26.0690
5.81250	25.6897
5.82292	25.3793
5.83333	24.5603
5.84375	24.5000
5.85417	24.6293
5.86458	24.8276
5.87500	25.3534
5.88542	24.9138
5.89583	25.9569
5.90625	26.2155
5.91667	26.3966
5.92708	26.1034
5.93750	26.1466
5.94792	26.3190
5.95833	27.2328
5.96875	26.9828
5.97917	27.7759
5.98958	28.1466
6.00000	29.6293
6.01042	30.5690
6.02083	28.8707
6.03125	29.3103
6.04167	30.6810
6.05208	31.8879
6.06250	31.3017
6.07292	30.9741
6.08333	31.9655
6.09375	32.5172
6.10417	33.0086
6.11458	34.2672
6.12500	36.0862
6.13542	35.6379
6.14583	35.5603
6.15625	36.1207
6.16667	37.3448
6.17708	36.9397
6.18750	37.7845
6.19792	38.5086
6.20833	38.0259
6.21875	37.5776
6.22917	37.0086
6.23958	38.5000
6.25000	39.5776
6.26042	38.8017
6.27083	37.7500
6.28125	37.9483
6.29167	38.8362
6.30208	37.1897
6.31250	37.2500
6.32292	36.1638
6.33333	35.2414
6.34375	35.5345
6.35417	35.6121
6.36458	33.7241
6.37500	33.0948
6.38542	32.9569
6.39583	32.6121
6.40625	32.4483
6.41667	33.1810
6.42708	32.6724
6.43750	32.5172
6.44792	32.0776
6.45833	31.8707
6.46875	32.6552
6.47917	34.5172
6.48958	34.3879
6.50000	35.4224
6.51042	35.0948
6.52083	36.9052
