# Supplementary material for: BMP4 initiates and patterns ventral-caudal structures in zebrafish and human pluripotent stem cell aggregates
Source: EMBO J. 2025 Nov 24;45(1):210–42. doi: 10.1038/s44318-025-00643-6 (PMC12759085; doi:10.1038/s44318-025-00643-6)
Supplement: Supplementary file 17 — Source data Fig. 1 [file 44318_2025_643_MOESM17_ESM.zip › Figure 1/1B/control explant_RFP.csv]

Distance_(inches)	Gray_Value
0.00000	1.8190
0.01042	2.0172
0.02083	1.7845
0.03125	1.7500
0.04167	1.8190
0.05208	1.7155
0.06250	1.4483
0.07292	1.5000
0.08333	1.6034
0.09375	1.4397
0.10417	1.4397
0.11458	1.4138
0.12500	1.3707
0.13542	1.6207
0.14583	1.3966
0.15625	1.3362
0.16667	1.6724
0.17708	1.4741
0.18750	1.6724
0.19792	1.7845
0.20833	1.7672
0.21875	1.7414
0.22917	1.6293
0.23958	1.7759
0.25000	1.4569
0.26042	1.6724
0.27083	1.3793
0.28125	1.2414
0.29167	1.3362
0.30208	1.6638
0.31250	1.7069
0.32292	1.6379
0.33333	1.3190
0.34375	1.3707
0.35417	1.3534
0.36458	1.3966
0.37500	1.1466
0.38542	1.2414
0.39583	1.5690
0.40625	1.7759
0.41667	1.6897
0.42708	1.8534
0.43750	1.8190
0.44792	1.9052
0.45833	1.7845
0.46875	1.5776
0.47917	1.3621
0.48958	1.4397
0.50000	1.6724
0.51042	1.8534
0.52083	1.8362
0.53125	1.9052
0.54167	1.7414
0.55208	1.5345
0.56250	1.6724
0.57292	1.6379
0.58333	1.5517
0.59375	1.4569
0.60417	1.4655
0.61458	1.6897
0.62500	1.5603
0.63542	1.5086
0.64583	1.4310
0.65625	1.6897
0.66667	1.6552
0.67708	1.7931
0.68750	1.7845
0.69792	1.8017
0.70833	1.6293
0.71875	1.6379
0.72917	1.6638
0.73958	1.6638
0.75000	1.4310
0.76042	1.5862
0.77083	1.7069
0.78125	1.8362
0.79167	1.6810
0.80208	1.7931
0.81250	1.7759
0.82292	1.8707
0.83333	1.6638
0.84375	1.7241
0.85417	1.6552
0.86458	1.5776
0.87500	1.7069
0.88542	1.7414
0.89583	2.0259
0.90625	1.8103
0.91667	1.8190
0.92708	1.8017
0.93750	1.9483
0.94792	1.9052
0.95833	2.1810
0.96875	2.1638
0.97917	1.7155
0.98958	1.5000
1.00000	1.8793
1.01042	1.8707
1.02083	1.8966
1.03125	1.8448
1.04167	2.0862
1.05208	2.0776
1.06250	2.3879
1.07292	2.1897
1.08333	2.4914
1.09375	2.5603
1.10417	2.0172
1.11458	1.9483
1.12500	1.9569
1.13542	1.9310
1.14583	2.2328
1.15625	2.2931
1.16667	2.2931
1.17708	2.3707
1.18750	2.5259
1.19792	2.4483
1.20833	2.4224
1.21875	2.4138
1.22917	2.2241
1.23958	2.1207
1.25000	2.7500
1.26042	2.5000
1.27083	2.3276
1.28125	2.1983
1.29167	2.6207
1.30208	2.7500
1.31250	2.4224
1.32292	2.2931
1.33333	2.4138
1.34375	2.5862
1.35417	2.9397
1.36458	2.8966
1.37500	2.9052
1.38542	2.7759
1.39583	2.6034
1.40625	2.7845
1.41667	3.2155
1.42708	3.0517
1.43750	3.1207
1.44792	2.9224
1.45833	2.3707
1.46875	2.4655
1.47917	3.2069
1.48958	3.2672
1.50000	2.8621
1.51042	2.8621
1.52083	3.0431
1.53125	2.8534
1.54167	2.9741
1.55208	3.2931
1.56250	3.2155
1.57292	3.1983
1.58333	3.5690
1.59375	3.5517
1.60417	3.3707
1.61458	3.2931
1.62500	3.3190
1.63542	3.4138
1.64583	3.9224
1.65625	3.8793
1.66667	3.7586
1.67708	3.8190
1.68750	3.7500
1.69792	3.9655
1.70833	3.7155
1.71875	3.7500
1.72917	4.2328
1.73958	4.4224
1.75000	3.9741
1.76042	3.8448
1.77083	3.8362
1.78125	4.0086
1.79167	4.1293
1.80208	4.2586
1.81250	4.3621
1.82292	4.4741
1.83333	4.4138
1.84375	4.5172
1.85417	4.3534
1.86458	4.4310
1.87500	4.8793
1.88542	4.7069
1.89583	4.7500
1.90625	4.7414
1.91667	4.5776
1.92708	4.5431
1.93750	4.7155
1.94792	4.5000
1.95833	4.5776
1.96875	4.6379
1.97917	4.7586
1.98958	4.8448
2.00000	4.5172
2.01042	4.5431
2.02083	4.8621
2.03125	4.6207
2.04167	4.9569
2.05208	4.9224
2.06250	5.1207
2.07292	5.2155
2.08333	5.6034
2.09375	5.6810
2.10417	5.6552
2.11458	5.9569
2.12500	6.8017
2.13542	7.1034
2.14583	7.8966
2.15625	8.3103
2.16667	8.8448
2.17708	9.5862
2.18750	10.4914
2.19792	11.3362
2.20833	11.8276
2.21875	12.0000
2.22917	12.3362
2.23958	12.9310
2.25000	13.3276
2.26042	13.9914
2.27083	14.1207
2.28125	15.0086
2.29167	16.0948
2.30208	17.0776
2.31250	17.6293
2.32292	18.0517
2.33333	17.8621
2.34375	19.1293
2.35417	20.0172
2.36458	20.7931
2.37500	21.5862
2.38542	22.0776
2.39583	22.3017
2.40625	22.8621
2.41667	23.3190
2.42708	23.8017
2.43750	23.6207
2.44792	24.0603
2.45833	23.8017
2.46875	24.4483
2.47917	24.5948
2.48958	24.5345
2.50000	23.1810
2.51042	23.6293
2.52083	24.5259
2.53125	24.5345
2.54167	23.7414
2.55208	23.4397
2.56250	23.9224
2.57292	23.5776
2.58333	21.8793
2.59375	21.2672
2.60417	21.2328
2.61458	20.7931
2.62500	19.0690
2.63542	18.3707
2.64583	17.1207
2.65625	17.1121
2.66667	17.2241
2.67708	16.6034
2.68750	15.5862
2.69792	15.5431
2.70833	16.0259
2.71875	15.8966
2.72917	15.4655
2.73958	15.2155
2.75000	14.6810
2.76042	14.8362
2.77083	14.1034
2.78125	13.9483
2.79167	14.1810
2.80208	14.0690
2.81250	13.7759
2.82292	13.7845
2.83333	13.6724
2.84375	13.6207
2.85417	13.4655
2.86458	13.9138
2.87500	14.0086
2.88542	14.7328
2.89583	15.1379
2.90625	15.5603
2.91667	15.5259
2.92708	16.4138
2.93750	17.4052
2.94792	18.6034
2.95833	20.2759
2.96875	21.6293
2.97917	22.3966
2.98958	23.2500
3.00000	23.6552
3.01042	24.5862
3.02083	25.7845
3.03125	27.0086
3.04167	28.5345
3.05208	29.2931
3.06250	29.1983
3.07292	29.9483
3.08333	30.9310
3.09375	31.2414
3.10417	30.7845
3.11458	30.8276
3.12500	31.4914
3.13542	32.0690
3.14583	31.6293
3.15625	31.6638
3.16667	31.1466
3.17708	31.2931
3.18750	30.7845
3.19792	30.7241
3.20833	30.0431
3.21875	29.7328
3.22917	29.5776
3.23958	29.4655
3.25000	29.9224
3.26042	29.8793
3.27083	29.0086
3.28125	28.5000
3.29167	28.0431
3.30208	28.0776
3.31250	27.9741
3.32292	27.6897
3.33333	27.6897
3.34375	27.5259
3.35417	27.3190
3.36458	27.3362
3.37500	27.7845
3.38542	28.3017
3.39583	28.7414
3.40625	28.7500
3.41667	29.4138
3.42708	29.9569
3.43750	30.5172
3.44792	31.4138
3.45833	31.3362
3.46875	31.7069
3.47917	31.6466
3.48958	31.6724
3.50000	32.4828
3.51042	33.2155
3.52083	33.0690
3.53125	33.3793
3.54167	34.2414
3.55208	34.8879
3.56250	34.9483
3.57292	35.5345
3.58333	37.6638
3.59375	38.3966
3.60417	38.6034
3.61458	39.7241
3.62500	41.6552
3.63542	43.1207
3.64583	43.7155
3.65625	44.5690
3.66667	45.6724
3.67708	46.9224
3.68750	47.8448
3.69792	48.5517
3.70833	48.7759
3.71875	48.9914
3.72917	48.4741
3.73958	48.5776
3.75000	47.7328
3.76042	47.7500
3.77083	46.4569
3.78125	45.8879
3.79167	44.4310
3.80208	44.7500
3.81250	44.4310
3.82292	44.4828
3.83333	43.1121
3.84375	43.2672
3.85417	43.3017
3.86458	43.3534
3.87500	43.2759
3.88542	42.6121
3.89583	42.5431
3.90625	42.9052
3.91667	44.7672
3.92708	45.4138
3.93750	45.0517
3.94792	46.5345
3.95833	47.8017
3.96875	49.5172
3.97917	50.8448
3.98958	52.6034
4.00000	52.8448
4.01042	54.7069
4.02083	55.4483
4.03125	57.4052
4.04167	59.1379
4.05208	60.2845
4.06250	60.9224
4.07292	61.8362
4.08333	61.7500
4.09375	62.1810
4.10417	61.4828
4.11458	61.7931
4.12500	61.3190
4.13542	61.5000
4.14583	61.7672
4.15625	61.3534
4.16667	59.9483
4.17708	59.6207
4.18750	58.9138
4.19792	58.4569
4.20833	56.1983
4.21875	55.6897
4.22917	53.9397
4.23958	52.5776
4.25000	49.6121
4.26042	48.4397
4.27083	48.0776
4.28125	46.6552
4.29167	44.3879
4.30208	43.9310
4.31250	43.5948
4.32292	43.1810
4.33333	42.3448
4.34375	42.5086
4.35417	42.7586
4.36458	42.3276
4.37500	42.4655
4.38542	42.7586
4.39583	42.7845
4.40625	42.8362
4.41667	42.2845
4.42708	42.6552
4.43750	41.9052
4.44792	41.8103
4.45833	42.0517
4.46875	43.2414
4.47917	42.8793
4.48958	43.6121
4.50000	44.0259
4.51042	45.0603
4.52083	45.7500
4.53125	47.0948
4.54167	47.7155
4.55208	48.8017
4.56250	49.0431
4.57292	49.6983
4.58333	50.3276
4.59375	50.5517
4.60417	49.9655
4.61458	50.0862
4.62500	49.8707
4.63542	50.0345
4.64583	49.9397
4.65625	49.6466
4.66667	47.6810
4.67708	47.4310
4.68750	47.1638
4.69792	46.3879
4.70833	44.6810
4.71875	43.8879
4.72917	43.7069
4.73958	43.2586
4.75000	41.8793
4.76042	41.4397
4.77083	40.8103
4.78125	39.8793
4.79167	38.5776
4.80208	38.3190
4.81250	37.4828
4.82292	37.2759
4.83333	37.6983
4.84375	37.8793
4.85417	36.8362
4.86458	37.0690
4.87500	37.5086
4.88542	38.2500
4.89583	38.1983
4.90625	38.7414
4.91667	38.6293
4.92708	38.9914
4.93750	37.9310
4.94792	37.4310
4.95833	37.1121
4.96875	37.0431
4.97917	37.2069
4.98958	37.5776
5.00000	37.2586
5.01042	37.0172
5.02083	35.9914
5.03125	36.8190
5.04167	37.1983
5.05208	38.4397
5.06250	38.9828
5.07292	39.6466
5.08333	40.4138
5.09375	41.2414
5.10417	41.6466
5.11458	42.5345
5.12500	42.4569
5.13542	43.5431
5.14583	44.6810
5.15625	44.9828
5.16667	44.1552
5.17708	44.3707
5.18750	44.5345
5.19792	44.4655
5.20833	43.5776
5.21875	43.0259
5.22917	41.3879
5.23958	40.9914
5.25000	40.0517
5.26042	39.5431
5.27083	38.2586
5.28125	37.9655
5.29167	38.0345
5.30208	37.1983
5.31250	35.4741
5.32292	34.9483
5.33333	34.1724
5.34375	34.3707
5.35417	33.5517
5.36458	33.4741
5.37500	32.5517
5.38542	32.6121
5.39583	32.5000
5.40625	32.6638
5.41667	32.6121
5.42708	32.5086
5.43750	33.4310
5.44792	33.5000
5.45833	32.8534
5.46875	32.7414
5.47917	32.8448
5.48958	32.7241
5.50000	31.7759
5.51042	32.0517
5.52083	32.1121
5.53125	32.4224
5.54167	31.8190
5.55208	31.6293
5.56250	31.6724
5.57292	31.6379
5.58333	30.7155
5.59375	30.6724
5.60417	29.3707
5.61458	29.4828
5.62500	28.5172
5.63542	28.4483
5.64583	27.9741
5.65625	27.4224
5.66667	26.3017
5.67708	25.5086
5.68750	23.6638
5.69792	22.4138
5.70833	21.4052
5.71875	20.9397
5.72917	20.5345
5.73958	19.4397
5.75000	17.0948
5.76042	15.8190
5.77083	15.1466
5.78125	14.5431
5.79167	13.5603
5.80208	13.3879
5.81250	13.5690
5.82292	13.9569
5.83333	14.1293
5.84375	14.2759
5.85417	13.5000
5.86458	13.8879
5.87500	14.3621
5.88542	14.5603
5.89583	15.2672
5.90625	15.8707
5.91667	16.3017
5.92708	16.8966
5.93750	16.5345
5.94792	17.2328
5.95833	18.2672
5.96875	18.8448
5.97917	19.5517
5.98958	20.1466
6.00000	20.3879
6.01042	20.8879
6.02083	21.0259
6.03125	21.8879
6.04167	22.7672
6.05208	23.2759
6.06250	24.0086
6.07292	24.6810
6.08333	25.5259
6.09375	26.3017
6.10417	27.1466
6.11458	28.5259
6.12500	30.2672
6.13542	32.2155
6.14583	34.5431
6.15625	37.0086
6.16667	38.5431
6.17708	41.2155
6.18750	42.3534
6.19792	44.2586
6.20833	45.3534
6.21875	46.5948
6.22917	48.3190
6.23958	49.1293
6.25000	49.0603
6.26042	49.4914
6.27083	48.8190
6.28125	48.9138
6.29167	47.0431
6.30208	45.7414
6.31250	44.2845
6.32292	43.8879
6.33333	42.3534
6.34375	41.3793
6.35417	37.8017
6.36458	36.5259
6.37500	34.5431
6.38542	33.7328
6.39583	32.9569
6.40625	32.2845
6.41667	31.0690
6.42708	31.0000
6.43750	30.1638
6.44792	30.9138
6.45833	32.0517
6.46875	33.8190
6.47917	36.8879
6.48958	39.7931
6.50000	41.5345
6.51042	44.5259
6.52083	47.1983
