# Supplementary material for: BMP4 initiates and patterns ventral-caudal structures in zebrafish and human pluripotent stem cell aggregates
Source: EMBO J. 2025 Nov 24;45(1):210–42. doi: 10.1038/s44318-025-00643-6 (PMC12759085; doi:10.1038/s44318-025-00643-6)
Supplement: Supplementary file 17 — Source data Fig. 1 [file 44318_2025_643_MOESM17_ESM.zip › Figure 1/1C/raw data.xlsx]

## Sheet: Sheet1
	bmp4 explants with somites
	4hpf	6hpf	8hpf	10hpf	12hpf	18hpf	24hpf
1	0.22515	0.21185	0.2185	0.223	0.381	0.556	0.566
2	0.2337	0.24225	0.2375	0.253	0.348	0.609	0.594
3	0.23275	0.2299	0.2356	0.243	0.586	0.74	0.685
4	0.20805	0.2204	0.2166	0.23	0.268	0.409	0.552
5	0.22895	0.2166	0.2204	0.235	0.459	0.565	0.525
6	0.22135	0.21565	0.228	0.223	0.518	0.548	0.39
7	0.22325	0.2223	0.23275	0.23	0.472	0.613	0.507
8	0.21755	0.2299	0.22705	0.221	0.35	0.595	0.543
9	0.22895	0.228	0.2223	0.248	0.504	0.812	0.681
10	0.2242	0.22135	0.23845	0.253	0.451	0.754	0.76
11	0.2166	0.209	0.20995	0.215	0.521	0.821	0.705
12	0.2394	0.2166	0.21945	0.235	0.507	0.57	0.505
13	0.23655	0.2166	0.2185	0.231	0.465	0.52	0.409
14	0.2242	0.209	0.21185	0.204	0.522	0.56	0.423
15	0.23465	0.2223	0.23085	0.231	0.517	0.688	0.481
16	0.22515	0.228	0.2356	0.239	0.515	0.689	0.58
17	0.2242	0.2166	0.2242	0.242	0.406	0.647	0.711
18	0.2299	0.209	0.20995	0.225	0.499	0.813	0.634
19	0.228	0.2242	0.2261	0.262	0.646	0.707	0.574
20	0.2166	0.1995	0.2014	0.217	0.467	0.791	0.719
21	0.2223	0.2242	0.20235	0.23	0.325	0.494	0.496
22	0.2356	0.2299	0.2204	0.237	0.495	0.609	0.517
23	0.22325	0.209	0.20805	0.218	0.54	0.687	0.618
24	0.2223	0.2204	0.2204	0.229	0.479	0.759	0.67
25	0.2147	0.2261	0.21755	0.236	0.679	0.58	0.397
26	0.2166	0.22325	0.2128	0.227	0.547	0.739	0.561
27	0.20805	0.2052	0.23845	0.269	0.356	0.502	0.45
28	0.19855	0.2223	0.21375	0.228	0.51	0.553	0.316
