# Supplementary material for: BMP4 initiates and patterns ventral-caudal structures in zebrafish and human pluripotent stem cell aggregates
Source: EMBO J. 2025 Nov 24;45(1):210–42. doi: 10.1038/s44318-025-00643-6 (PMC12759085; doi:10.1038/s44318-025-00643-6)
Supplement: Supplementary file 18 — Source data Fig. 2 [file 44318_2025_643_MOESM18_ESM.zip]

Archive with 56 entries (43 files):
- Figure 2/
- Figure 2/2A-2B/
- Figure 2/2A-2B/BMP4_explant.combined.csv
- Figure 2/2C/
- Figure 2/2C/embryo.csv
- Figure 2/2C/explant.csv
- Figure 2/2D/
- Figure 2/2D/bmp4 explant_HCR_aldh1a2_sagittal plane.jpg
- Figure 2/2D/bmp4 explant_HCR_aldh1a2_transverse plane.jpg
- Figure 2/2D/bmp4 explant_HCR_sox2_sagittal plane.jpg
- Figure 2/2D/bmp4 explant_HCR_sox2_transverse plane.jpg
- Figure 2/2D/bmp4 explant_HCR_tbxta_sagittal plane.jpg
- Figure 2/2D/bmp4 explant_HCR_tbxta_transverse plane.jpg
- Figure 2/2F/
- Figure 2/2F/bmp4 explant_HCR_aldh1a2_sagittal plane.jpg
- Figure 2/2F/bmp4 explant_HCR_aldh1a2_transverse plane.jpg
- Figure 2/2F/bmp4 explant_HCR_sox2_sagittal plane.jpg
- Figure 2/2F/bmp4 explant_HCR_sox2_transverse plane.jpg
- Figure 2/2F/bmp4 explant_HCR_tbxta_sagittal plane.jpg
- Figure 2/2F/bmp4 explant_HCR_tbxta_transverse plane.jpg
- Figure 2/2H/
- Figure 2/2H/bmp4 explant_DAPI.jpg
- Figure 2/2H/bmp4 explant_HCR_ripply1.jpg
- Figure 2/2H/bmp4 explant_HCR_tbx6.jpg
- Figure 2/2H/bmp4 explant_HCR_tbxta.jpg
- Figure 2/2I/
- Figure 2/2I/bmp4_explant_DAPI.jpg
- Figure 2/2I/bmp4_explant_HCR_cdx4.jpg
- Figure 2/2I/bmp4_explant_HCR_gata5.jpg
- Figure 2/2I/bmp4_explant_HCR_tbx6.jpg
- Figure 2/2J/
- Figure 2/2J/bmp4 explant_DAPI-2.jpg
- Figure 2/2J/bmp4 explant_HCR_tbxta-2.jpg
- Figure 2/2J/bmp4 explant_HCR_zic2b.jpg
- Figure 2/2L/
- Figure 2/2L/bmp4 explant_18hpf_HCR_myod1.jpg
- Figure 2/2L/bmp4 explant_18hpf_HCR_ripply1.jpg
- Figure 2/2L/bmp4 explant_18hpf_HCR_tbx6.jpg
- Figure 2/2L/bmp4 explant__18hpf_DAPI.jpg
- Figure 2/2M/
- Figure 2/2M/embryo_18hpf_DAPI.jpg
- Figure 2/2M/embryo_18hpf_HCR_myod1.jpg
- Figure 2/2M/embryo_18hpf_HCR_ripply1.jpg
- Figure 2/2M/embryo_18hpf_HCR_tbx6.jpg
- Figure 2/2N/
- Figure 2/2N/bmp4 explant_18hpf_DAPI.jpg
- Figure 2/2N/bmp4 explant_18hpf_HCR_sox2.jpg
- Figure 2/2N/bmp4 explant_18hpf_HCR_tbx6.jpg
- Figure 2/2N/bmp4 explant_18hpf_HCR_tbxta.jpg
- Figure 2/2O/
- Figure 2/2O/bmp4 explant_18hpf_DAPI.jpg
- Figure 2/2O/bmp4 explant_18hpf_HCR_cdx4.jpg
- Figure 2/2O/bmp4 explant_18hpf_HCR_gata5.jpg
- Figure 2/2O/bmp4 explant_18hpf_HCR_tbx6.jpg
- Figure 2/2Q-2S/
- Figure 2/2Q-2S/BMP4_explant.combined_meso_final_cds.rds
