# Supplementary material for: BMP4 initiates and patterns ventral-caudal structures in zebrafish and human pluripotent stem cell aggregates
Source: EMBO J. 2025 Nov 24;45(1):210–42. doi: 10.1038/s44318-025-00643-6 (PMC12759085; doi:10.1038/s44318-025-00643-6)
Supplement: Supplementary file 18 — Source data Fig. 2 [file 44318_2025_643_MOESM18_ESM.zip › Figure 2/2A-2B/BMP4_explant.combined.csv]

	orig.ident	nCount_RNA	nFeature_RNA	percent.mt	RNA_snn_res.1	seurat_clusters	cell_type_new	RNA_snn_res.2	RNA_snn_res.0.5	integrated_snn_res.1	integrated_snn_res.2	cell_type_all	cell_type_bin	UMAP_1	UMAP_2
AAACCCAAGAATTTGG-1_1	BMP4_6h	13937	3810	3.93197962258736	12	25	apoptotic like	NA	NA	18	25	Other-apoptotic like	Other-apoptotic like	1.81703933043603	0.440182418560519
AAACCCAAGCATCTTG-1_1	BMP4_6h	19193	4598	3.66279372687959	14	15	EVL	NA	NA	9	15	NMP	NMP	5.25900467200402	-0.568355469966397
AAACCCACAATAGGAT-1_1	BMP4_6h	27338	4817	3.36527909869047	1	8	mesoderm non-dorsal margin	NA	NA	8	8	Mesoderm-TO	Mesoderm-TO	5.59437950415734	-0.637609272265897
AAACCCAGTGAGCGAT-1_1	BMP4_6h	21983	4047	3.1296911249602	11	23	EVL	NA	NA	12	23	EVL	EVL	-5.53307239251014	-6.02633669879483
AAACGCTAGTGTTCCA-1_1	BMP4_6h	40381	5314	2.17676630098314	9	14	EVL	NA	NA	9	14	EVL	EVL	-5.68148509697791	-5.48557522800015
AAACGCTTCCACCTCA-1_1	BMP4_6h	25442	5114	3.04614417105573	1	8	mesoderm non-dorsal margin	NA	NA	8	8	Mesoderm-TO	Mesoderm-TO	5.81265028281335	0.142535776829257
AAAGAACCACAGTCAT-1_1	BMP4_6h	6465	2528	3.80510440835267	8	15	epiblast	NA	NA	5	15	NMP	NMP	5.44567449851159	-1.03131094481991
AAAGAACCATGCAGCC-1_1	BMP4_6h	21265	4617	4.22760404420409	0	9	ectoderm_dorsal	NA	NA	7	9	Ectoderm-epidermis_early	Ectoderm-epidermis	1.05391605658654	-4.7698273947482
AAAGAACGTGAGCTCC-1_1	BMP4_6h	37135	5388	2.63901979264844	5	8	mesoderm_margin involuted	NA	NA	8	8	Mesoderm-TO	Mesoderm-TO	5.19632871909265	-2.08782151248501
AAAGAACGTGCCTGCA-1_1	BMP4_6h	22183	4316	3.18712527611234	5	8	mesoderm_margin involuted	NA	NA	8	8	Mesoderm-TO	Mesoderm-TO	5.60893543524865	-0.263141184115872
AAAGAACTCAGTGATC-1_1	BMP4_6h	17074	4097	4.88461988989106	0	9	ectoderm_dorsal	NA	NA	7	9	Ectoderm-epidermis_early	Ectoderm-epidermis	1.16404660506371	-3.3480105688815
AAAGAACTCGCATGAT-1_1	BMP4_6h	21788	4536	2.84560308426657	0	4	ectoderm_dorsal	NA	NA	1	4	Ectoderm-neural plate border/anterior neural plate	Ectoderm-neural plate border/anterior neural plate	1.70940693183068	-6.12609723117398
AAAGGATAGCGACTTT-1_1	BMP4_6h	17398	3923	4.74192435912174	1	8	mesoderm non-dorsal margin	NA	NA	8	8	Mesoderm-TO	Mesoderm-TO	5.61225946707849	-0.546649484897122
AAAGGATGTGACTGAG-1_1	BMP4_6h	22809	5043	1.57832434565303	1	8	mesoderm non-dorsal margin	NA	NA	8	8	Mesoderm-TO	Mesoderm-TO	6.26992471976403	0.918645099734797
AAAGGATGTTGCTCGG-1_1	BMP4_6h	16700	3965	4.68862275449102	1	8	mesoderm non-dorsal margin	NA	NA	8	8	Mesoderm-TO	Mesoderm-TO	5.28544672293786	-0.20162382628964
AAAGGGCAGCAACAGC-1_1	BMP4_6h	38303	5823	1.52207398898259	3	5	ectoderm_dorsal	NA	NA	5	5	Mesoderm-vascular endothelium	Mesoderm-vascular endothelium	2.9534858064187	-4.33988764789151
AAAGGGCCAATGAACA-1_1	BMP4_6h	1101	733	4.26884650317893	2	1	epiblast	NA	NA	6	1	Epiblast-transiting	Epiblast-transiting	-1.14515427784797	-1.60521748569058
AAAGGGCCAGTCGGAA-1_1	BMP4_6h	14214	3893	4.29154354861404	1	8	mesoderm non-dorsal margin	NA	NA	8	8	Mesoderm-TO	Mesoderm-TO	6.20929916663293	0.900205300187602
AAAGGGCCAGTTCACA-1_1	BMP4_6h	32269	5075	2.55043540239859	9	14	EVL	NA	NA	9	14	EVL	EVL	-5.08545676903602	-4.68445446994351
AAAGGGCTCAAGAGGC-1_1	BMP4_6h	13303	2673	0.601368112455837	15	30	mesoderm_margin involuted	NA	NA	9	30	Mesoderm-endothelial progenitor	Mesoderm-vascular endothelium	4.05056770606164	-4.41270449664639
AAAGGTAAGGGTTGCA-1_1	BMP4_6h	45422	5682	1.94839505085641	4	25	ectoderm_ventral	NA	NA	18	25	Other-apoptotic like	Other-apoptotic like	-3.98665229515906	-4.79779294040249
AAAGGTACACAAATCC-1_1	BMP4_6h	1301	925	3.45887778631822	2	1	epiblast	NA	NA	6	1	Epiblast-transiting	Epiblast-transiting	-1.06654858128902	-1.50818517711209
AAAGGTACAGAGGCTA-1_1	BMP4_6h	1666	1055	4.68187274909964	13	23	EVL	NA	NA	19	23	EVL	EVL	-6.97683755593177	-5.37083914783047
AAAGGTAGTTGTGTTG-1_1	BMP4_6h	27863	4813	2.39744463984496	3	5	ectoderm_dorsal	NA	NA	5	5	Mesoderm-vascular endothelium	Mesoderm-vascular endothelium	2.94940622611169	-4.20834973361538
AAAGTCCGTCTAACGT-1_1	BMP4_6h	49968	6937	0.622398334934358	10	16	PGC	NA	NA	16	16	PGC	PGC	-2.53887919621345	1.43828579876377
AAAGTCCGTTTGTTCT-1_1	BMP4_6h	23769	4532	3.96314527325508	5	15	mesoderm_margin involuted	NA	NA	5	15	NMP	NMP	5.71011169715051	-0.467761187816129
AAAGTCCTCGTAGAGG-1_1	BMP4_6h	1398	990	2.5035765379113	2	16	epiblast	NA	NA	16	16	PGC	PGC	-2.04922668175574	0.132104844784274
AAAGTGAAGGACTATA-1_1	BMP4_6h	2469	1354	2.79465370595383	6	15	epiblast	NA	NA	6	15	NMP	NMP	0.655481417609491	3.17533180210544
AAAGTGAGTACTAGCT-1_1	BMP4_6h	14894	3882	4.53202631932322	0	4	ectoderm_dorsal	NA	NA	1	4	Ectoderm-neural plate border/anterior neural plate	Ectoderm-neural plate border/anterior neural plate	1.5205479459298	-6.51205781009243
AAAGTGATCATGCCAA-1_1	BMP4_6h	17851	4380	4.88488039885721	1	8	mesoderm non-dorsal margin	NA	NA	8	8	Mesoderm-TO	Mesoderm-TO	6.27379091544274	0.657971055244937
AAAGTGATCCCGTGTT-1_1	BMP4_6h	47873	5718	2.68000751989639	5	5	mesoderm_margin involuted	NA	NA	5	5	Mesoderm-vascular endothelium	Mesoderm-vascular endothelium	4.69434746070031	-3.80359843280362
AAATGGAAGAAGGTAG-1_1	BMP4_6h	24269	4432	4.841567431703	5	15	mesoderm_margin involuted	NA	NA	5	15	NMP	NMP	4.69564445777062	-3.02058461215542
AAATGGAAGACGTCCC-1_1	BMP4_6h	14379	3540	4.72911885388414	3	9	ectoderm_dorsal	NA	NA	7	9	Ectoderm-epidermis_early	Ectoderm-epidermis	2.1244366960061	-3.14723232295559
AAATGGAAGCCTATTG-1_1	BMP4_6h	18017	4121	3.62435477604485	7	7	mesoderm_margin involuted	NA	NA	0	7	Mesoderm-PSM	Mesoderm-PSM	6.132343848182	3.26136633846714
AAATGGACATAGATGA-1_1	BMP4_6h	15829	3723	4.06848190030956	1	8	mesoderm non-dorsal margin	NA	NA	8	8	Mesoderm-TO	Mesoderm-TO	5.70461996359948	-0.463535337710843
AAATGGAGTTGGACTT-1_1	BMP4_6h	17800	4125	4.85955056179775	3	9	ectoderm_dorsal	NA	NA	7	9	Ectoderm-epidermis_early	Ectoderm-epidermis	1.53717406554345	-4.30893567111538
AAATGGATCAGGAAGC-1_1	BMP4_6h	18324	4067	3.71643745907007	7	6	mesoderm_margin involuted	NA	NA	0	6	Mesoderm-PSM	Mesoderm-PSM	5.37925966544274	4.8535217950101
AAATGGATCCACATAG-1_1	BMP4_6h	29516	5172	1.1891855264941	3	9	ectoderm_dorsal	NA	NA	7	9	Ectoderm-epidermis_early	Ectoderm-epidermis	1.60877211852197	-3.7430973341708
AAATGGATCTAAGGAA-1_1	BMP4_6h	15473	3951	4.53693530666322	0	9	ectoderm_dorsal	NA	NA	7	9	Ectoderm-epidermis_early	Ectoderm-epidermis	0.882374842597284	-4.96144249942349
AACAAAGAGGCCCAAA-1_1	BMP4_6h	20060	4148	4.88035892323031	3	9	ectoderm_dorsal	NA	NA	7	9	Ectoderm-epidermis_early	Ectoderm-epidermis	0.990861375762262	-4.26246359851407
AACAAAGAGGGTTTCT-1_1	BMP4_6h	35156	5294	1.5047218113551	9	30	EVL	NA	NA	9	30	Mesoderm-endothelial progenitor	Mesoderm-vascular endothelium	-4.69927303032752	-4.6233692457919
AACAACCAGAACCCGA-1_1	BMP4_6h	19870	4506	3.9305485656769	0	9	ectoderm_dorsal	NA	NA	7	9	Ectoderm-epidermis_early	Ectoderm-epidermis	1.41661008162621	-4.85267451312588
AACAACCAGCATACTC-1_1	BMP4_6h	2145	1255	3.35664335664336	13	14	EVL	NA	NA	9	14	EVL	EVL	-5.49868623452064	-6.60195353534268
AACAACCAGGTTCACT-1_1	BMP4_6h	15740	4040	3.72935196950445	3	8	ectoderm_dorsal	NA	NA	8	8	Mesoderm-TO	Mesoderm-TO	4.86086090369348	-0.584732442164884
AACAACCGTGTTGAGG-1_1	BMP4_6h	1000	701	4.2	2	16	epiblast	NA	NA	6	16	PGC	PGC	-1.08188986317988	-0.748740463519559
AACAACCGTTTGCCGG-1_1	BMP4_6h	57623	6337	0.784409003349357	9	14	EVL	NA	NA	9	14	EVL	EVL	-5.30771152214881	-4.96811869647549
AACAACCTCAGACCCG-1_1	BMP4_6h	635	491	4.40944881889764	2	1	epiblast	NA	NA	6	1	Epiblast-transiting	Epiblast-transiting	-1.00217762129184	-1.19426706340359
AACAACCTCCGGACGT-1_1	BMP4_6h	1292	927	2.78637770897833	2	16	epiblast	NA	NA	16	16	PGC	PGC	-1.87295107083198	-0.0981689384226656
AACAACCTCCGTGGCA-1_1	BMP4_6h	18180	4183	3.78987898789879	1	8	mesoderm non-dorsal margin	NA	NA	8	8	Mesoderm-TO	Mesoderm-TO	6.81518848700646	2.00110539886905
AACAAGAAGGCCACCT-1_1	BMP4_6h	20279	4569	4.76354849844667	0	12	ectoderm_dorsal	NA	NA	2	12	Ectoderm-spinal cord	Ectoderm-spinal cord	2.03630574507836	-1.32840207126187
AACAAGAAGGTAGGCT-1_1	BMP4_6h	37131	5019	1.95254638980905	15	5	mesoderm_margin involuted	NA	NA	5	5	Mesoderm-vascular endothelium	Mesoderm-vascular endothelium	3.7456308202279	-4.02871516253994
AACAAGAAGGTGCGAT-1_1	BMP4_6h	26804	4545	3.46963139829876	4	5	ectoderm_ventral	NA	NA	5	5	Mesoderm-vascular endothelium	Mesoderm-vascular endothelium	3.55681284232263	-3.57659056689785
AACAAGAAGTCCCAGC-1_1	BMP4_6h	28713	4981	3.23198551178909	1	8	mesoderm non-dorsal margin	NA	NA	8	8	Mesoderm-TO	Mesoderm-TO	6.18852909369592	1.38954749796344
AACAAGACAGGTAGTG-1_1	BMP4_6h	81332	6590	0.227462745290906	5	5	mesoderm_margin involuted	NA	NA	5	5	Mesoderm-vascular endothelium	Mesoderm-vascular endothelium	4.12663133902673	-4.12668946292447
AACAAGAGTTCGTTCC-1_1	BMP4_6h	34521	4905	0.651777179108369	9	14	EVL	NA	NA	9	14	EVL	EVL	-5.37183229164954	-4.98329260852383
AACACACAGGCTGGAT-1_1	BMP4_6h	20546	4527	4.2636036211428	1	8	mesoderm non-dorsal margin	NA	NA	8	8	Mesoderm-TO	Mesoderm-TO	5.24018915457849	-1.15114036109494
AACACACCAAAGGAGA-1_1	BMP4_6h	20134	4469	4.8127545445515	0	3	ectoderm_dorsal	NA	NA	2	3	Ectoderm-neural_posterior	Ectoderm-neural_posterior	3.27219970984582	-1.55663016345547
AACACACCACCATAAC-1_1	BMP4_6h	7828	2744	3.50025549310169	8	15	epiblast	NA	NA	5	15	NMP	NMP	4.57171543402795	-2.7320380499606
AACACACTCCGCCTAT-1_1	BMP4_6h	41028	5741	1.81827044944916	4	5	ectoderm_ventral	NA	NA	5	5	Mesoderm-vascular endothelium	Mesoderm-vascular endothelium	3.45260723395471	-3.79615071322964
AACACACTCTAGTTCT-1_1	BMP4_6h	61945	6494	0.802324642828316	9	14	EVL	NA	NA	9	14	EVL	EVL	-5.09441892342444	-4.75599959399746
AACAGGGAGTACAGCG-1_1	BMP4_6h	19616	4171	4.70534257748777	7	6	mesoderm_margin involuted	NA	NA	0	6	Mesoderm-PSM	Mesoderm-PSM	4.93987329764489	4.47350356075717
AACAGGGGTGCCTACG-1_1	BMP4_6h	35945	5600	1.59132007233273	4	25	ectoderm_ventral	NA	NA	18	25	Other-apoptotic like	Other-apoptotic like	1.06191702647332	0.652532891368403
AACAGGGGTTTGGCTA-1_1	BMP4_6h	30227	5055	3.14619380024481	5	17	mesoderm_margin involuted	NA	NA	0	17	Other-proliferation	Other-proliferation	5.59540422721032	4.3162173936124
AACAGGGTCAGCCTTC-1_1	BMP4_6h	18851	4479	4.55678743833218	0	4	ectoderm_dorsal	NA	NA	1	4	Ectoderm-neural plate border/anterior neural plate	Ectoderm-neural plate border/anterior neural plate	1.63346203131799	-1.52673366572903
AACAGGGTCAGTGTTG-1_1	BMP4_6h	17176	4006	4.54122030740568	3	5	ectoderm_dorsal	NA	NA	5	5	Mesoderm-vascular endothelium	Mesoderm-vascular endothelium	1.63982733054284	-5.17376759555386
AACAGGGTCCAACACA-1_1	BMP4_6h	4795	2164	1.14702815432742	10	25	PGC	NA	NA	18	25	Other-apoptotic like	Other-apoptotic like	0.735623796416559	0.951429263686671
AACCACAAGCCATTTG-1_1	BMP4_6h	752	549	3.59042553191489	2	1	epiblast	NA	NA	6	1	Epiblast-transiting	Epiblast-transiting	-1.18274236755248	-1.34310176875638
AACCACAAGGATATGT-1_1	BMP4_6h	3823	1839	4.21135234109338	10	16	PGC	NA	NA	16	16	PGC	PGC	-3.48724095063087	1.74067953321887
AACCACAAGTTGTACC-1_1	BMP4_6h	54643	5975	1.3103233717036	4	5	ectoderm_ventral	NA	NA	5	5	Mesoderm-vascular endothelium	Mesoderm-vascular endothelium	3.2176276044381	-4.22070744540738
AACCACACAATACCTG-1_1	BMP4_6h	25386	5125	3.32072796029307	7	6	mesoderm_margin involuted	NA	NA	0	6	Mesoderm-PSM	Mesoderm-PSM	6.21168859763268	2.88911983463718
AACCACACAGTTCTAG-1_1	BMP4_6h	41066	5681	2.62260750986217	4	5	ectoderm_ventral	NA	NA	5	5	Mesoderm-vascular endothelium	Mesoderm-vascular endothelium	2.20509608550195	-4.71010926272915
AACCACACATGAATCC-1_1	BMP4_6h	23841	4835	4.26995511933224	0	3	ectoderm_dorsal	NA	NA	2	3	Ectoderm-neural_posterior	Ectoderm-neural_posterior	3.48234852118615	-1.54794219043301
AACCACACATGACACT-1_1	BMP4_6h	23130	4961	3.50194552529183	0	3	ectoderm_dorsal	NA	NA	2	3	Ectoderm-neural_posterior	Ectoderm-neural_posterior	4.27680643363122	-0.808093695903287
AACCATGCACGGCCAT-1_1	BMP4_6h	18217	4213	3.0191579294066	3	9	ectoderm_dorsal	NA	NA	7	9	Ectoderm-epidermis_early	Ectoderm-epidermis	0.305722077323236	-4.57583048846768
AACCATGCATGTGGCC-1_1	BMP4_6h	1704	1015	2.99295774647887	6	1	epiblast	NA	NA	6	1	Epiblast-transiting	Epiblast-transiting	4.85287483496789	2.20887622330142
AACCATGTCATTGTTC-1_1	BMP4_6h	2153	1389	3.39061774268463	2	16	epiblast	NA	NA	16	16	PGC	PGC	-3.34343759255286	1.13593116495563
AACCATGTCTCCTACG-1_1	BMP4_6h	2023	1307	3.06475531389026	10	16	PGC	NA	NA	16	16	PGC	PGC	-3.48577777581092	1.43635019752933
AACCCAACAAATGATG-1_1	BMP4_6h	2198	1212	3.82165605095541	13	23	EVL	NA	NA	12	23	EVL	EVL	-6.18575898842689	-6.32750990893887
AACCCAAGTCATAACC-1_1	BMP4_6h	33111	6031	1.46174987164386	14	14	EVL	NA	NA	9	14	EVL	EVL	0.859845478965082	0.705918238496318
AACCCAAGTCCGGATC-1_1	BMP4_6h	4108	1862	3.77312560856865	8	15	epiblast	NA	NA	5	15	NMP	NMP	3.88546284003381	-2.68698123004483
AACCCAAGTCCTGGGT-1_1	BMP4_6h	3969	1839	2.92265054169816	8	15	epiblast	NA	NA	5	15	NMP	NMP	4.83301122946862	-1.75414898898648
AACCCAAGTTGCTCGG-1_1	BMP4_6h	8500	2895	4.82352941176471	8	15	epiblast	NA	NA	5	15	NMP	NMP	4.44007595343713	-2.6203162958865
AACCCAATCAACTGGT-1_1	BMP4_6h	25057	4654	3.16478429181466	1	3	mesoderm non-dorsal margin	NA	NA	2	3	Ectoderm-neural_posterior	Ectoderm-neural_posterior	4.53670175833825	-1.17396071460293
AACCCAATCCGTATAG-1_1	BMP4_6h	17686	4277	4.73255682460703	1	18	mesoderm non-dorsal margin	NA	NA	8	18	Mesoderm-TO	Mesoderm-TO	5.45723160071496	1.17658543679668
AACCTGACACCGCTAG-1_1	BMP4_6h	29526	5458	4.16920680078575	0	9	ectoderm_dorsal	NA	NA	7	9	Ectoderm-epidermis_early	Ectoderm-epidermis	1.80594523711327	-3.25385478045987
AACCTGAGTGTGTCCG-1_1	BMP4_6h	20477	4166	3.85310348195536	3	9	ectoderm_dorsal	NA	NA	7	9	Ectoderm-epidermis_early	Ectoderm-epidermis	1.07251008315209	-4.35363581683682
AACCTGATCAGCCTTC-1_1	BMP4_6h	55752	6475	0.997273640407519	11	19	EVL	NA	NA	12	19	EVL/periderm	EVL/periderm	-6.81161824898597	-7.58033469226407
AACCTTTAGAGATGCC-1_1	BMP4_6h	18611	4419	2.71344903551663	0	3	ectoderm_dorsal	NA	NA	2	3	Ectoderm-neural_posterior	Ectoderm-neural_posterior	3.68890960974816	-1.47671511676358
AACCTTTAGGAGACCT-1_1	BMP4_6h	1165	795	4.37768240343348	2	16	epiblast	NA	NA	6	16	PGC	PGC	-1.39916501479026	-0.557508616710172
AACCTTTCACCAAAGG-1_1	BMP4_6h	16922	3890	4.95804278454083	7	6	mesoderm_margin involuted	NA	NA	0	6	Mesoderm-PSM	Mesoderm-PSM	5.6219588117135	4.20499679539157
AACCTTTTCCCGTTCA-1_1	BMP4_6h	22608	4775	2.83970276008493	1	18	mesoderm non-dorsal margin	NA	NA	8	18	Mesoderm-TO	Mesoderm-TO	6.19277628226403	1.74000200722171
AACCTTTTCTGCCCTA-1_1	BMP4_6h	22487	4561	3.83777293547383	0	11	ectoderm_dorsal	NA	NA	7	11	Ectoderm-neural plate border	Ectoderm-neural plate border	0.524934728575982	-3.56692460086392
AACCTTTTCTGTCGTC-1_1	BMP4_6h	21623	4424	3.5795218054849	14	4	EVL	NA	NA	1	4	Ectoderm-neural plate border/anterior neural plate	Ectoderm-neural plate border/anterior neural plate	0.226667483283319	-5.86701157596158
AACGAAAAGCGTTCCG-1_1	BMP4_6h	28261	4819	3.99844308410884	4	25	ectoderm_ventral	NA	NA	18	25	Other-apoptotic like	Other-apoptotic like	1.16236146254662	0.458958507513537
AACGAAAAGGAAGTGA-1_1	BMP4_6h	3521	1883	4.14654927577393	10	16	PGC	NA	NA	16	16	PGC	PGC	-3.24832860665198	1.38948103878452
AACGAAAGTCCTACAA-1_1	BMP4_6h	708	564	4.51977401129944	2	1	epiblast	NA	NA	6	1	Epiblast-transiting	Epiblast-transiting	-1.29211689071532	-1.83452585246609
AACGGGAAGTGTTGAA-1_1	BMP4_6h	14403	3835	4.37408873151427	1	18	mesoderm non-dorsal margin	NA	NA	8	18	Mesoderm-TO	Mesoderm-TO	5.5425320462716	0.639215425586238
AACGGGAAGTTGGAGC-1_1	BMP4_6h	17320	4125	4.37644341801386	1	8	mesoderm non-dorsal margin	NA	NA	8	8	Mesoderm-TO	Mesoderm-TO	5.69213541312341	-0.621410994792447
AACGGGACAGGAATAT-1_1	BMP4_6h	14103	3712	4.79330638871162	8	15	epiblast	NA	NA	5	15	NMP	NMP	4.87112148566369	-1.57453182246731
AACGGGACATCCAATG-1_1	BMP4_6h	43596	5817	3.13560877144692	4	25	ectoderm_ventral	NA	NA	18	25	Other-apoptotic like	Other-apoptotic like	3.32394369406823	-3.89024355914639
AACGGGACATCCTGTC-1_1	BMP4_6h	20195	4621	4.09507303788066	0	9	ectoderm_dorsal	NA	NA	2	9	Ectoderm-epidermis_early	Ectoderm-epidermis	2.12353285117272	-3.19634750392483
AACGGGACATCGATAC-1_1	BMP4_6h	17709	3979	4.64735445253826	1	8	mesoderm non-dorsal margin	NA	NA	8	8	Mesoderm-TO	Mesoderm-TO	5.44057234091882	-0.526785760188565
AACGTCAAGCTCTTCC-1_1	BMP4_6h	1468	899	3.81471389645777	6	1	epiblast	NA	NA	6	1	Epiblast-transiting	Epiblast-transiting	-2.40481654839393	0.727562439625993
AACGTCACAACCGATT-1_1	BMP4_6h	19926	4375	3.72879654722473	7	6	mesoderm_margin involuted	NA	NA	0	6	Mesoderm-PSM	Mesoderm-PSM	5.85995777411584	4.4829117963071
AACGTCACACTTGGCG-1_1	BMP4_6h	29647	5069	4.05100010119068	3	15	ectoderm_dorsal	NA	NA	5	15	NMP	NMP	4.26235779090051	-2.04619052913235
AACGTCACAGTTTCAG-1_1	BMP4_6h	948	683	4.74683544303798	13	23	EVL	NA	NA	19	23	EVL	EVL	-6.83909074501868	-5.45444586780117
AACGTCAGTTGCATCA-1_1	BMP4_6h	13418	3764	4.73244894917275	0	4	ectoderm_dorsal	NA	NA	1	4	Ectoderm-neural plate border/anterior neural plate	Ectoderm-neural plate border/anterior neural plate	0.915837247802057	-6.91873934772061
AACTTCTAGCCGAACA-1_1	BMP4_6h	2340	1282	1.66666666666667	6	27	epiblast	NA	NA	15	27	Mesoderm-heart	Mesoderm-heart	0.459317524863519	3.789882154202
AACTTCTAGCTCGCAC-1_1	BMP4_6h	65991	6696	2.28061402312437	4	15	ectoderm_ventral	NA	NA	5	15	NMP	NMP	4.5410295323861	-2.65397456195401
AACTTCTCAAATAGCA-1_1	BMP4_6h	16375	4020	4.90381679389313	0	8	ectoderm_dorsal	NA	NA	8	8	Mesoderm-TO	Mesoderm-TO	4.6142922238839	-1.14709284808682
AACTTCTTCGGTTAGT-1_1	BMP4_6h	907	679	4.07938257993385	2	16	epiblast	NA	NA	16	16	PGC	PGC	-2.43749789433356	0.424558849071994
AACTTCTTCTGCTTAT-1_1	BMP4_6h	5627	2315	3.60760618446774	8	15	epiblast	NA	NA	5	15	NMP	NMP	3.84819753928307	-3.820544748569
AAGAACACACTACGGC-1_1	BMP4_6h	3812	1949	1.81007345225603	10	16	PGC	NA	NA	16	16	PGC	PGC	-3.50860707001563	1.5305152246709
AAGAACAGTAGCTAAA-1_1	BMP4_6h	30098	5060	3.1330985447538	5	8	mesoderm_margin involuted	NA	NA	8	8	Mesoderm-TO	Mesoderm-TO	5.28374965949182	-1.32660248782681
AAGAACAGTTAACAGA-1_1	BMP4_6h	22959	4586	1.83805914891764	3	3	ectoderm_dorsal	NA	NA	2	3	Ectoderm-neural_posterior	Ectoderm-neural_posterior	2.48430093093041	-2.74618056323575
AAGAACATCGACACTA-1_1	BMP4_6h	900	657	4.33333333333333	2	1	epiblast	NA	NA	6	1	Epiblast-transiting	Epiblast-transiting	-1.63294980959769	-0.593686609530911
AAGACAACACCGTGCA-1_1	BMP4_6h	38383	5852	1.71169528176536	5	8	mesoderm_margin involuted	NA	NA	8	8	Mesoderm-TO	Mesoderm-TO	5.31130131049279	0.204988808369174
AAGACAACAGGACATG-1_1	BMP4_6h	19010	4335	3.25618095739085	3	9	ectoderm_dorsal	NA	NA	7	9	Ectoderm-epidermis_early	Ectoderm-epidermis	0.578464229537286	-5.23626616504239
AAGACAACAGTTAGGG-1_1	BMP4_6h	21402	4317	3.09784132324082	5	8	mesoderm_margin involuted	NA	NA	8	8	Mesoderm-TO	Mesoderm-TO	5.71802147193078	-0.644751458430753
AAGACAATCACCATAG-1_1	BMP4_6h	27900	4763	3.27598566308244	4	5	ectoderm_ventral	NA	NA	5	5	Mesoderm-vascular endothelium	Mesoderm-vascular endothelium	3.4667468862069	-3.60774233844326
AAGACAATCGCCTCTA-1_1	BMP4_6h	24061	4786	2.58925231702755	3	9	ectoderm_dorsal	NA	NA	7	9	Ectoderm-epidermis_early	Ectoderm-epidermis	1.61162718100671	-3.90154555347012
AAGACTCGTACCGTCG-1_1	BMP4_6h	3310	1662	4.19939577039275	6	15	epiblast	NA	NA	5	15	NMP	NMP	3.52730091376428	-3.00967124011563
AAGACTCGTAGTAAGT-1_1	BMP4_6h	17384	4006	4.06695812241141	3	15	ectoderm_dorsal	NA	NA	5	15	NMP	NMP	3.44859321875695	-2.66665127780484
AAGACTCTCCATTTAC-1_1	BMP4_6h	27670	4972	3.33574268160463	5	8	mesoderm_margin involuted	NA	NA	8	8	Mesoderm-TO	Mesoderm-TO	5.21255358023766	-1.20430365111874
AAGATAGAGAACTCCT-1_1	BMP4_6h	17624	4385	4.9364502950522	1	8	mesoderm non-dorsal margin	NA	NA	8	8	Mesoderm-TO	Mesoderm-TO	4.78915079398278	-0.459683923984036
AAGCATCAGCTTAAGA-1_1	BMP4_6h	2478	1402	3.38983050847458	6	15	epiblast	NA	NA	5	15	NMP	NMP	3.23170240683679	3.27937504742099
AAGCATCAGGAAACGA-1_1	BMP4_6h	652	497	4.9079754601227	2	1	epiblast	NA	NA	6	1	Epiblast-transiting	Epiblast-transiting	-1.19015936093207	-1.68580487277554
AAGCATCCAAGAGGCT-1_1	BMP4_6h	49086	5901	1.75610153607953	5	5	mesoderm_margin involuted	NA	NA	5	5	Mesoderm-vascular endothelium	Mesoderm-vascular endothelium	3.96569689078454	-3.86197712924527
AAGCATCCAATGGCCC-1_1	BMP4_6h	985	700	3.248730964467	2	2	epiblast	NA	NA	4	2	Ectoderm-epidermis	Ectoderm-epidermis	-1.69410906271812	0.929953948592677
AAGCATCCAGGACATG-1_1	BMP4_6h	19853	4519	3.0876945549791	3	15	ectoderm_dorsal	NA	NA	5	15	NMP	NMP	4.65712698264245	-1.67613723781155
AAGCCATCAGTCGCAC-1_1	BMP4_6h	819	595	4.02930402930403	2	1	epiblast	NA	NA	6	1	Epiblast-transiting	Epiblast-transiting	-1.04111340181705	-0.960611491466031
AAGCCATTCAACTACG-1_1	BMP4_6h	828	611	4.34782608695652	2	1	epiblast	NA	NA	6	1	Epiblast-transiting	Epiblast-transiting	-0.814035846905671	-2.47808530833767
AAGCGAGAGCTCGCAC-1_1	BMP4_6h	17643	4039	4.60805985376637	7	7	mesoderm_margin involuted	NA	NA	0	7	Mesoderm-PSM	Mesoderm-PSM	6.75770815177087	2.93346163723423
AAGCGAGCACGTCATA-1_1	BMP4_6h	1058	769	3.68620037807183	2	1	epiblast	NA	NA	6	1	Epiblast-transiting	Epiblast-transiting	5.44328125281457	3.98770281765415
AAGCGAGGTGAACTAA-1_1	BMP4_6h	24958	3737	0.817373186954083	15	30	mesoderm_margin involuted	NA	NA	9	30	Mesoderm-endothelial progenitor	Mesoderm-vascular endothelium	3.95776422782067	-4.545651464725
AAGCGAGTCATTGCCC-1_1	BMP4_6h	46951	5658	0.94353687887372	9	14	EVL	NA	NA	9	14	EVL	EVL	-6.15168611245032	-5.8170309355502
AAGCGTTAGACATCAA-1_1	BMP4_6h	13502	3699	4.41416086505703	0	3	ectoderm_dorsal	NA	NA	2	3	Ectoderm-neural_posterior	Ectoderm-neural_posterior	2.75301345152978	-2.3031034758334
AAGCGTTCAAGAGGTC-1_1	BMP4_6h	64443	6262	0.335179926446627	9	14	EVL	NA	NA	9	14	EVL	EVL	-4.92630187706824	-4.64679339435147
AAGCGTTCAGACAAAT-1_1	BMP4_6h	512	405	4.296875	2	10	epiblast	NA	NA	11	10	Ectoderm-epidermis_late	Ectoderm-epidermis	-7.39176837639686	-1.04844394233273
AAGCGTTCAGGGTCTC-1_1	BMP4_6h	786	574	4.58015267175572	2	4	epiblast	NA	NA	1	4	Ectoderm-neural plate border/anterior neural plate	Ectoderm-neural plate border/anterior neural plate	1.39443310065392	-7.22829630878018
AAGCGTTGTTTAGACC-1_1	BMP4_6h	583	454	4.28816466552316	2	1	epiblast	NA	NA	6	1	Epiblast-transiting	Epiblast-transiting	-1.45885268883582	-0.820237307811246
AAGGAATCACCGTGAC-1_1	BMP4_6h	17376	4208	4.46017495395948	0	9	ectoderm_dorsal	NA	NA	7	9	Ectoderm-epidermis_early	Ectoderm-epidermis	2.14069088263635	-3.18528702762173
AAGGAATCAGACGCTC-1_1	BMP4_6h	35437	5371	3.20004515054886	4	5	ectoderm_ventral	NA	NA	5	5	Mesoderm-vascular endothelium	Mesoderm-vascular endothelium	2.65627940459374	-4.31343653705166
AAGGAATCATACAGCT-1_1	BMP4_6h	1434	1030	2.51046025104602	2	16	epiblast	NA	NA	16	16	PGC	PGC	-2.43896559910651	0.298581511711612
AAGGAATCATCCGGCA-1_1	BMP4_6h	4886	2116	4.68686041751944	8	15	epiblast	NA	NA	6	15	NMP	NMP	4.65715320868615	-1.70584753062771
AAGGAATGTCGAGATG-1_1	BMP4_6h	1196	817	4.68227424749164	2	1	epiblast	NA	NA	6	1	Epiblast-transiting	Epiblast-transiting	-0.689601163433753	-1.89179184939908
AAGGAATGTTAACAGA-1_1	BMP4_6h	16103	4486	3.30994224678631	0	15	ectoderm_dorsal	NA	NA	8	15	NMP	NMP	6.1819830731881	0.470154018139377
AAGGTAAAGTGTACAA-1_1	BMP4_6h	35962	5178	2.74456370613425	4	5	ectoderm_ventral	NA	NA	5	5	Mesoderm-vascular endothelium	Mesoderm-vascular endothelium	3.14001663489465	-3.67981150653409
AAGGTAACAACTGATC-1_1	BMP4_6h	844	618	4.02843601895735	2	16	epiblast	NA	NA	16	16	PGC	PGC	-1.4434053702819	-0.682191758418546
AAGGTAACATGCGTGC-1_1	BMP4_6h	16913	3052	0.620824218057116	15	30	mesoderm_margin involuted	NA	NA	9	30	Mesoderm-endothelial progenitor	Mesoderm-vascular endothelium	-5.15076820092078	-4.33560851123379
AAGGTAAGTCTCGACG-1_1	BMP4_6h	51026	6076	2.12636695018226	5	25	mesoderm_margin involuted	NA	NA	18	25	Other-apoptotic like	Other-apoptotic like	3.76377065940026	-3.66462233569668
AAGGTAATCGAGTTGT-1_1	BMP4_6h	20232	4373	3.7514827995255	1	8	mesoderm non-dorsal margin	NA	NA	8	8	Mesoderm-TO	Mesoderm-TO	5.23645456595544	0.0157023975606108
AAGTACCCAATTGCTG-1_1	BMP4_6h	1468	935	3.47411444141689	6	1	epiblast	NA	NA	6	1	Epiblast-transiting	Epiblast-transiting	2.13383062644128	-2.11008170154141
AAGTACCCAGCAGTGA-1_1	BMP4_6h	20684	4670	3.67433765229163	0	3	ectoderm_dorsal	NA	NA	2	3	Ectoderm-neural_posterior	Ectoderm-neural_posterior	3.77985771460656	-1.52547576930569
AAGTACCCAGCATACT-1_1	BMP4_6h	20835	4648	3.26373890088793	0	3	ectoderm_dorsal	NA	NA	2	3	Ectoderm-neural_posterior	Ectoderm-neural_posterior	2.21671469969872	-1.56567576434659
AAGTCGTTCATCACCC-1_1	BMP4_6h	19745	4098	4.87718409723981	3	9	ectoderm_dorsal	NA	NA	7	9	Ectoderm-epidermis_early	Ectoderm-epidermis	1.30877335829858	-3.42608788516568
AAGTGAATCGGAAACG-1_1	BMP4_6h	24616	4877	2.46587585310367	7	6	mesoderm_margin involuted	NA	NA	0	6	Mesoderm-PSM	Mesoderm-PSM	5.39490326209191	3.92705366108371
AAGTTCGAGGCCACCT-1_1	BMP4_6h	25087	4872	4.67174233666839	0	3	ectoderm_dorsal	NA	NA	7	3	Ectoderm-neural_posterior	Ectoderm-neural_posterior	1.73566134734277	-2.90147521998929
AAGTTCGCAAGCGCTC-1_1	BMP4_6h	48129	5937	1.64765525982256	5	6	mesoderm_margin involuted	NA	NA	0	6	Mesoderm-PSM	Mesoderm-PSM	4.8341260747445	4.11286470386936
AAGTTCGGTGTGGACA-1_1	BMP4_6h	19878	4158	3.4007445417044	11	19	EVL	NA	NA	12	19	EVL/periderm	EVL/periderm	-6.52153913216468	-7.08094981219815
AAGTTCGTCTACTATC-1_1	BMP4_6h	20130	4142	3.65126676602086	3	15	ectoderm_dorsal	NA	NA	5	15	NMP	NMP	3.73932894034509	-2.4759390642886
AATAGAGAGATAACAC-1_1	BMP4_6h	24687	4518	2.71802973224774	5	8	mesoderm_margin involuted	NA	NA	8	8	Mesoderm-TO	Mesoderm-TO	5.64827163977746	-0.0340368440394259
AATAGAGGTACTGACT-1_1	BMP4_6h	3286	1558	2.95191722458917	6	3	epiblast	NA	NA	2	3	Ectoderm-neural_posterior	Ectoderm-neural_posterior	1.96403988165978	-1.88906076457547
AATAGAGTCCGAGTGC-1_1	BMP4_6h	22404	4475	3.55293697554008	7	6	mesoderm_margin involuted	NA	NA	0	6	Mesoderm-PSM	Mesoderm-PSM	4.7233877973092	3.82010719273044
AATAGAGTCTCGAGTA-1_1	BMP4_6h	934	703	4.17558886509636	2	16	epiblast	NA	NA	16	16	PGC	PGC	-1.62931648926612	-0.291905789638028
AATAGAGTCTTAGGAC-1_1	BMP4_6h	83677	7125	0.590365333365202	9	23	EVL	NA	NA	12	23	EVL	EVL	-6.49565974907752	-6.67481806781338
AATCACGCACCTCGTT-1_1	BMP4_6h	7182	2569	1.54553049289891	8	9	epiblast	NA	NA	7	9	Ectoderm-epidermis_early	Ectoderm-epidermis	1.02044852538232	-4.32213881518887
AATCACGGTACACGTT-1_1	BMP4_6h	15087	3891	4.48067873003248	3	9	ectoderm_dorsal	NA	NA	7	9	Ectoderm-epidermis_early	Ectoderm-epidermis	1.30834110541467	-4.52762463595913
AATCACGGTGGTCTAT-1_1	BMP4_6h	22328	4676	3.37244715155858	1	8	mesoderm non-dorsal margin	NA	NA	8	8	Mesoderm-TO	Mesoderm-TO	6.30407770438317	0.181966156696811
AATCGACGTCGTCAGC-1_1	BMP4_6h	17887	4101	3.53329233521552	1	8	mesoderm non-dorsal margin	NA	NA	8	8	Mesoderm-TO	Mesoderm-TO	5.46629770560388	-0.298500328326688
AATCGACTCCTCGATC-1_1	BMP4_6h	27302	4839	1.84601860669548	1	8	mesoderm non-dorsal margin	NA	NA	8	8	Mesoderm-TO	Mesoderm-TO	5.88203533454064	-0.286493926311002
AATCGACTCTCCTGAC-1_1	BMP4_6h	4399	1969	4.95567174357809	8	15	epiblast	NA	NA	5	15	NMP	NMP	4.78614815039758	-1.30568340327786
AATCGACTCTTTACAC-1_1	BMP4_6h	19623	4431	2.48687764358151	3	9	ectoderm_dorsal	NA	NA	7	9	Ectoderm-epidermis_early	Ectoderm-epidermis	1.79949649138574	-3.57984021213101
AATCGTGCAGGTACGA-1_1	BMP4_6h	2660	1391	2.36842105263158	8	17	epiblast	NA	NA	0	17	Other-proliferation	Other-proliferation	6.28317650122766	0.473165065979495
AATCGTGTCGGCCAAC-1_1	BMP4_6h	953	639	4.61699895068206	13	23	EVL	NA	NA	19	23	EVL	EVL	-7.31419936852332	-5.08039572742032
AATGAAGGTTCGAGCC-1_1	BMP4_6h	1149	769	2.78503046127067	13	23	EVL	NA	NA	19	23	EVL	EVL	-7.39018909172889	-5.1759815504794
AATGAAGGTTTCCATT-1_1	BMP4_6h	17057	4178	4.0921615758926	0	9	ectoderm_dorsal	NA	NA	7	9	Ectoderm-epidermis_early	Ectoderm-epidermis	1.35093935294274	-4.16218998935269
AATGAAGTCATTGCCC-1_1	BMP4_6h	14750	3910	3.37627118644068	14	9	EVL	NA	NA	7	9	Ectoderm-epidermis_early	Ectoderm-epidermis	1.5312228993905	-4.3876891424899
AATGAAGTCATTGTTC-1_1	BMP4_6h	17694	4185	4.93387589013225	0	12	ectoderm_dorsal	NA	NA	2	12	Ectoderm-spinal cord	Ectoderm-spinal cord	1.66776331229333	-1.95502307918118
AATGACCAGAGCCGAT-1_1	BMP4_6h	26683	4846	2.43600794513361	4	5	ectoderm_ventral	NA	NA	5	5	Mesoderm-vascular endothelium	Mesoderm-vascular endothelium	3.24535091681603	-4.26312497165249
AATGACCAGCAAGGAA-1_1	BMP4_6h	3752	2125	2.13219616204691	10	16	PGC	NA	NA	16	16	PGC	PGC	-3.17272059159156	1.43137660715534
AATGACCAGGGCAGAG-1_1	BMP4_6h	25678	4544	3.28686034737908	3	9	ectoderm_dorsal	NA	NA	7	9	Ectoderm-epidermis_early	Ectoderm-epidermis	2.17785247130517	-3.94474700000332
AATGACCCAAGAGATT-1_1	BMP4_6h	23825	4782	3.79013641133263	0	3	ectoderm_dorsal	NA	NA	2	3	Ectoderm-neural_posterior	Ectoderm-neural_posterior	3.4654622869027	-1.2802980234866
AATGACCCACCAGCTG-1_1	BMP4_6h	24342	4559	4.99137293566675	3	9	ectoderm_dorsal	NA	NA	7	9	Ectoderm-epidermis_early	Ectoderm-epidermis	0.918834765387811	-4.37903168704556
AATGACCCAGCCGGTT-1_1	BMP4_6h	944	676	4.23728813559322	2	1	epiblast	NA	NA	6	1	Epiblast-transiting	Epiblast-transiting	-1.70029346184608	-0.441189675593839
AATGACCTCTCGGTAA-1_1	BMP4_6h	22013	4688	2.00336164993413	0	3	ectoderm_dorsal	NA	NA	2	3	Ectoderm-neural_posterior	Ectoderm-neural_posterior	3.76431473059777	-1.02963700797604
AATGCCAAGAATAACC-1_1	BMP4_6h	18078	4005	3.40192499170262	3	9	ectoderm_dorsal	NA	NA	7	9	Ectoderm-epidermis_early	Ectoderm-epidermis	1.61740096373681	-3.5494790365939
AATGCCAAGACCGCCT-1_1	BMP4_6h	25343	4782	3.432900603717	0	3	ectoderm_dorsal	NA	NA	2	3	Ectoderm-neural_posterior	Ectoderm-neural_posterior	3.62598999304894	-1.36201646831082
AATGCCAAGGCAGTCA-1_1	BMP4_6h	101348	7429	0.277262501480049	9	14	EVL	NA	NA	9	14	EVL	EVL	-5.04798690514442	-4.69050696399258
AATGCCACAGGTCAGA-1_1	BMP4_6h	15070	3732	4.95023224950232	3	9	ectoderm_dorsal	NA	NA	7	9	Ectoderm-epidermis_early	Ectoderm-epidermis	1.70985062880639	-4.16196158435391
AATGCCAGTAGCTTGT-1_1	BMP4_6h	16184	4063	4.46737518536827	7	6	mesoderm_margin involuted	NA	NA	0	6	Mesoderm-PSM	Mesoderm-PSM	5.76924904151086	4.20568963978244
AATGCCAGTCGAACAG-1_1	BMP4_6h	22887	5009	1.79577926333727	0	4	ectoderm_dorsal	NA	NA	1	4	Ectoderm-neural plate border/anterior neural plate	Ectoderm-neural plate border/anterior neural plate	1.46290381713036	-6.04018548038052
AATGCCAGTCTAACTG-1_1	BMP4_6h	1242	800	2.97906602254428	13	35	EVL	NA	NA	19	35	Periderm	Periderm	-7.66488925652381	-5.23247817065762
AATGGAAAGACCAACG-1_1	BMP4_6h	15662	4038	4.41833737709105	0	9	ectoderm_dorsal	NA	NA	2	9	Ectoderm-epidermis_early	Ectoderm-epidermis	2.23640163703088	-2.85440042522
AATGGAAAGTTCGCAT-1_1	BMP4_6h	12753	3639	3.7324551086019	0	8	ectoderm_dorsal	NA	NA	8	8	Mesoderm-TO	Mesoderm-TO	4.80590017600182	-0.740045576358304
AATGGAAGTAGGTCAG-1_1	BMP4_6h	4585	2049	3.53326063249727	8	17	epiblast	NA	NA	0	17	Other-proliferation	Other-proliferation	4.91862066550378	3.78183910343601
AATGGAAGTCCCAAAT-1_1	BMP4_6h	47555	5758	1.31006203343497	4	5	ectoderm_ventral	NA	NA	5	5	Mesoderm-vascular endothelium	Mesoderm-vascular endothelium	2.79638655943994	-4.75812485721158
AATGGCTGTAGATGTA-1_1	BMP4_6h	1397	882	2.07587687902649	6	1	epiblast	NA	NA	6	1	Epiblast-transiting	Epiblast-transiting	5.08554323477868	3.24941918346836
AATGGCTGTGTGCCTG-1_1	BMP4_6h	1055	772	2.27488151658768	2	16	epiblast	NA	NA	16	16	PGC	PGC	-1.79121951298591	-0.181087820792661
AATGGCTTCCTTCTGG-1_1	BMP4_6h	3545	1708	3.46967559943583	6	15	epiblast	NA	NA	5	15	NMP	NMP	4.20300110144738	-2.19731858279751
AATTCCTAGCTTTCTT-1_1	BMP4_6h	2819	1505	4.36324937921249	6	1	epiblast	NA	NA	6	1	Epiblast-transiting	Epiblast-transiting	-0.454531203077994	-2.5382850458865
AATTCCTAGGACTAAT-1_1	BMP4_6h	57360	6578	0.993723849372385	9	14	EVL	NA	NA	9	14	EVL	EVL	-5.91592923836585	-5.67582991626309
AATTCCTCATTGCTTT-1_1	BMP4_6h	18586	4533	3.54029914989777	1	18	mesoderm non-dorsal margin	NA	NA	8	18	Mesoderm-TO	Mesoderm-TO	6.57442339224938	2.0891734072919
AATTCCTGTAGGCAGT-1_1	BMP4_6h	13601	3738	4.44820233806338	0	9	ectoderm_dorsal	NA	NA	7	9	Ectoderm-epidermis_early	Ectoderm-epidermis	0.5693715409768	-5.26319935824917
AATTCCTTCAGTGTCA-1_1	BMP4_6h	32832	5243	2.93006822612086	12	25	apoptotic like	NA	NA	18	25	Other-apoptotic like	Other-apoptotic like	1.04439564509515	0.192864150738254
AATTCCTTCCTCACGT-1_1	BMP4_6h	32520	5192	2.60455104551046	4	5	ectoderm_ventral	NA	NA	5	5	Mesoderm-vascular endothelium	Mesoderm-vascular endothelium	2.63945778174523	-3.90360644366787
AATTTCCAGCTAGCCC-1_1	BMP4_6h	22423	4551	2.63568657182357	3	9	ectoderm_dorsal	NA	NA	7	9	Ectoderm-epidermis_early	Ectoderm-epidermis	1.39682992262963	-3.44561913516568
AATTTCCAGGTACATA-1_1	BMP4_6h	21307	4462	2.75965645093162	11	19	EVL	NA	NA	12	19	EVL/periderm	EVL/periderm	-6.55865899758216	-7.80015566852139
AATTTCCAGTAAGGGA-1_1	BMP4_6h	12555	3434	4.34090003982477	3	3	ectoderm_dorsal	NA	NA	2	3	Ectoderm-neural_posterior	Ectoderm-neural_posterior	2.96480258269433	-2.51922967937039
AATTTCCCACGAGGTA-1_1	BMP4_6h	48421	5909	1.42913198818694	5	5	mesoderm_margin involuted	NA	NA	5	5	Mesoderm-vascular endothelium	Mesoderm-vascular endothelium	3.86989219946984	-3.50905230548428
AATTTCCGTCTTCGAA-1_1	BMP4_6h	15995	3995	3.3948108783995	3	3	ectoderm_dorsal	NA	NA	2	3	Ectoderm-neural_posterior	Ectoderm-neural_posterior	3.14504988951806	-2.17385700252102
AATTTCCTCCCGAGAC-1_1	BMP4_6h	22147	4552	3.01620987041134	3	9	ectoderm_dorsal	NA	NA	7	9	Ectoderm-epidermis_early	Ectoderm-epidermis	1.27116092009667	-4.33977797534512
AATTTCCTCCTTATCA-1_1	BMP4_6h	15397	3949	3.89036825355589	0	3	ectoderm_dorsal	NA	NA	7	3	Ectoderm-neural_posterior	Ectoderm-neural_posterior	1.49974187178735	-2.2062001517062
ACAAAGAAGCCTGACC-1_1	BMP4_6h	39066	5642	1.98382224952644	4	5	ectoderm_ventral	NA	NA	5	5	Mesoderm-vascular endothelium	Mesoderm-vascular endothelium	3.52244909567956	-3.74117520358609
ACAAAGAAGTTGGAGC-1_1	BMP4_6h	33396	5362	3.0931848125524	9	14	EVL	NA	NA	9	14	EVL	EVL	-5.58953849511024	-5.42627480533169
ACAAAGACACCTTCCA-1_1	BMP4_6h	48356	5617	1.85499214161635	15	5	mesoderm_margin involuted	NA	NA	5	5	Mesoderm-vascular endothelium	Mesoderm-vascular endothelium	3.47646101279382	-3.82999995257901
ACAAAGACAGGTCAGA-1_1	BMP4_6h	1107	713	4.3360433604336	2	36	epiblast	NA	NA	25	36	Other-stress	Other-stress	0.143642981482782	-1.04000762012051
ACAAAGACATAGGAGC-1_1	BMP4_6h	40235	5641	2.25177084627812	4	5	ectoderm_ventral	NA	NA	5	5	Mesoderm-vascular endothelium	Mesoderm-vascular endothelium	3.04640014929894	-4.51246312167691
ACAAAGACATAGGTAA-1_1	BMP4_6h	4174	1915	4.71969333972209	10	16	PGC	NA	NA	16	16	PGC	PGC	-3.42036644654151	1.64183518383457
ACAAAGAGTTTGAAAG-1_1	BMP4_6h	1005	735	4.67661691542289	2	16	epiblast	NA	NA	16	16	PGC	PGC	-1.32501329021331	-0.549799471164212
ACAAAGATCCAGTACA-1_1	BMP4_6h	28056	5014	2.85500427715997	1	8	mesoderm non-dorsal margin	NA	NA	8	8	Mesoderm-TO	Mesoderm-TO	5.66966493888024	1.58216390106632
ACAAAGATCTTCACGC-1_1	BMP4_6h	17764	4223	4.07002927268633	3	3	ectoderm_dorsal	NA	NA	2	3	Ectoderm-neural_posterior	Ectoderm-neural_posterior	2.65448983473901	-1.28506377246426
ACAACCAAGAATTTGG-1_1	BMP4_6h	113931	7918	0.401119976125901	9	14	EVL	NA	NA	9	14	EVL	EVL	-6.054667870568	-5.58863070514248
ACAACCAAGACTTAAG-1_1	BMP4_6h	15887	3772	4.35576257317303	7	7	mesoderm_margin involuted	NA	NA	0	7	Mesoderm-PSM	Mesoderm-PSM	6.29147299094323	3.14143487904026
ACAACCAAGCATTTGC-1_1	BMP4_6h	96339	7265	1.41271966700921	4	5	ectoderm_ventral	NA	NA	5	5	Mesoderm-vascular endothelium	Mesoderm-vascular endothelium	3.30141933722619	-3.64040711429165
ACAACCACACAAATCC-1_1	BMP4_6h	32790	5205	2.12564806343397	4	5	ectoderm_ventral	NA	NA	5	5	Mesoderm-vascular endothelium	Mesoderm-vascular endothelium	3.30496128363732	-3.84827044513272
ACAACCACACATAACC-1_1	BMP4_6h	23938	4616	2.1597460105272	1	8	mesoderm non-dorsal margin	NA	NA	8	8	Mesoderm-TO	Mesoderm-TO	6.82043798728112	2.02306887600376
ACAACCACATGAGTAA-1_1	BMP4_6h	27786	5129	4.50586626358598	7	6	mesoderm_margin involuted	NA	NA	0	6	Mesoderm-PSM	Mesoderm-PSM	5.9175525502694	4.13374778721286
ACAACCAGTTTCACAG-1_1	BMP4_6h	19064	4583	4.56357532522031	7	18	mesoderm_margin involuted	NA	NA	8	18	Mesoderm-TO	Mesoderm-TO	6.27309377951745	2.00682637188388
ACAACCATCAGGTAAA-1_1	BMP4_6h	35716	5181	1.53152648672864	7	7	mesoderm_margin involuted	NA	NA	0	7	Mesoderm-PSM	Mesoderm-PSM	6.28376730246667	3.29563018772556
ACAACCATCTTGCAAG-1_1	BMP4_6h	16801	4259	3.69025653234926	0	3	ectoderm_dorsal	NA	NA	2	3	Ectoderm-neural_posterior	Ectoderm-neural_posterior	2.06785901351098	-2.22078302409695
ACAAGCTAGTCAACAA-1_1	BMP4_6h	70807	6520	2.74125439575183	4	5	ectoderm_ventral	NA	NA	5	5	Mesoderm-vascular endothelium	Mesoderm-vascular endothelium	2.95525081915978	-4.53505089786099
ACAAGCTTCACCGGGT-1_1	BMP4_6h	1093	748	3.47666971637694	6	1	epiblast	NA	NA	6	1	Epiblast-transiting	Epiblast-transiting	-0.634587849544249	-1.47657468822049
ACAAGCTTCATCCCGT-1_1	BMP4_6h	7263	2617	4.83271375464684	8	15	epiblast	NA	NA	5	15	NMP	NMP	4.69340284628991	-1.99585655238675
ACAAGCTTCTTCGATT-1_1	BMP4_6h	1217	870	3.20460147904684	2	16	epiblast	NA	NA	16	16	PGC	PGC	-3.29999200539466	1.31510266754581
ACACAGTAGGTACATA-1_1	BMP4_6h	14500	3797	4.88275862068966	0	3	ectoderm_dorsal	NA	NA	2	3	Ectoderm-neural_posterior	Ectoderm-neural_posterior	3.49664457602624	-1.62411382701443
ACACAGTCACTATCGA-1_1	BMP4_6h	62690	6590	0.725793587494018	9	14	EVL	NA	NA	9	14	EVL	EVL	-5.95793859200355	-5.66703179385708
ACACAGTCAGTGCGCT-1_1	BMP4_6h	12456	3624	4.07835581245986	14	9	EVL	NA	NA	7	9	Ectoderm-epidermis_early	Ectoderm-epidermis	1.77634819312219	-3.86308148410367
ACACAGTCATACTTTC-1_1	BMP4_6h	68740	6881	1.10125109106779	5	15	mesoderm_margin involuted	NA	NA	5	15	NMP	NMP	3.97576864524011	-3.01240661647366
ACACAGTGTACGCGTC-1_1	BMP4_6h	17117	3027	0.864637494888123	15	30	mesoderm_margin involuted	NA	NA	9	30	Mesoderm-endothelial progenitor	Mesoderm-vascular endothelium	3.92757185263757	-4.83146431949185
ACACAGTTCTAGTGTG-1_1	BMP4_6h	593	468	3.20404721753794	2	1	epiblast	NA	NA	6	1	Epiblast-transiting	Epiblast-transiting	-1.30207146243926	-1.22006061580227
ACACCAAAGAAATCCA-1_1	BMP4_6h	21664	4337	2.67263663220089	3	15	ectoderm_dorsal	NA	NA	5	15	NMP	NMP	3.92491968436364	-2.81382754352139
ACACCAAAGCACTAAA-1_1	BMP4_6h	1082	751	4.80591497227357	2	1	epiblast	NA	NA	6	1	Epiblast-transiting	Epiblast-transiting	-1.38274280266639	-1.49386933352993
ACACCAAAGGACTAAT-1_1	BMP4_6h	22988	4927	4.76335479380546	7	6	mesoderm_margin involuted	NA	NA	0	6	Mesoderm-PSM	Mesoderm-PSM	5.20502193732385	4.13070628139926
ACACCAAAGGGTGAAA-1_1	BMP4_6h	1488	910	4.16666666666667	13	23	EVL	NA	NA	19	23	EVL	EVL	-7.3622531099784	-5.39372399356411
ACACCAACAAGGCGTA-1_1	BMP4_6h	15056	4067	4.8153560042508	1	8	mesoderm non-dorsal margin	NA	NA	8	8	Mesoderm-TO	Mesoderm-TO	5.59510477347497	0.439366073345675
ACACCAACACGCCAGT-1_1	BMP4_6h	17316	4223	2.92792792792793	7	6	mesoderm_margin involuted	NA	NA	0	6	Mesoderm-PSM	Mesoderm-PSM	5.47658165259484	4.87422749493076
ACACCAACAGTCTTCC-1_1	BMP4_6h	33586	5309	2.70946227594831	4	5	ectoderm_ventral	NA	NA	5	5	Mesoderm-vascular endothelium	Mesoderm-vascular endothelium	3.04521926207665	-3.78920081164883
ACACCAACATACAGAA-1_1	BMP4_6h	94734	7499	0.281841788586991	9	14	EVL	NA	NA	9	14	EVL	EVL	-5.97829429345008	-5.61072733905362
ACACCAACATACGCAT-1_1	BMP4_6h	26570	5254	2.41625893865262	0	4	ectoderm_dorsal	NA	NA	1	4	Ectoderm-neural plate border/anterior neural plate	Ectoderm-neural plate border/anterior neural plate	0.351803739501275	-5.09984591510342
ACACCAACATATTCGG-1_1	BMP4_6h	2003	1212	4.04393409885172	6	3	epiblast	NA	NA	2	3	Ectoderm-neural_posterior	Ectoderm-neural_posterior	2.08936436934594	-0.531616239810452
ACACCAAGTGTCCTAA-1_1	BMP4_6h	18381	4133	3.83548229149665	3	9	ectoderm_dorsal	NA	NA	7	9	Ectoderm-epidermis_early	Ectoderm-epidermis	0.949813921881952	-5.13209202792691
ACACCAAGTTTGCAGT-1_1	BMP4_6h	16929	4123	4.34756925984996	3	9	ectoderm_dorsal	NA	NA	7	9	Ectoderm-epidermis_early	Ectoderm-epidermis	2.05030520720605	-3.31852534320401
ACACCAATCACCTCTG-1_1	BMP4_6h	1919	1130	1.87597707139135	6	37	epiblast	NA	NA	7	37	Neural crest	Neural crest	0.913667042685785	-2.02679493930386
ACACCAATCGTTGCCT-1_1	BMP4_6h	32956	5237	2.62471173686127	4	5	ectoderm_ventral	NA	NA	5	5	Mesoderm-vascular endothelium	Mesoderm-vascular endothelium	3.27201994223718	-3.14968350436734
ACACCAATCTCGCTTG-1_1	BMP4_6h	21395	4519	2.58004206590325	1	8	mesoderm non-dorsal margin	NA	NA	8	8	Mesoderm-TO	Mesoderm-TO	6.80752237601403	2.05889687035038
ACACGCGCAATACGAA-1_1	BMP4_6h	20320	4242	4.78346456692913	3	9	ectoderm_dorsal	NA	NA	7	9	Ectoderm-epidermis_early	Ectoderm-epidermis	2.75680096907739	0.378179431890979
ACACGCGCAGCCGTTG-1_1	BMP4_6h	3469	1932	4.23753243009513	10	16	PGC	NA	NA	16	16	PGC	PGC	-3.21994368271705	1.16948407981349
ACACGCGGTTGTGCAT-1_1	BMP4_6h	18607	4072	3.43956575482345	7	8	mesoderm_margin involuted	NA	NA	8	8	Mesoderm-TO	Mesoderm-TO	6.37838228507165	1.94353398773624
ACACGCGTCTATCACT-1_1	BMP4_6h	26176	4514	3.18612469437653	4	14	ectoderm_ventral	NA	NA	9	14	EVL	EVL	-4.49927131371375	-4.956699877048
ACACTGAAGCCACAAG-1_1	BMP4_6h	19905	4487	3.66239638281839	1	18	mesoderm non-dorsal margin	NA	NA	8	18	Mesoderm-TO	Mesoderm-TO	6.09008510871057	1.7422758052106
ACACTGACAAAGGTTA-1_1	BMP4_6h	21128	4639	4.97917455509277	12	25	apoptotic like	NA	NA	18	25	Other-apoptotic like	Other-apoptotic like	1.27631195349816	0.568489999508395
ACACTGACACCGCTAG-1_1	BMP4_6h	35911	5513	3.10211355851967	4	5	ectoderm_ventral	NA	NA	5	5	Mesoderm-vascular endothelium	Mesoderm-vascular endothelium	3.20409782691125	-3.94271567370938
ACACTGACATGTCAGT-1_1	BMP4_6h	14038	3774	3.07023792563043	0	4	ectoderm_dorsal	NA	NA	1	4	Ectoderm-neural plate border/anterior neural plate	Ectoderm-neural plate border/anterior neural plate	0.744201024009027	-6.48907759692715
ACACTGACATGTGACT-1_1	BMP4_6h	881	621	2.27014755959137	2	1	epiblast	NA	NA	6	1	Epiblast-transiting	Epiblast-transiting	-0.336937109993659	-1.38456633594082
ACAGAAAAGCCTGTCG-1_1	BMP4_6h	14389	3849	3.36368058933908	0	9	ectoderm_dorsal	NA	NA	7	9	Ectoderm-epidermis_early	Ectoderm-epidermis	0.81988914771203	-4.19937661197232
ACAGAAAAGTACAGCG-1_1	BMP4_6h	30810	5003	1.18143459915612	5	5	mesoderm_margin involuted	NA	NA	5	5	Mesoderm-vascular endothelium	Mesoderm-vascular endothelium	3.87427147193078	-4.09967186954068
ACAGAAAGTTGCTCCT-1_1	BMP4_6h	19544	4476	3.22861236185018	7	7	mesoderm_margin involuted	NA	NA	0	7	Mesoderm-PSM	Mesoderm-PSM	6.82595403952722	2.14937791321231
ACAGAAATCATGTCTT-1_1	BMP4_6h	2522	1419	2.73592386994449	6	15	epiblast	NA	NA	5	15	NMP	NMP	4.11857422156457	-1.76385572459744
ACAGCCGCACATAGCT-1_1	BMP4_6h	20838	4683	2.95133890008638	7	7	mesoderm_margin involuted	NA	NA	0	7	Mesoderm-PSM	Mesoderm-PSM	6.49315937323693	4.07380721065952
ACAGCCGTCTCGCCTA-1_1	BMP4_6h	2018	1196	2.97324083250743	6	17	epiblast	NA	NA	0	17	Other-proliferation	Other-proliferation	5.80950744910363	2.95215651485874
ACAGCCGTCTGGACCG-1_1	BMP4_6h	2016	1184	4.06746031746032	6	1	epiblast	NA	NA	6	1	Epiblast-transiting	Epiblast-transiting	-0.328807811306677	-1.25309398677395
ACAGGGACAGACATCT-1_1	BMP4_6h	16281	3887	4.71715496591118	3	15	ectoderm_dorsal	NA	NA	5	15	NMP	NMP	4.06517275138024	-2.30389431026028
ACAGGGATCGCCATAA-1_1	BMP4_6h	30284	4832	2.35107647602694	5	8	mesoderm_margin involuted	NA	NA	8	8	Mesoderm-TO	Mesoderm-TO	6.19787891669396	0.423296333288684
ACATCCCCACACGGTC-1_1	BMP4_6h	4027	1874	3.70002483238143	6	15	epiblast	NA	NA	5	15	NMP	NMP	4.38780267996911	-1.84497001674222
ACATCCCCAGCTCGGT-1_1	BMP4_6h	251701	9438	0.234007810854943	5	30	mesoderm_margin involuted	NA	NA	9	30	Mesoderm-endothelial progenitor	Mesoderm-vascular endothelium	3.99641807837609	-5.15351918246792
ACATCCCTCATTTGTC-1_1	BMP4_6h	3771	1783	3.36780694775921	6	15	epiblast	NA	NA	5	15	NMP	NMP	3.80069740576867	-2.48894145991848
ACATCCCTCCTTTGAT-1_1	BMP4_6h	4957	2104	4.29695380270325	8	15	epiblast	NA	NA	5	15	NMP	NMP	4.07909544272546	-2.64205101039456
ACATCCCTCGCGCTGA-1_1	BMP4_6h	33790	5333	4.44214264575318	5	5	mesoderm_margin involuted	NA	NA	5	5	Mesoderm-vascular endothelium	Mesoderm-vascular endothelium	4.89855249686364	-2.93154004123257
ACATCCCTCGTGGCGT-1_1	BMP4_6h	18115	4354	3.86972122550373	0	3	ectoderm_dorsal	NA	NA	2	3	Ectoderm-neural_posterior	Ectoderm-neural_posterior	2.28819163603906	-1.72988775279568
ACATCGACAAGTATCC-1_1	BMP4_6h	20162	4566	1.75081837119333	1	18	mesoderm non-dorsal margin	NA	NA	8	18	Mesoderm-TO	Mesoderm-TO	5.2595263318551	0.391074151730075
ACATCGAGTAGACGGT-1_1	BMP4_6h	15894	3726	3.5673839184598	3	9	ectoderm_dorsal	NA	NA	7	9	Ectoderm-epidermis_early	Ectoderm-epidermis	1.5693612889779	-3.43300011661099
ACATCGATCTTTCCGG-1_1	BMP4_6h	13872	3803	4.38292964244521	0	9	ectoderm_dorsal	NA	NA	7	9	Ectoderm-epidermis_early	Ectoderm-epidermis	1.03559358878259	-4.63305428531216
ACATGCAAGGTTGTTC-1_1	BMP4_6h	18073	4428	3.29773695567974	7	7	mesoderm_margin involuted	NA	NA	0	7	Mesoderm-PSM	Mesoderm-PSM	6.92160042090539	3.19626924488498
ACATGCACATGATGCT-1_1	BMP4_6h	18558	4296	4.18687358551568	14	4	EVL	NA	NA	1	4	Ectoderm-neural plate border/anterior neural plate	Ectoderm-neural plate border/anterior neural plate	0.418740113211908	-5.6140165617709
ACATGCAGTCACTCTC-1_1	BMP4_6h	6763	2591	4.55419192665977	8	15	epiblast	NA	NA	6	15	NMP	NMP	4.18976791663293	-3.21851113345669
ACATGCAGTGCAGGAT-1_1	BMP4_6h	24814	4540	3.54235512210849	4	5	ectoderm_ventral	NA	NA	5	5	Mesoderm-vascular endothelium	Mesoderm-vascular endothelium	2.03799351019982	-4.61859467532681
ACATTTCCAAGACGAC-1_1	BMP4_6h	43516	5724	2.49793179520176	4	25	ectoderm_ventral	NA	NA	18	25	Other-apoptotic like	Other-apoptotic like	2.53621204657678	-4.69594433810757
ACCAAACAGATAACGT-1_1	BMP4_6h	30316	5456	1.10172846021903	11	19	EVL	NA	NA	12	19	EVL/periderm	EVL/periderm	-5.81132785515662	-8.24661925342129
ACCAAACAGCCTGTGC-1_1	BMP4_6h	6340	2480	3.89589905362776	8	15	epiblast	NA	NA	5	15	NMP	NMP	4.30771930976037	-2.72141268756436
ACCAAACAGTTGCATC-1_1	BMP4_6h	16294	4121	4.0260218485332	0	12	ectoderm_dorsal	NA	NA	2	12	Ectoderm-spinal cord	Ectoderm-spinal cord	1.74417765898827	-1.18149843719052
ACCAAACCATATGGCT-1_1	BMP4_6h	16183	4036	3.15145523079775	0	3	ectoderm_dorsal	NA	NA	2	3	Ectoderm-neural_posterior	Ectoderm-neural_posterior	2.61779769225244	-1.68057015445279
ACCAAACGTAAGGCCA-1_1	BMP4_6h	26520	5177	3.32202111613876	0	12	ectoderm_dorsal	NA	NA	2	12	Ectoderm-spinal cord	Ectoderm-spinal cord	1.95036395354394	-1.52002289798306
ACCAACAAGCTAGATA-1_1	BMP4_6h	2643	1400	2.08096859629209	6	1	epiblast	NA	NA	6	1	Epiblast-transiting	Epiblast-transiting	2.96343000693444	-1.69978955295132
ACCAACAAGGCTAACG-1_1	BMP4_6h	34713	5430	1.7428629043874	11	19	EVL	NA	NA	12	19	EVL/periderm	EVL/periderm	-6.57300941185828	-7.6930542280917
ACCAACACAGCTACCG-1_1	BMP4_6h	38048	6037	1.00399495374264	1	8	mesoderm non-dorsal margin	NA	NA	8	8	Mesoderm-TO	Mesoderm-TO	5.92218740744714	-0.359478502536283
ACCAACAGTGTAAATG-1_1	BMP4_6h	19902	4331	4.41664154356346	1	18	mesoderm non-dorsal margin	NA	NA	8	18	Mesoderm-TO	Mesoderm-TO	5.09368904395226	0.475143433546557
ACCAACAGTTAGGACG-1_1	BMP4_6h	15671	3045	0.963563269733903	15	30	mesoderm_margin involuted	NA	NA	9	30	Mesoderm-endothelial progenitor	Mesoderm-vascular endothelium	4.31438453955773	-4.53114846255825
ACCACAACAACCGTGC-1_1	BMP4_6h	3305	1507	2.36006051437216	13	23	EVL	NA	NA	12	23	EVL	EVL	-6.71601955132361	-6.69888642337368
ACCACAACACATGAAA-1_1	BMP4_6h	4486	2013	3.81185911725368	8	15	epiblast	NA	NA	5	15	NMP	NMP	4.33258732123498	-2.54867508914517
ACCACAACATAGAGGC-1_1	BMP4_6h	77876	6891	0.414761929220813	9	14	EVL	NA	NA	9	14	EVL	EVL	-6.2966694040763	-6.144275217319
ACCACAACATCGCTCT-1_1	BMP4_6h	3575	1937	2.90909090909091	10	16	PGC	NA	NA	16	16	PGC	PGC	-3.59818999009009	1.65073552820636
ACCACAAGTTCCGCTT-1_1	BMP4_6h	36572	5400	2.7206606146779	4	15	ectoderm_ventral	NA	NA	5	15	NMP	NMP	4.30550392432336	-2.72512581851529
ACCACAATCCGTGGCA-1_1	BMP4_6h	308122	9767	0.229454566697607	5	30	mesoderm_margin involuted	NA	NA	9	30	Mesoderm-endothelial progenitor	Mesoderm-vascular endothelium	4.11597402854089	-4.97607234027432
ACCATTTAGACGGATC-1_1	BMP4_6h	15129	3842	4.30299424945469	1	8	mesoderm non-dorsal margin	NA	NA	8	8	Mesoderm-TO	Mesoderm-TO	5.71733721060876	1.53792074415637
ACCATTTGTACACGCC-1_1	BMP4_6h	17197	4227	4.75082863290109	1	7	mesoderm non-dorsal margin	NA	NA	0	7	Mesoderm-PSM	Mesoderm-PSM	6.83911522193078	2.81312820408298
ACCATTTGTTGGCCTG-1_1	BMP4_6h	25726	5272	2.07960817849646	0	9	ectoderm_dorsal	NA	NA	7	9	Ectoderm-epidermis_early	Ectoderm-epidermis	0.771747906638421	-3.61985209491299
ACCATTTTCGAGTACT-1_1	BMP4_6h	20339	4554	3.86941344215546	0	4	ectoderm_dorsal	NA	NA	1	4	Ectoderm-neural plate border/anterior neural plate	Ectoderm-neural plate border/anterior neural plate	1.09567745490197	-6.50605538394497
ACCATTTTCTGACAGT-1_1	BMP4_6h	753	573	3.45285524568393	2	1	epiblast	NA	NA	6	1	Epiblast-transiting	Epiblast-transiting	-1.38296149210807	-0.72001638915585
ACCCAAAGTAGTGATA-1_1	BMP4_6h	18369	4078	3.79443627851271	3	9	ectoderm_dorsal	NA	NA	7	9	Ectoderm-epidermis_early	Ectoderm-epidermis	1.94293006224755	-3.47038033511685
ACCCAAAGTTCAAAGA-1_1	BMP4_6h	826	623	3.38983050847458	2	1	epiblast	NA	NA	6	1	Epiblast-transiting	Epiblast-transiting	-1.37295738892432	-1.56808856036709
ACCCAAATCAGGCGAA-1_1	BMP4_6h	19521	4468	4.73336406946365	0	4	ectoderm_dorsal	NA	NA	1	4	Ectoderm-neural plate border/anterior neural plate	Ectoderm-neural plate border/anterior neural plate	1.58814175887231	-6.21203949954556
ACCCAAATCGACATTG-1_1	BMP4_6h	55606	6209	0.566485631047009	9	14	EVL	NA	NA	9	14	EVL	EVL	-5.20522824959632	-4.9834857275729
ACCCTCAAGAGTCGAC-1_1	BMP4_6h	3354	1702	4.11449016100179	6	15	epiblast	NA	NA	5	15	NMP	NMP	1.58502944274072	-1.60012152698086
ACCCTCACAAGAGATT-1_1	BMP4_6h	1354	836	2.58493353028065	6	14	epiblast	NA	NA	9	14	EVL	EVL	-7.3474826021659	-5.08353951480435
ACCCTCATCCTCATAT-1_1	BMP4_6h	19140	4258	4.1901776384535	14	8	EVL	NA	NA	8	8	Mesoderm-TO	Mesoderm-TO	6.60855873389367	1.1842331597562
ACCCTTGAGACCCGCT-1_1	BMP4_6h	62936	6633	0.630799542392272	9	14	EVL	NA	NA	9	14	EVL	EVL	-5.94702045159217	-5.72669079806851
ACCCTTGGTATGAGCG-1_1	BMP4_6h	18401	4306	4.14107928916907	1	18	mesoderm non-dorsal margin	NA	NA	8	18	Mesoderm-TO	Mesoderm-TO	5.17219503684167	0.0426315376515531
ACCCTTGTCCTTCTGG-1_1	BMP4_6h	49914	5998	1.27619505549545	5	5	mesoderm_margin involuted	NA	NA	5	5	Mesoderm-vascular endothelium	Mesoderm-vascular endothelium	3.7795983151925	-3.96673825290249
ACCGTTCCAGGACTAG-1_1	BMP4_6h	565	433	4.95575221238938	2	1	epiblast	NA	NA	6	1	Epiblast-transiting	Epiblast-transiting	-1.0047061695325	1.18969497177555
ACCGTTCTCATGCAGT-1_1	BMP4_6h	17183	4001	3.99231798870977	7	6	mesoderm_margin involuted	NA	NA	0	6	Mesoderm-PSM	Mesoderm-PSM	4.60970791144494	5.07386347744419
ACCGTTCTCCGTAATG-1_1	BMP4_6h	80423	7207	2.31028437138629	11	23	EVL	NA	NA	12	23	EVL	EVL	-6.61415569023963	-7.27159693744229
ACCGTTCTCGATTCCC-1_1	BMP4_6h	33659	5544	2.57583410083484	0	4	ectoderm_dorsal	NA	NA	1	4	Ectoderm-neural plate border/anterior neural plate	Ectoderm-neural plate border/anterior neural plate	1.61643393797997	-5.41814091708706
ACCTACCAGGTTCATC-1_1	BMP4_6h	51781	6745	1.19735037948282	5	16	mesoderm_margin involuted	NA	NA	16	16	PGC	PGC	-1.79179553227302	0.884741866027846
ACCTACCCAATTGGTC-1_1	BMP4_6h	6609	2572	3.52549553638977	8	15	epiblast	NA	NA	5	15	NMP	NMP	4.49843176169518	-2.22795799281643
ACCTGAACAGAACATA-1_1	BMP4_6h	755	572	3.84105960264901	2	1	epiblast	NA	NA	6	1	Epiblast-transiting	Epiblast-transiting	-0.686072434352599	-0.666906981730924
ACCTGAAGTAATGTGA-1_1	BMP4_6h	23060	4742	3.88551604509974	1	8	mesoderm non-dorsal margin	NA	NA	8	8	Mesoderm-TO	Mesoderm-TO	5.67811020178918	-0.173979430461392
ACCTGAAGTACGCGTC-1_1	BMP4_6h	18315	4244	4.43898443898444	0	9	ectoderm_dorsal	NA	NA	7	9	Ectoderm-epidermis_early	Ectoderm-epidermis	0.737218697501459	-4.91914799716519
ACCTGAAGTGTCATCA-1_1	BMP4_6h	20324	4373	4.66443613461917	14	15	EVL	NA	NA	9	15	NMP	NMP	4.14170416159753	-1.5812218477969
ACCTGAATCATGCCAA-1_1	BMP4_6h	692	552	2.02312138728324	2	16	epiblast	NA	NA	16	16	PGC	PGC	-1.47756288485404	-0.454016118312345
ACCTGTCAGTGCAGCA-1_1	BMP4_6h	18701	4390	4.28854071974761	4	15	ectoderm_ventral	NA	NA	5	15	NMP	NMP	4.2197142438424	-1.78898838069485
ACCTGTCAGTTCTCTT-1_1	BMP4_6h	73143	6305	0.698631447985453	11	23	EVL	NA	NA	12	23	EVL	EVL	-6.85744706826087	-6.70753863360928
ACCTGTCGTAAGCTCT-1_1	BMP4_6h	3314	1650	2.50452625226313	6	15	epiblast	NA	NA	5	15	NMP	NMP	3.56750591559533	-3.19700625445889
ACCTGTCGTCAGTCCG-1_1	BMP4_6h	13576	3864	3.56511490866235	3	8	ectoderm_dorsal	NA	NA	8	8	Mesoderm-TO	Mesoderm-TO	5.25544460578088	-0.923521547580228
ACGATCAAGAATAGTC-1_1	BMP4_6h	14687	3726	4.56185742493362	12	15	apoptotic like	NA	NA	5	15	NMP	NMP	3.40172203345422	-3.23015215899991
ACGATCACAATGCTCA-1_1	BMP4_6h	25879	4711	1.96684570501179	4	25	ectoderm_ventral	NA	NA	18	25	Other-apoptotic like	Other-apoptotic like	0.819520671798028	0.734039180910125
ACGATCACATCCTCAC-1_1	BMP4_6h	55445	6636	1.20299395797637	11	19	EVL	NA	NA	12	19	EVL/periderm	EVL/periderm	-6.8735040827262	-6.96082022693203
ACGATCATCGTGGCTG-1_1	BMP4_6h	19300	4017	4.86528497409326	3	9	ectoderm_dorsal	NA	NA	7	9	Ectoderm-epidermis_early	Ectoderm-epidermis	1.13811357779626	-4.74592927005337
ACGATGTAGCCTTGAT-1_1	BMP4_6h	38912	5302	3.74434621710526	4	5	ectoderm_ventral	NA	NA	5	5	Mesoderm-vascular endothelium	Mesoderm-vascular endothelium	3.48551424307946	-3.29601624515103
ACGATGTAGGTTGGAC-1_1	BMP4_6h	4373	2273	2.97278756002744	10	16	PGC	NA	NA	16	16	PGC	PGC	-3.02237216668006	1.2797251651044
ACGATGTCAAAGCTCT-1_1	BMP4_6h	30195	5242	1.79168736545786	4	5	ectoderm_ventral	NA	NA	5	5	Mesoderm-vascular endothelium	Mesoderm-vascular endothelium	2.41636117262963	-5.00382187869595
ACGATGTCATGGTACT-1_1	BMP4_6h	19410	4165	3.76609994848017	3	3	ectoderm_dorsal	NA	NA	2	3	Ectoderm-neural_posterior	Ectoderm-neural_posterior	4.58780582709435	-1.33611586597012
ACGATGTTCCGGCTTT-1_1	BMP4_6h	27017	4980	3.93455972165673	4	15	ectoderm_ventral	NA	NA	5	15	NMP	NMP	3.95861538214807	-2.58484342601346
ACGCACGAGCTGAGCA-1_1	BMP4_6h	33774	5024	3.41386865636288	4	5	ectoderm_ventral	NA	NA	5	5	Mesoderm-vascular endothelium	Mesoderm-vascular endothelium	3.75482853217248	-3.49673226382779
ACGCACGCATGCCGAC-1_1	BMP4_6h	2380	1518	3.78151260504202	10	16	PGC	NA	NA	16	16	PGC	PGC	-2.98281780915137	1.02980263624145
ACGCACGGTACAGAAT-1_1	BMP4_6h	20753	4505	4.00424035079266	0	9	ectoderm_dorsal	NA	NA	7	9	Ectoderm-epidermis_early	Ectoderm-epidermis	1.30353911681298	-3.37065127399014
ACGCACGGTCCAGAAG-1_1	BMP4_6h	24238	4840	3.11081772423467	0	8	ectoderm_dorsal	NA	NA	8	8	Mesoderm-TO	Mesoderm-TO	4.88294943137292	-0.670660524631009
ACGGAAGAGGAACGCT-1_1	BMP4_6h	18456	3842	4.41590810576506	3	9	ectoderm_dorsal	NA	NA	7	9	Ectoderm-epidermis_early	Ectoderm-epidermis	0.993562658263482	-3.97282889392422
ACGGAAGTCTATACTC-1_1	BMP4_6h	940	660	2.23404255319149	2	1	epiblast	NA	NA	6	1	Epiblast-transiting	Epiblast-transiting	-0.816750246154032	-1.01660481002377
ACGGGTCAGCATCAAA-1_1	BMP4_6h	616	462	3.8961038961039	2	1	epiblast	NA	NA	6	1	Epiblast-transiting	Epiblast-transiting	-1.00296456651565	-1.17227998282956
ACGGGTCCAATGCAAA-1_1	BMP4_6h	30883	5057	2.04967134021954	11	19	EVL	NA	NA	12	19	EVL/periderm	EVL/periderm	-6.5928324861991	-7.7910185148959
ACGGGTCTCACCTCTG-1_1	BMP4_6h	3190	1608	3.51097178683386	6	15	epiblast	NA	NA	5	15	NMP	NMP	4.44764765067224	-2.17084839847134
ACGGGTCTCAGCACCG-1_1	BMP4_6h	7643	2742	4.74944393562737	10	16	PGC	NA	NA	16	16	PGC	PGC	-2.89280811982032	1.69564208481266
ACGGTCGAGCTGTACT-1_1	BMP4_6h	22704	4536	2.16261451726568	1	8	mesoderm non-dorsal margin	NA	NA	8	8	Mesoderm-TO	Mesoderm-TO	6.38444670004968	1.36356607172443
ACGGTCGCACGACCTG-1_1	BMP4_6h	43373	5411	0.454199617273419	15	5	mesoderm_margin involuted	NA	NA	5	5	Mesoderm-vascular endothelium	Mesoderm-vascular endothelium	3.87306793494348	-4.56740334537075
ACGGTTAAGGCTGTAG-1_1	BMP4_6h	17075	4566	4.67349926793558	0	4	ectoderm_dorsal	NA	NA	1	4	Ectoderm-neural plate border/anterior neural plate	Ectoderm-neural plate border/anterior neural plate	-2.42949692444678	0.93260133359386
ACGGTTACAAGCCATT-1_1	BMP4_6h	8467	2181	0.779496870201961	15	17	mesoderm_margin involuted	NA	NA	0	17	Other-proliferation	Other-proliferation	4.29366358084802	2.76564821693851
ACGGTTACACAAATCC-1_1	BMP4_6h	2426	1326	2.39076669414674	6	29	epiblast	NA	NA	15	29	Ectoderm-spinal cord	Ectoderm-spinal cord	1.15781076712731	-2.24192240741299
ACGTAACAGAAAGCGA-1_1	BMP4_6h	26082	4773	3.55034123150065	4	5	ectoderm_ventral	NA	NA	5	5	Mesoderm-vascular endothelium	Mesoderm-vascular endothelium	2.92578895850305	-4.44368985202359
ACGTAACAGAGAACCC-1_1	BMP4_6h	2285	1339	2.84463894967177	6	12	epiblast	NA	NA	2	12	Ectoderm-spinal cord	Ectoderm-spinal cord	2.75137599272851	-0.968109755778775
ACGTAACCAAGTTCGT-1_1	BMP4_6h	17013	4060	4.57297360841709	3	3	ectoderm_dorsal	NA	NA	2	3	Ectoderm-neural_posterior	Ectoderm-neural_posterior	2.36088832183007	-2.70807483699368
ACGTACAAGGTCATTC-1_1	BMP4_6h	23934	4323	1.53756162780981	11	19	EVL	NA	NA	12	19	EVL/periderm	EVL/periderm	-6.0279664202201	-8.15523436572598
ACGTACACAAGTGCTT-1_1	BMP4_6h	39326	5448	2.48690433809693	5	5	mesoderm_margin involuted	NA	NA	5	5	Mesoderm-vascular endothelium	Mesoderm-vascular endothelium	3.821796973182	-3.4389210036044
ACGTACAGTAGTGGCA-1_1	BMP4_6h	22106	4193	3.60987967067764	7	7	mesoderm_margin involuted	NA	NA	0	7	Mesoderm-PSM	Mesoderm-PSM	6.29029901785974	3.00218460056736
ACGTACAGTCTACGTA-1_1	BMP4_6h	73749	6750	0.288817475491193	9	23	EVL	NA	NA	12	23	EVL	EVL	-6.5900568171012	-6.32716420199917
ACGTACAGTTGTGCCG-1_1	BMP4_6h	18398	4076	4.92988368300902	3	9	ectoderm_dorsal	NA	NA	7	9	Ectoderm-epidermis_early	Ectoderm-epidermis	2.02394374175195	-4.37545731570767
ACGTACATCAGCTAGT-1_1	BMP4_6h	2064	1314	2.18023255813953	10	16	PGC	NA	NA	16	16	PGC	PGC	-3.63292996125098	1.60774049255802
ACGTACATCGCATAGT-1_1	BMP4_6h	17596	4206	3.62582405092066	7	6	mesoderm_margin involuted	NA	NA	0	6	Mesoderm-PSM	Mesoderm-PSM	5.08018596930627	4.84138676617099
ACGTACATCTGGACTA-1_1	BMP4_6h	17369	4028	4.03592607519143	1	8	mesoderm non-dorsal margin	NA	NA	8	8	Mesoderm-TO	Mesoderm-TO	5.29148300452355	-1.15820518043087
ACGTAGTGTCTGGTTA-1_1	BMP4_6h	19446	3977	3.62542425177414	11	19	EVL	NA	NA	12	19	EVL/periderm	EVL/periderm	-6.82816497521277	-7.49168780353116
ACGTAGTGTTGGGAAC-1_1	BMP4_6h	19259	4007	4.57448465652422	5	17	mesoderm_margin involuted	NA	NA	0	17	Other-proliferation	Other-proliferation	5.704356272651	3.85725328419162
ACGTCCTCAATACGAA-1_1	BMP4_6h	29547	5183	2.19311605239111	1	8	mesoderm non-dorsal margin	NA	NA	8	8	Mesoderm-TO	Mesoderm-TO	6.16297300620202	1.82118603680088
ACGTCCTGTGCCTGCA-1_1	BMP4_6h	19838	4170	4.08811372114124	1	8	mesoderm non-dorsal margin	NA	NA	8	8	Mesoderm-TO	Mesoderm-TO	5.83779676718835	-0.327438025737271
ACGTCCTTCACCATAG-1_1	BMP4_6h	27470	5064	4.3829632326174	0	3	ectoderm_dorsal	NA	NA	2	3	Ectoderm-neural_posterior	Ectoderm-neural_posterior	4.69775398535851	-0.83904293086575
ACGTCCTTCAGCAGAG-1_1	BMP4_6h	2459	1464	3.37535583570557	10	16	PGC	NA	NA	16	16	PGC	PGC	-3.58609143929359	1.4884648630376
ACGTCCTTCCAAGCAT-1_1	BMP4_6h	65620	6649	0.377933556842426	9	14	EVL	NA	NA	9	14	EVL	EVL	-5.67509118752357	-5.29740717914151
ACGTCCTTCGGCAGTC-1_1	BMP4_6h	19677	4308	2.51054530670326	14	14	EVL	NA	NA	9	14	EVL	EVL	-3.01588217453834	-5.55491688754605
ACGTCCTTCTCTTCAA-1_1	BMP4_6h	18427	4333	3.01731155369838	0	3	ectoderm_dorsal	NA	NA	7	3	Ectoderm-neural_posterior	Ectoderm-neural_posterior	2.26559384627465	-2.41435697581814
ACGTTCCAGCCATCCG-1_1	BMP4_6h	26853	5215	2.5099616430194	1	8	mesoderm non-dorsal margin	NA	NA	8	8	Mesoderm-TO	Mesoderm-TO	5.04241522116784	-0.715417294764981
ACGTTCCCAATGGGTG-1_1	BMP4_6h	18100	4341	4.55801104972376	7	18	mesoderm_margin involuted	NA	NA	8	18	Mesoderm-TO	Mesoderm-TO	6.13757904334191	1.68105247709705
ACGTTCCCACAGTACT-1_1	BMP4_6h	4486	1997	3.54436023183237	6	15	epiblast	NA	NA	5	15	NMP	NMP	4.65321834845666	-1.95556786563443
ACGTTCCCAGACTGCC-1_1	BMP4_6h	1516	954	4.88126649076517	2	17	epiblast	NA	NA	0	17	Other-proliferation	Other-proliferation	7.03336866660241	2.62349698040439
ACGTTCCCAGGAGGAG-1_1	BMP4_6h	41514	5408	1.79939297586356	5	5	mesoderm_margin involuted	NA	NA	5	5	Mesoderm-vascular endothelium	Mesoderm-vascular endothelium	3.64175899787072	-4.3497720053439
ACGTTCCTCATCTACT-1_1	BMP4_6h	28421	5062	3.28982090707575	4	5	ectoderm_ventral	NA	NA	5	5	Mesoderm-vascular endothelium	Mesoderm-vascular endothelium	3.37112673087243	-3.62478640582608
ACTACGAAGACTAGAT-1_1	BMP4_6h	93739	6676	0.252829665347401	11	23	EVL	NA	NA	12	23	EVL	EVL	-6.69027511315223	-6.7039184859042
ACTACGACATCCAATG-1_1	BMP4_6h	13550	3618	4.04428044280443	0	12	ectoderm_dorsal	NA	NA	2	12	Ectoderm-spinal cord	Ectoderm-spinal cord	2.01350959105615	-1.14542224910306
ACTACGAGTAGAATGT-1_1	BMP4_6h	19647	4287	2.74342138748918	3	3	ectoderm_dorsal	NA	NA	2	3	Ectoderm-neural_posterior	Ectoderm-neural_posterior	2.76488979621057	-2.78255394008206
ACTACGATCCTATTGT-1_1	BMP4_6h	9181	3002	4.16076680100207	8	15	epiblast	NA	NA	5	15	NMP	NMP	3.51376446051721	-4.25484087970303
ACTACGATCGGTAGGA-1_1	BMP4_6h	13067	3473	4.53049667100329	1	8	mesoderm non-dorsal margin	NA	NA	8	8	Mesoderm-TO	Mesoderm-TO	5.23357446951989	-0.969725876117215
ACTACGATCTAGGAAA-1_1	BMP4_6h	50988	5860	1.65136894955676	4	5	ectoderm_ventral	NA	NA	5	5	Mesoderm-vascular endothelium	Mesoderm-vascular endothelium	3.2235303716195	-4.58801081683682
ACTATCTAGCTCATAC-1_1	BMP4_6h	14853	3585	4.61859556991853	3	3	ectoderm_dorsal	NA	NA	2	3	Ectoderm-neural_posterior	Ectoderm-neural_posterior	3.05656846327905	-2.12671068217801
ACTATCTAGTAACAGT-1_1	BMP4_6h	60270	5977	1.55964824954372	11	19	EVL	NA	NA	12	19	EVL/periderm	EVL/periderm	-6.87861100869056	-7.54943659808682
ACTATCTAGTAGGGTC-1_1	BMP4_6h	16350	4223	4.3302752293578	1	6	mesoderm non-dorsal margin	NA	NA	0	6	Mesoderm-PSM	Mesoderm-PSM	5.71410711569909	3.52418634388401
ACTATCTCACTCAAGT-1_1	BMP4_6h	9712	3162	3.94357495881384	8	15	epiblast	NA	NA	5	15	NMP	NMP	4.17006786627892	-2.46090605762051
ACTATCTGTCGGCTAC-1_1	BMP4_6h	16044	4117	4.52505609573672	3	4	ectoderm_dorsal	NA	NA	1	4	Ectoderm-neural plate border/anterior neural plate	Ectoderm-neural plate border/anterior neural plate	1.12645932002191	-6.56225731875943
ACTATCTGTTCAAGGG-1_1	BMP4_6h	20841	4502	4.40957727556259	0	9	ectoderm_dorsal	NA	NA	7	9	Ectoderm-epidermis_early	Ectoderm-epidermis	1.40215929312829	-3.74620821979092
ACTATCTTCATAAGGA-1_1	BMP4_6h	20692	4124	4.50898898124879	3	9	ectoderm_dorsal	NA	NA	7	9	Ectoderm-epidermis_early	Ectoderm-epidermis	1.23949225707177	-4.60964777972744
ACTATGGAGCCAGTAG-1_1	BMP4_6h	1818	975	4.01540154015402	13	23	EVL	NA	NA	19	23	EVL	EVL	-7.36865131096717	-5.46721222903775
ACTATGGAGCCTTCTC-1_1	BMP4_6h	29858	5501	3.29559916940184	12	25	apoptotic like	NA	NA	18	25	Other-apoptotic like	Other-apoptotic like	1.4903748826516	0.867027276193633
ACTATGGCAAATAGCA-1_1	BMP4_6h	18580	4218	3.32077502691066	3	9	ectoderm_dorsal	NA	NA	7	9	Ectoderm-epidermis_early	Ectoderm-epidermis	0.905845601989068	-4.61566260364102
ACTATGGGTATGTCAC-1_1	BMP4_6h	734	554	2.17983651226158	2	1	epiblast	NA	NA	6	1	Epiblast-transiting	Epiblast-transiting	-1.222990582751	-1.02753737475918
ACTATGGGTGACCTGC-1_1	BMP4_6h	22403	4621	2.67821273936526	3	9	ectoderm_dorsal	NA	NA	7	9	Ectoderm-epidermis_early	Ectoderm-epidermis	1.22089679999474	-3.93325522449063
ACTATGGGTGCCTGCA-1_1	BMP4_6h	730	575	4.38356164383562	2	16	epiblast	NA	NA	16	16	PGC	PGC	-1.28247393207427	-0.711619882846341
ACTATGGGTTTGCCGG-1_1	BMP4_6h	7271	2430	1.04524824645853	4	29	ectoderm_ventral	NA	NA	15	29	Ectoderm-spinal cord	Ectoderm-spinal cord	0.381792982054986	-1.75568297412442
ACTATTCAGGAAAGTG-1_1	BMP4_6h	17686	4321	2.78751554902182	0	4	ectoderm_dorsal	NA	NA	1	4	Ectoderm-neural plate border/anterior neural plate	Ectoderm-neural plate border/anterior neural plate	1.38708384795312	-6.21907141711758
ACTATTCAGTTCTCTT-1_1	BMP4_6h	3196	1633	3.53566958698373	6	15	epiblast	NA	NA	5	15	NMP	NMP	4.18369968695764	-2.1771850874667
ACTATTCCAACCCTCT-1_1	BMP4_6h	23062	4772	4.76107883097737	0	4	ectoderm_dorsal	NA	NA	1	4	Ectoderm-neural plate border/anterior neural plate	Ectoderm-neural plate border/anterior neural plate	1.20446522994164	-6.51016619708584
ACTATTCGTTGTGGAG-1_1	BMP4_6h	907	607	3.74862183020948	13	23	EVL	NA	NA	19	23	EVL	EVL	-7.31472913460609	-5.0350427916293
ACTATTCTCGCTCTAC-1_1	BMP4_6h	630	479	2.85714285714286	2	1	epiblast	NA	NA	6	1	Epiblast-transiting	Epiblast-transiting	-1.43574754433509	-1.35395339038418
ACTATTCTCTGACAGT-1_1	BMP4_6h	15783	3895	4.21973008933663	0	3	ectoderm_dorsal	NA	NA	2	3	Ectoderm-neural_posterior	Ectoderm-neural_posterior	2.49470814032678	-2.59027555491971
ACTCCCAAGTGTAGTA-1_1	BMP4_6h	14891	3990	4.94258276811497	3	15	ectoderm_dorsal	NA	NA	2	15	NMP	NMP	3.95496948523644	-1.46042898204373
ACTCCCACAGAAGCTG-1_1	BMP4_6h	22326	4677	2.13652244020425	1	18	mesoderm non-dorsal margin	NA	NA	8	18	Mesoderm-TO	Mesoderm-TO	5.31466921134118	-0.0425344398264742
ACTCCCACAGAAGTGC-1_1	BMP4_6h	2604	1423	2.99539170506912	6	15	epiblast	NA	NA	8	15	NMP	NMP	4.73922260565881	-0.841437130237088
ACTCCCACAGCTGGTC-1_1	BMP4_6h	1625	1024	3.63076923076923	6	15	epiblast	NA	NA	5	15	NMP	NMP	2.11423118872766	-1.14030542876767
ACTCCCAGTGTCTTCC-1_1	BMP4_6h	12045	3149	0.772104607721046	4	29	ectoderm_ventral	NA	NA	15	29	Ectoderm-spinal cord	Ectoderm-spinal cord	0.536406000090875	-1.66253045108365
ACTCCCATCATTCCTA-1_1	BMP4_6h	1667	1002	2.51949610077984	6	1	epiblast	NA	NA	6	1	Epiblast-transiting	Epiblast-transiting	0.191907723380365	-2.85925391223477
ACTCTCGCAAGAATAC-1_1	BMP4_6h	16164	3899	4.72655283345707	3	15	ectoderm_dorsal	NA	NA	5	15	NMP	NMP	4.37131317420129	-2.12547019031094
ACTCTCGGTGGAACCA-1_1	BMP4_6h	33824	5164	1.24172185430464	4	5	ectoderm_ventral	NA	NA	5	5	Mesoderm-vascular endothelium	Mesoderm-vascular endothelium	3.38866766257409	-4.29281428363369
ACTCTCGGTTTCTATC-1_1	BMP4_6h	22318	4573	2.60776055202079	11	19	EVL	NA	NA	12	19	EVL/periderm	EVL/periderm	-5.97702972130652	-8.05079844501065
ACTCTCGTCGCCATAA-1_1	BMP4_6h	13841	3666	4.51556968427137	7	6	mesoderm_margin involuted	NA	NA	0	6	Mesoderm-PSM	Mesoderm-PSM	6.09193714423303	3.76947090122653
ACTGATGAGACTGTTC-1_1	BMP4_6h	74396	7054	0.922092585622883	9	14	EVL	NA	NA	9	14	EVL	EVL	-5.06738607125159	-4.64925911929654
ACTGATGCAACTCGTA-1_1	BMP4_6h	100130	7617	0.262658543892939	9	14	EVL	NA	NA	9	14	EVL	EVL	-5.333636204766	-4.92819216754483
ACTGATGCACCCTAAA-1_1	BMP4_6h	25338	5176	4.88594206330413	0	4	ectoderm_dorsal	NA	NA	1	4	Ectoderm-neural plate border/anterior neural plate	Ectoderm-neural plate border/anterior neural plate	1.27139099402551	-6.40136626269864
ACTGATGCATCCGCGA-1_1	BMP4_6h	17387	4136	3.45660550986369	1	8	mesoderm non-dorsal margin	NA	NA	8	8	Mesoderm-TO	Mesoderm-TO	5.6515031651986	-0.802621155047879
ACTGATGCATGGCCCA-1_1	BMP4_6h	967	677	1.86142709410548	6	1	epiblast	NA	NA	6	1	Epiblast-transiting	Epiblast-transiting	-0.268894056843482	-1.2458913614993
ACTGATGTCCGGCAGT-1_1	BMP4_6h	29780	4937	2.96843519140363	5	17	mesoderm_margin involuted	NA	NA	0	17	Other-proliferation	Other-proliferation	5.06758173270349	2.77225050423099
ACTGCAAAGTCATACC-1_1	BMP4_6h	19201	4033	3.801885318473	11	19	EVL	NA	NA	12	19	EVL/periderm	EVL/periderm	-5.80287305550452	-7.99861624743985
ACTGCAAAGTTGCTGT-1_1	BMP4_6h	23527	4225	2.23997959790879	5	17	mesoderm_margin involuted	NA	NA	5	17	Other-proliferation	Other-proliferation	6.53018434805993	2.35099515411808
ACTGCAAAGTTTCGGT-1_1	BMP4_6h	17328	4092	2.85087719298246	3	9	ectoderm_dorsal	NA	NA	7	9	Ectoderm-epidermis_early	Ectoderm-epidermis	0.907363374663629	-4.70988562610196
ACTGCAACAACAGATA-1_1	BMP4_6h	2830	1485	1.62544169611307	6	1	epiblast	NA	NA	6	1	Epiblast-transiting	Epiblast-transiting	5.5536895589364	0.997057483529582
ACTGCAAGTGCCTAAT-1_1	BMP4_6h	40561	6118	0.968911022903775	11	19	EVL	NA	NA	12	19	EVL/periderm	EVL/periderm	-6.48031179146644	-7.65583231952237
ACTGCAATCATTTCCA-1_1	BMP4_6h	24570	4821	3.35368335368335	3	9	ectoderm_dorsal	NA	NA	7	9	Ectoderm-epidermis_early	Ectoderm-epidermis	0.360846598578729	-4.41631320025967
ACTGCAATCGAACGGA-1_1	BMP4_6h	20974	4245	4.15752836845618	7	6	mesoderm_margin involuted	NA	NA	0	6	Mesoderm-PSM	Mesoderm-PSM	5.16626318259362	4.71529433224155
ACTGTCCAGATAGCAT-1_1	BMP4_6h	66540	6714	0.62819356777878	9	14	EVL	NA	NA	9	14	EVL	EVL	-5.12644664482947	-4.96672204043911
ACTGTCCAGCGTCAAG-1_1	BMP4_6h	17167	4119	4.49117492864216	3	9	ectoderm_dorsal	NA	NA	7	9	Ectoderm-epidermis_early	Ectoderm-epidermis	2.35100038809899	-4.48503354098843
ACTGTCCAGGATACAT-1_1	BMP4_6h	17465	4213	3.18350987689665	0	9	ectoderm_dorsal	NA	NA	7	9	Ectoderm-epidermis_early	Ectoderm-epidermis	0.467078526450433	-5.03358128573941
ACTGTCCCAGGGAATC-1_1	BMP4_6h	15382	3010	0.851644779612534	15	30	mesoderm_margin involuted	NA	NA	9	30	Mesoderm-endothelial progenitor	Mesoderm-vascular endothelium	3.98538025183801	-4.74421074893521
ACTGTCCCAGGGACTA-1_1	BMP4_6h	65705	6620	1.11407046647896	9	14	EVL	NA	NA	9	14	EVL	EVL	-5.97127000527259	-5.64849093463467
ACTGTCCTCCAACCGG-1_1	BMP4_6h	24831	4932	3.10096250654424	1	8	mesoderm non-dorsal margin	NA	NA	8	8	Mesoderm-TO	Mesoderm-TO	5.81776626868371	-0.447802095675931
ACTGTCCTCCTTCTTC-1_1	BMP4_6h	13438	3901	4.66587289775264	8	1	epiblast	NA	NA	6	1	Epiblast-transiting	Epiblast-transiting	3.89853008551721	-0.801344065928922
ACTGTCCTCCTTGGAA-1_1	BMP4_6h	15528	4249	2.76275115919629	0	18	ectoderm_dorsal	NA	NA	8	18	Mesoderm-TO	Mesoderm-TO	5.34711130423669	-0.155839293265805
ACTGTCCTCGGCCCAA-1_1	BMP4_6h	11440	4334	4.82517482517482	10	16	PGC	NA	NA	16	16	PGC	PGC	-2.92718950943824	1.09021580312206
ACTGTGAGTAGATTAG-1_1	BMP4_6h	11117	3457	4.23675452010434	1	8	mesoderm non-dorsal margin	NA	NA	8	8	Mesoderm-TO	Mesoderm-TO	6.19001825614099	0.214863629078403
ACTGTGAGTCGTATGT-1_1	BMP4_6h	13643	3665	4.185296489042	12	25	apoptotic like	NA	NA	18	25	Other-apoptotic like	Other-apoptotic like	4.73641498847131	1.32963338587238
ACTGTGAGTGGAACCA-1_1	BMP4_6h	16705	4006	4.1843759353487	7	7	mesoderm_margin involuted	NA	NA	0	7	Mesoderm-PSM	Mesoderm-PSM	6.79151685996179	3.2646922776456
ACTGTGAGTTATGACC-1_1	BMP4_6h	17225	3972	4.12191582002903	1	8	mesoderm non-dorsal margin	NA	NA	8	8	Mesoderm-TO	Mesoderm-TO	5.67622574133996	-0.249961405063138
ACTGTGATCATCGCTC-1_1	BMP4_6h	17012	4033	2.65694803667999	1	8	mesoderm non-dorsal margin	NA	NA	8	8	Mesoderm-TO	Mesoderm-TO	5.59331568045739	-0.7373612215762
ACTGTGATCCACCCTA-1_1	BMP4_6h	51862	6134	1.72573367783734	5	5	mesoderm_margin involuted	NA	NA	5	5	Mesoderm-vascular endothelium	Mesoderm-vascular endothelium	4.13119657797936	-3.32976010348843
ACTGTGATCGCTGATA-1_1	BMP4_6h	1327	950	2.7128862094951	2	16	epiblast	NA	NA	16	16	PGC	PGC	-2.16385392384406	0.190694899296298
ACTTAGGCAAGGTCAG-1_1	BMP4_6h	12170	3815	4.83155299917831	10	16	PGC	NA	NA	16	16	PGC	PGC	-2.74275783734199	1.56839493009998
ACTTAGGCATTGAGCT-1_1	BMP4_6h	17582	4039	3.00875895802525	14	14	EVL	NA	NA	9	14	EVL	EVL	-2.80157939629432	-5.52441647555874
ACTTAGGGTATTGGCT-1_1	BMP4_6h	16481	4039	2.77288999453917	14	14	EVL	NA	NA	9	14	EVL	EVL	-2.54623214440223	-5.34133818652676
ACTTAGGGTGAGTGAC-1_1	BMP4_6h	15565	3791	4.041117892708	14	4	EVL	NA	NA	1	4	Ectoderm-neural plate border/anterior neural plate	Ectoderm-neural plate border/anterior neural plate	0.159688492251672	-5.86440709140347
ACTTAGGTCAGATGCT-1_1	BMP4_6h	15410	3900	3.97144711226476	0	3	ectoderm_dorsal	NA	NA	2	3	Ectoderm-neural_posterior	Ectoderm-neural_posterior	3.92553671164636	-1.37001994159268
ACTTATCAGAAGGCTC-1_1	BMP4_6h	15664	3646	3.73467824310521	3	15	ectoderm_dorsal	NA	NA	5	15	NMP	NMP	4.36297567649011	-1.79746249225186
ACTTATCAGCTTCGTA-1_1	BMP4_6h	27879	4897	1.84009469493167	5	5	mesoderm_margin involuted	NA	NA	5	5	Mesoderm-vascular endothelium	Mesoderm-vascular endothelium	3.42933758063439	-4.39578965213345
ACTTATCAGTCAACAA-1_1	BMP4_6h	52680	5977	1.62490508731967	5	5	mesoderm_margin involuted	NA	NA	5	5	Mesoderm-vascular endothelium	Mesoderm-vascular endothelium	4.12684019370202	-4.22218897845791
ACTTATCGTCTCAAGT-1_1	BMP4_6h	21002	4279	2.38072564517665	5	17	mesoderm_margin involuted	NA	NA	8	17	Other-proliferation	Other-proliferation	5.99134500784997	1.39748743269397
ACTTCCGCAAAGCTCT-1_1	BMP4_6h	47307	5943	2.86849726256157	5	15	mesoderm_margin involuted	NA	NA	5	15	NMP	NMP	5.02965124411706	-2.30220487620877
ACTTCCGCAAATTGCC-1_1	BMP4_6h	20896	4619	3.36428024502297	1	8	mesoderm non-dorsal margin	NA	NA	8	8	Mesoderm-TO	Mesoderm-TO	5.76896866126183	-0.440809278750882
ACTTCGCAGCGCCTTG-1_1	BMP4_6h	18648	4200	4.50986700986701	1	8	mesoderm non-dorsal margin	NA	NA	8	8	Mesoderm-TO	Mesoderm-TO	6.65809257788781	1.27970209810688
ACTTCGCAGGCGAACT-1_1	BMP4_6h	14430	3719	4.96881496881497	7	7	mesoderm_margin involuted	NA	NA	0	7	Mesoderm-PSM	Mesoderm-PSM	6.59565647406701	3.88430664036228
ACTTCGCCACGCTGAC-1_1	BMP4_6h	17785	4137	4.76806297441664	0	9	ectoderm_dorsal	NA	NA	7	9	Ectoderm-epidermis_early	Ectoderm-epidermis	1.41121896071557	-3.43078616168545
ACTTCGCGTAACATGA-1_1	BMP4_6h	25595	4574	3.94999023246728	4	15	ectoderm_ventral	NA	NA	5	15	NMP	NMP	4.02457388205651	-3.14665630366848
ACTTCGCGTACAGTTC-1_1	BMP4_6h	1035	703	3.18840579710145	2	1	epiblast	NA	NA	6	1	Epiblast-transiting	Epiblast-transiting	-1.26094801263686	-1.04522052314328
ACTTCGCGTACTGAGG-1_1	BMP4_6h	16986	4016	4.45661132697516	1	18	mesoderm non-dorsal margin	NA	NA	8	18	Mesoderm-TO	Mesoderm-TO	5.71251066489343	0.950177923774257
ACTTTCAAGTGCGCTC-1_1	BMP4_6h	47931	5780	1.62942563268031	4	5	ectoderm_ventral	NA	NA	5	5	Mesoderm-vascular endothelium	Mesoderm-vascular endothelium	3.1933265523446	-4.2636280348544
ACTTTCATCGAGCCAC-1_1	BMP4_6h	881	654	2.38365493757094	2	29	epiblast	NA	NA	15	29	Ectoderm-spinal cord	Ectoderm-spinal cord	0.114705045653619	-1.01675656344937
ACTTTGTCAGTCTCTC-1_1	BMP4_6h	18164	4460	3.03347280334728	12	8	apoptotic like	NA	NA	8	8	Mesoderm-TO	Mesoderm-TO	5.00234707160119	-0.123909263873563
ACTTTGTTCCCGTTGT-1_1	BMP4_6h	1419	986	3.73502466525722	2	16	epiblast	NA	NA	16	16	PGC	PGC	-2.35281352238532	0.286310763096347
ACTTTGTTCGCCAACG-1_1	BMP4_6h	1474	938	3.66350067842605	2	1	epiblast	NA	NA	6	1	Epiblast-transiting	Epiblast-transiting	-0.994618828462325	-1.42034819629239
ACTTTGTTCTGAGAGG-1_1	BMP4_6h	21520	4461	3.98234200743494	1	8	mesoderm non-dorsal margin	NA	NA	8	8	Mesoderm-TO	Mesoderm-TO	5.64545591635827	0.0609661051983976
ACTTTGTTCTGCTTTA-1_1	BMP4_6h	673	520	3.26894502228826	2	1	epiblast	NA	NA	6	1	Epiblast-transiting	Epiblast-transiting	-1.07140369253036	-1.27979305293606
ACTTTGTTCTGGGAGA-1_1	BMP4_6h	24087	4568	2.8770706190061	4	5	ectoderm_ventral	NA	NA	5	5	Mesoderm-vascular endothelium	Mesoderm-vascular endothelium	2.85832699103478	-4.70646765735196
AGAAATGCAGGATGAC-1_1	BMP4_6h	15508	3777	2.43100335310807	7	17	mesoderm_margin involuted	NA	NA	0	17	Other-proliferation	Other-proliferation	5.56198986334924	3.79393264744236
AGAACAAAGATGTAGT-1_1	BMP4_6h	19586	4225	4.27856632288369	7	6	mesoderm_margin involuted	NA	NA	0	6	Mesoderm-PSM	Mesoderm-PSM	5.62065418524865	4.56457278225376
AGAACAAAGGAGTCTG-1_1	BMP4_6h	25984	4779	4.21413177339902	4	15	ectoderm_ventral	NA	NA	5	15	NMP	NMP	4.73285253806237	-1.7405817797427
AGAACAACACGTAGAG-1_1	BMP4_6h	19621	4382	4.71433668008766	3	9	ectoderm_dorsal	NA	NA	7	9	Ectoderm-epidermis_early	Ectoderm-epidermis	1.3363290624154	-3.77929261233853
AGAACAACATGACTGT-1_1	BMP4_6h	537	420	4.09683426443203	2	1	epiblast	NA	NA	6	1	Epiblast-transiting	Epiblast-transiting	-7.24833003716346	2.89087101910068
AGAACAATCCTGGCTT-1_1	BMP4_6h	27290	4962	2.99743495786002	3	5	ectoderm_dorsal	NA	NA	5	5	Mesoderm-vascular endothelium	Mesoderm-vascular endothelium	2.34164341254357	-3.77773478534268
AGAACAATCTGCTAGA-1_1	BMP4_6h	7913	2748	3.60166814103374	8	15	epiblast	NA	NA	5	15	NMP	NMP	3.39646490378503	-3.73213580157803
AGAACCTGTATAGGGC-1_1	BMP4_6h	708	533	3.8135593220339	2	1	epiblast	NA	NA	6	1	Epiblast-transiting	Epiblast-transiting	-1.01710301177379	-1.73805835750149
AGAACCTGTGACGCCT-1_1	BMP4_6h	25972	5113	3.18034806714924	7	7	mesoderm_margin involuted	NA	NA	0	7	Mesoderm-PSM	Mesoderm-PSM	6.60782964987878	3.6281344601865
AGAAGCGGTGCCTTCT-1_1	BMP4_6h	16881	3979	4.33031218529708	1	8	mesoderm non-dorsal margin	NA	NA	8	8	Mesoderm-TO	Mesoderm-TO	6.45661648078088	0.919917226767077
AGAAGCGTCACTGGGC-1_1	BMP4_6h	16999	3937	3.3943173127831	7	6	mesoderm_margin involuted	NA	NA	0	6	Mesoderm-PSM	Mesoderm-PSM	5.31183489127282	4.57687732670261
AGAAGCGTCAGTCACA-1_1	BMP4_6h	4216	1916	4.19829222011385	8	15	epiblast	NA	NA	5	15	NMP	NMP	4.24256952567224	-2.36717727687405
AGAAGTAAGAAATGGG-1_1	BMP4_6h	39381	5482	1.70894593839669	9	23	EVL	NA	NA	12	23	EVL	EVL	-6.70460406975623	-6.68048050906704
AGAAGTAAGAATTTGG-1_1	BMP4_6h	3298	1821	3.12310491206792	10	16	PGC	NA	NA	16	16	PGC	PGC	-3.47496644692298	1.60010257456256
AGAAGTAAGACTTCGT-1_1	BMP4_6h	28201	4931	2.2694230701039	5	5	mesoderm_margin involuted	NA	NA	5	5	Mesoderm-vascular endothelium	Mesoderm-vascular endothelium	5.74132307334069	0.787375291341826
AGAAGTACATCACGGC-1_1	BMP4_6h	26693	4636	3.05323493050613	5	8	mesoderm_margin involuted	NA	NA	8	8	Mesoderm-TO	Mesoderm-TO	5.82023103995446	0.0345230409855986
AGAAGTACATCGCCTT-1_1	BMP4_6h	1570	1080	2.54777070063694	10	16	PGC	NA	NA	16	16	PGC	PGC	-3.17776862816688	0.984738440250888
AGAAGTACATGAAGGC-1_1	BMP4_6h	36296	5320	1.98368966277276	5	5	mesoderm_margin involuted	NA	NA	5	5	Mesoderm-vascular endothelium	Mesoderm-vascular endothelium	3.93869741721276	-4.63281205203579
AGACAAAAGCTGTTAC-1_1	BMP4_6h	22594	4512	2.26608834203771	1	8	mesoderm non-dorsal margin	NA	NA	8	8	Mesoderm-TO	Mesoderm-TO	6.36362894339684	0.982453898524775
AGACAAAAGGTCTGGA-1_1	BMP4_6h	4649	2054	2.77479027747903	13	14	EVL	NA	NA	9	14	EVL	EVL	-6.70373717980262	-5.77022269275235
AGACAAAGTTGTAGCT-1_1	BMP4_6h	20666	4721	4.77596051485532	1	18	mesoderm non-dorsal margin	NA	NA	8	18	Mesoderm-TO	Mesoderm-TO	5.55982645316247	0.234510988926425
AGACAAATCAAGTCGT-1_1	BMP4_6h	22904	4583	2.94708347886832	3	9	ectoderm_dorsal	NA	NA	7	9	Ectoderm-epidermis_early	Ectoderm-epidermis	2.30210383696679	-3.7261615088229
AGACAAATCCCATACC-1_1	BMP4_6h	835	606	3.35329341317365	2	16	epiblast	NA	NA	6	16	PGC	PGC	-1.12334404425498	-0.77633348014401
AGACACTCATGCCGGT-1_1	BMP4_6h	980	685	4.28571428571429	2	1	epiblast	NA	NA	6	1	Epiblast-transiting	Epiblast-transiting	5.07906254096154	3.97695824596836
AGACACTTCAAACGAA-1_1	BMP4_6h	41161	5752	2.45134957848449	4	5	ectoderm_ventral	NA	NA	5	5	Mesoderm-vascular endothelium	Mesoderm-vascular endothelium	2.90478452010278	-4.15518286731289
AGACACTTCCGTAGTA-1_1	BMP4_6h	2798	1564	2.25160829163688	10	16	PGC	NA	NA	16	16	PGC	PGC	-2.51870636181708	0.836123039012685
AGACACTTCGCCTTTG-1_1	BMP4_6h	5192	2217	3.35130970724191	8	15	epiblast	NA	NA	6	15	NMP	NMP	4.3704505757821	-3.34273341205166
AGACACTTCGGTAGGA-1_1	BMP4_6h	6655	2540	3.68144252441773	8	15	epiblast	NA	NA	5	15	NMP	NMP	3.54238327307824	-2.94584515597867
AGACAGGAGTCCCTAA-1_1	BMP4_6h	20119	4149	4.15527610716238	1	8	mesoderm non-dorsal margin	NA	NA	8	8	Mesoderm-TO	Mesoderm-TO	5.32531126303796	-0.921200423503385
AGACAGGGTATCAGCT-1_1	BMP4_6h	14276	3794	4.14681983748949	7	6	mesoderm_margin involuted	NA	NA	0	6	Mesoderm-PSM	Mesoderm-PSM	6.00640924735192	4.41320344898655
AGACAGGGTCACAGTT-1_1	BMP4_6h	645	490	3.56589147286822	2	1	epiblast	NA	NA	6	1	Epiblast-transiting	Epiblast-transiting	-1.14760206179496	-0.826876669192777
AGACAGGTCATGGCCG-1_1	BMP4_6h	34334	5356	4.02807712471602	5	7	mesoderm_margin involuted	NA	NA	0	7	Mesoderm-PSM	Mesoderm-PSM	5.64653547568444	4.77886983845188
AGACAGGTCCACGGGT-1_1	BMP4_6h	26694	5175	4.25189181089383	0	8	ectoderm_dorsal	NA	NA	8	8	Mesoderm-TO	Mesoderm-TO	4.98478563590173	-0.755960374141202
AGACCATAGAGTACCG-1_1	BMP4_6h	5140	2234	3.83268482490272	8	15	epiblast	NA	NA	5	15	NMP	NMP	4.59571321768884	-2.81996777560757
AGACCATAGCCTGCCA-1_1	BMP4_6h	16872	4333	2.79753437648175	0	4	ectoderm_dorsal	NA	NA	1	4	Ectoderm-neural plate border/anterior neural plate	Ectoderm-neural plate border/anterior neural plate	0.461518009139337	-6.39653733279751
AGACCATAGTCTGCAT-1_1	BMP4_6h	22509	4556	4.6070460704607	14	14	EVL	NA	NA	9	14	EVL	EVL	-2.9639913244712	-5.47956183459805
AGACCATCACAGCCAC-1_1	BMP4_6h	28800	5337	1.92361111111111	1	18	mesoderm non-dorsal margin	NA	NA	8	18	Mesoderm-TO	Mesoderm-TO	5.05242546363	0.624884159302249
AGACCATCATCTTTCA-1_1	BMP4_6h	49958	6432	0.786660795067857	11	19	EVL	NA	NA	12	19	EVL/periderm	EVL/periderm	-6.04441062645789	-8.32141020801114
AGACCATGTAGCCCTG-1_1	BMP4_6h	22308	4741	2.32203693742155	0	15	ectoderm_dorsal	NA	NA	2	15	NMP	NMP	4.54545982642297	-1.34900930430935
AGACCATGTAGCTTGT-1_1	BMP4_6h	3470	1951	1.93083573487032	10	16	PGC	NA	NA	16	16	PGC	PGC	-3.40816585259315	1.42445150110675
AGACCCGCAATCTCTT-1_1	BMP4_6h	328174	9977	0.205988286701567	5	30	mesoderm_margin involuted	NA	NA	9	30	Mesoderm-endothelial progenitor	Mesoderm-vascular endothelium	3.86669023795251	-5.27173092868374
AGACCCGGTGGAGAAA-1_1	BMP4_6h	622	487	3.37620578778135	2	1	epiblast	NA	NA	6	1	Epiblast-transiting	Epiblast-transiting	-0.282957117127143	-1.3673820784335
AGACTCAAGATAACAC-1_1	BMP4_6h	125142	8188	0.59692189672532	4	15	ectoderm_ventral	NA	NA	5	15	NMP	NMP	4.48798998160485	-2.61864235904263
AGACTCAAGGCTCTCG-1_1	BMP4_6h	1792	1126	4.07366071428571	6	15	epiblast	NA	NA	5	15	NMP	NMP	3.12747033400659	-2.79485037829922
AGACTCACACACACTA-1_1	BMP4_6h	18736	4228	4.53138343296328	0	8	ectoderm_dorsal	NA	NA	8	8	Mesoderm-TO	Mesoderm-TO	4.60017450614099	-0.90228870418118
AGAGAATGTTAACCTG-1_1	BMP4_6h	18944	4447	3.6792652027027	7	6	mesoderm_margin involuted	NA	NA	0	6	Mesoderm-PSM	Mesoderm-PSM	5.61750753684167	4.68322083446933
AGAGAATTCCAAGCCG-1_1	BMP4_6h	17204	4029	3.4178098116717	1	18	mesoderm non-dorsal margin	NA	NA	8	18	Mesoderm-TO	Mesoderm-TO	5.33095749182824	1.14911782834484
AGAGAGCAGTCACGAG-1_1	BMP4_6h	17088	4104	4.15496254681648	0	3	ectoderm_dorsal	NA	NA	2	3	Ectoderm-neural_posterior	Ectoderm-neural_posterior	3.06985290808801	-2.05771067645596
AGAGAGCGTCATTCCC-1_1	BMP4_6h	13205	3459	3.76372586141613	1	15	mesoderm non-dorsal margin	NA	NA	5	15	NMP	NMP	4.67996366782311	-1.57252672221707
AGAGCAGCACTAGAGG-1_1	BMP4_6h	52041	5972	1.35277953920947	5	5	mesoderm_margin involuted	NA	NA	5	5	Mesoderm-vascular endothelium	Mesoderm-vascular endothelium	4.88007171912316	-3.27492096927212
AGAGCAGGTCCAGCGT-1_1	BMP4_6h	20742	4358	4.50294089287436	3	9	ectoderm_dorsal	NA	NA	7	9	Ectoderm-epidermis_early	Ectoderm-epidermis	1.89597948355798	-3.6314726164584
AGAGCAGGTGCGCTCA-1_1	BMP4_6h	17759	4207	4.60611520918971	1	8	mesoderm non-dorsal margin	NA	NA	8	8	Mesoderm-TO	Mesoderm-TO	5.50181682868127	-0.793426423335538
AGAGCAGGTTAGCTAC-1_1	BMP4_6h	39575	5474	2.74921036007581	5	5	mesoderm_margin involuted	NA	NA	5	5	Mesoderm-vascular endothelium	Mesoderm-vascular endothelium	3.89305218024377	-3.7077083876376
AGAGCCCAGAGTCGAC-1_1	BMP4_6h	2407	1373	4.36227669297881	6	15	epiblast	NA	NA	5	15	NMP	NMP	4.61141451163415	-1.95588853862332
AGAGCCCCAATATCCG-1_1	BMP4_6h	27820	5091	3.32854061826024	4	15	ectoderm_ventral	NA	NA	5	15	NMP	NMP	4.68454273505334	-2.04861119296597
AGAGCCCGTTGCATGT-1_1	BMP4_6h	19939	4381	3.08942273935503	1	8	mesoderm non-dorsal margin	NA	NA	8	8	Mesoderm-TO	Mesoderm-TO	5.13640173239831	-0.927813201213346
AGAGCCCTCCTATGGA-1_1	BMP4_6h	2845	1554	3.1634446397188	6	15	epiblast	NA	NA	5	15	NMP	NMP	4.57171448035363	-2.1402297308688
AGATAGACATGGGCAA-1_1	BMP4_6h	32742	5257	3.18551096451041	5	5	mesoderm_margin involuted	NA	NA	5	5	Mesoderm-vascular endothelium	Mesoderm-vascular endothelium	3.87390335364465	-4.16944411304043
AGATAGACATTGTCGA-1_1	BMP4_6h	17378	4246	4.15467832892163	12	25	apoptotic like	NA	NA	18	25	Other-apoptotic like	Other-apoptotic like	1.04112036986474	0.632620916699901
AGATAGATCCACGAAT-1_1	BMP4_6h	43672	5605	2.10203333943946	5	5	mesoderm_margin involuted	NA	NA	5	5	Mesoderm-vascular endothelium	Mesoderm-vascular endothelium	4.19427879614953	2.74833187553836
AGATCCACAAATCGGG-1_1	BMP4_6h	29813	4789	3.23348874651997	4	5	ectoderm_ventral	NA	NA	5	5	Mesoderm-vascular endothelium	Mesoderm-vascular endothelium	3.4420042829049	-3.24652817752408
AGATCCAGTGAATTAG-1_1	BMP4_6h	17152	4133	3.53311567164179	0	3	ectoderm_dorsal	NA	NA	2	3	Ectoderm-neural_posterior	Ectoderm-neural_posterior	2.2696889237893	-2.510171203876
AGATCCATCTAGTCAG-1_1	BMP4_6h	25458	4678	3.56273077225234	4	5	ectoderm_ventral	NA	NA	5	5	Mesoderm-vascular endothelium	Mesoderm-vascular endothelium	2.95759590430383	-4.69253781344937
AGATCGTAGACATCAA-1_1	BMP4_6h	13278	3479	4.84259677662298	0	9	ectoderm_dorsal	NA	NA	7	9	Ectoderm-epidermis_early	Ectoderm-epidermis	1.38799603743676	-3.66843846347378
AGATCGTCATCCGCGA-1_1	BMP4_6h	13245	3643	3.85050962627407	1	8	mesoderm non-dorsal margin	NA	NA	8	8	Mesoderm-TO	Mesoderm-TO	6.09512337012414	0.311651022171512
AGATGAACACGGTAGA-1_1	BMP4_6h	699	527	4.00572246065808	2	1	epiblast	NA	NA	6	1	Epiblast-transiting	Epiblast-transiting	-0.988071139024459	-1.39811733272122
AGATGAACAGGATCTT-1_1	BMP4_6h	12211	3307	2.75980673163541	11	19	EVL	NA	NA	12	19	EVL/periderm	EVL/periderm	-6.02752820687171	-8.16025736835049
AGATGAACATTAAGCC-1_1	BMP4_6h	44696	5925	2.02031501700376	4	5	ectoderm_ventral	NA	NA	5	5	Mesoderm-vascular endothelium	Mesoderm-vascular endothelium	3.03675063414697	-4.2606025030856
AGATGAAGTCATGCAT-1_1	BMP4_6h	26989	4628	2.81225684538145	4	15	ectoderm_ventral	NA	NA	5	15	NMP	NMP	4.26621635718469	-2.79302766826199
AGATGAAGTCGATGCC-1_1	BMP4_6h	28899	4673	3.43610505553825	4	5	ectoderm_ventral	NA	NA	5	5	Mesoderm-vascular endothelium	Mesoderm-vascular endothelium	3.37745006842736	-3.61295416858243
AGATGAAGTTGCTGAT-1_1	BMP4_6h	18444	3027	0.737367165473867	15	30	mesoderm_margin involuted	NA	NA	9	30	Mesoderm-endothelial progenitor	Mesoderm-vascular endothelium	4.505315382911	-4.41414883639859
AGATGAATCAAACTGC-1_1	BMP4_6h	2908	1618	1.82255845942228	6	15	epiblast	NA	NA	6	15	NMP	NMP	1.06779499812249	-2.30044105556057
AGATGAATCATCCTAT-1_1	BMP4_6h	28481	5291	3.27235700993645	0	12	ectoderm_dorsal	NA	NA	2	12	Ectoderm-spinal cord	Ectoderm-spinal cord	1.78113015456323	-1.18129172828244
AGATGAATCCGATAAC-1_1	BMP4_6h	20741	4250	4.84547514584639	1	8	mesoderm non-dorsal margin	NA	NA	8	8	Mesoderm-TO	Mesoderm-TO	6.25335701270226	0.366075784897342
AGATGAATCTCGGTAA-1_1	BMP4_6h	15130	3847	3.59550561797753	3	3	ectoderm_dorsal	NA	NA	2	3	Ectoderm-neural_posterior	Ectoderm-neural_posterior	3.08359511656884	-1.58955028560208
AGATGAATCTTTCGAT-1_1	BMP4_6h	15943	4200	3.95157749482532	1	8	mesoderm non-dorsal margin	NA	NA	8	8	Mesoderm-TO	Mesoderm-TO	6.26458271308068	0.169467599129214
AGATGCTCACACAGAG-1_1	BMP4_6h	26986	4765	4.84325205662195	5	8	mesoderm_margin involuted	NA	NA	8	8	Mesoderm-TO	Mesoderm-TO	5.88125904364709	1.63396176788761
AGATGCTCAGTTTCGA-1_1	BMP4_6h	15914	3964	4.29810229986176	3	15	ectoderm_dorsal	NA	NA	5	15	NMP	NMP	3.32600982947473	-2.88751652743863
AGATGCTGTCGGAAAC-1_1	BMP4_6h	16630	3925	2.47745039085989	3	9	ectoderm_dorsal	NA	NA	1	9	Ectoderm-epidermis_early	Ectoderm-epidermis	0.526744087172784	-5.14780333545254
AGATGCTTCAAGCCTA-1_1	BMP4_6h	61950	6352	2.16142050040355	9	14	EVL	NA	NA	9	14	EVL	EVL	-6.63287917809363	-6.51455405261563
AGATGCTTCAGCCTTC-1_1	BMP4_6h	19955	4432	4.92107241292909	0	4	ectoderm_dorsal	NA	NA	1	4	Ectoderm-neural plate border/anterior neural plate	Ectoderm-neural plate border/anterior neural plate	1.037856896354	-6.54601147677945
AGATGCTTCGTTGTAG-1_1	BMP4_6h	17493	4217	1.77785399874235	1	8	mesoderm non-dorsal margin	NA	NA	8	8	Mesoderm-TO	Mesoderm-TO	6.5816903905404	0.815666480919256
AGCATCATCAAATGAG-1_1	BMP4_6h	18384	4060	3.42689295039164	3	9	ectoderm_dorsal	NA	NA	7	9	Ectoderm-epidermis_early	Ectoderm-epidermis	2.05935557646874	-3.48335412051724
AGCCAATAGGACTTCT-1_1	BMP4_6h	17332	4147	4.97345949688438	7	6	mesoderm_margin involuted	NA	NA	0	6	Mesoderm-PSM	Mesoderm-PSM	5.01520021720056	4.99312064144565
AGCCAATTCACCTGTC-1_1	BMP4_6h	27803	5433	2.8881775347984	14	15	EVL	NA	NA	5	15	NMP	NMP	5.07861383719567	-0.755839495921597
AGCCAATTCCTTATGT-1_1	BMP4_6h	81895	7042	0.538494413578363	5	5	mesoderm_margin involuted	NA	NA	5	5	Mesoderm-vascular endothelium	Mesoderm-vascular endothelium	3.70418461127404	-4.4224734595065
AGCCAATTCGGTAAGG-1_1	BMP4_6h	29881	4934	4.66851845654429	1	8	mesoderm non-dorsal margin	NA	NA	8	8	Mesoderm-TO	Mesoderm-TO	4.88785846991662	-1.35096242930935
AGCCACGAGCTGTCCG-1_1	BMP4_6h	59467	6154	0.726453327055342	5	5	mesoderm_margin involuted	NA	NA	5	5	Mesoderm-vascular endothelium	Mesoderm-vascular endothelium	3.74604233069543	-4.28209021594571
AGCCACGCATCATCCC-1_1	BMP4_6h	17240	4175	4.71577726218097	12	3	apoptotic like	NA	NA	2	3	Ectoderm-neural_posterior	Ectoderm-neural_posterior	3.26413925452355	-0.900841861033902
AGCCACGCATGACCCG-1_1	BMP4_6h	21404	4271	2.9013268547935	11	19	EVL	NA	NA	12	19	EVL/periderm	EVL/periderm	-6.22900239663001	-8.22332957294033
AGCCAGCTCAACTTTC-1_1	BMP4_6h	28555	4926	3.06075993696375	3	9	ectoderm_dorsal	NA	NA	7	9	Ectoderm-epidermis_early	Ectoderm-epidermis	1.28423627181176	-3.38120463397549
AGCCAGCTCACGAACT-1_1	BMP4_6h	12721	3632	2.35044414747268	0	8	ectoderm_dorsal	NA	NA	8	8	Mesoderm-TO	Mesoderm-TO	4.96366031928185	0.0635290453190946
AGCGATTAGCTTAGTC-1_1	BMP4_6h	7373	2930	4.02821104028211	10	16	PGC	NA	NA	16	16	PGC	PGC	-2.99582926468726	1.50595542881443
AGCGATTCATAGCACT-1_1	BMP4_6h	1309	939	3.28495034377387	2	16	epiblast	NA	NA	16	16	PGC	PGC	-3.20817271904822	1.04351013991786
AGCGATTGTCCACGCA-1_1	BMP4_6h	22704	4455	4.03012684989429	4	15	ectoderm_ventral	NA	NA	5	15	NMP	NMP	4.70151241583947	-2.60479214694546
AGCGATTGTTCTCTAT-1_1	BMP4_6h	2075	1187	4.48192771084337	6	15	epiblast	NA	NA	5	15	NMP	NMP	4.37785871787194	-1.22867181804226
AGCGATTTCCATCTGC-1_1	BMP4_6h	22356	4518	3.65002683843264	0	9	ectoderm_dorsal	NA	NA	7	9	Ectoderm-epidermis_early	Ectoderm-epidermis	0.635078151656427	-3.97193863894986
AGCGATTTCGCAACAT-1_1	BMP4_6h	21654	4447	3.90228133370278	3	4	ectoderm_dorsal	NA	NA	1	4	Ectoderm-neural plate border/anterior neural plate	Ectoderm-neural plate border/anterior neural plate	1.66488011641625	-6.01293185260342
AGCGCCAAGGTAGACC-1_1	BMP4_6h	15034	3957	4.20380470932553	1	8	mesoderm non-dorsal margin	NA	NA	8	8	Mesoderm-TO	Mesoderm-TO	6.27065571112756	0.514782906507983
AGCGCCACAACAACAA-1_1	BMP4_6h	73841	6881	0.318251377960754	9	14	EVL	NA	NA	9	14	EVL	EVL	-5.08371345238563	-4.85033515002774
AGCGCCAGTTCTCTCG-1_1	BMP4_6h	18802	4370	4.91968939474524	0	4	ectoderm_dorsal	NA	NA	1	4	Ectoderm-neural plate border/anterior neural plate	Ectoderm-neural plate border/anterior neural plate	0.351139743758478	-5.4856248190646
AGCGCCATCTCATTGT-1_1	BMP4_6h	10946	3259	4.40343504476521	7	6	mesoderm_margin involuted	NA	NA	0	6	Mesoderm-PSM	Mesoderm-PSM	5.97801550192956	4.2895159432645
AGCGCTGAGTTACTCG-1_1	BMP4_6h	19320	4256	4.61697722567288	3	4	ectoderm_dorsal	NA	NA	1	4	Ectoderm-neural plate border/anterior neural plate	Ectoderm-neural plate border/anterior neural plate	0.81664367480401	-5.75432827975796
AGCGCTGGTTCAAGGG-1_1	BMP4_6h	20394	4592	2.19182112385996	12	25	apoptotic like	NA	NA	18	25	Other-apoptotic like	Other-apoptotic like	1.19399030966882	0.7902882683537
AGCGCTGGTTGTCTAG-1_1	BMP4_6h	6847	2588	3.65123411713159	8	15	epiblast	NA	NA	5	15	NMP	NMP	4.34371431632165	-2.56137946155118
AGCGCTGTCTCCGTGT-1_1	BMP4_6h	5193	2142	3.38917773926439	8	15	epiblast	NA	NA	5	15	NMP	NMP	4.48848541541223	-2.7405031016116
AGCGTATAGTCATGCT-1_1	BMP4_6h	15287	3874	4.03610911231766	14	25	EVL	NA	NA	18	25	Other-apoptotic like	Other-apoptotic like	2.79592688841943	1.69957736227466
AGCGTATCAATGGGTG-1_1	BMP4_6h	39553	5605	2.37402978282305	9	14	EVL	NA	NA	9	14	EVL	EVL	-6.39223472313758	-6.50272658374356
AGCGTATGTACAGTTC-1_1	BMP4_6h	1688	1064	4.38388625592417	6	1	epiblast	NA	NA	6	1	Epiblast-transiting	Epiblast-transiting	-0.366946469114981	-1.00555136706875
AGCGTATGTTTCTATC-1_1	BMP4_6h	88699	6793	0.19504165774135	9	30	EVL	NA	NA	9	30	Mesoderm-endothelial progenitor	Mesoderm-vascular endothelium	-5.01725141243812	-4.41745617892788
AGCGTCGGTCATACCA-1_1	BMP4_6h	11273	3388	4.59505011975517	0	8	ectoderm_dorsal	NA	NA	8	8	Mesoderm-TO	Mesoderm-TO	5.46630485816125	-0.565123586917386
AGCTACAAGAGCCTGA-1_1	BMP4_6h	19812	4374	4.38623056733293	14	14	EVL	NA	NA	9	14	EVL	EVL	-3.67779270844337	-5.31460621860074
AGCTACAAGGGAGGGT-1_1	BMP4_6h	20023	4678	4.57473905009239	0	5	ectoderm_dorsal	NA	NA	5	5	Mesoderm-vascular endothelium	Mesoderm-vascular endothelium	1.73138888640527	-5.33395436313199
AGCTACACAAATGCTC-1_1	BMP4_6h	10896	3994	1.34911894273128	10	16	PGC	NA	NA	16	16	PGC	PGC	-3.17773882584449	1.39841160271122
AGCTACACAGTAGGAC-1_1	BMP4_6h	19016	4292	0.925536390408077	4	5	ectoderm_ventral	NA	NA	5	5	Mesoderm-vascular endothelium	Mesoderm-vascular endothelium	1.84536917967919	-5.18992617633389
AGCTACAGTCGGCCTA-1_1	BMP4_6h	27812	4706	3.26477779375809	4	5	ectoderm_ventral	NA	NA	5	5	Mesoderm-vascular endothelium	Mesoderm-vascular endothelium	3.21505459113244	-3.50369074847744
AGCTACATCCTCAGGG-1_1	BMP4_6h	41387	5601	2.7786503008191	4	5	ectoderm_ventral	NA	NA	5	5	Mesoderm-vascular endothelium	Mesoderm-vascular endothelium	2.66493519110803	-4.03909924533413
AGCTACATCGTGAGAG-1_1	BMP4_6h	35829	5100	2.35005163415111	5	5	mesoderm_margin involuted	NA	NA	5	5	Mesoderm-vascular endothelium	Mesoderm-vascular endothelium	3.42448957724694	-4.12226107623623
AGCTCAACAGCAGATG-1_1	BMP4_6h	30988	5362	2.47837872724926	7	17	mesoderm_margin involuted	NA	NA	0	17	Other-proliferation	Other-proliferation	5.17042120261315	2.36702331993534
AGCTCAAGTGACACAG-1_1	BMP4_6h	19111	4244	3.81978964993983	1	8	mesoderm non-dorsal margin	NA	NA	8	8	Mesoderm-TO	Mesoderm-TO	5.21102817816857	-1.11235049274014
AGCTCAAGTTCGTACA-1_1	BMP4_6h	28641	4725	4.22122132607102	4	5	ectoderm_ventral	NA	NA	5	5	Mesoderm-vascular endothelium	Mesoderm-vascular endothelium	2.68387182517175	-4.26467946078824
AGCTCAATCAACGTGT-1_1	BMP4_6h	18870	4184	3.39162692103869	3	9	ectoderm_dorsal	NA	NA	7	9	Ectoderm-epidermis_early	Ectoderm-epidermis	1.0700150327218	-4.60205510165738
AGCTCAATCTATCGCC-1_1	BMP4_6h	1901	1102	2.84061020515518	6	15	epiblast	NA	NA	5	15	NMP	NMP	4.60405071540002	-1.69672801997708
AGCTTCCAGGAAGTCC-1_1	BMP4_6h	18928	4302	3.15934065934066	7	6	mesoderm_margin involuted	NA	NA	0	6	Mesoderm-PSM	Mesoderm-PSM	5.62509878440026	4.40089580509616
AGCTTCCAGTAGCATA-1_1	BMP4_6h	22101	4258	2.97271616668929	5	6	mesoderm_margin involuted	NA	NA	0	6	Mesoderm-PSM	Mesoderm-PSM	5.30873401923303	4.64004847500278
AGCTTCCGTTGCCGCA-1_1	BMP4_6h	28945	4798	3.56192779409224	5	17	mesoderm_margin involuted	NA	NA	5	17	Other-proliferation	Other-proliferation	5.02100761695031	2.24673554394199
AGCTTCCTCGACACTA-1_1	BMP4_6h	25516	4992	3.00987615613733	1	8	mesoderm non-dorsal margin	NA	NA	8	8	Mesoderm-TO	Mesoderm-TO	6.21039303107385	1.1380434641595
AGCTTCCTCGTGGACC-1_1	BMP4_6h	19906	4470	3.02923741585452	12	9	apoptotic like	NA	NA	7	9	Ectoderm-epidermis_early	Ectoderm-epidermis	-0.332331518696509	-4.65246918704556
AGGAAATAGATCCCGC-1_1	BMP4_6h	18433	4112	4.26409157489286	1	8	mesoderm non-dorsal margin	NA	NA	8	8	Mesoderm-TO	Mesoderm-TO	5.99673183722619	0.769419089889064
AGGAAATAGGTGTGAC-1_1	BMP4_6h	35633	5204	3.41817977717285	5	5	mesoderm_margin involuted	NA	NA	5	5	Mesoderm-vascular endothelium	Mesoderm-vascular endothelium	4.18282469077233	-4.40247014071988
AGGAATAAGACTCTAC-1_1	BMP4_6h	13882	3632	4.80478317245354	0	3	ectoderm_dorsal	NA	NA	2	3	Ectoderm-neural_posterior	Ectoderm-neural_posterior	4.21294887824182	-1.36063483264493
AGGAATAAGTGCCGAA-1_1	BMP4_6h	24046	4725	3.59727189553356	14	14	EVL	NA	NA	9	14	EVL	EVL	-4.99615947441932	-4.90042021777676
AGGAATAGTGGTCCGT-1_1	BMP4_6h	18203	4078	4.16414876668681	1	8	mesoderm non-dorsal margin	NA	NA	8	8	Mesoderm-TO	Mesoderm-TO	6.08799560828332	-0.0488477041964388
AGGAATAGTTGCCTAA-1_1	BMP4_6h	15533	3927	3.70823408227644	1	6	mesoderm non-dorsal margin	NA	NA	0	6	Mesoderm-PSM	Mesoderm-PSM	5.65409429831628	3.25922104809238
AGGAATATCGTTCGCT-1_1	BMP4_6h	9343	3674	2.12993685111848	10	16	PGC	NA	NA	16	16	PGC	PGC	-2.80331341462012	1.08788603637172
AGGACGAAGCATGATA-1_1	BMP4_6h	1517	1042	3.1641397495056	2	16	epiblast	NA	NA	16	16	PGC	PGC	-1.95739511685248	-0.00453296210812093
AGGACGAAGCTGCCTG-1_1	BMP4_6h	80968	6802	0.314939235253433	9	30	EVL	NA	NA	9	30	Mesoderm-endothelial progenitor	Mesoderm-vascular endothelium	-4.96075526909705	-4.42469265964077
AGGACGACAAAGTATG-1_1	BMP4_6h	18827	4061	4.49354650236363	3	9	ectoderm_dorsal	NA	NA	7	9	Ectoderm-epidermis_early	Ectoderm-epidermis	2.04151471419457	-4.11041882541226
AGGACGAGTGTAAACA-1_1	BMP4_6h	3148	1781	0.984752223634053	10	16	PGC	NA	NA	16	16	PGC	PGC	-3.06924883561011	1.36985322925998
AGGACGAGTTCAGCTA-1_1	BMP4_6h	14143	3829	4.17874566923566	1	8	mesoderm non-dorsal margin	NA	NA	8	8	Mesoderm-TO	Mesoderm-TO	6.62327678961877	0.84421830717279
AGGACTTAGGTTACAA-1_1	BMP4_6h	44519	5512	1.85988005121409	5	5	mesoderm_margin involuted	NA	NA	5	5	Mesoderm-vascular endothelium	Mesoderm-vascular endothelium	4.28969867987756	-4.17774680163907
AGGACTTAGTTTCAGC-1_1	BMP4_6h	15513	4018	4.72506929671888	0	9	ectoderm_dorsal	NA	NA	7	9	Ectoderm-epidermis_early	Ectoderm-epidermis	0.834483821822442	-5.64043190982388
AGGACTTCAGAGATGC-1_1	BMP4_6h	55570	6314	0.7737988123088	9	14	EVL	NA	NA	9	14	EVL	EVL	-5.21319429116126	-4.93620064761685
AGGACTTCATCGTGCG-1_1	BMP4_6h	3581	1749	4.04914828260262	8	15	epiblast	NA	NA	5	15	NMP	NMP	4.93265541358117	-1.60779502894925
AGGACTTGTTTACCAG-1_1	BMP4_6h	19793	4396	4.94114080735614	0	3	ectoderm_dorsal	NA	NA	2	3	Ectoderm-neural_posterior	Ectoderm-neural_posterior	3.86248310370568	-1.25084808375882
AGGACTTTCTGAGCAT-1_1	BMP4_6h	19533	4290	3.31234321404802	1	3	mesoderm non-dorsal margin	NA	NA	2	3	Ectoderm-neural_posterior	Ectoderm-neural_posterior	4.2811418370736	-1.27735283877896
AGGAGGTAGTTTCGAC-1_1	BMP4_6h	18904	4660	3.51777401608125	0	15	ectoderm_dorsal	NA	NA	2	15	NMP	NMP	2.70408256812219	-2.10108211543606
AGGAGGTCACATGTTG-1_1	BMP4_6h	1495	958	4.68227424749164	6	9	epiblast	NA	NA	7	9	Ectoderm-epidermis_early	Ectoderm-epidermis	2.40918072028283	-3.09280708339261
AGGAGGTGTCACTTCC-1_1	BMP4_6h	1219	838	4.92206726825267	2	1	epiblast	NA	NA	6	1	Epiblast-transiting	Epiblast-transiting	1.47662409110192	-3.23293307330655
AGGAGGTTCTGGAAGG-1_1	BMP4_6h	21392	4471	2.37004487658938	3	9	ectoderm_dorsal	NA	NA	7	9	Ectoderm-epidermis_early	Ectoderm-epidermis	0.591013391448297	-4.77853110339688
AGGATAACATGAGATA-1_1	BMP4_6h	21162	4743	2.89670163500614	7	6	mesoderm_margin involuted	NA	NA	0	6	Mesoderm-PSM	Mesoderm-PSM	5.80488975806359	3.86843440029575
AGGATAATCTCATGCC-1_1	BMP4_6h	20394	4852	3.912915563401	0	15	ectoderm_dorsal	NA	NA	5	15	NMP	NMP	4.6154661969674	-1.57247999217556
AGGATCTAGCTACAAA-1_1	BMP4_6h	11474	3475	4.64528499215618	0	29	ectoderm_dorsal	NA	NA	7	29	Ectoderm-spinal cord	Ectoderm-spinal cord	0.49496968550805	-5.82080700900601
AGGATCTAGGCCTAGA-1_1	BMP4_6h	9406	2993	3.90176483095896	8	14	epiblast	NA	NA	9	14	EVL	EVL	-5.96355191902991	-5.97635367419766
AGGATCTAGTACAGCG-1_1	BMP4_6h	11876	3375	4.18491074435837	0	8	ectoderm_dorsal	NA	NA	8	8	Mesoderm-TO	Mesoderm-TO	4.52927072806481	-1.03224936034726
AGGATCTAGTGTAGAT-1_1	BMP4_6h	35095	5373	2.88930047015244	4	15	ectoderm_ventral	NA	NA	5	15	NMP	NMP	4.91498859686974	-1.9459166815524
AGGATCTCACCTGATA-1_1	BMP4_6h	17893	4281	4.2921812999497	1	8	mesoderm non-dorsal margin	NA	NA	8	8	Mesoderm-TO	Mesoderm-TO	5.31145103736047	-0.0637192418818331
AGGATCTCACGCACCA-1_1	BMP4_6h	22055	4747	3.34618000453412	1	8	mesoderm non-dorsal margin	NA	NA	8	8	Mesoderm-TO	Mesoderm-TO	5.18718012137536	-0.936472087169156
AGGATCTCATCCGAGC-1_1	BMP4_6h	40594	5436	0.719318125831404	9	14	EVL	NA	NA	9	14	EVL	EVL	-5.83598653511878	-5.53699687030362
AGGATCTCATGCGTGC-1_1	BMP4_6h	22532	4438	4.30942659328954	3	9	ectoderm_dorsal	NA	NA	7	9	Ectoderm-epidermis_early	Ectoderm-epidermis	0.579606731368341	-4.12376645114468
AGGATCTGTCCCTGAG-1_1	BMP4_6h	26886	4992	3.67477497582385	1	18	mesoderm non-dorsal margin	NA	NA	8	18	Mesoderm-TO	Mesoderm-TO	5.50760992331628	0.291633308863177
AGGATCTTCTTCGGTC-1_1	BMP4_6h	2799	1537	4.46588067166845	10	16	PGC	NA	NA	16	16	PGC	PGC	-3.55935041146155	1.59685036632968
AGGCATTAGACGACTG-1_1	BMP4_6h	7603	2682	3.39339734315402	8	15	epiblast	NA	NA	5	15	NMP	NMP	4.32248171134118	-3.73066475894497
AGGCATTAGTCGCTAT-1_1	BMP4_6h	18815	4305	2.15253786872176	7	18	mesoderm_margin involuted	NA	NA	8	18	Mesoderm-TO	Mesoderm-TO	6.78031070990685	2.45456490013553
AGGCATTCAGAGCTAG-1_1	BMP4_6h	17121	4092	4.18783949535658	0	9	ectoderm_dorsal	NA	NA	7	9	Ectoderm-epidermis_early	Ectoderm-epidermis	1.56136019988183	-3.61382916476773
AGGCATTTCGACGCTG-1_1	BMP4_6h	7918	2886	4.36979035109876	10	16	PGC	NA	NA	16	16	PGC	PGC	-3.51659814553138	1.79253062698795
AGGCATTTCTCACGAA-1_1	BMP4_6h	922	668	4.01301518438178	2	1	epiblast	NA	NA	6	1	Epiblast-transiting	Epiblast-transiting	-1.11129529313918	-1.52104404475735
AGGCCACGTCCCGCAA-1_1	BMP4_6h	29170	4997	3.53102502571135	4	15	ectoderm_ventral	NA	NA	5	15	NMP	NMP	4.75595196051721	-1.88824179675625
AGGCCACGTCTTCGAA-1_1	BMP4_6h	47000	5940	0.685106382978723	9	14	EVL	NA	NA	9	14	EVL	EVL	-6.10850278572913	-6.12300065066861
AGGCCACGTGCGAACA-1_1	BMP4_6h	17714	4183	3.87828835948967	1	7	mesoderm non-dorsal margin	NA	NA	0	7	Mesoderm-PSM	Mesoderm-PSM	6.65702589316491	2.6561512658353
AGGCCACGTTAGAGAT-1_1	BMP4_6h	23030	4610	4.76769431176726	1	8	mesoderm non-dorsal margin	NA	NA	8	8	Mesoderm-TO	Mesoderm-TO	6.41270025534753	1.05350279900981
AGGCCACTCCGGTAGC-1_1	BMP4_6h	29617	5131	2.78893878515717	5	17	mesoderm_margin involuted	NA	NA	0	17	Other-proliferation	Other-proliferation	6.18119152350549	3.3498494336362
AGGCTGCCAAACAGGC-1_1	BMP4_6h	28962	4822	4.18134106760583	4	5	ectoderm_ventral	NA	NA	5	5	Mesoderm-vascular endothelium	Mesoderm-vascular endothelium	2.83620937628869	-3.83178189303921
AGGCTGCCAGAAGCTG-1_1	BMP4_6h	26237	4764	4.13919274307276	1	8	mesoderm non-dorsal margin	NA	NA	8	8	Mesoderm-TO	Mesoderm-TO	6.12571914954308	0.604177088474765
AGGCTGCGTAACGATA-1_1	BMP4_6h	1679	1034	3.33531864204884	6	15	epiblast	NA	NA	5	15	NMP	NMP	-0.204874913262091	-1.301182298923
AGGCTGCTCTCCCATG-1_1	BMP4_6h	18683	4363	3.59150029438527	7	6	mesoderm_margin involuted	NA	NA	0	6	Mesoderm-PSM	Mesoderm-PSM	5.60906942649011	4.66199109051181
AGGGAGTAGCAACTCT-1_1	BMP4_6h	20607	4478	2.601057892949	0	3	ectoderm_dorsal	NA	NA	2	3	Ectoderm-neural_posterior	Ectoderm-neural_posterior	3.68947704596642	-1.13588407542752
AGGGAGTAGTGGAATT-1_1	BMP4_6h	18492	4096	3.53125675967986	0	3	ectoderm_dorsal	NA	NA	2	3	Ectoderm-neural_posterior	Ectoderm-neural_posterior	3.37611778540734	-1.83105924632596
AGGGAGTGTGGCTCTG-1_1	BMP4_6h	27596	4891	3.10914625308016	4	5	ectoderm_ventral	NA	NA	5	5	Mesoderm-vascular endothelium	Mesoderm-vascular endothelium	-2.83290759758826	-5.24248507525967
AGGGAGTTCCCGTAAA-1_1	BMP4_6h	14873	4068	4.58549048611578	0	3	ectoderm_dorsal	NA	NA	2	3	Ectoderm-neural_posterior	Ectoderm-neural_posterior	3.10985239310388	-1.0693707754855
AGGGCCTAGATTGAGT-1_1	BMP4_6h	16656	3851	4.96517771373679	3	9	ectoderm_dorsal	NA	NA	7	9	Ectoderm-epidermis_early	Ectoderm-epidermis	2.10544856352929	-3.17158749606656
AGGGCCTCAACTGCTA-1_1	BMP4_6h	26818	4641	3.53121038108733	4	15	ectoderm_ventral	NA	NA	5	15	NMP	NMP	3.64253147406701	-2.61076477077054
AGGGCCTCAAGAGCTG-1_1	BMP4_6h	7873	2855	3.83589483043313	8	15	epiblast	NA	NA	5	15	NMP	NMP	4.41220958991174	-2.60556605365323
AGGGCCTCACGCGTGT-1_1	BMP4_6h	63090	6341	0.250435885243303	9	14	EVL	NA	NA	9	14	EVL	EVL	-5.26414243416663	-4.75345995929287
AGGGCCTCACTGCGTG-1_1	BMP4_6h	43913	5859	1.2820804773074	9	14	EVL	NA	NA	9	14	EVL	EVL	-5.88473931984778	-5.77192214038418
AGGGCCTGTTAGGGTG-1_1	BMP4_6h	31371	5014	2.95495840107105	5	5	mesoderm_margin involuted	NA	NA	5	5	Mesoderm-vascular endothelium	Mesoderm-vascular endothelium	3.39613588614587	-4.0911746313815
AGGGCCTGTTCGATTG-1_1	BMP4_6h	2860	1582	4.3006993006993	6	6	epiblast	NA	NA	0	6	Mesoderm-PSM	Mesoderm-PSM	4.80892236991052	3.84933731052829
AGGGCCTGTTGTCATG-1_1	BMP4_6h	20559	4302	1.84347487718274	3	9	ectoderm_dorsal	NA	NA	7	9	Ectoderm-epidermis_early	Ectoderm-epidermis	1.18226226134423	-4.84219744708584
AGGGCTCAGCACTGGA-1_1	BMP4_6h	243324	9420	0.26672255922145	5	30	mesoderm_margin involuted	NA	NA	9	30	Mesoderm-endothelial progenitor	Mesoderm-vascular endothelium	4.06479032797936	-5.05941250827359
AGGGTCCCATAGCACT-1_1	BMP4_6h	24791	4294	4.11036263160018	11	19	EVL	NA	NA	12	19	EVL/periderm	EVL/periderm	-6.41349927620765	-8.28359416034268
AGGGTCCCATGACTTG-1_1	BMP4_6h	32875	5249	3.54068441064639	4	15	ectoderm_ventral	NA	NA	5	15	NMP	NMP	4.14348753256921	-2.3447876265292
AGGGTCCTCGATGCTA-1_1	BMP4_6h	22775	4766	2.97694840834248	1	8	mesoderm non-dorsal margin	NA	NA	8	8	Mesoderm-TO	Mesoderm-TO	5.9942560987008	2.05007717106296
AGGGTCCTCGCGTGCA-1_1	BMP4_6h	2148	1319	3.39851024208566	6	1	epiblast	NA	NA	6	1	Epiblast-transiting	Epiblast-transiting	3.72704847617272	-3.03777459170865
AGGGTGACAAGATCCT-1_1	BMP4_6h	22125	4699	3.25423728813559	0	3	ectoderm_dorsal	NA	NA	2	3	Ectoderm-neural_posterior	Ectoderm-neural_posterior	3.17923219962243	-1.51164963748501
AGGGTGACACAACGCC-1_1	BMP4_6h	1103	771	4.07978241160471	2	1	epiblast	NA	NA	6	1	Epiblast-transiting	Epiblast-transiting	-1.71733961539146	-0.311658411288724
AGGGTTTAGACGCCAA-1_1	BMP4_6h	5893	2323	3.19022569149839	8	15	epiblast	NA	NA	5	15	NMP	NMP	4.3650418118966	-2.65477088000821
AGGGTTTAGCTAGATA-1_1	BMP4_6h	17898	4228	2.95005028494804	3	15	ectoderm_dorsal	NA	NA	5	15	NMP	NMP	4.12586363120202	-2.17980411555813
AGGGTTTAGTTCAACC-1_1	BMP4_6h	27429	5050	2.34058842830581	3	3	ectoderm_dorsal	NA	NA	2	3	Ectoderm-neural_posterior	Ectoderm-neural_posterior	3.47968252463464	-1.87949064281033
AGGGTTTCATATGAAG-1_1	BMP4_6h	37492	5272	2.09911447775525	5	5	mesoderm_margin involuted	NA	NA	5	5	Mesoderm-vascular endothelium	Mesoderm-vascular endothelium	5.00641592307214	-3.19222333934353
AGGTAGGAGGAGGGTG-1_1	BMP4_6h	4136	1971	4.88394584139265	6	3	epiblast	NA	NA	2	3	Ectoderm-neural_posterior	Ectoderm-neural_posterior	3.31703193946008	-1.69246151950406
AGGTAGGTCCACGGAC-1_1	BMP4_6h	21444	4527	3.04047752285021	1	8	mesoderm non-dorsal margin	NA	NA	8	8	Mesoderm-TO	Mesoderm-TO	6.19554050727014	0.193496138786807
AGGTAGGTCGCAATGT-1_1	BMP4_6h	2419	1355	3.26581231914014	6	15	epiblast	NA	NA	5	15	NMP	NMP	5.00980909628991	-1.4720921805148
AGGTCATAGTTACGTC-1_1	BMP4_6h	54022	6279	0.944059827477694	9	14	EVL	NA	NA	9	14	EVL	EVL	-5.96992532448646	-6.0202083876376
AGGTCATCACTGTCGG-1_1	BMP4_6h	20217	4355	4.47643072661621	12	25	apoptotic like	NA	NA	18	25	Other-apoptotic like	Other-apoptotic like	1.05037554068688	0.682669372295871
AGGTCATCAGATACTC-1_1	BMP4_6h	23769	4587	4.4385544196222	0	9	ectoderm_dorsal	NA	NA	7	9	Ectoderm-epidermis_early	Ectoderm-epidermis	1.73274691863183	-2.79658201243924
AGGTCATGTCCACAGC-1_1	BMP4_6h	6344	2501	3.9249684741488	8	15	epiblast	NA	NA	5	15	NMP	NMP	4.49142130179528	-3.14590337779568
AGGTCATGTGAGGATC-1_1	BMP4_6h	17196	4082	4.64061409630147	0	3	ectoderm_dorsal	NA	NA	2	3	Ectoderm-neural_posterior	Ectoderm-neural_posterior	3.75793131156091	-1.04777029063748
AGGTCATGTGCTTATG-1_1	BMP4_6h	21166	4327	2.98119625814986	0	4	ectoderm_dorsal	NA	NA	1	4	Ectoderm-neural plate border/anterior neural plate	Ectoderm-neural plate border/anterior neural plate	-0.214792470501624	-5.27231696155117
AGGTCTACAAGAAACT-1_1	BMP4_6h	736	545	2.85326086956522	2	16	epiblast	NA	NA	6	16	PGC	PGC	-1.16887677745696	-0.483265786433682
AGGTCTACAGATCATC-1_1	BMP4_6h	4785	2125	3.15569487983281	8	15	epiblast	NA	NA	5	15	NMP	NMP	4.29045017523889	-2.56625535991238
AGGTCTAGTGGCTTGC-1_1	BMP4_6h	1039	769	2.98363811357074	2	16	epiblast	NA	NA	16	16	PGC	PGC	-2.16232804493781	0.0822220751996183
AGGTCTATCCAACCGG-1_1	BMP4_6h	19813	4228	3.56836420531974	7	7	mesoderm_margin involuted	NA	NA	0	7	Mesoderm-PSM	Mesoderm-PSM	6.45822437567834	4.11637374851657
AGGTGTTCATGGAAGC-1_1	BMP4_6h	89036	6838	0.367267172828968	5	5	mesoderm_margin involuted	NA	NA	5	5	Mesoderm-vascular endothelium	Mesoderm-vascular endothelium	3.85029276175622	-4.19458201434658
AGGTGTTGTATAGGAT-1_1	BMP4_6h	15484	3763	4.99870834409713	3	9	ectoderm_dorsal	NA	NA	7	9	Ectoderm-epidermis_early	Ectoderm-epidermis	2.20883425040368	-3.88107779529141
AGGTTACAGTTGAAGT-1_1	BMP4_6h	13763	3748	4.93351740172927	7	6	mesoderm_margin involuted	NA	NA	0	6	Mesoderm-PSM	Mesoderm-PSM	5.35978992743615	3.07731410953952
AGGTTACCATCCGTTC-1_1	BMP4_6h	1667	978	3.95920815836833	13	23	EVL	NA	NA	19	23	EVL	EVL	-6.88377324776526	-5.80028155353116
AGGTTGTAGTGTTCAC-1_1	BMP4_6h	22865	4234	2.41854362562869	4	5	ectoderm_ventral	NA	NA	5	5	Mesoderm-vascular endothelium	Mesoderm-vascular endothelium	2.40894206328515	-4.20422318484829
AGGTTGTCACAAGTTC-1_1	BMP4_6h	15555	4064	4.5708775313404	7	7	mesoderm_margin involuted	NA	NA	0	7	Mesoderm-PSM	Mesoderm-PSM	6.77403267188195	3.59937998745395
AGGTTGTCACTTGACA-1_1	BMP4_6h	22134	4130	3.81765609469594	5	17	mesoderm_margin involuted	NA	NA	0	17	Other-proliferation	Other-proliferation	5.66499717993859	3.86112663242771
AGGTTGTGTGCGGTAA-1_1	BMP4_6h	26655	4737	4.1455636841118	4	15	ectoderm_ventral	NA	NA	5	15	NMP	NMP	4.0478392438424	-2.80594923999356
AGGTTGTTCTCCGAGG-1_1	BMP4_6h	1339	892	2.3898431665422	6	1	epiblast	NA	NA	6	1	Epiblast-transiting	Epiblast-transiting	3.4538975553048	-0.757070451045499
AGTAACCAGACACACG-1_1	BMP4_6h	34724	5207	3.19663633221979	5	5	mesoderm_margin involuted	NA	NA	5	5	Mesoderm-vascular endothelium	Mesoderm-vascular endothelium	4.36564358039025	-3.76988175418423
AGTAACCAGGTGAGAA-1_1	BMP4_6h	15893	3957	2.55458377902221	1	8	mesoderm non-dorsal margin	NA	NA	8	8	Mesoderm-TO	Mesoderm-TO	6.23516376776818	-0.00071141030834676
AGTAACCCAAAGCGTG-1_1	BMP4_6h	1607	1085	1.92906036092097	10	16	PGC	NA	NA	16	16	PGC	PGC	-3.25139967636939	1.1409797975774
AGTAACCCAAATCAAG-1_1	BMP4_6h	18582	4271	3.05134000645786	0	8	ectoderm_dorsal	NA	NA	8	8	Mesoderm-TO	Mesoderm-TO	5.01047189993981	-0.33884671237515
AGTAACCCACTGAGGA-1_1	BMP4_6h	41591	5555	2.27693491380347	5	5	mesoderm_margin involuted	NA	NA	5	5	Mesoderm-vascular endothelium	Mesoderm-vascular endothelium	4.56327446265344	-3.34643223788785
AGTAACCGTCAGTCGC-1_1	BMP4_6h	14817	3783	4.69730714719579	12	25	apoptotic like	NA	NA	18	25	Other-apoptotic like	Other-apoptotic like	1.21053512854699	0.747594350015655
AGTAACCTCGGCGATC-1_1	BMP4_6h	46535	5955	1.50424411733104	5	15	mesoderm_margin involuted	NA	NA	5	15	NMP	NMP	4.03013284964684	-3.01061895396756
AGTACCAAGATGAAGG-1_1	BMP4_6h	2145	1431	1.63170163170163	2	16	epiblast	NA	NA	16	16	PGC	PGC	-2.15827922062751	0.204850823616519
AGTACCAAGTCGTTAC-1_1	BMP4_6h	13944	3586	4.99856569133678	0	3	ectoderm_dorsal	NA	NA	2	3	Ectoderm-neural_posterior	Ectoderm-neural_posterior	3.94592817587975	-1.12797751929806
AGTACCACAATCACGT-1_1	BMP4_6h	3406	1652	2.75983558426307	8	15	epiblast	NA	NA	5	15	NMP	NMP	4.0062132672799	-2.40945795085476
AGTACCATCAAACGTC-1_1	BMP4_6h	21987	4344	4.35712011643244	3	3	ectoderm_dorsal	NA	NA	2	3	Ectoderm-neural_posterior	Ectoderm-neural_posterior	3.16800840659265	-2.58464482333706
AGTACCATCGACCACG-1_1	BMP4_6h	872	610	3.78440366972477	13	23	EVL	NA	NA	19	23	EVL	EVL	-7.28797427849647	-5.09855559375332
AGTACTGAGATAGCTA-1_1	BMP4_6h	238315	9158	0.262257935925141	5	30	mesoderm_margin involuted	NA	NA	9	30	Mesoderm-endothelial progenitor	Mesoderm-vascular endothelium	4.04536875052575	-5.14618113544033
AGTACTGCAATAGTGA-1_1	BMP4_6h	7030	2528	1.18065433854908	8	29	epiblast	NA	NA	15	29	Ectoderm-spinal cord	Ectoderm-spinal cord	0.658386905623712	-1.30649760272549
AGTACTGGTACTCGCG-1_1	BMP4_6h	20937	3769	0.802407221664995	15	30	mesoderm_margin involuted	NA	NA	9	30	Mesoderm-endothelial progenitor	Mesoderm-vascular endothelium	4.6581645802987	-4.32548811938809
AGTACTGGTTACGGAG-1_1	BMP4_6h	2341	1433	3.6736437419906	10	16	PGC	NA	NA	16	16	PGC	PGC	-3.59811703400489	1.59874013159229
AGTACTGGTTGCATCA-1_1	BMP4_6h	5610	2314	3.93939393939394	13	14	EVL	NA	NA	9	14	EVL	EVL	-5.70437900261756	-7.02982666995572
AGTAGCTGTTGCAACT-1_1	BMP4_6h	607	475	2.96540362438221	2	1	epiblast	NA	NA	6	1	Epiblast-transiting	Epiblast-transiting	-0.921210835741721	1.06997218821002
AGTAGCTTCTTTCCAA-1_1	BMP4_6h	22774	4620	4.6193027136208	12	25	apoptotic like	NA	NA	18	25	Other-apoptotic like	Other-apoptotic like	1.68512113852624	0.841759164815679
AGTAGTCTCCAATGCA-1_1	BMP4_6h	16443	3944	4.15982484948002	1	8	mesoderm non-dorsal margin	NA	NA	8	8	Mesoderm-TO	Mesoderm-TO	5.63283451361779	-0.895616083407865
AGTAGTCTCCGACATA-1_1	BMP4_6h	78566	6617	0.126008706056055	11	19	EVL	NA	NA	12	19	EVL/periderm	EVL/periderm	-7.0106176538932	-7.11620047595547
AGTAGTCTCGAGAGCA-1_1	BMP4_6h	19986	3893	4.00780546382468	11	19	EVL	NA	NA	12	19	EVL/periderm	EVL/periderm	-6.16369334893104	-8.2823458006625
AGTAGTCTCGAGTCCG-1_1	BMP4_6h	19437	4358	4.85671657148737	0	3	ectoderm_dorsal	NA	NA	2	3	Ectoderm-neural_posterior	Ectoderm-neural_posterior	3.45686634345178	-1.75419810321377
AGTAGTCTCGGAAGGT-1_1	BMP4_6h	257446	9418	0.223347808860887	5	30	mesoderm_margin involuted	NA	NA	9	30	Mesoderm-endothelial progenitor	Mesoderm-vascular endothelium	3.98226316733483	-5.19768670108365
AGTCAACAGCAATTAG-1_1	BMP4_6h	19357	4412	3.95205868677998	0	3	ectoderm_dorsal	NA	NA	2	3	Ectoderm-neural_posterior	Ectoderm-neural_posterior	2.45899065299157	-1.88426306750821
AGTCAACGTCGATTCA-1_1	BMP4_6h	15788	3736	3.95870281226248	1	8	mesoderm non-dorsal margin	NA	NA	8	8	Mesoderm-TO	Mesoderm-TO	6.35260494513635	0.550322608088984
AGTCAACTCCGCTGTT-1_1	BMP4_6h	17296	4131	4.20328399629972	11	23	EVL	NA	NA	12	23	EVL	EVL	-5.74439183907386	-7.42738726642178
AGTCAACTCGTAGGGA-1_1	BMP4_6h	9107	3066	3.74437246074448	8	25	epiblast	NA	NA	18	25	Other-apoptotic like	Other-apoptotic like	1.4916926221383	0.654803575014606
AGTCAACTCGTTACCC-1_1	BMP4_6h	69966	6440	1.0319297944716	9	14	EVL	NA	NA	9	14	EVL	EVL	-6.68344823555823	-6.08212140109585
AGTCACAGTGGTCAAG-1_1	BMP4_6h	4206	2061	4.23204945316215	10	16	PGC	NA	NA	16	16	PGC	PGC	-3.32590572075721	1.40683421585514
AGTCACAGTTAAGCAA-1_1	BMP4_6h	20013	4486	3.85749262979064	1	8	mesoderm non-dorsal margin	NA	NA	8	8	Mesoderm-TO	Mesoderm-TO	5.57245882315759	-0.533616929316983
AGTCACATCACCTCAC-1_1	BMP4_6h	31645	5127	2.48696476536578	4	5	ectoderm_ventral	NA	NA	5	5	Mesoderm-vascular endothelium	Mesoderm-vascular endothelium	2.41924055380944	-4.41931918170498
AGTCATGAGACTACCT-1_1	BMP4_6h	16322	4013	2.92243597598334	7	6	mesoderm_margin involuted	NA	NA	0	6	Mesoderm-PSM	Mesoderm-PSM	5.76952083869103	4.5103935906644
AGTCATGAGCTTTCCC-1_1	BMP4_6h	34852	5305	3.35992195569838	5	5	mesoderm_margin involuted	NA	NA	5	5	Mesoderm-vascular endothelium	Mesoderm-vascular endothelium	4.03286703391198	-3.61279967334317
AGTCATGCAGTCTTCC-1_1	BMP4_6h	17290	4115	4.59224985540775	7	8	mesoderm_margin involuted	NA	NA	8	8	Mesoderm-TO	Mesoderm-TO	6.11735971732263	1.19404921028568
AGTCATGCATGACTAC-1_1	BMP4_6h	506	417	4.74308300395257	2	1	epiblast	NA	NA	6	1	Epiblast-transiting	Epiblast-transiting	-1.28937397436973	-1.19652202632473
AGTCATGGTTAGGCTT-1_1	BMP4_6h	14196	3891	3.98703860242322	7	7	mesoderm_margin involuted	NA	NA	0	7	Mesoderm-PSM	Mesoderm-PSM	6.44094522757653	4.12413284275486
AGTCATGTCAGCTTGA-1_1	BMP4_6h	83314	6717	0.198045946659625	5	5	mesoderm_margin involuted	NA	NA	5	5	Mesoderm-vascular endothelium	Mesoderm-vascular endothelium	3.83994491858605	-4.31102850940274
AGTCATGTCCCTCGAT-1_1	BMP4_6h	38419	5310	2.17600666336969	5	5	mesoderm_margin involuted	NA	NA	5	5	Mesoderm-vascular endothelium	Mesoderm-vascular endothelium	4.04179771704797	-4.14992049243496
AGTCTCCTCTTTCCAA-1_1	BMP4_6h	15839	4122	2.8284613927647	3	9	ectoderm_dorsal	NA	NA	7	9	Ectoderm-epidermis_early	Ectoderm-epidermis	0.881774146987237	-5.66392138507412
AGTGACTCATCTTAGG-1_1	BMP4_6h	20762	4568	4.65754744244293	3	9	ectoderm_dorsal	NA	NA	7	9	Ectoderm-epidermis_early	Ectoderm-epidermis	1.50282009406213	-4.46808007266568
AGTGACTTCGAGCACC-1_1	BMP4_6h	1487	958	4.90921318090114	6	1	epiblast	NA	NA	6	1	Epiblast-transiting	Epiblast-transiting	-0.190854947136603	-1.60409143474148
AGTGACTTCTTAGTTC-1_1	BMP4_6h	19371	4149	4.93521243095349	7	6	mesoderm_margin involuted	NA	NA	0	6	Mesoderm-PSM	Mesoderm-PSM	5.1085892514718	4.57719442341281
AGTGATCTCCAAATGC-1_1	BMP4_6h	26754	4900	2.86686103012634	0	9	ectoderm_dorsal	NA	NA	7	9	Ectoderm-epidermis_early	Ectoderm-epidermis	0.790397007895746	-4.86685708072232
AGTGATCTCGATCCAA-1_1	BMP4_6h	19455	4176	4.99100488306348	1	8	mesoderm non-dorsal margin	NA	NA	8	8	Mesoderm-TO	Mesoderm-TO	6.44149978919152	0.884741553103461
AGTGATCTCGCCCAGA-1_1	BMP4_6h	17342	3965	3.44827586206897	3	9	ectoderm_dorsal	NA	NA	7	9	Ectoderm-epidermis_early	Ectoderm-epidermis	1.39706953330163	-4.44602015521573
AGTGCCGCACATATGC-1_1	BMP4_6h	18094	3985	3.92395269149994	3	9	ectoderm_dorsal	NA	NA	7	9	Ectoderm-epidermis_early	Ectoderm-epidermis	2.15952690405969	-3.89189103152798
AGTGTTGTCAGTCTTT-1_1	BMP4_6h	25003	4708	3.83553973523177	4	15	ectoderm_ventral	NA	NA	5	15	NMP	NMP	3.27378328604821	-3.35259058978604
AGTGTTGTCGAGTTGT-1_1	BMP4_6h	23755	4282	4.6895390444117	3	5	ectoderm_dorsal	NA	NA	5	5	Mesoderm-vascular endothelium	Mesoderm-vascular endothelium	2.8470917539132	-3.80007508304165
AGTTAGCCAAGTTCGT-1_1	BMP4_6h	21356	4113	2.76737216707249	11	19	EVL	NA	NA	12	19	EVL/periderm	EVL/periderm	-6.38141528801795	-7.78204539325283
AGTTAGCTCCGTTGAA-1_1	BMP4_6h	833	597	3.24129651860744	2	1	epiblast	NA	NA	6	1	Epiblast-transiting	Epiblast-transiting	-1.30149276094314	-3.25220206286953
AGTTCCCCATATCTGG-1_1	BMP4_6h	29927	4722	4.1668058943429	5	5	mesoderm_margin involuted	NA	NA	5	5	Mesoderm-vascular endothelium	Mesoderm-vascular endothelium	4.87035139365319	2.28063520882083
AGTTCCCCATTGGGAG-1_1	BMP4_6h	21356	4641	3.69451208091403	11	23	EVL	NA	NA	12	23	EVL	EVL	-5.94495240883704	-6.94049599673794
AGTTCCCGTTTCCAAG-1_1	BMP4_6h	2212	1314	3.20976491862568	6	16	epiblast	NA	NA	16	16	PGC	PGC	-1.93572322564002	-0.0383114507441378
AGTTCCCTCATGGTAC-1_1	BMP4_6h	16836	4031	3.5816108339273	0	9	ectoderm_dorsal	NA	NA	7	9	Ectoderm-epidermis_early	Ectoderm-epidermis	0.782628019286432	-4.88031247165249
AGTTCGAAGGAATTAC-1_1	BMP4_6h	25178	4843	2.67694018587656	7	5	mesoderm_margin involuted	NA	NA	5	5	Mesoderm-vascular endothelium	Mesoderm-vascular endothelium	6.0239716367257	1.32469746563388
AGTTCGAGTAACGGTG-1_1	BMP4_6h	24419	4489	4.22212211802285	4	5	ectoderm_ventral	NA	NA	5	5	Mesoderm-vascular endothelium	Mesoderm-vascular endothelium	2.44524105353478	-4.42073920276211
AGTTCGAGTCATAACC-1_1	BMP4_6h	18386	4369	4.77537256608289	0	9	ectoderm_dorsal	NA	NA	7	9	Ectoderm-epidermis_early	Ectoderm-epidermis	1.50237067504052	-4.0275965025668
ATACCGACAATGTCAC-1_1	BMP4_6h	19663	4236	3.97192696943498	0	4	ectoderm_dorsal	NA	NA	1	4	Ectoderm-neural plate border/anterior neural plate	Ectoderm-neural plate border/anterior neural plate	1.05998643202905	-6.17410376575039
ATACCTTAGATCGCTT-1_1	BMP4_6h	29964	4826	3.28060339073555	4	25	ectoderm_ventral	NA	NA	18	25	Other-apoptotic like	Other-apoptotic like	1.03587587638024	0.63490828964664
ATACCTTAGTCACACT-1_1	BMP4_6h	2412	1318	3.73134328358209	13	23	EVL	NA	NA	12	23	EVL	EVL	-6.04995004372474	-6.44132235553311
ATACCTTAGTTTGCTG-1_1	BMP4_6h	23925	4986	3.27690700104493	14	9	EVL	NA	NA	7	9	Ectoderm-epidermis_early	Ectoderm-epidermis	1.86980517668847	-3.43845274951504
ATACCTTCACAGTCAT-1_1	BMP4_6h	18272	4388	3.47526269702277	0	8	ectoderm_dorsal	NA	NA	8	8	Mesoderm-TO	Mesoderm-TO	4.59503896994714	-1.0044123223071
ATACCTTCACATGACT-1_1	BMP4_6h	30869	5658	2.40046648741456	1	7	mesoderm non-dorsal margin	NA	NA	0	7	Mesoderm-PSM	Mesoderm-PSM	5.82598551077966	2.56608817074253
ATACCTTGTCATTGCA-1_1	BMP4_6h	19628	4610	1.97167312003261	0	4	ectoderm_dorsal	NA	NA	1	4	Ectoderm-neural plate border/anterior neural plate	Ectoderm-neural plate border/anterior neural plate	1.61995442671899	-6.29455426242398
ATACCTTGTTTCCAAG-1_1	BMP4_6h	14728	3896	4.97691472026073	3	9	ectoderm_dorsal	NA	NA	7	9	Ectoderm-epidermis_early	Ectoderm-epidermis	1.44509299559716	-4.17483618762539
ATACTTCAGAGAGCGG-1_1	BMP4_6h	16032	3895	3.78617764471058	1	18	mesoderm non-dorsal margin	NA	NA	8	18	Mesoderm-TO	Mesoderm-TO	5.85565861029748	2.22484585735752
ATACTTCAGGTGCTTT-1_1	BMP4_6h	28564	5206	3.10530737991878	0	9	ectoderm_dorsal	NA	NA	7	9	Ectoderm-epidermis_early	Ectoderm-epidermis	0.964435060454645	-4.80592396762417
ATACTTCCAACCGGAA-1_1	BMP4_6h	23640	4829	3.24027072758037	14	14	EVL	NA	NA	9	14	EVL	EVL	-5.42234698967811	-6.21950533893155
ATACTTCCACCGTGCA-1_1	BMP4_6h	28407	5094	3.36536769106206	3	3	ectoderm_dorsal	NA	NA	2	3	Ectoderm-neural_posterior	Ectoderm-neural_posterior	2.88657100958947	-2.29622462298916
ATACTTCGTACTCGCG-1_1	BMP4_6h	17337	4214	3.10895772048221	1	7	mesoderm non-dorsal margin	NA	NA	0	7	Mesoderm-PSM	Mesoderm-PSM	6.22093971533898	2.33382329437686
ATACTTCGTTACACAC-1_1	BMP4_6h	18635	4210	4.50228065468205	0	9	ectoderm_dorsal	NA	NA	7	9	Ectoderm-epidermis_early	Ectoderm-epidermis	0.59206350607995	-3.81543400790738
ATACTTCTCGTGTTCC-1_1	BMP4_6h	14923	3679	3.22321249078604	3	15	ectoderm_dorsal	NA	NA	5	15	NMP	NMP	4.72909649176721	-1.68349817302273
ATAGACCAGATCGGTG-1_1	BMP4_6h	33301	5174	1.92486712110747	4	5	ectoderm_ventral	NA	NA	5	5	Mesoderm-vascular endothelium	Mesoderm-vascular endothelium	3.02627452178124	-4.24296715762661
ATAGACCCAAGCACCC-1_1	BMP4_6h	19982	4643	3.358022219998	3	3	ectoderm_dorsal	NA	NA	2	3	Ectoderm-neural_posterior	Ectoderm-neural_posterior	3.38843305869225	-1.65095403697537
ATAGACCTCAGGAACG-1_1	BMP4_6h	18387	4300	4.07353021156252	1	8	mesoderm non-dorsal margin	NA	NA	8	8	Mesoderm-TO	Mesoderm-TO	6.18025739951257	0.383742184376254
ATAGACCTCCATTGTT-1_1	BMP4_6h	15085	3901	2.32018561484919	7	6	mesoderm_margin involuted	NA	NA	0	6	Mesoderm-PSM	Mesoderm-PSM	5.18151911063317	4.04516479465915
ATAGACCTCGCTAATG-1_1	BMP4_6h	18347	4136	3.80988717501499	3	9	ectoderm_dorsal	NA	NA	7	9	Ectoderm-epidermis_early	Ectoderm-epidermis	1.41393454833154	-4.32144549396084
ATAGAGAAGCGCTTCG-1_1	BMP4_6h	18736	4158	3.23441502988898	7	6	mesoderm_margin involuted	NA	NA	0	6	Mesoderm-PSM	Mesoderm-PSM	4.93326814932946	4.37297603580905
ATAGAGAAGGCCTGAA-1_1	BMP4_6h	8992	3065	4.64857651245552	8	15	epiblast	NA	NA	5	15	NMP	NMP	4.39524420066003	-2.38213017489956
ATAGAGAAGTTTCAGC-1_1	BMP4_6h	23607	4497	1.57580378701233	11	19	EVL	NA	NA	12	19	EVL/periderm	EVL/periderm	-6.13905135826942	-8.35800173785733
ATAGAGACAAAGCGTG-1_1	BMP4_6h	5844	2315	4.43189596167009	8	15	epiblast	NA	NA	5	15	NMP	NMP	4.40141256613854	-3.54343178775357
ATAGAGACAGCTGTCG-1_1	BMP4_6h	52000	6050	1.20961538461538	9	14	EVL	NA	NA	9	14	EVL	EVL	-5.07885734276649	-4.77841046359585
ATAGAGAGTAACACCT-1_1	BMP4_6h	14240	3811	3.60252808988764	0	3	ectoderm_dorsal	NA	NA	2	3	Ectoderm-neural_posterior	Ectoderm-neural_posterior	2.98618109984521	-2.37401130702542
ATAGAGATCAAATGCC-1_1	BMP4_6h	20147	4430	4.2289174566933	1	8	mesoderm non-dorsal margin	NA	NA	8	8	Mesoderm-TO	Mesoderm-TO	6.29250200553063	2.33602056000186
ATAGAGATCATGGGAG-1_1	BMP4_6h	2347	1303	3.87729015764806	6	1	epiblast	NA	NA	6	1	Epiblast-transiting	Epiblast-transiting	0.0229140119088072	-1.14237728622006
ATAGGCTCAACGATCT-1_1	BMP4_6h	110899	7526	0.211904525739637	9	14	EVL	NA	NA	9	14	EVL	EVL	-5.38413278298255	-5.03404810931729
ATAGGCTCAGATGCGA-1_1	BMP4_6h	21513	4473	4.49030818574815	12	25	apoptotic like	NA	NA	18	25	Other-apoptotic like	Other-apoptotic like	1.14711387915734	0.43990233633472
ATAGGCTCATCACCAA-1_1	BMP4_6h	22431	4625	3.49070482813963	0	3	ectoderm_dorsal	NA	NA	2	3	Ectoderm-neural_posterior	Ectoderm-neural_posterior	4.64245613379601	-0.854138880038724
ATAGGCTCATGACCCG-1_1	BMP4_6h	17341	4265	4.67677757914768	0	3	ectoderm_dorsal	NA	NA	2	3	Ectoderm-neural_posterior	Ectoderm-neural_posterior	2.17893656058434	-2.80135634448575
ATAGGCTTCCATAGGT-1_1	BMP4_6h	15012	3658	4.46975752731148	14	14	EVL	NA	NA	9	14	EVL	EVL	-0.706655751036368	-5.96644166019009
ATAGGCTTCTGCATGA-1_1	BMP4_6h	3276	1625	3.2051282051282	6	15	epiblast	NA	NA	5	15	NMP	NMP	4.27832706732873	-3.17101624515103
ATATCCTCAGGTGTTT-1_1	BMP4_6h	28127	5009	3.17488534148683	5	8	mesoderm_margin involuted	NA	NA	8	8	Mesoderm-TO	Mesoderm-TO	6.04339130683068	0.0671784589047575
ATATCCTGTGTACAGG-1_1	BMP4_6h	17119	3968	4.22337753373445	3	9	ectoderm_dorsal	NA	NA	7	9	Ectoderm-epidermis_early	Ectoderm-epidermis	0.679576595259942	-4.37358048465298
ATATCCTTCCCTGGTT-1_1	BMP4_6h	2635	1389	2.65654648956357	6	15	epiblast	NA	NA	5	15	NMP	NMP	4.60249193472985	-2.0980413248782
ATATCCTTCTATACTC-1_1	BMP4_6h	1846	1066	1.9501625135428	6	1	epiblast	NA	NA	6	1	Epiblast-transiting	Epiblast-transiting	5.22586830420617	0.562422261571422
ATATCCTTCTCTATGT-1_1	BMP4_6h	14664	3819	4.78041462084015	7	7	mesoderm_margin involuted	NA	NA	0	7	Mesoderm-PSM	Mesoderm-PSM	6.42563160224084	4.1179535100217
ATCACAGGTGCCTATA-1_1	BMP4_6h	3565	1726	3.47826086956522	6	15	epiblast	NA	NA	5	15	NMP	NMP	1.7022946671975	-1.95805838611172
ATCACAGTCGAAATCC-1_1	BMP4_6h	21565	4986	4.90146070020867	7	6	mesoderm_margin involuted	NA	NA	0	6	Mesoderm-PSM	Mesoderm-PSM	6.39729316992883	3.21262118313266
ATCACGAAGACGCCCT-1_1	BMP4_6h	25320	4803	4.11927330173776	0	3	ectoderm_dorsal	NA	NA	2	3	Ectoderm-neural_posterior	Ectoderm-neural_posterior	4.18350036902551	-1.19214907195614
ATCACGAAGGAACGAA-1_1	BMP4_6h	20192	4112	3.2438589540412	4	5	ectoderm_ventral	NA	NA	5	5	Mesoderm-vascular endothelium	Mesoderm-vascular endothelium	2.11517794890527	-4.08698180224942
ATCACGAAGTCAGAGC-1_1	BMP4_6h	1691	984	3.25251330573625	6	1	epiblast	NA	NA	6	1	Epiblast-transiting	Epiblast-transiting	0.139403064681329	-2.26450994517849
ATCACGACAGCGGTTC-1_1	BMP4_6h	5918	2389	3.73436971949983	8	15	epiblast	NA	NA	5	15	NMP	NMP	4.25235708518151	-2.6593480398898
ATCACGAGTCGACTGC-1_1	BMP4_6h	15184	3860	3.63540569020021	3	9	ectoderm_dorsal	NA	NA	7	9	Ectoderm-epidermis_early	Ectoderm-epidermis	1.90621646208886	-3.33785107638882
ATCACGAGTTCAAACC-1_1	BMP4_6h	904	679	3.8716814159292	2	16	epiblast	NA	NA	16	16	PGC	PGC	-1.49100832180854	-0.491355448031888
ATCACGAGTTCTCAGA-1_1	BMP4_6h	19687	4315	2.67689338141921	12	3	apoptotic like	NA	NA	2	3	Ectoderm-neural_posterior	Ectoderm-neural_posterior	4.53769214911584	-1.25582316424893
ATCACGAGTTGCGTAT-1_1	BMP4_6h	114008	7545	0.182443337309662	9	14	EVL	NA	NA	9	14	EVL	EVL	-5.38454333977576	-4.91028645541714
ATCACGATCCTCAGGG-1_1	BMP4_6h	54334	6078	1.1760591894578	5	5	mesoderm_margin involuted	NA	NA	5	5	Mesoderm-vascular endothelium	Mesoderm-vascular endothelium	3.93880708975915	-3.83396342303799
ATCACGATCTGCCTGT-1_1	BMP4_6h	885	637	3.50282485875706	2	1	epiblast	NA	NA	6	1	Epiblast-transiting	Epiblast-transiting	-1.28672109084006	-1.30338624026822
ATCACTTCACACACGC-1_1	BMP4_6h	65510	7147	2.78278125477026	9	14	EVL	NA	NA	9	14	EVL	EVL	-6.32191507058021	-6.90755751636074
ATCAGGTAGCTGAAGC-1_1	BMP4_6h	20711	4453	3.38467481048718	0	3	ectoderm_dorsal	NA	NA	2	3	Ectoderm-neural_posterior	Ectoderm-neural_posterior	3.83630903525475	-0.755636840129361
ATCAGGTAGGTGCTTT-1_1	BMP4_6h	985	719	4.46700507614213	2	1	epiblast	NA	NA	6	1	Epiblast-transiting	Epiblast-transiting	-1.31864581541892	-1.83831003215359
ATCAGGTCACACGCCA-1_1	BMP4_6h	18573	3985	4.32348032089592	1	8	mesoderm non-dorsal margin	NA	NA	8	8	Mesoderm-TO	Mesoderm-TO	6.52170093817834	1.07179898116542
ATCAGGTGTAGATTGA-1_1	BMP4_6h	30457	5275	2.18668943100108	3	9	ectoderm_dorsal	NA	NA	7	9	Ectoderm-epidermis_early	Ectoderm-epidermis	1.88780196471337	-4.23975232150601
ATCAGGTGTTCCAGGC-1_1	BMP4_6h	26155	4967	4.27451730070732	7	6	mesoderm_margin involuted	NA	NA	0	6	Mesoderm-PSM	Mesoderm-PSM	5.55523260398034	3.85414287540866
ATCAGGTTCCGAGCTG-1_1	BMP4_6h	18845	4108	0.965773414698859	15	30	mesoderm_margin involuted	NA	NA	9	30	Mesoderm-endothelial progenitor	Mesoderm-vascular endothelium	-1.66767797903892	0.86707116756393
ATCATTCAGTAGTCAA-1_1	BMP4_6h	2380	1457	4.95798319327731	10	16	PGC	NA	NA	16	16	PGC	PGC	-3.68570486740943	1.67122873756839
ATCATTCCAAAGAACT-1_1	BMP4_6h	53425	6050	0.713149274684137	9	14	EVL	NA	NA	9	14	EVL	EVL	-5.30157510475989	-5.00448515918301
ATCATTCCAATAGTGA-1_1	BMP4_6h	11963	3525	3.19317896848617	1	15	mesoderm non-dorsal margin	NA	NA	8	15	NMP	NMP	5.60268791480187	-0.482423453593717
ATCATTCGTATGATCC-1_1	BMP4_6h	54599	6033	0.831517060752028	11	19	EVL	NA	NA	12	19	EVL/periderm	EVL/periderm	-6.840143601464	-7.36863043811367
ATCATTCGTCAACGCC-1_1	BMP4_6h	30355	4973	2.36204908581782	4	25	ectoderm_ventral	NA	NA	18	25	Other-apoptotic like	Other-apoptotic like	1.24839790625695	0.20174577925159
ATCATTCGTGTTGCCG-1_1	BMP4_6h	15619	3772	4.62897752737051	3	3	ectoderm_dorsal	NA	NA	2	3	Ectoderm-neural_posterior	Ectoderm-neural_posterior	2.31559856696252	-2.6735196402316
ATCATTCTCTCATTTG-1_1	BMP4_6h	880	653	3.29545454545454	2	1	epiblast	NA	NA	6	1	Epiblast-transiting	Epiblast-transiting	-1.31413669423934	-1.10487463977383
ATCCACCCACGGGTAA-1_1	BMP4_6h	46209	5930	2.27444870046961	4	5	ectoderm_ventral	NA	NA	5	5	Mesoderm-vascular endothelium	Mesoderm-vascular endothelium	3.7819119290841	-3.2178287794833
ATCCACCGTATGAAAC-1_1	BMP4_6h	1081	718	3.33024976873266	2	1	epiblast	NA	NA	6	1	Epiblast-transiting	Epiblast-transiting	-0.61269321577426	-0.975127010608182
ATCCACCGTCCAGCGT-1_1	BMP4_6h	1296	833	2.00617283950617	13	23	EVL	NA	NA	19	23	EVL	EVL	-7.35559646324988	-5.0497026732211
ATCCACCTCCAAACCA-1_1	BMP4_6h	4948	2154	3.59741309620048	8	8	epiblast	NA	NA	8	8	Mesoderm-TO	Mesoderm-TO	6.08149679465417	0.804535894652739
ATCCATTCAATCGCAT-1_1	BMP4_6h	28230	5471	1.64364151611761	11	23	EVL	NA	NA	12	23	EVL	EVL	-6.26876537041541	-7.31934645679043
ATCCATTCACTTGTCC-1_1	BMP4_6h	24587	4762	3.49778338146175	3	9	ectoderm_dorsal	NA	NA	7	9	Ectoderm-epidermis_early	Ectoderm-epidermis	1.29691084189538	-4.30584815051602
ATCCATTCAGGTCAAG-1_1	BMP4_6h	51176	6174	1.05322807566047	9	14	EVL	NA	NA	9	14	EVL	EVL	-5.34044114785071	-4.98708537128018
ATCCATTGTACCCACG-1_1	BMP4_6h	1801	1123	3.16490838423098	6	29	epiblast	NA	NA	15	29	Ectoderm-spinal cord	Ectoderm-spinal cord	1.33569749159936	-1.69112542178677
ATCCATTGTATCTCTT-1_1	BMP4_6h	788	561	4.31472081218274	2	1	epiblast	NA	NA	6	1	Epiblast-transiting	Epiblast-transiting	-1.38219116167899	-1.06654801871823
ATCCATTGTGGACAGT-1_1	BMP4_6h	54224	6277	0.584611979935084	9	14	EVL	NA	NA	9	14	EVL	EVL	-6.18599025444861	-5.95364001300381
ATCCCTGCACTGCTTC-1_1	BMP4_6h	28404	5034	2.79538093226306	5	17	mesoderm_margin involuted	NA	NA	0	17	Other-proliferation	Other-proliferation	5.89807136817101	2.89592287037326
ATCCCTGTCCCAACTC-1_1	BMP4_6h	22164	4727	2.51308428081574	1	8	mesoderm non-dorsal margin	NA	NA	8	8	Mesoderm-TO	Mesoderm-TO	5.99319895072106	-0.26212540175961
ATCCGTCCACCGTACG-1_1	BMP4_6h	26412	4951	3.94896259276087	1	8	mesoderm non-dorsal margin	NA	NA	8	8	Mesoderm-TO	Mesoderm-TO	6.07359321875695	0.276650757526889
ATCCGTCCACGACAAG-1_1	BMP4_6h	4019	1769	2.43841751679522	11	19	EVL	NA	NA	12	19	EVL/periderm	EVL/periderm	-6.0028142137992	-7.77594473865078
ATCCGTCGTAGCTGAG-1_1	BMP4_6h	16750	3873	4.44776119402985	1	8	mesoderm non-dorsal margin	NA	NA	8	8	Mesoderm-TO	Mesoderm-TO	5.37425239844445	-0.933720855975614
ATCCGTCGTTGAAGTA-1_1	BMP4_6h	20526	3980	2.23131637922635	11	19	EVL	NA	NA	12	19	EVL/periderm	EVL/periderm	-6.64456788735267	-7.21905615832852
ATCCGTCTCAAAGGAT-1_1	BMP4_6h	22805	4687	4.66564349923262	1	8	mesoderm non-dorsal margin	NA	NA	8	8	Mesoderm-TO	Mesoderm-TO	5.20685680670861	-0.960739879870877
ATCCGTCTCACGAACT-1_1	BMP4_6h	25367	4837	2.00654393503371	1	3	mesoderm non-dorsal margin	NA	NA	2	3	Ectoderm-neural_posterior	Ectoderm-neural_posterior	4.20353992743615	-1.13452950027035
ATCCGTCTCCCGTAAA-1_1	BMP4_6h	2359	1338	2.50105977108944	6	1	epiblast	NA	NA	6	1	Epiblast-transiting	Epiblast-transiting	0.00328572554711282	-1.32473137881802
ATCCTATCAGCATGCC-1_1	BMP4_6h	1787	1094	2.35030777839955	6	36	epiblast	NA	NA	25	36	Other-stress	Other-stress	2.95763643546227	0.740174503063693
ATCCTATGTAGACAGC-1_1	BMP4_6h	3907	1841	3.96723829024827	8	15	epiblast	NA	NA	5	15	NMP	NMP	4.51638420386437	-2.42049482371853
ATCCTATGTTCCGCTT-1_1	BMP4_6h	15287	3970	4.2061882645385	0	3	ectoderm_dorsal	NA	NA	2	3	Ectoderm-neural_posterior	Ectoderm-neural_posterior	4.63374193472985	-1.30400445964383
ATCCTATTCACTAGCA-1_1	BMP4_6h	21587	4542	3.70593412702089	7	25	mesoderm_margin involuted	NA	NA	18	25	Other-apoptotic like	Other-apoptotic like	4.77805383963708	2.66728958580448
ATCCTATTCGTCAACA-1_1	BMP4_6h	24722	4697	2.58069735458296	11	19	EVL	NA	NA	12	19	EVL/periderm	EVL/periderm	-5.90664998726722	-7.66123202350186
ATCCTATTCTGGGCCA-1_1	BMP4_6h	21700	4673	4.57142857142857	0	3	ectoderm_dorsal	NA	NA	2	3	Ectoderm-neural_posterior	Ectoderm-neural_posterior	2.94585498137597	-1.61043837573575
ATCGATGCAAGCTCTA-1_1	BMP4_6h	11708	3381	4.51827810044414	1	18	mesoderm non-dorsal margin	NA	NA	8	18	Mesoderm-TO	Mesoderm-TO	5.23696049018029	0.568834097122684
ATCGATGTCATGAGAA-1_1	BMP4_6h	21273	4129	3.97687209138344	5	6	mesoderm_margin involuted	NA	NA	0	6	Mesoderm-PSM	Mesoderm-PSM	4.97642143530969	4.3055128762479
ATCGATGTCTAGACAC-1_1	BMP4_6h	3349	1783	4.92684383398029	7	6	mesoderm_margin involuted	NA	NA	0	6	Mesoderm-PSM	Mesoderm-PSM	5.29114969534997	3.93069359753086
ATCGCCTAGAGCAGCT-1_1	BMP4_6h	57015	6131	1.41541699552749	5	5	mesoderm_margin involuted	NA	NA	5	5	Mesoderm-vascular endothelium	Mesoderm-vascular endothelium	3.92094333930139	-4.20621111896084
ATCGCCTAGCACCGTC-1_1	BMP4_6h	26373	4954	2.1309672771395	1	6	mesoderm non-dorsal margin	NA	NA	0	6	Mesoderm-PSM	Mesoderm-PSM	5.92086942954186	3.29283616039707
ATCGCCTAGCTCCCTT-1_1	BMP4_6h	10405	3423	3.93080249879865	8	15	epiblast	NA	NA	5	15	NMP	NMP	4.75549515051965	-2.10465887095974
ATCGCCTCATCATGAC-1_1	BMP4_6h	55959	6165	1.3366929358995	4	25	ectoderm_ventral	NA	NA	18	25	Other-apoptotic like	Other-apoptotic like	1.20525964064721	0.192090065216556
ATCGCCTGTCTGCATA-1_1	BMP4_6h	24721	5050	3.08644472310991	7	6	mesoderm_margin involuted	NA	NA	0	6	Mesoderm-PSM	Mesoderm-PSM	6.28757198615197	4.08666750881626
ATCGCCTGTGGCCTCA-1_1	BMP4_6h	29347	4875	2.81800524755512	12	9	apoptotic like	NA	NA	7	9	Ectoderm-epidermis_early	Ectoderm-epidermis	0.49427719874505	-4.07000067737149
ATCGCCTTCATTTCGT-1_1	BMP4_6h	45546	5577	1.84868045492469	11	19	EVL	NA	NA	12	19	EVL/periderm	EVL/periderm	-6.40662996010657	-8.28819563891934
ATCGGATAGCGATGCA-1_1	BMP4_6h	3868	1836	1.75801447776629	8	15	epiblast	NA	NA	5	15	NMP	NMP	4.533955176307	-2.12996628787564
ATCGGATCAACTGATC-1_1	BMP4_6h	17626	4323	3.88630432315897	3	9	ectoderm_dorsal	NA	NA	7	9	Ectoderm-epidermis_early	Ectoderm-epidermis	1.96143801970605	-3.82246783282803
ATCGGCGGTACGTAGG-1_1	BMP4_6h	14761	3827	3.27213603414403	0	5	ectoderm_dorsal	NA	NA	5	5	Mesoderm-vascular endothelium	Mesoderm-vascular endothelium	0.846857030822076	-4.66106226947354
ATCGGCGGTCATCCCT-1_1	BMP4_6h	15952	4028	3.46038114343029	7	7	mesoderm_margin involuted	NA	NA	0	7	Mesoderm-PSM	Mesoderm-PSM	6.30006655020837	3.22157260868503
ATCGGCGGTGAGCAGT-1_1	BMP4_6h	21731	4451	4.66614513828172	3	9	ectoderm_dorsal	NA	NA	7	9	Ectoderm-epidermis_early	Ectoderm-epidermis	1.97559173865441	-3.70522501971768
ATCGGCGTCCCGAGTG-1_1	BMP4_6h	23125	4632	3.76648648648649	7	7	mesoderm_margin involuted	NA	NA	0	7	Mesoderm-PSM	Mesoderm-PSM	6.7266197995675	3.4549462506528
ATCGGCGTCGGTCTGG-1_1	BMP4_6h	16634	3773	3.68522303715282	7	7	mesoderm_margin involuted	NA	NA	0	7	Mesoderm-PSM	Mesoderm-PSM	6.25227316184167	3.4994232365842
ATCGTAGAGATTACCC-1_1	BMP4_6h	630	478	3.80952380952381	2	1	epiblast	NA	NA	6	1	Epiblast-transiting	Epiblast-transiting	-1.55815855698463	-0.873955874705777
ATCGTAGGTCTCCTGT-1_1	BMP4_6h	8420	2903	3.97862232779097	8	15	epiblast	NA	NA	5	15	NMP	NMP	4.31953676505212	-2.61149886157559
ATCGTAGGTGCTCGTG-1_1	BMP4_6h	27152	5058	2.3939304655274	1	14	mesoderm non-dorsal margin	NA	NA	9	14	EVL	EVL	-5.2662214441764	-4.94101765658902
ATCGTAGTCACTTCTA-1_1	BMP4_6h	5721	2638	0.856493619996504	10	16	PGC	NA	NA	16	16	PGC	PGC	-3.35960499482032	1.58427134249164
ATCGTAGTCAGCATTG-1_1	BMP4_6h	31886	5210	3.36197704321646	7	17	mesoderm_margin involuted	NA	NA	0	17	Other-proliferation	Other-proliferation	5.51572664542321	2.55785676929904
ATCGTCCAGCTAGAAT-1_1	BMP4_6h	19054	4225	4.7706518316364	1	18	mesoderm non-dorsal margin	NA	NA	8	18	Mesoderm-TO	Mesoderm-TO	5.64530094428185	0.875545226966872
ATCGTCCAGGCAGTCA-1_1	BMP4_6h	36396	5278	3.1761732058468	5	5	mesoderm_margin involuted	NA	NA	5	5	Mesoderm-vascular endothelium	Mesoderm-vascular endothelium	4.88919933600549	-3.35634472873257
ATCGTCCTCTGCACCT-1_1	BMP4_6h	1021	695	4.30950048971596	6	1	epiblast	NA	NA	6	1	Epiblast-transiting	Epiblast-transiting	-1.07312878506061	-1.05475416686581
ATCGTGAAGGGCTGAT-1_1	BMP4_6h	29433	4761	1.69537593857235	4	5	ectoderm_ventral	NA	NA	5	5	Mesoderm-vascular endothelium	Mesoderm-vascular endothelium	3.40336664481286	-4.4038696577792
ATCGTGACAGCGACCT-1_1	BMP4_6h	26145	4478	3.67947982405814	7	7	mesoderm_margin involuted	NA	NA	0	7	Mesoderm-PSM	Mesoderm-PSM	6.08636625571374	4.47113201115085
ATCTCTAAGGTAGGCT-1_1	BMP4_6h	17798	4285	4.71963141926059	11	23	EVL	NA	NA	12	23	EVL	EVL	-5.7725404901969	-6.96806004550503
ATCTCTACATCCGATA-1_1	BMP4_6h	5251	2155	2.78042277661398	6	15	epiblast	NA	NA	5	15	NMP	NMP	5.28261383338098	1.09487474057628
ATCTTCAAGCATGAAT-1_1	BMP4_6h	17063	4278	3.85043661724199	0	3	ectoderm_dorsal	NA	NA	2	3	Ectoderm-neural_posterior	Ectoderm-neural_posterior	3.96103771491174	-0.987842231059537
ATCTTCAAGCCGATAG-1_1	BMP4_6h	16882	3023	0.574576471981993	15	17	mesoderm_margin involuted	NA	NA	0	17	Other-proliferation	Other-proliferation	4.14027365012292	2.70937487575962
ATCTTCACAGCTGAGA-1_1	BMP4_6h	50187	6016	1.7155837168988	5	5	mesoderm_margin involuted	NA	NA	5	5	Mesoderm-vascular endothelium	Mesoderm-vascular endothelium	4.37662275595788	-3.93367722537564
ATCTTCAGTACTCGAT-1_1	BMP4_6h	23386	4832	3.21132301376892	3	9	ectoderm_dorsal	NA	NA	7	9	Ectoderm-epidermis_early	Ectoderm-epidermis	1.93040998740319	-3.52517989184903
ATCTTCAGTCGCTGCA-1_1	BMP4_6h	16931	4260	2.79959836985411	1	7	mesoderm non-dorsal margin	NA	NA	8	7	Mesoderm-PSM	Mesoderm-PSM	6.8420081929696	2.28314814064456
ATCTTCAGTCTAGATC-1_1	BMP4_6h	32180	5168	2.4425108763207	5	5	mesoderm_margin involuted	NA	NA	5	5	Mesoderm-vascular endothelium	Mesoderm-vascular endothelium	4.85683878226403	-3.06298473384427
ATCTTCAGTTCCAGGC-1_1	BMP4_6h	42946	5380	1.05248451543799	11	19	EVL	NA	NA	12	19	EVL/periderm	EVL/periderm	-6.05806581215735	-8.13324454333828
ATCTTCAGTTCTAAGC-1_1	BMP4_6h	16734	4169	4.82251703119398	3	8	ectoderm_dorsal	NA	NA	8	8	Mesoderm-TO	Mesoderm-TO	5.05194099707726	-1.36410382297085
ATCTTCATCATGCCCT-1_1	BMP4_6h	3456	1790	3.44328703703704	6	1	epiblast	NA	NA	6	1	Epiblast-transiting	Epiblast-transiting	1.81791504187707	-1.71768978145169
ATCTTCATCCTCCACA-1_1	BMP4_6h	32599	5286	2.27614343998282	5	7	mesoderm_margin involuted	NA	NA	0	7	Mesoderm-PSM	Mesoderm-PSM	6.55188377661828	3.33875867817356
ATGAAAGCATTCACAG-1_1	BMP4_6h	3904	1742	3.91905737704918	13	19	EVL	NA	NA	12	19	EVL/periderm	EVL/periderm	-6.24406663613196	-7.57627394702481
ATGAAAGTCAGGACGA-1_1	BMP4_6h	13533	3634	4.18236902386758	1	18	mesoderm non-dorsal margin	NA	NA	8	18	Mesoderm-TO	Mesoderm-TO	5.2212053136361	0.277322442268863
ATGACCAAGGAACGCT-1_1	BMP4_6h	19003	4303	4.15723833078988	1	8	mesoderm non-dorsal margin	NA	NA	8	8	Mesoderm-TO	Mesoderm-TO	6.57293756766442	0.497120023703113
ATGACCACAGCGTATT-1_1	BMP4_6h	25673	4681	1.56974253106376	3	9	ectoderm_dorsal	NA	NA	7	9	Ectoderm-epidermis_early	Ectoderm-epidermis	1.26011856360558	-3.73458865191983
ATGACCAGTCCTCCAT-1_1	BMP4_6h	517	411	4.44874274661509	2	1	epiblast	NA	NA	6	1	Epiblast-transiting	Epiblast-transiting	-1.40117667155143	-1.0324256708865
ATGAGGGCAAATGGCG-1_1	BMP4_6h	36960	5522	2.9978354978355	3	9	ectoderm_dorsal	NA	NA	7	9	Ectoderm-epidermis_early	Ectoderm-epidermis	1.67182477278832	-3.4874182036166
ATGAGGGCAATTTCTC-1_1	BMP4_6h	89353	6998	0.241737826374045	9	14	EVL	NA	NA	9	14	EVL	EVL	-4.73538581566688	-4.72176507022427
ATGAGGGCAGGGTTGA-1_1	BMP4_6h	12387	4206	2.32501816420441	10	16	PGC	NA	NA	16	16	PGC	PGC	-3.06997720436927	1.58905169460727
ATGAGGGCAGTTGTCA-1_1	BMP4_6h	38014	5340	2.75161782501184	5	5	mesoderm_margin involuted	NA	NA	5	5	Mesoderm-vascular endothelium	Mesoderm-vascular endothelium	4.18408067984704	-4.1110754301791
ATGAGGGCATCTGCGG-1_1	BMP4_6h	78275	7135	2.07601405301821	4	5	ectoderm_ventral	NA	NA	5	5	Mesoderm-vascular endothelium	Mesoderm-vascular endothelium	3.06098850531701	-3.78620865848111
ATGAGTCCAGCCATTA-1_1	BMP4_6h	4220	1885	4.14691943127962	8	15	epiblast	NA	NA	5	15	NMP	NMP	3.95492275519494	-2.35213735606717
ATGATCGAGCATAGGC-1_1	BMP4_6h	22145	4376	3.22420410927975	1	8	mesoderm non-dorsal margin	NA	NA	8	8	Mesoderm-TO	Mesoderm-TO	5.76245888037805	0.210719794964328
ATGATCGCAGTCACGC-1_1	BMP4_6h	1129	808	3.63153232949513	2	1	epiblast	NA	NA	6	1	Epiblast-transiting	Epiblast-transiting	-1.18096459941741	-2.15213254001187
ATGATCGCATCTGTTT-1_1	BMP4_6h	22816	4497	3.33099579242637	7	7	mesoderm_margin involuted	NA	NA	0	7	Mesoderm-PSM	Mesoderm-PSM	5.88057621283654	4.40497109386875
ATGATCGGTATATGGA-1_1	BMP4_6h	21014	4448	3.53097934710193	0	3	ectoderm_dorsal	NA	NA	2	3	Ectoderm-neural_posterior	Ectoderm-neural_posterior	3.60697229666833	-1.71988537814663
ATGATCGGTATGGGAC-1_1	BMP4_6h	23052	4485	4.80652437966337	1	8	mesoderm non-dorsal margin	NA	NA	8	8	Mesoderm-TO	Mesoderm-TO	6.01178367896203	2.17741152737094
ATGATCGGTTGCATTG-1_1	BMP4_6h	22811	4280	3.03362412870983	5	6	mesoderm_margin involuted	NA	NA	0	6	Mesoderm-PSM	Mesoderm-PSM	5.66464098258141	4.26170274708225
ATGATCGTCATGAAAG-1_1	BMP4_6h	15814	3821	2.51043379284179	3	9	ectoderm_dorsal	NA	NA	7	9	Ectoderm-epidermis_early	Ectoderm-epidermis	1.19626410765771	-4.31404831912564
ATGATCGTCTTGGGCG-1_1	BMP4_6h	16899	3786	4.20734954731049	1	7	mesoderm non-dorsal margin	NA	NA	0	7	Mesoderm-PSM	Mesoderm-PSM	5.8161989049447	3.21694490406467
ATGCATGAGTTGCATC-1_1	BMP4_6h	52099	6105	1.08639321292155	9	14	EVL	NA	NA	9	14	EVL	EVL	-5.66653529839393	-5.26741841342495
ATGCATGGTACCATAC-1_1	BMP4_6h	5852	2160	1.02529049897471	8	29	epiblast	NA	NA	15	29	Ectoderm-spinal cord	Ectoderm-spinal cord	0.337848146392145	-1.74827483203457
ATGCATGGTGATGGCA-1_1	BMP4_6h	3262	1907	4.04659717964439	10	16	PGC	NA	NA	16	16	PGC	PGC	-3.16065780358192	1.21211788151218
ATGCATGGTGATTAGA-1_1	BMP4_6h	16950	3843	0.908554572271386	4	29	ectoderm_ventral	NA	NA	15	29	Ectoderm-spinal cord	Ectoderm-spinal cord	0.847898204757013	-1.63901284244107
ATGCATGGTTCTTCAT-1_1	BMP4_6h	557	441	3.77019748653501	2	1	epiblast	NA	NA	6	1	Epiblast-transiting	Epiblast-transiting	-0.923949855433665	-1.31938579585598
ATGCCTCAGATTGCGG-1_1	BMP4_6h	82003	7169	0.987768740168043	9	14	EVL	NA	NA	9	14	EVL	EVL	-5.81565705971595	-5.35699942615078
ATGCCTCAGCCGTAAG-1_1	BMP4_6h	27252	5324	4.39967708792015	1	8	mesoderm non-dorsal margin	NA	NA	8	8	Mesoderm-TO	Mesoderm-TO	6.2194438771737	0.624041275119319
ATGCCTCTCCATCTCG-1_1	BMP4_6h	642	476	3.73831775700935	2	1	epiblast	NA	NA	6	1	Epiblast-transiting	Epiblast-transiting	-1.13939626054641	-0.798261671329007
ATGCCTCTCGCTCTCA-1_1	BMP4_6h	23683	4777	3.89731030697125	0	9	ectoderm_dorsal	NA	NA	7	9	Ectoderm-epidermis_early	Ectoderm-epidermis	1.37949808402184	-3.09090021159695
ATGCGATAGTCAACAA-1_1	BMP4_6h	1440	990	3.81944444444444	2	7	epiblast	NA	NA	0	7	Mesoderm-PSM	Mesoderm-PSM	5.84903629584435	3.11972400639011
ATGCGATAGTCGCCCA-1_1	BMP4_6h	4786	2362	4.30422064354367	10	16	PGC	NA	NA	16	16	PGC	PGC	-3.38251916603919	1.54915103409244
ATGCGATCAAAGCAAT-1_1	BMP4_6h	19945	4301	3.01830032589621	7	7	mesoderm_margin involuted	NA	NA	0	7	Mesoderm-PSM	Mesoderm-PSM	6.19899137778405	4.36531302425815
ATGCGATCAGCGACCT-1_1	BMP4_6h	1429	941	4.26871938418474	2	1	epiblast	NA	NA	6	1	Epiblast-transiting	Epiblast-transiting	5.03084905905847	-1.09643724467801
ATGCGATCATCCGTGG-1_1	BMP4_6h	774	554	4.65116279069767	2	1	epiblast	NA	NA	6	1	Epiblast-transiting	Epiblast-transiting	-0.93261004524108	-1.33637145068692
ATGCGATGTCCATACA-1_1	BMP4_6h	31370	4946	2.03060248645202	5	6	mesoderm_margin involuted	NA	NA	0	6	Mesoderm-PSM	Mesoderm-PSM	5.02272136969689	4.82572695705844
ATGCGATGTGGATACG-1_1	BMP4_6h	15690	3572	4.23836838750797	11	19	EVL	NA	NA	12	19	EVL/periderm	EVL/periderm	-6.06855670647498	-8.03816130664395
ATGGAGGAGCCTTCTC-1_1	BMP4_6h	14345	3888	3.54130359010108	7	6	mesoderm_margin involuted	NA	NA	0	6	Mesoderm-PSM	Mesoderm-PSM	5.80295761389855	4.54690834972812
ATGGAGGGTCAGGTAG-1_1	BMP4_6h	53974	5661	0.374254270574721	9	14	EVL	NA	NA	9	14	EVL	EVL	-4.96001569466468	-4.69624093081997
ATGGAGGTCGACGAGA-1_1	BMP4_6h	16461	4020	3.97910212016281	0	3	ectoderm_dorsal	NA	NA	2	3	Ectoderm-neural_posterior	Ectoderm-neural_posterior	4.3113890485299	-1.34666803386258
ATGGATCAGACCGCCT-1_1	BMP4_6h	17550	3830	4.997150997151	0	9	ectoderm_dorsal	NA	NA	7	9	Ectoderm-epidermis_early	Ectoderm-epidermis	0.301430781317987	-4.0778255751376
ATGGATCGTGACTCTA-1_1	BMP4_6h	747	569	4.95314591700134	2	1	epiblast	NA	NA	6	1	Epiblast-transiting	Epiblast-transiting	-1.34318242506858	-0.915315418506131
ATGGATCTCAGACCGC-1_1	BMP4_6h	51103	5969	1.93922078938614	5	17	mesoderm_margin involuted	NA	NA	0	17	Other-proliferation	Other-proliferation	3.82036836905602	2.72966370079471
ATGGGAGAGGTTACCT-1_1	BMP4_6h	16670	3722	4.89502099580084	3	15	ectoderm_dorsal	NA	NA	2	15	NMP	NMP	3.11222441954736	-3.17615654971646
ATGGGAGCAGGTTCCG-1_1	BMP4_6h	1250	841	2.72	6	1	epiblast	NA	NA	6	1	Epiblast-transiting	Epiblast-transiting	3.5233841733468	-1.65397837665127
ATGGGAGGTCAATCTG-1_1	BMP4_6h	36654	5523	2.64364053036503	4	5	ectoderm_ventral	NA	NA	5	5	Mesoderm-vascular endothelium	Mesoderm-vascular endothelium	2.52696712775353	-4.72940304782437
ATGGGAGGTTTCGACA-1_1	BMP4_6h	17890	3974	4.03018446059251	3	15	ectoderm_dorsal	NA	NA	5	15	NMP	NMP	3.46024997992639	-2.71500494983243
ATGGGAGTCCACGGAC-1_1	BMP4_6h	62425	6353	0.357228674409291	9	14	EVL	NA	NA	9	14	EVL	EVL	-5.42283240990516	-4.97018673923062
ATGGGAGTCGACGACC-1_1	BMP4_6h	3000	1682	4.96666666666667	10	16	PGC	NA	NA	16	16	PGC	PGC	-3.52367035584327	1.61118158791019
ATGGGTTAGAGCCCAA-1_1	BMP4_6h	1757	1085	3.92714854866249	6	1	epiblast	NA	NA	6	1	Epiblast-transiting	Epiblast-transiting	5.40109642310266	2.84847661945774
ATGGGTTAGCTAATGA-1_1	BMP4_6h	30011	4934	2.85561960614441	4	5	ectoderm_ventral	NA	NA	5	5	Mesoderm-vascular endothelium	Mesoderm-vascular endothelium	2.61787923140649	-3.67166045215176
ATGGTTGGTAGTATAG-1_1	BMP4_6h	22486	4909	3.60668860624389	7	6	mesoderm_margin involuted	NA	NA	0	6	Mesoderm-PSM	Mesoderm-PSM	5.94288929267053	3.81065794918491
ATGGTTGTCATCCTAT-1_1	BMP4_6h	1287	908	4.81740481740482	2	16	epiblast	NA	NA	16	16	PGC	PGC	-1.78418437676307	-0.148240952754483
ATGGTTGTCCGAGTGC-1_1	BMP4_6h	21861	4701	4.48744339234253	0	12	ectoderm_dorsal	NA	NA	2	12	Ectoderm-spinal cord	Ectoderm-spinal cord	2.07697995467309	-1.61086514499234
ATGTCCCAGCACGGAT-1_1	BMP4_6h	979	693	3.26864147088866	2	1	epiblast	NA	NA	6	1	Epiblast-transiting	Epiblast-transiting	-1.15438599424239	-0.945380597377286
ATGTCCCAGGGTAATT-1_1	BMP4_6h	17216	4150	3.79298327137546	3	9	ectoderm_dorsal	NA	NA	7	9	Ectoderm-epidermis_early	Ectoderm-epidermis	1.0872759418023	-5.32417014148282
ATGTCCCCATACTGAC-1_1	BMP4_6h	3387	1766	2.18482432831414	6	15	epiblast	NA	NA	5	15	NMP	NMP	4.45444353385095	-1.76687934901761
ATGTCCCTCAACCTTT-1_1	BMP4_6h	25641	4712	2.68320268320268	5	6	mesoderm_margin involuted	NA	NA	0	6	Mesoderm-PSM	Mesoderm-PSM	4.75595672888879	4.94513174984409
ATGTCTTAGCCATTTG-1_1	BMP4_6h	28234	5241	3.15576963944181	5	15	mesoderm_margin involuted	NA	NA	5	15	NMP	NMP	5.02389725012902	-1.47583487536953
ATGTCTTAGGGAGGTG-1_1	BMP4_6h	2618	1449	1.94805194805195	6	15	epiblast	NA	NA	5	15	NMP	NMP	4.13202198310021	-1.40164115932034
ATGTCTTCAATTGAAG-1_1	BMP4_6h	33908	4995	2.46844402500885	5	5	mesoderm_margin involuted	NA	NA	5	5	Mesoderm-vascular endothelium	Mesoderm-vascular endothelium	4.17926414771203	-3.81616118457364
ATGTCTTCACTGCGAC-1_1	BMP4_6h	862	648	4.06032482598608	2	16	epiblast	NA	NA	16	16	PGC	PGC	-1.57921550707694	-0.474854617381558
ATGTCTTGTTGTCAGT-1_1	BMP4_6h	6479	2601	3.61166846735607	1	15	mesoderm non-dorsal margin	NA	NA	5	15	NMP	NMP	4.28097971243981	-2.70508935954617
ATGTCTTTCTTCGCTG-1_1	BMP4_6h	17179	3889	4.33086908434717	3	9	ectoderm_dorsal	NA	NA	7	9	Ectoderm-epidermis_early	Ectoderm-epidermis	1.36461361212853	-4.06481459643887
ATTACCTAGAATCCCT-1_1	BMP4_6h	1114	739	1.8850987432675	13	23	EVL	NA	NA	19	23	EVL	EVL	-7.28504220681068	-5.1031055739169
ATTACCTAGGATTCCT-1_1	BMP4_6h	2504	1407	3.39456869009585	7	6	mesoderm_margin involuted	NA	NA	0	6	Mesoderm-PSM	Mesoderm-PSM	5.08639438910607	3.6035504052396
ATTACCTCAAGAGGCT-1_1	BMP4_6h	21935	4550	4.46774561203556	3	9	ectoderm_dorsal	NA	NA	7	9	Ectoderm-epidermis_early	Ectoderm-epidermis	1.48274310393456	-3.92619803454922
ATTACCTCAGCGACCT-1_1	BMP4_6h	1385	883	3.53790613718412	2	1	epiblast	NA	NA	6	1	Epiblast-transiting	Epiblast-transiting	-3.92263857560035	1.34848681185199
ATTACCTGTATGCGTT-1_1	BMP4_6h	15276	3981	4.21576328881906	7	6	mesoderm_margin involuted	NA	NA	0	6	Mesoderm-PSM	Mesoderm-PSM	4.99238451285485	4.77890631649448
ATTACCTGTCCTGGTG-1_1	BMP4_6h	53505	6370	1.11952154004299	9	14	EVL	NA	NA	9	14	EVL	EVL	-5.95473663048621	-5.98701956775235
ATTACCTTCCTCTCTT-1_1	BMP4_6h	7364	2712	3.82944052145573	8	15	epiblast	NA	NA	5	15	NMP	NMP	3.7950373487008	-2.23258474376248
ATTACTCAGGGAACAA-1_1	BMP4_6h	17233	4208	4.03296001856902	0	4	ectoderm_dorsal	NA	NA	1	4	Ectoderm-neural plate border/anterior neural plate	Ectoderm-neural plate border/anterior neural plate	1.64770158095483	-6.42763522174405
ATTACTCCACACCGCA-1_1	BMP4_6h	16510	4265	3.84009691096305	7	7	mesoderm_margin involuted	NA	NA	0	7	Mesoderm-PSM	Mesoderm-PSM	6.42504127783898	3.82288023922397
ATTACTCGTTGGCCTG-1_1	BMP4_6h	17853	4481	3.84809275751974	7	7	mesoderm_margin involuted	NA	NA	0	7	Mesoderm-PSM	Mesoderm-PSM	6.45463188452844	2.10808274242832
ATTACTCTCACACCCT-1_1	BMP4_6h	15483	4037	4.90215074597946	0	3	ectoderm_dorsal	NA	NA	2	3	Ectoderm-neural_posterior	Ectoderm-neural_posterior	2.18379886908654	-2.4357779314761
ATTATCCAGAGAGTTT-1_1	BMP4_6h	14393	3763	3.30716320433544	3	9	ectoderm_dorsal	NA	NA	7	9	Ectoderm-epidermis_early	Ectoderm-epidermis	1.36407645506982	-3.95867398288296
ATTATCCAGCTGTACT-1_1	BMP4_6h	44892	6856	2.99830704802637	12	25	apoptotic like	NA	NA	18	25	Other-apoptotic like	Other-apoptotic like	1.07947524352197	1.00753769371463
ATTATCCCATAATCCG-1_1	BMP4_6h	18195	4439	4.03957131079967	0	3	ectoderm_dorsal	NA	NA	2	3	Ectoderm-neural_posterior	Ectoderm-neural_posterior	4.04968031211022	-0.827144532466397
ATTATCCGTACAGCGA-1_1	BMP4_6h	21742	4240	2.43307883359397	11	19	EVL	NA	NA	12	19	EVL/periderm	EVL/periderm	-5.89545146660682	-8.01595786120938
ATTATCCGTCAAGTTC-1_1	BMP4_6h	2405	1306	4.32432432432432	13	23	EVL	NA	NA	19	23	EVL	EVL	-6.59231940941688	-5.86277726199673
ATTCACTCACTCCACT-1_1	BMP4_6h	580	441	4.48275862068965	2	1	epiblast	NA	NA	6	1	Epiblast-transiting	Epiblast-transiting	-1.24680874781486	-0.814570813441739
ATTCACTGTAACGTTC-1_1	BMP4_6h	30092	5251	2.43586335238602	4	5	ectoderm_ventral	NA	NA	5	5	Mesoderm-vascular endothelium	Mesoderm-vascular endothelium	2.90319188399438	-3.64835455920743
ATTCACTGTAGCGAGT-1_1	BMP4_6h	21544	4424	4.21463052357965	3	9	ectoderm_dorsal	NA	NA	7	9	Ectoderm-epidermis_early	Ectoderm-epidermis	1.43371542258386	-5.34004643466519
ATTCAGGAGCATGGGT-1_1	BMP4_6h	19967	4245	3.68107377172334	1	8	mesoderm non-dorsal margin	NA	NA	8	8	Mesoderm-TO	Mesoderm-TO	6.3054076032174	0.441159010862842
ATTCAGGAGGCTGTAG-1_1	BMP4_6h	1919	1151	3.23084940072955	6	1	epiblast	NA	NA	6	1	Epiblast-transiting	Epiblast-transiting	-0.0463851495253664	-1.3733954718356
ATTCAGGAGGGATCTG-1_1	BMP4_6h	17575	4024	4.47795163584637	1	8	mesoderm non-dorsal margin	NA	NA	8	8	Mesoderm-TO	Mesoderm-TO	6.29761274619225	0.191336245274081
ATTCAGGAGTAGTCTC-1_1	BMP4_6h	21409	4425	3.50787052174319	1	8	mesoderm non-dorsal margin	NA	NA	8	8	Mesoderm-TO	Mesoderm-TO	5.75353725714807	2.55854448769046
ATTCAGGTCACCTGTC-1_1	BMP4_6h	17449	4210	4.33835749899708	0	3	ectoderm_dorsal	NA	NA	2	3	Ectoderm-neural_posterior	Ectoderm-neural_posterior	3.23688133521203	-1.80838826205777
ATTCAGGTCTATTCGT-1_1	BMP4_6h	24110	5000	2.87432600580672	14	8	EVL	NA	NA	8	8	Mesoderm-TO	Mesoderm-TO	6.5339437322152	1.53088954184009
ATTCAGGTCTCCAAGA-1_1	BMP4_6h	20576	4375	2.73133748055988	3	9	ectoderm_dorsal	NA	NA	7	9	Ectoderm-epidermis_early	Ectoderm-epidermis	1.68862446112756	-4.2189183523898
ATTCATCAGACCTCCG-1_1	BMP4_6h	70452	6943	0.945324476239142	5	5	mesoderm_margin involuted	NA	NA	5	5	Mesoderm-vascular endothelium	Mesoderm-vascular endothelium	3.44451530738	-4.21633246448086
ATTCATCCAACCCTCT-1_1	BMP4_6h	626	482	4.47284345047923	2	1	epiblast	NA	NA	6	1	Epiblast-transiting	Epiblast-transiting	-0.96641940908309	-1.37387135531949
ATTCATCCAATATCCG-1_1	BMP4_6h	1203	773	2.8262676641729	2	1	epiblast	NA	NA	6	1	Epiblast-transiting	Epiblast-transiting	-1.29359642701026	-2.16469457652615
ATTCATCCATACTGTG-1_1	BMP4_6h	18279	4109	4.13589364844904	1	8	mesoderm non-dorsal margin	NA	NA	8	8	Mesoderm-TO	Mesoderm-TO	5.60480173392419	-0.33805313613461
ATTCATCGTTCGGCCA-1_1	BMP4_6h	15649	3705	4.31976484120391	11	19	EVL	NA	NA	12	19	EVL/periderm	EVL/periderm	-5.9276770754325	-8.30122283008145
ATTCATCTCAGATTGC-1_1	BMP4_6h	7834	3141	3.65075312739341	12	14	apoptotic like	NA	NA	9	14	EVL	EVL	1.08614643378381	0.575775609349742
ATTCATCTCTCGAGTA-1_1	BMP4_6h	41079	5500	1.9279924048784	4	15	ectoderm_ventral	NA	NA	5	15	NMP	NMP	3.80427940650109	-3.22555735614346
ATTCCATCAGGAATCG-1_1	BMP4_6h	16097	3791	4.91395912281792	3	9	ectoderm_dorsal	NA	NA	7	9	Ectoderm-epidermis_early	Ectoderm-epidermis	1.87957700057153	-3.11524727847622
ATTCCATGTTCAAGTC-1_1	BMP4_6h	16993	3962	4.97263579120814	1	8	mesoderm non-dorsal margin	NA	NA	8	8	Mesoderm-TO	Mesoderm-TO	5.29636104865197	-0.318957596087918
ATTCCATTCCGACATA-1_1	BMP4_6h	2757	1417	2.72034820457018	6	15	epiblast	NA	NA	5	15	NMP	NMP	3.84549434943322	-2.10374405887173
ATTCCCGAGTGGACGT-1_1	BMP4_6h	21093	4273	4.06295927558906	4	15	ectoderm_ventral	NA	NA	5	15	NMP	NMP	4.34779032034997	-2.70127895381497
ATTCCCGCAAACACCT-1_1	BMP4_6h	3543	1850	3.47163420829805	6	15	epiblast	NA	NA	5	15	NMP	NMP	4.2809673146737	-1.59061625506924
ATTCCCGGTCCTCCAT-1_1	BMP4_6h	3929	1817	3.63960295240519	6	15	epiblast	NA	NA	5	15	NMP	NMP	4.29248770041589	-2.42857435252713
ATTCCCGTCACGGAGA-1_1	BMP4_6h	776	578	4.25257731958763	13	23	EVL	NA	NA	19	23	EVL	EVL	-7.46807185845252	-4.86869910266446
ATTCCCGTCCCTCATG-1_1	BMP4_6h	22498	4585	3.69810649835541	3	9	ectoderm_dorsal	NA	NA	7	9	Ectoderm-epidermis_early	Ectoderm-epidermis	1.16807897849206	-4.14153388049649
ATTCCTAAGCCTCTGG-1_1	BMP4_6h	17529	4066	3.04067545210794	7	7	mesoderm_margin involuted	NA	NA	0	7	Mesoderm-PSM	Mesoderm-PSM	6.51796778006677	4.11993381473972
ATTCCTACATTAAAGG-1_1	BMP4_6h	1058	752	2.83553875236295	6	1	epiblast	NA	NA	6	1	Epiblast-transiting	Epiblast-transiting	-0.681621397899352	-1.30719378497647
ATTCCTAGTGCTAGCC-1_1	BMP4_6h	64224	6871	0.666417538614848	9	14	EVL	NA	NA	9	14	EVL	EVL	-5.7069739504325	-5.19249012973355
ATTCCTATCCTCGATC-1_1	BMP4_6h	22400	4581	4.62946428571429	4	15	ectoderm_ventral	NA	NA	5	15	NMP	NMP	4.13193376822595	-2.34530404117154
ATTCGTTAGGGTGAGG-1_1	BMP4_6h	637	506	3.92464678178964	2	1	epiblast	NA	NA	6	1	Epiblast-transiting	Epiblast-transiting	5.45278461737756	2.90420696232273
ATTCGTTTCACTTCTA-1_1	BMP4_6h	42521	6237	0.583241221984431	12	25	apoptotic like	NA	NA	18	25	Other-apoptotic like	Other-apoptotic like	1.41410167975549	0.318721354937091
ATTCGTTTCCCGATCT-1_1	BMP4_6h	5118	2169	3.98593200468933	8	15	epiblast	NA	NA	5	15	NMP	NMP	4.50699337287072	-2.17844369914578
ATTCTACAGCGGACAT-1_1	BMP4_6h	752	567	4.12234042553191	2	1	epiblast	NA	NA	6	1	Epiblast-transiting	Epiblast-transiting	-1.40491519408103	-0.803603081965909
ATTCTACCACACACGC-1_1	BMP4_6h	4456	2044	2.69299820466786	6	8	epiblast	NA	NA	8	8	Mesoderm-TO	Mesoderm-TO	5.99311598105554	0.530712337231174
ATTCTACGTTAAAGTG-1_1	BMP4_6h	1840	1097	3.85869565217391	6	1	epiblast	NA	NA	6	1	Epiblast-transiting	Epiblast-transiting	2.56687601370934	-2.10957553889798
ATTCTACTCCGACATA-1_1	BMP4_6h	17899	4507	4.20693893513604	1	8	mesoderm non-dorsal margin	NA	NA	8	8	Mesoderm-TO	Mesoderm-TO	6.19666631980065	0.341293455099597
ATTCTACTCTTTACAC-1_1	BMP4_6h	22621	4688	2.47557579240529	4	5	ectoderm_ventral	NA	NA	5	5	Mesoderm-vascular endothelium	Mesoderm-vascular endothelium	2.84069593711022	-4.66356995608853
ATTCTTGCAGCGCGTT-1_1	BMP4_6h	2398	1317	4.75396163469558	6	29	epiblast	NA	NA	15	29	Ectoderm-spinal cord	Ectoderm-spinal cord	0.544336874915399	-1.95978715922879
ATTCTTGGTACCCACG-1_1	BMP4_6h	1434	997	2.71966527196653	2	16	epiblast	NA	NA	16	16	PGC	PGC	-3.04636851982947	1.02642443869068
ATTCTTGGTGCGTCGT-1_1	BMP4_6h	9710	2978	4.59320288362513	3	8	ectoderm_dorsal	NA	NA	8	8	Mesoderm-TO	Mesoderm-TO	4.87956054968957	-1.180248289371
ATTCTTGTCGCACGAC-1_1	BMP4_6h	2094	1218	3.29512893982808	6	15	epiblast	NA	NA	5	15	NMP	NMP	2.97294314665917	-2.10441926028775
ATTGGGTAGTGTTCCA-1_1	BMP4_6h	19404	3886	3.36528550814265	3	5	ectoderm_dorsal	NA	NA	5	5	Mesoderm-vascular endothelium	Mesoderm-vascular endothelium	3.02944262786035	-3.02513244655179
ATTGGGTCAACCCGCA-1_1	BMP4_6h	1871	1068	4.22234099412079	13	23	EVL	NA	NA	19	23	EVL	EVL	-7.09441510872718	-5.28333714511441
ATTGGGTTCCATTCGC-1_1	BMP4_6h	57076	5969	1.06174223841895	5	5	mesoderm_margin involuted	NA	NA	5	5	Mesoderm-vascular endothelium	Mesoderm-vascular endothelium	4.06434305472497	-3.87807658221768
ATTGTTCGTACGGATG-1_1	BMP4_6h	19322	4225	4.65790290860159	3	9	ectoderm_dorsal	NA	NA	7	9	Ectoderm-epidermis_early	Ectoderm-epidermis	1.17024739546899	-4.34072878863858
ATTTACCCAAATCGGG-1_1	BMP4_6h	49654	6065	1.06335844040762	5	8	mesoderm_margin involuted	NA	NA	8	8	Mesoderm-TO	Mesoderm-TO	6.18438108725671	1.10109558794452
ATTTACCCATCTGGGC-1_1	BMP4_6h	18219	4222	3.62808057522367	3	15	ectoderm_dorsal	NA	NA	5	15	NMP	NMP	4.74207552237634	-1.82560470607327
ATTTACCGTAGCTTTG-1_1	BMP4_6h	1165	874	1.37339055793991	2	16	epiblast	NA	NA	16	16	PGC	PGC	-2.10854391293403	0.0174222299809599
ATTTACCGTCCAGCGT-1_1	BMP4_6h	43153	5615	1.60127916946678	4	5	ectoderm_ventral	NA	NA	5	5	Mesoderm-vascular endothelium	Mesoderm-vascular endothelium	2.36370142264489	-4.71653178241299
ATTTACCGTCTTGCTC-1_1	BMP4_6h	14201	3700	3.58425462995564	1	8	mesoderm non-dorsal margin	NA	NA	8	8	Mesoderm-TO	Mesoderm-TO	5.81828268332604	-0.450897245669827
ATTTACCTCACTTCTA-1_1	BMP4_6h	34940	5265	1.73726388093875	5	7	mesoderm_margin involuted	NA	NA	0	7	Mesoderm-PSM	Mesoderm-PSM	6.18117388053063	4.32389947864963
ATTTACCTCGTAATGC-1_1	BMP4_6h	20363	4339	2.62731424642734	7	6	mesoderm_margin involuted	NA	NA	0	6	Mesoderm-PSM	Mesoderm-PSM	4.66412647528771	5.14900013897373
ATTTCACAGACGCATG-1_1	BMP4_6h	34364	5328	2.34547782563147	5	25	mesoderm_margin involuted	NA	NA	18	25	Other-apoptotic like	Other-apoptotic like	2.98341830535058	2.11892613861515
ATTTCACCAGACCTAT-1_1	BMP4_6h	26518	5255	2.15702541669809	0	3	ectoderm_dorsal	NA	NA	2	3	Ectoderm-neural_posterior	Ectoderm-neural_posterior	4.12476881308679	-0.692477731967435
ATTTCACCAGTTGTTG-1_1	BMP4_6h	15810	3694	4.01644528779254	3	9	ectoderm_dorsal	NA	NA	7	9	Ectoderm-epidermis_early	Ectoderm-epidermis	1.3309682206643	-3.41179135348843
ATTTCACTCAACTCTT-1_1	BMP4_6h	19313	4398	2.84264485061875	1	18	mesoderm non-dorsal margin	NA	NA	8	18	Mesoderm-TO	Mesoderm-TO	5.64503200812463	0.0651889154667997
ATTTCTGAGCACCTGC-1_1	BMP4_6h	670	517	3.88059701492537	2	1	epiblast	NA	NA	6	1	Epiblast-transiting	Epiblast-transiting	-1.09970767335769	1.16937807295276
ATTTCTGCAAATACAG-1_1	BMP4_6h	6999	2599	3.8719817116731	8	15	epiblast	NA	NA	5	15	NMP	NMP	4.45010813040856	-4.4664130499606
ATTTCTGCATGGCTAT-1_1	BMP4_6h	31740	4926	1.10901071203529	5	5	mesoderm_margin involuted	NA	NA	5	5	Mesoderm-vascular endothelium	Mesoderm-vascular endothelium	3.5701199368966	-3.9601440718417
ATTTCTGGTACTGCGC-1_1	BMP4_6h	28143	4784	2.72181359485485	5	8	mesoderm_margin involuted	NA	NA	8	8	Mesoderm-TO	Mesoderm-TO	5.85401924414758	0.163812012409701
ATTTCTGGTTCGTTCC-1_1	BMP4_6h	15053	4030	2.87650302265329	1	8	mesoderm non-dorsal margin	NA	NA	8	8	Mesoderm-TO	Mesoderm-TO	5.76825388236169	-0.491859941745267
CAAAGAACAGCAGTCC-1_1	BMP4_6h	1124	842	4.27046263345196	2	16	epiblast	NA	NA	16	16	PGC	PGC	-2.37391034798499	0.738003321921363
CAAAGAAGTACCATAC-1_1	BMP4_6h	17747	3963	4.91914126331211	3	9	ectoderm_dorsal	NA	NA	7	9	Ectoderm-epidermis_early	Ectoderm-epidermis	1.96154983801965	-2.93836715724514
CAAAGAAGTTACCTGA-1_1	BMP4_6h	26957	4740	3.2310717067923	5	17	mesoderm_margin involuted	NA	NA	0	17	Other-proliferation	Other-proliferation	5.64354999823693	2.84025094006015
CAAAGAATCACTAGCA-1_1	BMP4_6h	29932	5289	1.71054389950555	1	8	mesoderm non-dorsal margin	NA	NA	8	8	Mesoderm-TO	Mesoderm-TO	5.29353578848962	0.0926250526662016
CAAAGAATCCGACAGC-1_1	BMP4_6h	1724	1051	3.82830626450116	6	5	epiblast	NA	NA	5	5	Mesoderm-vascular endothelium	Mesoderm-vascular endothelium	1.94839461608056	-3.290684252048
CAACAACAGTCCGCCA-1_1	BMP4_6h	25935	4817	2.99209562367457	5	17	mesoderm_margin involuted	NA	NA	0	17	Other-proliferation	Other-proliferation	5.41283424658898	4.45724698994113
CAACAACCAGACATCT-1_1	BMP4_6h	31346	5009	3.15510750973011	4	8	ectoderm_ventral	NA	NA	8	8	Mesoderm-TO	Mesoderm-TO	5.27833326621179	-1.22402670886563
CAACAACCATCGAAGG-1_1	BMP4_6h	29386	5656	2.04859456884231	10	16	PGC	NA	NA	16	16	PGC	PGC	-2.44529453949805	1.44906422588779
CAACAACGTACCGTGC-1_1	BMP4_6h	21412	4658	3.82028768914627	1	18	mesoderm non-dorsal margin	NA	NA	8	18	Mesoderm-TO	Mesoderm-TO	5.40895279212121	0.872812391256824
CAACAACTCATTACCT-1_1	BMP4_6h	5453	2232	3.06253438474234	8	15	epiblast	NA	NA	5	15	NMP	NMP	4.70225199027184	-1.81535985972928
CAACAGTAGGGTGGGA-1_1	BMP4_6h	17503	4141	4.959149860024	1	8	mesoderm non-dorsal margin	NA	NA	8	8	Mesoderm-TO	Mesoderm-TO	5.64040334982995	-0.944499759936795
CAACAGTAGGTCATCT-1_1	BMP4_6h	1575	1016	3.61904761904762	6	9	epiblast	NA	NA	7	9	Ectoderm-epidermis_early	Ectoderm-epidermis	1.36100729270104	-4.14760258700894
CAACAGTCAAGAGCTG-1_1	BMP4_6h	1164	783	4.63917525773196	2	16	epiblast	NA	NA	16	16	PGC	PGC	-2.3337765140998	0.354823113417163
CAACAGTCATCGCTCT-1_1	BMP4_6h	743	566	3.63391655450875	2	1	epiblast	NA	NA	6	1	Epiblast-transiting	Epiblast-transiting	-0.919684643911086	-1.22000697162198
CAACAGTTCACCTACC-1_1	BMP4_6h	14114	3949	3.73388125265694	12	25	apoptotic like	NA	NA	18	25	Other-apoptotic like	Other-apoptotic like	0.940523226691522	0.730437607502475
CAACAGTTCGCATGAT-1_1	BMP4_6h	5545	2391	3.51668169522092	8	15	epiblast	NA	NA	5	15	NMP	NMP	4.20004137320641	-2.15835335757779
CAACAGTTCTGAGTCA-1_1	BMP4_6h	20921	4590	2.05057119640553	1	3	mesoderm non-dorsal margin	NA	NA	2	3	Ectoderm-neural_posterior	Ectoderm-neural_posterior	4.49506338400964	-0.999751954341397
CAACCAAAGCCACCGT-1_1	BMP4_6h	32576	5326	1.76203339882122	8	3	epiblast	NA	NA	2	3	Ectoderm-neural_posterior	Ectoderm-neural_posterior	4.44992073340539	-1.58169177081631
CAACCAAAGTACCGGA-1_1	BMP4_6h	40198	5447	1.9627842181203	9	14	EVL	NA	NA	9	14	EVL	EVL	-6.27401296334144	-6.15962031390713
CAACCAACATGGAAGC-1_1	BMP4_6h	17792	4262	3.6027428057554	0	9	ectoderm_dorsal	NA	NA	7	9	Ectoderm-epidermis_early	Ectoderm-epidermis	1.17738588614587	-3.85264828708218
CAACCAAGTCCACTTC-1_1	BMP4_6h	56119	6159	2.92236141057396	4	15	ectoderm_ventral	NA	NA	5	15	NMP	NMP	4.32229908270959	-2.62951806094693
CAACCTCCAAATGCGG-1_1	BMP4_6h	15725	4169	4.61685214626391	0	3	ectoderm_dorsal	NA	NA	2	3	Ectoderm-neural_posterior	Ectoderm-neural_posterior	2.21161826415185	-1.53804066684292
CAACCTCCACCAAATC-1_1	BMP4_6h	23389	4771	4.28834067296592	3	9	ectoderm_dorsal	NA	NA	7	9	Ectoderm-epidermis_early	Ectoderm-epidermis	2.1317506627572	-3.04377677943753
CAACCTCCACGGATCC-1_1	BMP4_6h	640	480	4.84375	2	1	epiblast	NA	NA	6	1	Epiblast-transiting	Epiblast-transiting	-1.18723685579177	-0.897500067019925
CAACCTCCAGTCTTCC-1_1	BMP4_6h	11406	3435	3.70857443450815	8	15	epiblast	NA	NA	5	15	NMP	NMP	4.2568727330697	-2.67099025752591
CAACCTCCATGGGCAA-1_1	BMP4_6h	58474	6403	2.0846872114102	4	25	ectoderm_ventral	NA	NA	18	25	Other-apoptotic like	Other-apoptotic like	0.903532941771783	0.0857206294293547
CAACCTCGTTACACAC-1_1	BMP4_6h	623	479	3.21027287319422	2	1	epiblast	NA	NA	6	1	Epiblast-transiting	Epiblast-transiting	-1.19716210203048	-0.492858319545255
CAACCTCTCAAGGAGC-1_1	BMP4_6h	24172	4787	4.30663577693199	0	4	ectoderm_dorsal	NA	NA	1	4	Ectoderm-neural plate border/anterior neural plate	Ectoderm-neural plate border/anterior neural plate	1.51528914733056	-6.296374826694
CAACCTCTCACTACTT-1_1	BMP4_6h	9012	3043	3.73945849977807	8	15	epiblast	NA	NA	5	15	NMP	NMP	4.12981136603478	-2.79092767741726
CAACCTCTCATTGCGA-1_1	BMP4_6h	21233	4526	3.3485612019027	3	9	ectoderm_dorsal	NA	NA	7	9	Ectoderm-epidermis_early	Ectoderm-epidermis	1.2885197000039	-4.47111418750332
CAACCTCTCCAATGCA-1_1	BMP4_6h	7182	2906	4.52520189362295	8	15	epiblast	NA	NA	5	15	NMP	NMP	3.20493944449548	-2.01715329196499
CAACCTCTCGGCCAAC-1_1	BMP4_6h	23666	4854	3.815600439449	1	18	mesoderm non-dorsal margin	NA	NA	8	18	Mesoderm-TO	Mesoderm-TO	5.11734779639367	0.499995858406558
CAACGATCACCTGCAG-1_1	BMP4_6h	35107	5638	1.47548921867434	12	25	apoptotic like	NA	NA	18	25	Other-apoptotic like	Other-apoptotic like	1.19802602095727	0.509956062769427
CAACGATGTCATCCCT-1_1	BMP4_6h	20294	4563	3.23248250714497	7	7	mesoderm_margin involuted	NA	NA	0	7	Mesoderm-PSM	Mesoderm-PSM	6.65523155493859	2.53461524937107
CAACGATGTTGGCTAT-1_1	BMP4_6h	20179	4730	3.43921899003915	1	18	mesoderm non-dorsal margin	NA	NA	8	18	Mesoderm-TO	Mesoderm-TO	5.89599951071862	1.78098067734195
CAACGATTCCTGCTAC-1_1	BMP4_6h	1765	1081	2.20963172804533	6	1	epiblast	NA	NA	6	1	Epiblast-transiting	Epiblast-transiting	3.04001053137902	0.577940911983981
CAACGATTCGCACGGT-1_1	BMP4_6h	27967	4970	2.73179103943934	5	15	mesoderm_margin involuted	NA	NA	5	15	NMP	NMP	4.80014236731652	-2.0389809897189
CAACGGCAGGTCATTC-1_1	BMP4_6h	6333	2426	3.96336649297331	8	15	epiblast	NA	NA	5	15	NMP	NMP	4.42180069251183	-2.38587787654446
CAACGGCAGTTGAAGT-1_1	BMP4_6h	49007	5585	1.79158079458037	9	14	EVL	NA	NA	9	14	EVL	EVL	-4.83544580178138	-4.58649542834805
CAACGGCGTTGACGGA-1_1	BMP4_6h	17911	4466	3.70721902741332	1	8	mesoderm non-dorsal margin	NA	NA	8	8	Mesoderm-TO	Mesoderm-TO	5.95333584113244	0.609453157519832
CAACGGCTCAAGCCGC-1_1	BMP4_6h	17074	4026	3.83038538128148	3	3	ectoderm_dorsal	NA	NA	2	3	Ectoderm-neural_posterior	Ectoderm-neural_posterior	3.47670706076745	-1.87117889430569
CAACGGCTCACCCTGT-1_1	BMP4_6h	33917	5525	3.27859185659109	1	8	mesoderm non-dorsal margin	NA	NA	8	8	Mesoderm-TO	Mesoderm-TO	4.98450668616418	-0.842221527362332
CAACGGCTCCTGCTAC-1_1	BMP4_6h	18362	4512	3.55625748829104	1	8	mesoderm non-dorsal margin	NA	NA	8	8	Mesoderm-TO	Mesoderm-TO	5.17179020209435	0.365628928875461
CAAGACTAGAAGGTAG-1_1	BMP4_6h	1995	1145	3.60902255639098	13	23	EVL	NA	NA	19	23	EVL	EVL	-7.44364301400062	-5.07288315799283
CAAGACTAGAGATCGC-1_1	BMP4_6h	28419	5258	2.78334916781027	1	8	mesoderm non-dorsal margin	NA	NA	8	8	Mesoderm-TO	Mesoderm-TO	5.62562568946008	-0.0143584897761202
CAAGACTCAAACCATC-1_1	BMP4_6h	27716	4804	2.97662000288642	1	8	mesoderm non-dorsal margin	NA	NA	8	8	Mesoderm-TO	Mesoderm-TO	6.63640840811852	1.42935213539554
CAAGAGGAGAGGGCGA-1_1	BMP4_6h	1616	1048	3.52722772277228	2	16	epiblast	NA	NA	16	16	PGC	PGC	-1.91448120312568	-0.0266433646921969
CAAGAGGCAATCCAGT-1_1	BMP4_6h	33608	5302	2.94275172577958	4	9	ectoderm_ventral	NA	NA	7	9	Ectoderm-epidermis_early	Ectoderm-epidermis	1.51471288962487	-4.44690850284146
CAAGAGGGTAGTGTGG-1_1	BMP4_6h	19993	4133	4.33151603061071	3	25	ectoderm_dorsal	NA	NA	18	25	Other-apoptotic like	Other-apoptotic like	2.15064605040673	-4.12074521091031
CAAGAGGTCCACGAAT-1_1	BMP4_6h	19715	4414	4.6107025107786	3	3	ectoderm_dorsal	NA	NA	2	3	Ectoderm-neural_posterior	Ectoderm-neural_posterior	3.19718416495446	-1.46505835559414
CAAGCTAAGCATCAGG-1_1	BMP4_6h	50746	5819	2.41201276947937	5	15	mesoderm_margin involuted	NA	NA	5	15	NMP	NMP	4.06919296546105	-3.14659550693081
CAAGCTAAGGTCCCGT-1_1	BMP4_6h	80452	7418	1.16466961666584	4	25	ectoderm_ventral	NA	NA	18	25	Other-apoptotic like	Other-apoptotic like	1.59957249922875	0.465200961565509
CAAGCTAAGGTGGGTT-1_1	BMP4_6h	46879	5671	1.43774397918044	4	5	ectoderm_ventral	NA	NA	5	5	Mesoderm-vascular endothelium	Mesoderm-vascular endothelium	2.98208864493493	-4.1538057616
CAAGCTAAGTTGTCGT-1_1	BMP4_6h	1901	1146	4.15570752235665	6	1	epiblast	NA	NA	6	1	Epiblast-transiting	Epiblast-transiting	2.83333643241052	-0.886028199458585
CAAGCTACACAGAAGC-1_1	BMP4_6h	6133	2391	3.45670960378281	8	15	epiblast	NA	NA	5	15	NMP	NMP	3.48774250311974	-2.76088240649746
CAAGCTAGTAACATCC-1_1	BMP4_6h	22779	4491	4.78510909170727	3	9	ectoderm_dorsal	NA	NA	7	9	Ectoderm-epidermis_early	Ectoderm-epidermis	1.60768588347558	-3.58997061755703
CAAGCTAGTATGTCAC-1_1	BMP4_6h	24132	4615	2.69351897894911	4	15	ectoderm_ventral	NA	NA	5	15	NMP	NMP	4.28197058005456	-2.57659271266507
CAAGCTATCCATCAGA-1_1	BMP4_6h	20790	4532	3.74218374218374	1	8	mesoderm non-dorsal margin	NA	NA	8	8	Mesoderm-TO	Mesoderm-TO	5.97606428427819	0.439327449535861
CAAGGGAAGAAGTATC-1_1	BMP4_6h	677	489	4.28360413589365	13	23	EVL	NA	NA	19	23	EVL	EVL	-7.33426515297767	-5.03043559100674
CAAGGGACACCCTGAG-1_1	BMP4_6h	20238	4307	4.59037454293903	0	3	ectoderm_dorsal	NA	NA	2	3	Ectoderm-neural_posterior	Ectoderm-neural_posterior	3.04604109091882	-1.96174386050747
CAAGGGAGTCCAAGAG-1_1	BMP4_6h	20391	4047	4.5706439115296	3	9	ectoderm_dorsal	NA	NA	7	9	Ectoderm-epidermis_early	Ectoderm-epidermis	1.19890483183984	-4.46506979968594
CAAGGGAGTCGGAACA-1_1	BMP4_6h	16701	4036	4.86797197772588	1	8	mesoderm non-dorsal margin	NA	NA	8	8	Mesoderm-TO	Mesoderm-TO	6.23619182868127	0.513955743050113
CAAGGGAGTGGGTCAA-1_1	BMP4_6h	31889	4741	3.49023174135282	5	5	mesoderm_margin involuted	NA	NA	5	5	Mesoderm-vascular endothelium	Mesoderm-vascular endothelium	3.60781772894982	-3.86542180087613
CAAGGGATCCTGTTAT-1_1	BMP4_6h	25361	4133	1.91632822049604	11	19	EVL	NA	NA	12	19	EVL/periderm	EVL/periderm	-6.10105840401526	-8.29757025744961
CAAGGGATCGCAGATT-1_1	BMP4_6h	965	715	4.35233160621762	13	23	EVL	NA	NA	19	23	EVL	EVL	-6.77469960884925	-5.60915139224575
CAATACGAGATGGGCT-1_1	BMP4_6h	609	473	4.26929392446634	2	1	epiblast	NA	NA	6	1	Epiblast-transiting	Epiblast-transiting	-1.1914163036811	-1.03633394744442
CAATACGAGGCATGCA-1_1	BMP4_6h	22403	4738	3.99500066955319	7	6	mesoderm_margin involuted	NA	NA	0	6	Mesoderm-PSM	Mesoderm-PSM	6.34810789389733	3.78719231579257
CAATACGCAAACTCGT-1_1	BMP4_6h	11193	3365	1.89404091843116	3	4	ectoderm_dorsal	NA	NA	1	4	Ectoderm-neural plate border/anterior neural plate	Ectoderm-neural plate border/anterior neural plate	1.49477966590051	-6.32044222857998
CAATACGCACGCACCA-1_1	BMP4_6h	19413	4372	2.80739710503271	14	14	EVL	NA	NA	9	14	EVL	EVL	-4.44494692520972	-5.58414652850674
CAATACGTCGGTCTGG-1_1	BMP4_6h	19874	4417	3.834155177619	3	17	ectoderm_dorsal	NA	NA	8	17	Other-proliferation	Other-proliferation	4.31058796210412	0.752035823648705
CAATCGAAGATTGACA-1_1	BMP4_6h	15217	4095	4.48182953275941	0	4	ectoderm_dorsal	NA	NA	1	4	Ectoderm-neural plate border/anterior neural plate	Ectoderm-neural plate border/anterior neural plate	1.25922044081811	-6.54090407397793
CAATCGAGTCCGTACG-1_1	BMP4_6h	19121	4209	4.18388159615083	3	9	ectoderm_dorsal	NA	NA	7	9	Ectoderm-epidermis_early	Ectoderm-epidermis	1.07784243388299	-4.57738163974331
CAATCGAGTTACTCAG-1_1	BMP4_6h	79397	6972	1.59325919115332	5	5	mesoderm_margin involuted	NA	NA	5	5	Mesoderm-vascular endothelium	Mesoderm-vascular endothelium	3.76082332892541	-4.2614774992709
CAATGACAGACAGCGT-1_1	BMP4_6h	15436	4043	3.25213785954911	12	25	apoptotic like	NA	NA	18	25	Other-apoptotic like	Other-apoptotic like	1.73534925742272	0.955532253717914
CAATGACAGCCTGAGA-1_1	BMP4_6h	15334	3769	4.40850397808791	0	3	ectoderm_dorsal	NA	NA	2	3	Ectoderm-neural_posterior	Ectoderm-neural_posterior	2.99824651045922	-1.90048172977017
CAATGACAGGCGTTGA-1_1	BMP4_6h	11168	2562	0.89541547277937	15	17	mesoderm_margin involuted	NA	NA	0	17	Other-proliferation	Other-proliferation	4.30665167136315	2.74197766277744
CAATGACCAAGCGGAT-1_1	BMP4_6h	25943	4908	3.01044597772039	0	3	ectoderm_dorsal	NA	NA	2	3	Ectoderm-neural_posterior	Ectoderm-neural_posterior	3.8505473927987	-1.36398413684414
CAATGACTCGTGCATA-1_1	BMP4_6h	23735	4475	3.8213608594902	4	5	ectoderm_ventral	NA	NA	5	5	Mesoderm-vascular endothelium	Mesoderm-vascular endothelium	2.97495516104821	-3.76384165790127
CAATGACTCTCCGAGG-1_1	BMP4_6h	36831	5294	0.871548423882056	5	8	mesoderm_margin involuted	NA	NA	8	8	Mesoderm-TO	Mesoderm-TO	6.12929352088098	1.35970696899845
CAATTTCAGGAAACGA-1_1	BMP4_6h	17736	3977	4.16102841677943	3	3	ectoderm_dorsal	NA	NA	2	3	Ectoderm-neural_posterior	Ectoderm-neural_posterior	3.44517334265832	-1.96747377421902
CAATTTCTCAGCGCGT-1_1	BMP4_6h	48934	5575	0.42914946662852	9	14	EVL	NA	NA	9	14	EVL	EVL	-6.072245995568	-5.89914467837857
CAATTTCTCATTCATC-1_1	BMP4_6h	1234	810	3.07941653160454	2	1	epiblast	NA	NA	6	1	Epiblast-transiting	Epiblast-transiting	-1.09088210301276	-1.39528563525723
CAATTTCTCTAAGCCA-1_1	BMP4_6h	18390	4151	3.86079390973355	7	6	mesoderm_margin involuted	NA	NA	0	6	Mesoderm-PSM	Mesoderm-PSM	4.51602609915856	5.31666514370395
CACAACAAGAAATTCG-1_1	BMP4_6h	847	621	2.95159386068477	2	1	epiblast	NA	NA	6	1	Epiblast-transiting	Epiblast-transiting	-0.981314028667174	-1.09121349360989
CACAACAAGTAAGGGA-1_1	BMP4_6h	6996	2618	4.01658090337336	8	15	epiblast	NA	NA	5	15	NMP	NMP	4.41797025961999	-2.31286743190335
CACAACACACATATCG-1_1	BMP4_6h	22943	4635	3.50433683476442	1	8	mesoderm non-dorsal margin	NA	NA	8	8	Mesoderm-TO	Mesoderm-TO	5.41529663367394	-0.81985667254971
CACAACACAGAGGAAA-1_1	BMP4_6h	17057	4256	4.67843114263939	0	3	ectoderm_dorsal	NA	NA	2	3	Ectoderm-neural_posterior	Ectoderm-neural_posterior	2.65437181754235	-1.58355048205899
CACAACATCTTCTGTA-1_1	BMP4_6h	17781	4303	1.9740172093808	1	18	mesoderm non-dorsal margin	NA	NA	8	18	Mesoderm-TO	Mesoderm-TO	6.31204183859948	1.85794851276828
CACACAAAGCTGCGAA-1_1	BMP4_6h	19694	4342	3.75241190210216	1	8	mesoderm non-dorsal margin	NA	NA	8	8	Mesoderm-TO	Mesoderm-TO	6.34764536185388	0.446758807634845
CACACAAAGGAAAGGT-1_1	BMP4_6h	15862	4018	2.33892321270962	7	17	mesoderm_margin involuted	NA	NA	0	17	Other-proliferation	Other-proliferation	5.38343246741418	4.03361722919895
CACACAAAGGAGTATT-1_1	BMP4_6h	17305	4093	4.39179427911008	7	7	mesoderm_margin involuted	NA	NA	0	7	Mesoderm-PSM	Mesoderm-PSM	6.60681303305749	3.89067289326145
CACAGATAGTGGGAAA-1_1	BMP4_6h	19275	4100	2.6822308690013	12	25	apoptotic like	NA	NA	8	25	Other-apoptotic like	Other-apoptotic like	5.12105901999597	1.43244752380802
CACAGATCAGCTGAGA-1_1	BMP4_6h	1047	772	1.91021967526266	2	1	epiblast	NA	NA	6	1	Epiblast-transiting	Epiblast-transiting	5.27461536688928	4.59295913670017
CACAGATGTGTGACCC-1_1	BMP4_6h	8322	2156	0.504686373467916	15	30	mesoderm_margin involuted	NA	NA	9	30	Mesoderm-endothelial progenitor	Mesoderm-vascular endothelium	4.30036314292077	-4.51354744937466
CACAGATTCATGCCGG-1_1	BMP4_6h	2635	1400	2.35294117647059	13	23	EVL	NA	NA	12	23	EVL	EVL	-6.52944223122474	-6.66178896930264
CACAGATTCTTAGCCC-1_1	BMP4_6h	5135	2231	4.36222005842259	8	15	epiblast	NA	NA	5	15	NMP	NMP	5.53604133887414	0.782207901121958
CACAGGCCAAATCAAG-1_1	BMP4_6h	25350	4764	3.22682445759369	3	9	ectoderm_dorsal	NA	NA	7	9	Ectoderm-epidermis_early	Ectoderm-epidermis	1.57563122077111	-3.3495655348544
CACATGAAGACCTTTG-1_1	BMP4_6h	10161	3798	1.32860938883968	10	16	PGC	NA	NA	16	16	PGC	PGC	-2.82001713948127	1.17346817347957
CACATGACATCGCTCT-1_1	BMP4_6h	29179	5349	2.83765721923301	7	6	mesoderm_margin involuted	NA	NA	0	6	Mesoderm-PSM	Mesoderm-PSM	6.11808832450036	4.21734258625461
CACATGAGTATGGTTC-1_1	BMP4_6h	5352	2712	2.91479820627803	10	16	PGC	NA	NA	16	16	PGC	PGC	-2.77160743908759	1.11694595310642
CACATGAGTGGCTAGA-1_1	BMP4_6h	23806	4398	3.75955641434932	5	17	mesoderm_margin involuted	NA	NA	0	17	Other-proliferation	Other-proliferation	5.90432604117516	2.43959614727451
CACCAAAAGAGCCCAA-1_1	BMP4_6h	29635	5246	3.48574320904336	7	8	mesoderm_margin involuted	NA	NA	8	8	Mesoderm-TO	Mesoderm-TO	5.88242109580163	1.91807803604557
CACCAAAAGGACGCTA-1_1	BMP4_6h	2637	1449	3.29920364050057	13	23	EVL	NA	NA	19	23	EVL	EVL	-6.27027408318397	-6.29184439685391
CACCAAAGTGTTGATC-1_1	BMP4_6h	2464	1456	2.71915584415584	10	16	PGC	NA	NA	16	16	PGC	PGC	-2.41629819111701	0.576620296573176
CACCAAAGTTCAGCTA-1_1	BMP4_6h	3804	1852	3.6540483701367	6	15	epiblast	NA	NA	5	15	NMP	NMP	4.10287006659631	-2.26764300372647
CACCAAATCTTGGATG-1_1	BMP4_6h	932	655	2.78969957081545	13	23	EVL	NA	NA	19	23	EVL	EVL	-7.32771102623817	-5.07237532641934
CACCGTTCAGAGGCTA-1_1	BMP4_6h	22412	4463	2.79760842405854	4	5	ectoderm_ventral	NA	NA	5	5	Mesoderm-vascular endothelium	Mesoderm-vascular endothelium	3.39599426550988	-3.80507138278531
CACGAATAGGACAGCT-1_1	BMP4_6h	1479	968	3.3130493576741	2	16	epiblast	NA	NA	6	16	PGC	PGC	-1.31359384493705	-0.338466911578641
CACGAATAGTTAACGA-1_1	BMP4_6h	1106	704	4.43037974683544	13	23	EVL	NA	NA	19	23	EVL	EVL	-7.37499086098548	-5.39315131213711
CACGAATCAGCTCTGG-1_1	BMP4_6h	21329	4504	3.66636973135168	3	8	ectoderm_dorsal	NA	NA	8	8	Mesoderm-TO	Mesoderm-TO	5.02603586478356	-1.17444053199337
CACGAATCATCGAGCC-1_1	BMP4_6h	20706	4660	4.06162464985994	1	8	mesoderm non-dorsal margin	NA	NA	8	8	Mesoderm-TO	Mesoderm-TO	6.00667389197473	-0.103694825435147
CACGAATGTCCTTAAG-1_1	BMP4_6h	25934	4842	3.11945708336547	3	9	ectoderm_dorsal	NA	NA	7	9	Ectoderm-epidermis_early	Ectoderm-epidermis	1.01466437144402	-4.14472868945645
CACGAATTCTGCCTCA-1_1	BMP4_6h	1103	746	3.98912058023572	6	1	epiblast	NA	NA	6	1	Epiblast-transiting	Epiblast-transiting	-0.724554362760745	-1.34570839908169
CACGGGTAGCACTGGA-1_1	BMP4_6h	16387	4021	4.30829315921157	0	3	ectoderm_dorsal	NA	NA	2	3	Ectoderm-neural_posterior	Ectoderm-neural_posterior	2.62307365698937	-1.98831966426419
CACGGGTAGGCTTCCG-1_1	BMP4_6h	28200	5151	1.99645390070922	3	15	ectoderm_dorsal	NA	NA	5	15	NMP	NMP	3.82274778647546	-3.14411523845242
CACGGGTGTATGGAAT-1_1	BMP4_6h	20983	4449	4.54653767335462	4	25	ectoderm_ventral	NA	NA	18	25	Other-apoptotic like	Other-apoptotic like	1.02415021224145	0.494733870958819
CACGGGTGTCAGTCCG-1_1	BMP4_6h	1449	904	1.86335403726708	6	29	epiblast	NA	NA	15	29	Ectoderm-spinal cord	Ectoderm-spinal cord	0.384444792701043	-1.6454639723544
CACGGGTTCGGTAGGA-1_1	BMP4_6h	18581	4406	3.96103546633658	11	23	EVL	NA	NA	12	23	EVL	EVL	-5.79145518975135	-6.67093947436856
CACGTGGCAATTGTGC-1_1	BMP4_6h	8432	2492	1.57732447817837	15	30	mesoderm_margin involuted	NA	NA	9	30	Mesoderm-endothelial progenitor	Mesoderm-vascular endothelium	4.19643362326745	-4.77339509036587
CACGTGGCACAAGCAG-1_1	BMP4_6h	18774	4290	3.35570469798658	1	8	mesoderm non-dorsal margin	NA	NA	8	8	Mesoderm-TO	Mesoderm-TO	5.58135422034387	-0.836982636714444
CACGTGGCACTAACCA-1_1	BMP4_6h	26537	4856	4.22052228963334	4	5	ectoderm_ventral	NA	NA	5	5	Mesoderm-vascular endothelium	Mesoderm-vascular endothelium	2.45358928008203	-4.54226735141324
CACGTGGCAGCTAACT-1_1	BMP4_6h	18186	3957	4.95436049708567	3	9	ectoderm_dorsal	NA	NA	7	9	Ectoderm-epidermis_early	Ectoderm-epidermis	1.59712990088586	-3.96713116672085
CACGTGGCATATCTCT-1_1	BMP4_6h	2041	1345	1.46986771190593	10	16	PGC	NA	NA	16	16	PGC	PGC	-3.58599988655921	1.39613172504856
CACGTGGCATGGAGAC-1_1	BMP4_6h	6369	2516	3.2344167059193	8	15	epiblast	NA	NA	5	15	NMP	NMP	4.18235357566003	-2.70762661006497
CACGTGGGTGCTGCAC-1_1	BMP4_6h	41699	5626	1.91851123528142	11	19	EVL	NA	NA	12	19	EVL/periderm	EVL/periderm	-5.88985387520667	-7.8035221388583
CACGTTCAGCCGAATG-1_1	BMP4_6h	18842	4375	3.27990659165694	7	6	mesoderm_margin involuted	NA	NA	0	6	Mesoderm-PSM	Mesoderm-PSM	6.10607679648522	3.51077529880954
CACGTTCAGGTTAGTA-1_1	BMP4_6h	17220	4406	4.27409988385598	0	12	ectoderm_dorsal	NA	NA	2	12	Ectoderm-spinal cord	Ectoderm-spinal cord	2.09379728598718	-1.77944114711331
CACGTTCAGTACTCGT-1_1	BMP4_6h	42257	5673	2.18425349646212	5	5	mesoderm_margin involuted	NA	NA	5	5	Mesoderm-vascular endothelium	Mesoderm-vascular endothelium	3.76272590918664	-3.93540766742276
CACGTTCCAAATCAAG-1_1	BMP4_6h	30212	5264	2.73732291804581	0	15	ectoderm_dorsal	NA	NA	2	15	NMP	NMP	4.06084688468102	-1.35688832309292
CACGTTCCAGGACATG-1_1	BMP4_6h	556	432	3.77697841726619	2	1	epiblast	NA	NA	6	1	Epiblast-transiting	Epiblast-transiting	-1.31831357912894	-1.33669379260586
CACGTTCTCGCAGATT-1_1	BMP4_6h	620	477	4.03225806451613	2	1	epiblast	NA	NA	6	1	Epiblast-transiting	Epiblast-transiting	-1.42131731943961	-1.0431405594592
CACGTTCTCTAGTGAC-1_1	BMP4_6h	4538	2060	4.82591449977964	6	15	epiblast	NA	NA	5	15	NMP	NMP	3.90352972312097	-2.71909978892849
CACTAAGCACTACTTT-1_1	BMP4_6h	41991	5746	1.8718296777881	11	19	EVL	NA	NA	12	19	EVL/periderm	EVL/periderm	-6.51774255471107	-7.44206431415127
CACTAAGGTCCTCAGG-1_1	BMP4_6h	178735	8597	0.205331915964976	9	30	EVL	NA	NA	9	30	Mesoderm-endothelial progenitor	Mesoderm-vascular endothelium	-5.12304679589149	-4.64148428943203
CACTAAGGTCTTTATC-1_1	BMP4_6h	19993	4411	3.28114840194068	1	8	mesoderm non-dorsal margin	NA	NA	8	8	Mesoderm-TO	Mesoderm-TO	5.65385874076013	0.032321662640109
CACTAAGGTTGCCGCA-1_1	BMP4_6h	27390	5029	3.24571011317999	0	9	ectoderm_dorsal	NA	NA	7	9	Ectoderm-epidermis_early	Ectoderm-epidermis	0.693620999289789	-4.5776830008273
CACTGAAAGCCTATTG-1_1	BMP4_6h	7486	2858	2.36441357200107	8	15	epiblast	NA	NA	5	15	NMP	NMP	4.49940737052087	-1.73890212085293
CACTGAAAGTCATAGA-1_1	BMP4_6h	19405	4195	4.93171862921927	1	8	mesoderm non-dorsal margin	NA	NA	8	8	Mesoderm-TO	Mesoderm-TO	5.45029552741174	-1.06031325366543
CACTGAAAGTTTCAGC-1_1	BMP4_6h	943	644	3.60551431601273	13	23	EVL	NA	NA	19	23	EVL	EVL	-7.29213372902747	-5.03030922915982
CACTGAACACCAGTTA-1_1	BMP4_6h	17909	4112	3.55687084706014	1	8	mesoderm non-dorsal margin	NA	NA	8	8	Mesoderm-TO	Mesoderm-TO	4.96813972754601	-0.873487024569974
CACTGAACATCGAGCC-1_1	BMP4_6h	17870	4285	2.65808617795187	7	6	mesoderm_margin involuted	NA	NA	0	6	Mesoderm-PSM	Mesoderm-PSM	5.26346977515344	4.87150427792026
CACTGAATCATCAGTG-1_1	BMP4_6h	1514	940	2.57595772787318	13	23	EVL	NA	NA	19	23	EVL	EVL	-7.27679769234534	-5.2143001845126
CACTGAATCTCAGAAC-1_1	BMP4_6h	7343	2709	4.18085251259703	8	15	epiblast	NA	NA	5	15	NMP	NMP	4.69273718161706	-2.51081517245816
CACTGAATCTTTCAGT-1_1	BMP4_6h	18447	4358	2.94898899550062	0	3	ectoderm_dorsal	NA	NA	2	3	Ectoderm-neural_posterior	Ectoderm-neural_posterior	2.71097119612817	-1.51407721545743
CACTGGGGTTGTGGAG-1_1	BMP4_6h	10955	3370	4.81971702418987	1	8	mesoderm non-dorsal margin	NA	NA	8	8	Mesoderm-TO	Mesoderm-TO	5.89599378867272	-0.630498914981351
CACTGTCAGGTAAGAG-1_1	BMP4_6h	731	548	3.14637482900137	13	14	EVL	NA	NA	9	14	EVL	EVL	-7.08940164284583	-5.36456206347989
CACTGTCCACCGAATT-1_1	BMP4_6h	4002	1870	3.82308845577211	8	15	epiblast	NA	NA	5	15	NMP	NMP	4.47463424964074	-2.45995595958279
CACTGTCCAGAACCGA-1_1	BMP4_6h	1734	1146	3.69088811995386	2	1	epiblast	NA	NA	6	1	Epiblast-transiting	Epiblast-transiting	5.25944479270104	1.96165523025943
CACTGTCGTCACTCTC-1_1	BMP4_6h	1560	1007	4.55128205128205	6	1	epiblast	NA	NA	6	1	Epiblast-transiting	Epiblast-transiting	-0.932654867933951	-1.56298473384427
CACTGTCTCACGATAC-1_1	BMP4_6h	21385	4510	3.17512274959083	1	8	mesoderm non-dorsal margin	NA	NA	8	8	Mesoderm-TO	Mesoderm-TO	5.93707998557214	0.398780138229861
CACTGTCTCAGTCCGG-1_1	BMP4_6h	4793	2099	2.96265387022741	8	15	epiblast	NA	NA	5	15	NMP	NMP	3.71523340506677	-2.90475943591641
CACTGTCTCGTAACAC-1_1	BMP4_6h	21622	4689	4.78216631208954	14	18	EVL	NA	NA	8	18	Mesoderm-TO	Mesoderm-TO	5.07991226477746	0.378093869423404
CACTGTCTCTATCACT-1_1	BMP4_6h	5138	2162	3.5616971584274	8	15	epiblast	NA	NA	5	15	NMP	NMP	4.06208475394372	-2.5114991953616
CACTTCGAGCTTGTTG-1_1	BMP4_6h	1919	1279	3.64773319437207	10	16	PGC	NA	NA	16	16	PGC	PGC	-3.40264980034705	1.29187938663913
CACTTCGGTATGACAA-1_1	BMP4_6h	20113	4285	3.7836225326903	7	7	mesoderm_margin involuted	NA	NA	0	7	Mesoderm-PSM	Mesoderm-PSM	6.02285917563561	4.57229849789096
CACTTCGTCGACGACC-1_1	BMP4_6h	20334	4482	3.64414281498967	3	15	ectoderm_dorsal	NA	NA	5	15	NMP	NMP	2.838074524833	-2.85065463092373
CACTTCGTCGTCCTTG-1_1	BMP4_6h	15389	3861	4.89310546494249	1	8	mesoderm non-dorsal margin	NA	NA	8	8	Mesoderm-TO	Mesoderm-TO	6.19115694327477	-0.0375769427065706
CACTTCGTCGTGCGAC-1_1	BMP4_6h	1204	796	3.82059800664452	2	1	epiblast	NA	NA	6	1	Epiblast-transiting	Epiblast-transiting	-2.25468186573859	0.211363823151126
CAGAGCCAGCATGCGA-1_1	BMP4_6h	1230	802	4.22764227642276	6	1	epiblast	NA	NA	6	1	Epiblast-transiting	Epiblast-transiting	0.512206752730646	-1.6466253092532
CAGAGCCCATGGCACC-1_1	BMP4_6h	28604	5182	1.8423996643826	1	6	mesoderm non-dorsal margin	NA	NA	0	6	Mesoderm-PSM	Mesoderm-PSM	5.1539069013131	2.77090236637546
CAGATACAGCAAGCCA-1_1	BMP4_6h	20102	4349	3.68122574868172	7	7	mesoderm_margin involuted	NA	NA	0	7	Mesoderm-PSM	Mesoderm-PSM	6.95478924079064	2.84119317028476
CAGATACCACGTAGAG-1_1	BMP4_6h	916	674	3.60262008733624	13	23	EVL	NA	NA	19	23	EVL	EVL	-6.82975141243812	-5.52444413211392
CAGATACGTCTAACTG-1_1	BMP4_6h	74278	7079	1.17396806591454	4	5	ectoderm_ventral	NA	NA	5	5	Mesoderm-vascular endothelium	Mesoderm-vascular endothelium	3.01019056601647	-3.27257540729092
CAGATACTCTACCAGA-1_1	BMP4_6h	1379	912	3.62581580855693	6	1	epiblast	NA	NA	6	1	Epiblast-transiting	Epiblast-transiting	-0.91686185734149	-1.05058970954464
CAGATCACAGTTAAAG-1_1	BMP4_6h	707	511	2.82885431400283	13	14	EVL	NA	NA	9	14	EVL	EVL	-7.37437144951697	-5.02369215991543
CAGATCATCGACCTAA-1_1	BMP4_6h	41593	6199	1.07710432043854	9	23	EVL	NA	NA	12	23	EVL	EVL	-6.40051070885535	-6.67747500445889
CAGATCATCTGCTAGA-1_1	BMP4_6h	23369	4561	2.12246993880782	11	19	EVL	NA	NA	12	19	EVL/periderm	EVL/periderm	-6.11381332116004	-8.18951228168057
CAGATTGAGTGAGGCT-1_1	BMP4_6h	24231	4888	1.97267962527341	3	3	ectoderm_dorsal	NA	NA	2	3	Ectoderm-neural_posterior	Ectoderm-neural_posterior	4.77249058051232	-1.02787926700161
CAGATTGCACGTAGTT-1_1	BMP4_6h	52010	6200	2.00153816573736	4	5	ectoderm_ventral	NA	NA	5	5	Mesoderm-vascular endothelium	Mesoderm-vascular endothelium	3.13800748152856	-4.45133593585537
CAGATTGTCTGGGCAC-1_1	BMP4_6h	13725	3948	4.408014571949	0	4	ectoderm_dorsal	NA	NA	1	4	Ectoderm-neural plate border/anterior neural plate	Ectoderm-neural plate border/anterior neural plate	1.4789334134591	-6.55577233340786
CAGCAATAGAACTGAT-1_1	BMP4_6h	52964	5789	1.06865040404803	5	5	mesoderm_margin involuted	NA	NA	5	5	Mesoderm-vascular endothelium	Mesoderm-vascular endothelium	3.67019899649743	-4.19608738925503
CAGCAATAGAGCTTTC-1_1	BMP4_6h	988	752	2.83400809716599	2	1	epiblast	NA	NA	6	1	Epiblast-transiting	Epiblast-transiting	-0.931978012489043	-1.43167570140408
CAGCAATAGTGGAATT-1_1	BMP4_6h	19404	4541	3.14368171511029	0	9	ectoderm_dorsal	NA	NA	7	9	Ectoderm-epidermis_early	Ectoderm-epidermis	1.47280176444177	-4.66377404239224
CAGCAATCAAACGTGG-1_1	BMP4_6h	26257	4446	2.09848802224169	11	19	EVL	NA	NA	12	19	EVL/periderm	EVL/periderm	-5.90504495339271	-8.24803927447842
CAGCACGAGCCGCACT-1_1	BMP4_6h	19450	4322	4.38560411311054	1	8	mesoderm non-dorsal margin	NA	NA	8	8	Mesoderm-TO	Mesoderm-TO	6.39822347922448	0.967760429715648
CAGCACGCAACCGCCA-1_1	BMP4_6h	6484	2481	4.24120913016656	8	15	epiblast	NA	NA	5	15	NMP	NMP	5.02627189917687	-1.677891283298
CAGCACGCAGGGAGAG-1_1	BMP4_6h	34482	4314	2.16344759584711	11	19	EVL	NA	NA	12	19	EVL/periderm	EVL/periderm	-7.08959953026649	-7.50335600879239
CAGCACGTCAACCTCC-1_1	BMP4_6h	20811	4639	3.40685214549998	0	9	ectoderm_dorsal	NA	NA	7	9	Ectoderm-epidermis_early	Ectoderm-epidermis	1.08041210932855	-4.13199379947232
CAGCACGTCCATCTGC-1_1	BMP4_6h	18190	4700	4.82133040131941	10	16	PGC	NA	NA	16	16	PGC	PGC	-2.95698944764014	1.75757238361789
CAGCAGCAGAGTCAAT-1_1	BMP4_6h	19307	4266	3.09732221474077	7	6	mesoderm_margin involuted	NA	NA	0	6	Mesoderm-PSM	Mesoderm-PSM	6.03504379553918	4.16249176952793
CAGCAGCAGCCACTCG-1_1	BMP4_6h	12054	3389	4.16459266633483	8	15	epiblast	NA	NA	5	15	NMP	NMP	4.09111412329797	-3.48268368747281
CAGCAGCCATAACGGG-1_1	BMP4_6h	17905	4268	3.59117564925998	0	9	ectoderm_dorsal	NA	NA	7	9	Ectoderm-epidermis_early	Ectoderm-epidermis	1.72686441702966	-3.62799933459805
CAGCAGCGTCGCTTGG-1_1	BMP4_6h	16530	3895	3.26073805202662	1	8	mesoderm non-dorsal margin	NA	NA	8	8	Mesoderm-TO	Mesoderm-TO	4.98723705573205	-0.789202361369596
CAGCAGCGTGATTAGA-1_1	BMP4_6h	1579	1129	2.53324889170361	2	16	epiblast	NA	NA	16	16	PGC	PGC	-2.01320747570869	0.0169148752446318
CAGCAGCTCATTGCCC-1_1	BMP4_6h	30642	5397	3.55720905946087	3	3	ectoderm_dorsal	NA	NA	2	3	Ectoderm-neural_posterior	Ectoderm-neural_posterior	2.33272798819665	-2.62921932246731
CAGCAGCTCGACGCTG-1_1	BMP4_6h	8667	2805	4.54597900080766	5	15	mesoderm_margin involuted	NA	NA	5	15	NMP	NMP	5.65164287848596	0.255925566887393
CAGCAGCTCGGTCGAC-1_1	BMP4_6h	19167	4192	3.63645849637398	11	19	EVL	NA	NA	12	19	EVL/periderm	EVL/periderm	-6.32792369561072	-8.43607810046719
CAGCCAGAGTAGGTTA-1_1	BMP4_6h	17839	4174	3.81747855821515	1	8	mesoderm non-dorsal margin	NA	NA	8	8	Mesoderm-TO	Mesoderm-TO	6.09800537390832	-0.122697203422055
CAGCCAGTCGATTTCT-1_1	BMP4_6h	54940	6067	1.18856934838005	5	5	mesoderm_margin involuted	NA	NA	5	5	Mesoderm-vascular endothelium	Mesoderm-vascular endothelium	4.43514974875573	-3.8875294020419
CAGCGTGAGCTAATGA-1_1	BMP4_6h	29869	4968	4.60343499949781	4	15	ectoderm_ventral	NA	NA	5	15	NMP	NMP	4.57903297705773	-2.70524266269253
CAGCGTGTCATTACGG-1_1	BMP4_6h	5387	2161	3.6383887135697	8	15	epiblast	NA	NA	5	15	NMP	NMP	4.34090622229699	-2.56813815143155
CAGGCCACAAGTACCT-1_1	BMP4_6h	21201	4651	4.65072402245177	0	4	ectoderm_dorsal	NA	NA	1	4	Ectoderm-neural plate border/anterior neural plate	Ectoderm-neural plate border/anterior neural plate	1.27274592681054	-6.38317969348477
CAGGGCTCAAACACCT-1_1	BMP4_6h	5195	2491	3.6381135707411	10	16	PGC	NA	NA	16	16	PGC	PGC	-3.4752537413108	1.69035062286808
CAGGGCTCACTTGTGA-1_1	BMP4_6h	1215	813	4.8559670781893	6	1	epiblast	NA	NA	6	1	Epiblast-transiting	Epiblast-transiting	-0.36674724058982	-1.0964453509097
CAGGGCTCATTAAAGG-1_1	BMP4_6h	709	535	3.52609308885755	2	1	epiblast	NA	NA	6	1	Epiblast-transiting	Epiblast-transiting	-1.2684794171321	-1.15115490462826
CAGGGCTGTACCGGCT-1_1	BMP4_6h	5759	2257	4.01111304045841	11	19	EVL	NA	NA	12	19	EVL/periderm	EVL/periderm	-6.28372089104529	-7.40460112597989
CAGGGCTTCGACATCA-1_1	BMP4_6h	33162	4776	2.23448525420662	5	5	mesoderm_margin involuted	NA	NA	5	5	Mesoderm-vascular endothelium	Mesoderm-vascular endothelium	4.30918939871911	-4.16813996341275
CAGGGCTTCGCAATGT-1_1	BMP4_6h	8140	2831	4.75429975429975	8	15	epiblast	NA	NA	5	15	NMP	NMP	4.70416124625329	-2.73074415233181
CAGGTATAGCAGGCAT-1_1	BMP4_6h	25651	4772	3.55151845931932	7	6	mesoderm_margin involuted	NA	NA	0	6	Mesoderm-PSM	Mesoderm-PSM	5.41217478079919	4.67047640774204
CAGGTATAGGCGAACT-1_1	BMP4_6h	19688	4422	4.61194636326696	0	4	ectoderm_dorsal	NA	NA	1	4	Ectoderm-neural plate border/anterior neural plate	Ectoderm-neural plate border/anterior neural plate	1.23243745131616	-6.29714062717007
CAGGTATCAGACCAAG-1_1	BMP4_6h	22454	4614	2.34256702591966	1	8	mesoderm non-dorsal margin	NA	NA	8	8	Mesoderm-TO	Mesoderm-TO	6.22253759665612	-0.207627563739285
CAGGTATGTATCACCA-1_1	BMP4_6h	44060	5962	2.21289151157512	4	5	ectoderm_ventral	NA	NA	5	5	Mesoderm-vascular endothelium	Mesoderm-vascular endothelium	3.06733878417138	-4.54535582568692
CAGGTATGTTGCATCA-1_1	BMP4_6h	926	681	4.21166306695464	2	1	epiblast	NA	NA	6	1	Epiblast-transiting	Epiblast-transiting	-1.06304297881003	-1.24634244945096
CAGGTATTCATTGCTT-1_1	BMP4_6h	1122	698	3.03030303030303	13	23	EVL	NA	NA	19	23	EVL	EVL	-7.25563279824134	-5.17544367816494
CAGGTATTCCCTGGTT-1_1	BMP4_6h	299965	9843	0.241361492174087	5	30	mesoderm_margin involuted	NA	NA	9	30	Mesoderm-endothelial progenitor	Mesoderm-vascular endothelium	4.10233839316491	-5.01686814334439
CAGGTATTCGCTACGG-1_1	BMP4_6h	22384	4838	4.73999285203717	11	19	EVL	NA	NA	12	19	EVL/periderm	EVL/periderm	-5.89543477730628	-8.11188796069668
CAGGTATTCTCCATAT-1_1	BMP4_6h	21835	4033	2.8532173116556	11	19	EVL	NA	NA	12	19	EVL/periderm	EVL/periderm	-5.8356942339408	-8.15594389941739
CAGTGCGAGTTTCAGC-1_1	BMP4_6h	18219	4236	4.84658872605522	1	8	mesoderm non-dorsal margin	NA	NA	8	8	Mesoderm-TO	Mesoderm-TO	5.16040952963952	-1.07433989551114
CAGTGCGCACACCTTC-1_1	BMP4_6h	18021	4090	3.85106264913157	3	9	ectoderm_dorsal	NA	NA	7	9	Ectoderm-epidermis_early	Ectoderm-epidermis	1.4853986100686	-4.20722439792202
CAGTGCGCACTAACCA-1_1	BMP4_6h	4018	1799	3.01144848183176	6	15	epiblast	NA	NA	5	15	NMP	NMP	3.81500252051476	-2.52647235896634
CAGTGCGGTTCATCTT-1_1	BMP4_6h	3655	1815	3.41997264021888	8	1	epiblast	NA	NA	6	1	Epiblast-transiting	Epiblast-transiting	4.34379633231286	-2.1659500887637
CAGTTAGAGGGTACAC-1_1	BMP4_6h	17399	3959	4.38530950054601	1	8	mesoderm non-dorsal margin	NA	NA	8	8	Mesoderm-TO	Mesoderm-TO	5.19167431159142	-1.11205246951626
CAGTTAGAGTACTCGT-1_1	BMP4_6h	31218	5078	2.95983086680761	4	5	ectoderm_ventral	NA	NA	5	5	Mesoderm-vascular endothelium	Mesoderm-vascular endothelium	3.35650690360192	-3.83932259585904
CAGTTAGAGTTGTAGA-1_1	BMP4_6h	1207	787	2.73405136702568	13	23	EVL	NA	NA	19	23	EVL	EVL	-7.32904140190955	-5.11075308826016
CAGTTAGCACATGACT-1_1	BMP4_6h	28352	4904	2.373730248307	4	5	ectoderm_ventral	NA	NA	5	5	Mesoderm-vascular endothelium	Mesoderm-vascular endothelium	2.66159303946618	-4.32050183322476
CAGTTAGTCCCAAGTA-1_1	BMP4_6h	16886	4126	3.36965533578112	7	7	mesoderm_margin involuted	NA	NA	0	7	Mesoderm-PSM	Mesoderm-PSM	6.5984345273507	4.05776617023899
CAGTTCCAGAAACTAC-1_1	BMP4_6h	19619	4293	2.49757887761863	7	6	mesoderm_margin involuted	NA	NA	0	6	Mesoderm-PSM	Mesoderm-PSM	5.13783367438439	4.81429001781894
CAGTTCCGTCGTCATA-1_1	BMP4_6h	4762	2108	3.96892062158757	6	15	epiblast	NA	NA	5	15	NMP	NMP	4.3858724431527	-1.89147737529324
CAGTTCCTCCGCTAGG-1_1	BMP4_6h	1643	1105	2.00852099817407	10	16	PGC	NA	NA	16	16	PGC	PGC	-3.58212725357886	1.5418403455968
CATAAGCAGCGTCTCG-1_1	BMP4_6h	20966	4540	3.6010683964514	3	15	ectoderm_dorsal	NA	NA	2	15	NMP	NMP	3.20298536582116	-2.10832336452054
CATAAGCGTATGCTTG-1_1	BMP4_6h	6830	2847	2.97218155197657	10	16	PGC	NA	NA	16	16	PGC	PGC	-3.36858431534644	1.76548782083942
CATAAGCTCAAGCCCG-1_1	BMP4_6h	10021	3176	3.17333599441174	8	15	epiblast	NA	NA	5	15	NMP	NMP	4.21224554343347	-2.91089227702664
CATAAGCTCATACGGT-1_1	BMP4_6h	4641	2073	3.27515621633269	8	15	epiblast	NA	NA	5	15	NMP	NMP	5.01445921225671	-1.66109111812161
CATACAGCACAGCCAC-1_1	BMP4_6h	4935	2104	3.6676798378926	8	1	epiblast	NA	NA	6	1	Epiblast-transiting	Epiblast-transiting	3.70465048117761	-2.76141694095181
CATACAGGTCCACACG-1_1	BMP4_6h	34032	5214	2.97661024917725	4	5	ectoderm_ventral	NA	NA	5	5	Mesoderm-vascular endothelium	Mesoderm-vascular endothelium	2.61686499877099	-3.89814570453213
CATACAGGTGGCCACT-1_1	BMP4_6h	3412	1660	2.87221570926143	6	15	epiblast	NA	NA	5	15	NMP	NMP	4.83799894614343	-1.82622578647183
CATACAGTCGATACAC-1_1	BMP4_6h	17992	4290	3.97398843930636	0	9	ectoderm_dorsal	NA	NA	7	9	Ectoderm-epidermis_early	Ectoderm-epidermis	1.78193314833764	-3.49747088458584
CATACAGTCGTGGTAT-1_1	BMP4_6h	28280	4808	2.95261669024045	5	8	mesoderm_margin involuted	NA	NA	8	8	Mesoderm-TO	Mesoderm-TO	5.82812221808557	1.95552036259128
CATACCCGTTCCGCTT-1_1	BMP4_6h	31107	5609	1.70058186260327	0	9	ectoderm_dorsal	NA	NA	7	9	Ectoderm-epidermis_early	Ectoderm-epidermis	1.517602284385	-3.33216860797451
CATACCCTCACCATCC-1_1	BMP4_6h	63732	6938	1.21289148308542	9	23	EVL	NA	NA	12	23	EVL	EVL	-6.18604222969886	-6.69594481494473
CATACCCTCGACACTA-1_1	BMP4_6h	537	408	3.53817504655493	2	1	epiblast	NA	NA	6	1	Epiblast-transiting	Epiblast-transiting	-1.26846535043593	-1.23687913920926
CATACTTAGACTGTTC-1_1	BMP4_6h	18013	4593	3.17548437239771	0	3	ectoderm_dorsal	NA	NA	2	3	Ectoderm-neural_posterior	Ectoderm-neural_posterior	4.16234834952477	-1.08245029952572
CATACTTAGGACTTCT-1_1	BMP4_6h	22564	4678	2.58376174437157	4	5	ectoderm_ventral	NA	NA	5	5	Mesoderm-vascular endothelium	Mesoderm-vascular endothelium	3.34968622489099	-3.39795687701748
CATACTTTCACTGGTA-1_1	BMP4_6h	19711	4304	3.05413221044087	4	9	ectoderm_ventral	NA	NA	7	9	Ectoderm-epidermis_early	Ectoderm-epidermis	1.11602791113976	-5.3725033095126
CATACTTTCACTTGTT-1_1	BMP4_6h	586	451	3.92491467576792	2	1	epiblast	NA	NA	6	1	Epiblast-transiting	Epiblast-transiting	-1.25359199480887	-1.05812790896939
CATACTTTCTCCAATT-1_1	BMP4_6h	2080	1341	3.50961538461538	10	16	PGC	NA	NA	16	16	PGC	PGC	-3.14295760826942	1.01124766561939
CATAGACAGCGTGAAC-1_1	BMP4_6h	16810	4066	4.39619274241523	1	8	mesoderm non-dorsal margin	NA	NA	8	8	Mesoderm-TO	Mesoderm-TO	6.78487976355676	1.51093998644306
CATAGACAGGATTCAA-1_1	BMP4_6h	1298	914	2.54237288135593	2	16	epiblast	NA	NA	16	16	PGC	PGC	-2.1917174263465	0.224476427769198
CATAGACCAAAGAACT-1_1	BMP4_6h	41459	5698	2.12740297643455	5	15	mesoderm_margin involuted	NA	NA	5	15	NMP	NMP	4.0604444341195	-2.10402515437649
CATAGACGTGGCTTGC-1_1	BMP4_6h	1442	906	4.02219140083218	13	23	EVL	NA	NA	19	23	EVL	EVL	-6.52446929650184	-5.98447468783902
CATAGACTCCGATAAC-1_1	BMP4_6h	2509	1586	2.03268234356317	10	16	PGC	NA	NA	16	16	PGC	PGC	-3.11740414337989	1.09297883603527
CATAGACTCTGCGATA-1_1	BMP4_6h	13289	3659	2.85950786364663	1	8	mesoderm non-dorsal margin	NA	NA	8	8	Mesoderm-TO	Mesoderm-TO	6.50888593955163	2.14736422989322
CATAGACTCTGGCCAG-1_1	BMP4_6h	1518	884	2.56916996047431	13	23	EVL	NA	NA	19	23	EVL	EVL	-7.52981130318519	-5.34092953708218
CATCAAGCATGAGTAA-1_1	BMP4_6h	19019	4456	4.74262579525737	0	4	ectoderm_dorsal	NA	NA	1	4	Ectoderm-neural plate border/anterior neural plate	Ectoderm-neural plate border/anterior neural plate	0.866735775901117	-6.58786633517788
CATCAAGTCCATGAGT-1_1	BMP4_6h	18738	4406	4.39748105454157	0	15	ectoderm_dorsal	NA	NA	5	15	NMP	NMP	5.19560774130944	-1.13474288489865
CATCCACAGCTACAAA-1_1	BMP4_6h	34671	5959	1.28349340947766	1	18	mesoderm non-dorsal margin	NA	NA	8	18	Mesoderm-TO	Mesoderm-TO	5.11149128241662	-0.0917735984568453
CATCCACCAGCTCTGG-1_1	BMP4_6h	2248	1243	4.44839857651246	6	29	epiblast	NA	NA	15	29	Ectoderm-spinal cord	Ectoderm-spinal cord	2.51870592398766	-2.67254212405728
CATCCACGTGTCTCCT-1_1	BMP4_6h	5404	2199	3.46039970392302	8	15	epiblast	NA	NA	5	15	NMP	NMP	3.77470835013513	-2.73258808162259
CATCCACTCTCCGAAA-1_1	BMP4_6h	23680	4916	3.77956081081081	11	23	EVL	NA	NA	12	23	EVL	EVL	-5.79462186531898	-7.23766139056729
CATCCCACAATTTCTC-1_1	BMP4_6h	1002	680	3.49301397205589	13	23	EVL	NA	NA	19	23	EVL	EVL	-7.45692960457679	-5.13074257876919
CATCCCACACAGCATT-1_1	BMP4_6h	33734	5479	1.73415545147329	3	9	ectoderm_dorsal	NA	NA	7	9	Ectoderm-epidermis_early	Ectoderm-epidermis	0.700416048003473	-4.45769408252285
CATCCCATCTCAGAAC-1_1	BMP4_6h	22451	4297	2.82838180927353	11	19	EVL	NA	NA	12	19	EVL/periderm	EVL/periderm	-5.87655631737586	-8.06879618670987
CATCCGTAGCGATCGA-1_1	BMP4_6h	1882	1133	3.6663124335813	6	1	epiblast	NA	NA	6	1	Epiblast-transiting	Epiblast-transiting	-0.656505744026862	-2.68568590190457
CATCCGTGTACAAGTA-1_1	BMP4_6h	22589	4754	3.45300810128824	0	3	ectoderm_dorsal	NA	NA	2	3	Ectoderm-neural_posterior	Ectoderm-neural_posterior	3.44729049964074	-1.36263230350064
CATCCGTGTGGCTAGA-1_1	BMP4_6h	21675	4339	3.57093425605536	1	8	mesoderm non-dorsal margin	NA	NA	8	8	Mesoderm-TO	Mesoderm-TO	6.46471460623864	0.952518359756007
CATCCGTTCCTGTTAT-1_1	BMP4_6h	3883	1834	3.39943342776204	6	15	epiblast	NA	NA	5	15	NMP	NMP	4.42405327124719	-2.29923465755032
CATCCGTTCGCAATGT-1_1	BMP4_6h	25495	4835	2.53383016277702	3	9	ectoderm_dorsal	NA	NA	7	9	Ectoderm-epidermis_early	Ectoderm-epidermis	1.14153023524407	-3.60892489459561
CATCGCTCAACGTTAC-1_1	BMP4_6h	19942	4195	4.92428041319828	1	7	mesoderm non-dorsal margin	NA	NA	0	7	Mesoderm-PSM	Mesoderm-PSM	6.51564367575768	2.18308863136722
CATCGCTTCGTCGCTT-1_1	BMP4_6h	8270	2976	3.68802902055623	8	15	epiblast	NA	NA	5	15	NMP	NMP	4.79989202780847	-2.46683648135708
CATCGGGCAAGATGTA-1_1	BMP4_6h	13399	3831	4.3659974624972	1	8	mesoderm non-dorsal margin	NA	NA	8	8	Mesoderm-TO	Mesoderm-TO	6.22751720709924	0.632141397332683
CATCGGGGTTACGGAG-1_1	BMP4_6h	19311	4438	4.63984257676972	0	3	ectoderm_dorsal	NA	NA	2	3	Ectoderm-neural_posterior	Ectoderm-neural_posterior	1.88894398970727	-2.01499155070828
CATCGGGGTTGGACTT-1_1	BMP4_6h	1101	799	4.1780199818347	2	16	epiblast	NA	NA	16	16	PGC	PGC	-2.98943654732581	0.968767629003062
CATCGTCCACAGTACT-1_1	BMP4_6h	63234	6577	1.1164879653351	5	5	mesoderm_margin involuted	NA	NA	5	5	Mesoderm-vascular endothelium	Mesoderm-vascular endothelium	4.71604784293298	-3.85031130816983
CATCGTCCACTGTTCC-1_1	BMP4_6h	23027	4974	4.3079862769792	1	18	mesoderm non-dorsal margin	NA	NA	8	18	Mesoderm-TO	Mesoderm-TO	5.83786018653039	2.15013679954959
CATCGTCCAGACATCT-1_1	BMP4_6h	43551	5841	1.22385249477624	4	15	ectoderm_ventral	NA	NA	5	15	NMP	NMP	4.26734312338952	-2.4717579176669
CATCGTCGTGTATTGC-1_1	BMP4_6h	4683	1693	1.77236814008114	11	23	EVL	NA	NA	12	23	EVL	EVL	-6.35536853508826	-6.41980031039761
CATGAGTAGGAACGCT-1_1	BMP4_6h	20179	4322	4.4898161454978	7	8	mesoderm_margin involuted	NA	NA	8	8	Mesoderm-TO	Mesoderm-TO	5.98229273123864	2.02187594864322
CATGAGTCAACCGACC-1_1	BMP4_6h	31879	5476	2.7102481257254	3	9	ectoderm_dorsal	NA	NA	7	9	Ectoderm-epidermis_early	Ectoderm-epidermis	0.89213867945794	-4.12130930926846
CATGAGTCAAGACAAT-1_1	BMP4_6h	7727	2763	3.50718260644493	8	15	epiblast	NA	NA	5	15	NMP	NMP	4.34840496344689	-2.71952393558072
CATGAGTCAGCAGTCC-1_1	BMP4_6h	18797	4388	4.71351811459275	3	9	ectoderm_dorsal	NA	NA	7	9	Ectoderm-epidermis_early	Ectoderm-epidermis	1.69979937834863	-3.69060328509854
CATGAGTCATGTTACG-1_1	BMP4_6h	6807	2534	3.86366975172616	8	15	epiblast	NA	NA	5	15	NMP	NMP	4.55294330878381	-2.03685548808621
CATGAGTTCAACGAGG-1_1	BMP4_6h	48564	5740	1.42080553496417	5	5	mesoderm_margin involuted	NA	NA	5	5	Mesoderm-vascular endothelium	Mesoderm-vascular endothelium	3.75553520484094	-4.05037215259121
CATGCAAAGATACAGT-1_1	BMP4_6h	3962	1882	4.49268046441191	6	15	epiblast	NA	NA	5	15	NMP	NMP	4.10473926825646	-2.17885449435757
CATGCAAAGTCTCGTA-1_1	BMP4_6h	16749	4206	3.33751268732462	1	18	mesoderm non-dorsal margin	NA	NA	8	18	Mesoderm-TO	Mesoderm-TO	4.98205288214807	0.220311553215518
CATGCAATCAGAGTTC-1_1	BMP4_6h	7727	2071	0.724731461110392	15	17	mesoderm_margin involuted	NA	NA	0	17	Other-proliferation	Other-proliferation	4.20919330878381	2.64135512802555
CATGCCTAGAATCGAT-1_1	BMP4_6h	4459	2245	4.86656200941915	10	16	PGC	NA	NA	16	16	PGC	PGC	-3.42350928025123	1.03063359949543
CATGCCTAGAGGGCGA-1_1	BMP4_6h	813	598	4.7970479704797	2	1	epiblast	NA	NA	6	1	Epiblast-transiting	Epiblast-transiting	-0.895397803800069	-1.17230883147763
CATGCCTAGTTTGGCT-1_1	BMP4_6h	22023	4767	3.31925714026245	7	6	mesoderm_margin involuted	NA	NA	0	6	Mesoderm-PSM	Mesoderm-PSM	5.89054163260583	4.18237254116489
CATGCCTCAAGAGTAT-1_1	BMP4_6h	4548	1985	3.62796833773087	8	15	epiblast	NA	NA	5	15	NMP	NMP	5.18191631598596	-1.79298165347622
CATGCCTCACACTTAG-1_1	BMP4_6h	25709	4747	2.77723754327278	4	14	ectoderm_ventral	NA	NA	9	14	EVL	EVL	-3.25833908753272	-5.4998340895419
CATGCCTCAGATCACT-1_1	BMP4_6h	1490	904	3.35570469798658	13	23	EVL	NA	NA	19	23	EVL	EVL	-7.50718347267982	-5.57030823733853
CATGCCTCATGGCTAT-1_1	BMP4_6h	805	597	4.34782608695652	2	1	epiblast	NA	NA	6	1	Epiblast-transiting	Epiblast-transiting	-1.11225811676856	-1.02297761943387
CATGCGGCAATAGTAG-1_1	BMP4_6h	22798	4688	3.53539784191596	0	4	ectoderm_dorsal	NA	NA	1	4	Ectoderm-neural plate border/anterior neural plate	Ectoderm-neural plate border/anterior neural plate	0.434847076369562	-6.27998450305508
CATGCGGGTATTGGCT-1_1	BMP4_6h	62291	6383	1.26984636624874	5	5	mesoderm_margin involuted	NA	NA	5	5	Mesoderm-vascular endothelium	Mesoderm-vascular endothelium	3.95198543830041	-4.02844670321988
CATGCGGGTCAACCTA-1_1	BMP4_6h	33882	5472	0.413198748598076	7	6	mesoderm_margin involuted	NA	NA	0	6	Mesoderm-PSM	Mesoderm-PSM	5.36458738608483	4.49181744549228
CATGCGGTCATCGCAA-1_1	BMP4_6h	22232	4865	3.62090680100756	0	3	ectoderm_dorsal	NA	NA	2	3	Ectoderm-neural_posterior	Ectoderm-neural_posterior	2.90519126219872	-1.29238489177273
CATGCGGTCCTAGAGT-1_1	BMP4_6h	18812	3953	3.93897512226239	4	5	ectoderm_ventral	NA	NA	5	5	Mesoderm-vascular endothelium	Mesoderm-vascular endothelium	2.9390152291787	-3.87715008761929
CATGCTCAGAGGGCGA-1_1	BMP4_6h	18889	4212	4.97114722854571	3	9	ectoderm_dorsal	NA	NA	7	9	Ectoderm-epidermis_early	Ectoderm-epidermis	1.44735296530847	-3.95377352740811
CATGCTCGTCATCGCG-1_1	BMP4_6h	28887	4740	2.84557067192855	4	5	ectoderm_ventral	NA	NA	5	5	Mesoderm-vascular endothelium	Mesoderm-vascular endothelium	2.92712958617333	-4.63883212115811
CATGCTCTCACTCGAA-1_1	BMP4_6h	18415	4233	2.87808851479772	7	6	mesoderm_margin involuted	NA	NA	0	6	Mesoderm-PSM	Mesoderm-PSM	4.68098505301599	4.07404348347141
CATGCTCTCCTGATAG-1_1	BMP4_6h	5710	2192	3.3800350262697	11	19	EVL	NA	NA	12	19	EVL/periderm	EVL/periderm	-5.91677085595008	-7.74151709582852
CATGGATAGGTAACTA-1_1	BMP4_6h	25802	4635	2.07348267576157	4	5	ectoderm_ventral	NA	NA	5	5	Mesoderm-vascular endothelium	Mesoderm-vascular endothelium	3.21301849646691	-3.59204676654385
CATGGATCAAGACAAT-1_1	BMP4_6h	2129	1211	4.03945514325975	6	1	epiblast	NA	NA	6	1	Epiblast-transiting	Epiblast-transiting	4.90943630499963	2.72290667984439
CATGGATCACGTTGGC-1_1	BMP4_6h	21884	4419	2.48583439956132	1	8	mesoderm non-dorsal margin	NA	NA	8	8	Mesoderm-TO	Mesoderm-TO	6.16607673926476	-0.00851538684414388
CATGGATGTTGGCCGT-1_1	BMP4_6h	24254	4720	4.8363156592727	3	9	ectoderm_dorsal	NA	NA	2	9	Ectoderm-epidermis_early	Ectoderm-epidermis	2.59918793006066	-3.23150589969204
CATTCATAGACTGTTC-1_1	BMP4_6h	6109	2387	3.92862989032575	8	15	epiblast	NA	NA	5	15	NMP	NMP	4.35146482749108	-2.33401229884671
CATTCATAGCGGTAGT-1_1	BMP4_6h	25486	4503	3.3547830181276	5	7	mesoderm_margin involuted	NA	NA	0	7	Mesoderm-PSM	Mesoderm-PSM	5.77141149802331	4.85892388317539
CATTCATCACCATTCC-1_1	BMP4_6h	572	440	4.8951048951049	2	1	epiblast	NA	NA	6	1	Epiblast-transiting	Epiblast-transiting	-1.28567687706824	-1.70532396342801
CATTCATCATACCAGT-1_1	BMP4_6h	21371	4381	3.81357914931449	3	15	ectoderm_dorsal	NA	NA	5	15	NMP	NMP	3.2983799771798	-2.95086768176602
CATTCATGTCTCGACG-1_1	BMP4_6h	5713	2753	1.89042534570278	10	16	PGC	NA	NA	16	16	PGC	PGC	-3.04831735329505	1.21706569287731
CATTCATGTTCTCAGA-1_1	BMP4_6h	54963	6284	1.30087513418118	4	5	ectoderm_ventral	NA	NA	5	5	Mesoderm-vascular endothelium	Mesoderm-vascular endothelium	3.44499071402673	-3.65041306521939
CATTCATTCGACCTAA-1_1	BMP4_6h	18852	4490	3.08190112454912	1	8	mesoderm non-dorsal margin	NA	NA	8	8	Mesoderm-TO	Mesoderm-TO	6.08049114508752	0.0140559980626249
CATTCCGCAAATAGCA-1_1	BMP4_6h	28059	5047	2.84757118927973	3	4	ectoderm_dorsal	NA	NA	1	4	Ectoderm-neural plate border/anterior neural plate	Ectoderm-neural plate border/anterior neural plate	0.845358450843133	-5.95064499881314
CATTCCGGTCATAACC-1_1	BMP4_6h	19377	4474	3.99442638179285	3	9	ectoderm_dorsal	NA	NA	7	9	Ectoderm-epidermis_early	Ectoderm-epidermis	0.835259993506708	-4.79862883594082
CATTCCGTCTTCGTGC-1_1	BMP4_6h	33248	5235	2.69189124157844	5	15	mesoderm_margin involuted	NA	NA	5	15	NMP	NMP	4.18740518851403	-2.86615016963528
CATTCCGTCTTGGTGA-1_1	BMP4_6h	21261	4628	3.87564084473919	0	9	ectoderm_dorsal	NA	NA	7	9	Ectoderm-epidermis_early	Ectoderm-epidermis	2.18139084143762	-2.60988190677212
CATTCTAAGAAGTCTA-1_1	BMP4_6h	17112	3904	3.49462365591398	3	3	ectoderm_dorsal	NA	NA	2	3	Ectoderm-neural_posterior	Ectoderm-neural_posterior	2.53086217208032	-2.85076311137722
CATTCTAAGCGTTACT-1_1	BMP4_6h	1627	1053	4.30239704978488	6	14	epiblast	NA	NA	9	14	EVL	EVL	-1.3507522745597	-2.61891820933865
CATTCTAAGTGGTTCT-1_1	BMP4_6h	46376	5892	2.42582370191478	4	25	ectoderm_ventral	NA	NA	18	25	Other-apoptotic like	Other-apoptotic like	2.75274976058129	-4.23062756564663
CATTCTACACTTGGGC-1_1	BMP4_6h	5437	2167	2.85083685856171	6	8	epiblast	NA	NA	8	8	Mesoderm-TO	Mesoderm-TO	5.56403406424645	1.3968305299039
CATTCTAGTGCCCTTT-1_1	BMP4_6h	47320	6170	2.27387996618766	4	14	ectoderm_ventral	NA	NA	9	14	EVL	EVL	-3.21303049759742	-5.4038753798251
CATTCTATCACATACG-1_1	BMP4_6h	131671	8187	0.312141625718647	9	14	EVL	NA	NA	9	14	EVL	EVL	-4.91248695092078	-4.60531952884243
CATTCTATCGATTGAC-1_1	BMP4_6h	20361	4156	3.51652669318796	12	25	apoptotic like	NA	NA	18	25	Other-apoptotic like	Other-apoptotic like	1.52903159422997	0.808774272909298
CATTGAGAGAGGTCAC-1_1	BMP4_6h	1203	810	3.99002493765586	6	1	epiblast	NA	NA	6	1	Epiblast-transiting	Epiblast-transiting	5.05856569571618	0.439799011683002
CATTGAGAGAGTACCG-1_1	BMP4_6h	99027	7283	0.972462055802963	9	23	EVL	NA	NA	12	23	EVL	EVL	-6.89692489342567	-6.15993502643155
CATTGAGAGGCAGCTA-1_1	BMP4_6h	60892	6300	0.858897720554424	4	5	ectoderm_ventral	NA	NA	5	5	Mesoderm-vascular endothelium	Mesoderm-vascular endothelium	3.78830583853845	-3.96117785480069
CATTGAGAGTGGAATT-1_1	BMP4_6h	14354	3609	4.12428591333426	3	15	ectoderm_dorsal	NA	NA	5	15	NMP	NMP	4.17480238242272	-3.18245103862332
CATTGAGAGTGGTGAC-1_1	BMP4_6h	16807	3968	3.81388707086333	3	3	ectoderm_dorsal	NA	NA	2	3	Ectoderm-neural_posterior	Ectoderm-neural_posterior	3.04540022177819	-2.23613670375393
CATTGAGCACGCTGAC-1_1	BMP4_6h	26228	5021	4.01860606984902	1	8	mesoderm non-dorsal margin	NA	NA	8	8	Mesoderm-TO	Mesoderm-TO	5.67582233710412	2.21713540050937
CATTGAGCAGCATACT-1_1	BMP4_6h	95163	7286	2.32548364385318	4	5	ectoderm_ventral	NA	NA	5	5	Mesoderm-vascular endothelium	Mesoderm-vascular endothelium	3.65202673239831	-3.97238257434414
CATTGAGCATGGACAG-1_1	BMP4_6h	7815	2759	3.77479206653871	8	15	epiblast	NA	NA	5	15	NMP	NMP	4.10472162528161	-3.10263565089749
CATTGCCAGACTGAGC-1_1	BMP4_6h	19860	4385	2.89526686807654	1	8	mesoderm non-dorsal margin	NA	NA	8	8	Mesoderm-TO	Mesoderm-TO	5.6472569303048	-0.160983293319211
CATTGCCCAAGCTGCC-1_1	BMP4_6h	1312	852	4.80182926829268	6	1	epiblast	NA	NA	6	1	Epiblast-transiting	Epiblast-transiting	-0.442452321814261	-1.70173624064969
CATTGCCGTCGTCGGT-1_1	BMP4_6h	24353	4712	3.71617459861208	3	3	ectoderm_dorsal	NA	NA	2	3	Ectoderm-neural_posterior	Ectoderm-neural_posterior	3.2017288999093	-2.28902867343472
CATTGTTAGGGAGGTG-1_1	BMP4_6h	15735	3878	3.81315538608198	3	9	ectoderm_dorsal	NA	NA	7	9	Ectoderm-epidermis_early	Ectoderm-epidermis	1.86541493697289	-3.3007374098544
CATTGTTCAGGATGAC-1_1	BMP4_6h	19849	4237	2.70038792886292	3	9	ectoderm_dorsal	NA	NA	7	9	Ectoderm-epidermis_early	Ectoderm-epidermis	2.43057688040856	-3.9960556319003
CATTGTTCATGGAGAC-1_1	BMP4_6h	26278	4625	3.32978156632925	5	8	mesoderm_margin involuted	NA	NA	8	8	Mesoderm-TO	Mesoderm-TO	6.03321750922326	0.132019133305087
CATTGTTGTCTACTGA-1_1	BMP4_6h	12263	3514	4.7378292424366	7	7	mesoderm_margin involuted	NA	NA	0	7	Mesoderm-PSM	Mesoderm-PSM	6.32615145011071	4.1312009999509
CATTGTTGTGGCACTC-1_1	BMP4_6h	5974	2960	1.45631067961165	10	16	PGC	NA	NA	16	16	PGC	PGC	-3.27465836243506	1.57910361978961
CATTGTTTCTTCTGGC-1_1	BMP4_6h	605	469	2.14876033057851	2	1	epiblast	NA	NA	6	1	Epiblast-transiting	Epiblast-transiting	-1.34970347123023	-1.1697730114703
CATTTCAAGCGTCAAG-1_1	BMP4_6h	2709	1443	4.20819490586932	6	15	epiblast	NA	NA	5	15	NMP	NMP	1.59898241324548	-0.433482675815091
CATTTCAAGGTGCAGT-1_1	BMP4_6h	3960	1856	3.53535353535354	6	1	epiblast	NA	NA	6	1	Epiblast-transiting	Epiblast-transiting	-3.30984656052466	1.08017975184871
CATTTCACAAGCCATT-1_1	BMP4_6h	19575	4428	2.71264367816092	14	4	EVL	NA	NA	1	4	Ectoderm-neural plate border/anterior neural plate	Ectoderm-neural plate border/anterior neural plate	0.240156729651727	-6.11866381671475
CATTTCACATGGCTAT-1_1	BMP4_6h	23644	4581	3.04517002199289	5	7	mesoderm_margin involuted	NA	NA	0	7	Mesoderm-PSM	Mesoderm-PSM	6.80335911078576	2.91523429844333
CATTTCATCTCTGCCA-1_1	BMP4_6h	24304	4777	4.25032916392363	1	18	mesoderm non-dorsal margin	NA	NA	8	18	Mesoderm-TO	Mesoderm-TO	5.36400659842614	0.816420561632051
CCAAGCGAGCTACTGT-1_1	BMP4_6h	19241	4174	2.91564887479861	0	9	ectoderm_dorsal	NA	NA	7	9	Ectoderm-epidermis_early	Ectoderm-epidermis	1.56142814917687	-3.45992711093472
CCAAGCGCATCCCACT-1_1	BMP4_6h	25967	4978	3.36581045172719	3	3	ectoderm_dorsal	NA	NA	2	3	Ectoderm-neural_posterior	Ectoderm-neural_posterior	2.2122999028695	-2.88169672992276
CCAATGAAGGTGGGTT-1_1	BMP4_6h	54062	6014	1.53342458658577	5	5	mesoderm_margin involuted	NA	NA	5	5	Mesoderm-vascular endothelium	Mesoderm-vascular endothelium	3.66449840827111	-3.6964984228854
CCAATGACAACCGCCA-1_1	BMP4_6h	21344	4427	3.32646176911544	7	7	mesoderm_margin involuted	NA	NA	0	7	Mesoderm-PSM	Mesoderm-PSM	6.62050827307824	3.97189423534824
CCAATGAGTAGGACCA-1_1	BMP4_6h	17349	4359	4.32301573577728	7	7	mesoderm_margin involuted	NA	NA	0	7	Mesoderm-PSM	Mesoderm-PSM	6.41573627753381	3.07386610004856
CCAATGAGTCGCAACC-1_1	BMP4_6h	74044	6812	2.56334071633083	4	15	ectoderm_ventral	NA	NA	5	15	NMP	NMP	4.40794380469445	-2.81814888026761
CCAATTTAGCCGGATA-1_1	BMP4_6h	4542	2029	4.11712901805372	8	15	epiblast	NA	NA	5	15	NMP	NMP	-6.30385200219031	-6.07938435580777
CCAATTTCAAACCGGA-1_1	BMP4_6h	18372	4203	3.26583932070542	3	9	ectoderm_dorsal	NA	NA	7	9	Ectoderm-epidermis_early	Ectoderm-epidermis	1.24869044585351	-4.48949530627774
CCAATTTCAGGATCTT-1_1	BMP4_6h	14362	3696	4.66508842779557	1	7	mesoderm non-dorsal margin	NA	NA	0	7	Mesoderm-PSM	Mesoderm-PSM	6.04032715125207	1.79161116573764
CCAATTTTCGCCCAGA-1_1	BMP4_6h	20509	4561	4.06163147886294	1	8	mesoderm non-dorsal margin	NA	NA	8	8	Mesoderm-TO	Mesoderm-TO	5.89539202017907	-0.343743710780606
CCAATTTTCGGAGTAG-1_1	BMP4_6h	17104	3941	4.7766604303087	0	3	ectoderm_dorsal	NA	NA	2	3	Ectoderm-neural_posterior	Ectoderm-neural_posterior	3.39497812552575	-1.98135569598721
CCACACTAGCCTGAAG-1_1	BMP4_6h	21896	4517	4.70405553525758	7	6	mesoderm_margin involuted	NA	NA	0	6	Mesoderm-PSM	Mesoderm-PSM	5.56188162131432	3.95222184154941
CCACACTAGGATTACA-1_1	BMP4_6h	20784	4447	4.35431100846805	0	9	ectoderm_dorsal	NA	NA	7	9	Ectoderm-epidermis_early	Ectoderm-epidermis	0.870278556777276	-3.85020545032071
CCACCATGTACAAGCG-1_1	BMP4_6h	13617	3733	4.27406917823309	0	9	ectoderm_dorsal	NA	NA	7	9	Ectoderm-epidermis_early	Ectoderm-epidermis	1.91274793906335	-3.73666670825528
CCACCATGTACCCAGC-1_1	BMP4_6h	8202	3324	2.98707632284809	10	16	PGC	NA	NA	16	16	PGC	PGC	-3.2918709917533	1.55061122868015
CCACCATTCGATAACC-1_1	BMP4_6h	23753	4796	3.22906580221446	7	7	mesoderm_margin involuted	NA	NA	0	7	Mesoderm-PSM	Mesoderm-PSM	6.31127222342614	3.90664503071262
CCACGAGCACATTCTT-1_1	BMP4_6h	18567	4514	3.64086820703398	0	4	ectoderm_dorsal	NA	NA	1	4	Ectoderm-neural plate border/anterior neural plate	Ectoderm-neural plate border/anterior neural plate	1.7301016644967	-6.62948468234585
CCACGAGGTGATATAG-1_1	BMP4_6h	9396	3768	3.07577692635164	10	16	PGC	NA	NA	16	16	PGC	PGC	-2.84701172547217	1.24796846601917
CCACGAGGTGTTGACT-1_1	BMP4_6h	831	627	3.73044524669073	2	1	epiblast	NA	NA	6	1	Epiblast-transiting	Epiblast-transiting	-1.05355181829806	-1.24601557757901
CCACGAGTCCCATAAG-1_1	BMP4_6h	20306	4346	3.94464690239338	3	3	ectoderm_dorsal	NA	NA	2	3	Ectoderm-neural_posterior	Ectoderm-neural_posterior	2.19390900893334	-2.68498137500332
CCACGAGTCCGTTGGG-1_1	BMP4_6h	22825	4447	3.30777656078861	5	8	mesoderm_margin involuted	NA	NA	8	8	Mesoderm-TO	Mesoderm-TO	5.86900671286706	0.908281409179702
CCACGTTAGCCGCTTG-1_1	BMP4_6h	22663	4744	2.62983717954375	7	25	mesoderm_margin involuted	NA	NA	18	25	Other-apoptotic like	Other-apoptotic like	4.80117138190392	2.80415508243991
CCACGTTCACCCAACG-1_1	BMP4_6h	13585	3562	3.629002576371	0	9	ectoderm_dorsal	NA	NA	7	9	Ectoderm-epidermis_early	Ectoderm-epidermis	0.436697323752679	-4.50574782397793
CCACGTTCAGTCAGCC-1_1	BMP4_6h	8859	3129	4.08623998193927	8	15	epiblast	NA	NA	5	15	NMP	NMP	4.81290252967004	-1.76477482821988
CCACGTTTCATGACAC-1_1	BMP4_6h	1747	1091	3.31997710360618	2	16	epiblast	NA	NA	16	16	PGC	PGC	-3.30625096993323	1.12288311216785
CCACTTGAGGGACAGG-1_1	BMP4_6h	9998	2833	4.56091218243649	11	23	EVL	NA	NA	12	23	EVL	EVL	-5.43309871392127	-6.45736554172085
CCACTTGAGTGGACTG-1_1	BMP4_6h	26732	4955	0.894059554092474	11	19	EVL	NA	NA	12	19	EVL/periderm	EVL/periderm	-5.78901759819861	-8.3632955839877
CCACTTGCACCTCAGG-1_1	BMP4_6h	17452	3202	0.681870272748109	15	30	mesoderm_margin involuted	NA	NA	9	30	Mesoderm-endothelial progenitor	Mesoderm-vascular endothelium	4.41449793143395	-4.47765973117398
CCACTTGCAGAGCCCT-1_1	BMP4_6h	31073	5491	1.59302288160139	7	8	mesoderm_margin involuted	NA	NA	0	8	Mesoderm-TO	Mesoderm-TO	6.49036081595544	3.12796756718112
CCACTTGGTACAGTCT-1_1	BMP4_6h	10649	2461	0.68551037656118	15	30	mesoderm_margin involuted	NA	NA	9	30	Mesoderm-endothelial progenitor	Mesoderm-vascular endothelium	4.04910000128869	-4.59961083438443
CCACTTGGTTCGGCCA-1_1	BMP4_6h	23282	4576	4.05463448157375	12	25	apoptotic like	NA	NA	18	25	Other-apoptotic like	Other-apoptotic like	1.23284776969079	0.447039813732638
CCACTTGTCATACGAC-1_1	BMP4_6h	22379	4738	2.99834666428348	0	4	ectoderm_dorsal	NA	NA	1	4	Ectoderm-neural plate border/anterior neural plate	Ectoderm-neural plate border/anterior neural plate	-0.00138686137076438	-5.13846543338345
CCACTTGTCGGACAAG-1_1	BMP4_6h	49810	5949	1.69042360971692	9	14	EVL	NA	NA	9	14	EVL	EVL	-5.29717103676673	-4.8084368994479
CCACTTGTCTTGGGCG-1_1	BMP4_6h	43828	6031	1.92114629916948	4	5	ectoderm_ventral	NA	NA	5	5	Mesoderm-vascular endothelium	Mesoderm-vascular endothelium	0.850593407584466	-5.11136582400845
CCATAAGCACTCCTGT-1_1	BMP4_6h	1258	866	4.1335453100159	2	1	epiblast	NA	NA	6	1	Epiblast-transiting	Epiblast-transiting	5.55888756079797	2.25046464893772
CCATAAGCAGGTCAGA-1_1	BMP4_6h	31509	5131	3.03722745882129	4	15	ectoderm_ventral	NA	NA	5	15	NMP	NMP	4.81501873297814	-1.55285456683682
CCATAAGGTAGATCGG-1_1	BMP4_6h	17486	3902	3.24831293606314	7	7	mesoderm_margin involuted	NA	NA	0	7	Mesoderm-PSM	Mesoderm-PSM	6.4339066342843	3.33350631687595
CCATAAGGTATGCGGA-1_1	BMP4_6h	18194	4753	4.50698032318347	12	25	apoptotic like	NA	NA	18	25	Other-apoptotic like	Other-apoptotic like	1.49870618147973	0.0219776341672087
CCATAAGTCGCCGAAC-1_1	BMP4_6h	647	506	2.62751159196291	2	1	epiblast	NA	NA	6	1	Epiblast-transiting	Epiblast-transiting	-1.04457385377761	-1.00016072299527
CCATCACAGGATACAT-1_1	BMP4_6h	2858	1463	2.72918124562631	6	1	epiblast	NA	NA	6	1	Epiblast-transiting	Epiblast-transiting	2.83052285475854	-3.37947562243985
CCATCACCAACATCGT-1_1	BMP4_6h	19646	4271	3.60887712511453	3	3	ectoderm_dorsal	NA	NA	2	3	Ectoderm-neural_posterior	Ectoderm-neural_posterior	2.34434493346337	-1.56394484546231
CCATCACGTAGAGGAA-1_1	BMP4_6h	14095	3694	4.79602695991486	3	9	ectoderm_dorsal	NA	NA	7	9	Ectoderm-epidermis_early	Ectoderm-epidermis	2.04780491156701	-3.33678868320035
CCATCACGTGTAGTGG-1_1	BMP4_6h	8887	2905	4.59097558231124	7	7	mesoderm_margin involuted	NA	NA	0	7	Mesoderm-PSM	Mesoderm-PSM	6.71723278327111	3.21344682667209
CCATCACTCAAGTCGT-1_1	BMP4_6h	2820	1576	1.52482269503546	6	1	epiblast	NA	NA	6	1	Epiblast-transiting	Epiblast-transiting	-1.92264858918067	-0.0195594718699312
CCATCACTCCATTTGT-1_1	BMP4_6h	19811	4678	3.04881126646812	0	3	ectoderm_dorsal	NA	NA	2	3	Ectoderm-neural_posterior	Ectoderm-neural_posterior	3.74330242438439	-1.1030291607623
CCCAACTAGCATAGGC-1_1	BMP4_6h	22861	4648	3.34631031013517	1	8	mesoderm non-dorsal margin	NA	NA	8	8	Mesoderm-TO	Mesoderm-TO	5.61707170767907	-0.84873166587399
CCCAACTCACCCATAA-1_1	BMP4_6h	20038	4416	3.1140832418405	0	9	ectoderm_dorsal	NA	NA	7	9	Ectoderm-epidermis_early	Ectoderm-epidermis	0.422166426612176	-3.36633828189419
CCCAACTCACTTCTCG-1_1	BMP4_6h	19394	4356	3.74342580179437	1	8	mesoderm non-dorsal margin	NA	NA	8	8	Mesoderm-TO	Mesoderm-TO	5.71141393942956	0.148192913269534
CCCAACTCAGCACACC-1_1	BMP4_6h	27626	5077	3.22160283790632	0	3	ectoderm_dorsal	NA	NA	2	3	Ectoderm-neural_posterior	Ectoderm-neural_posterior	2.64958961768273	-2.23104956653164
CCCAACTGTACCCGAC-1_1	BMP4_6h	965	677	2.7979274611399	6	1	epiblast	NA	NA	6	1	Epiblast-transiting	Epiblast-transiting	0.176447112990655	-2.14303806331204
CCCAACTGTCTAACGT-1_1	BMP4_6h	24260	4909	3.27287716405606	0	3	ectoderm_dorsal	NA	NA	2	3	Ectoderm-neural_posterior	Ectoderm-neural_posterior	3.87800558371667	-1.31983116176175
CCCAACTGTTCCGCGA-1_1	BMP4_6h	16209	4260	4.67641433771362	0	4	ectoderm_dorsal	NA	NA	1	4	Ectoderm-neural plate border/anterior neural plate	Ectoderm-neural plate border/anterior neural plate	1.38893945975427	-6.73050978686856
CCCAACTTCGTTCCTG-1_1	BMP4_6h	18769	4270	4.76317331770473	1	18	mesoderm non-dorsal margin	NA	NA	8	18	Mesoderm-TO	Mesoderm-TO	6.54003151221398	2.62281057331516
CCCATTGAGCCTAGGA-1_1	BMP4_6h	896	672	3.68303571428571	2	16	epiblast	NA	NA	16	16	PGC	PGC	-2.04258755879279	0.00975182745410441
CCCATTGAGTAAATGC-1_1	BMP4_6h	39984	5933	1.98579431772709	3	5	ectoderm_dorsal	NA	NA	5	5	Mesoderm-vascular endothelium	Mesoderm-vascular endothelium	2.41032632155541	-4.17866662051724
CCCATTGCATGACTAC-1_1	BMP4_6h	29588	5052	3.17696363390564	4	15	ectoderm_ventral	NA	NA	5	15	NMP	NMP	3.542913039161	-2.92229297664212
CCCATTGGTTACGTAC-1_1	BMP4_6h	789	600	4.94296577946768	2	1	epiblast	NA	NA	6	1	Epiblast-transiting	Epiblast-transiting	-0.782689026610814	-2.36158564593838
CCCGAAGCACCAAAGG-1_1	BMP4_6h	37479	5486	3.10573921395982	4	25	ectoderm_ventral	NA	NA	18	25	Other-apoptotic like	Other-apoptotic like	1.10244437022332	0.224917859768405
CCCGAAGTCTCGGCTT-1_1	BMP4_6h	17951	4316	3.92735780736449	0	4	ectoderm_dorsal	NA	NA	1	4	Ectoderm-neural plate border/anterior neural plate	Ectoderm-neural plate border/anterior neural plate	1.13083036704186	-6.63881352450894
CCCGGAAAGAGGATCC-1_1	BMP4_6h	60170	6660	0.450390560079774	9	14	EVL	NA	NA	9	14	EVL	EVL	-5.64231149392005	-5.20764687564419
CCCGGAACAACACAAA-1_1	BMP4_6h	3274	1646	3.60415394013439	6	15	epiblast	NA	NA	5	15	NMP	NMP	4.45885427756432	-2.07521679904507
CCCGGAAGTGGCTGAA-1_1	BMP4_6h	24688	4635	4.86876215165262	4	5	ectoderm_ventral	NA	NA	5	5	Mesoderm-vascular endothelium	Mesoderm-vascular endothelium	1.29862244887475	-5.3278518011813
CCCGGAAGTTGCTGAT-1_1	BMP4_6h	22299	4455	3.96430333198798	1	8	mesoderm non-dorsal margin	NA	NA	8	8	Mesoderm-TO	Mesoderm-TO	5.35385187430505	-0.692634253764615
CCCGGAATCTCTTGCG-1_1	BMP4_6h	39522	5402	2.64409695865594	4	5	ectoderm_ventral	NA	NA	5	5	Mesoderm-vascular endothelium	Mesoderm-vascular endothelium	3.27422102255944	-4.30052760150479
CCCTAACAGATGCCGA-1_1	BMP4_6h	2166	1233	4.80147737765466	6	1	epiblast	NA	NA	6	1	Epiblast-transiting	Epiblast-transiting	2.76190002722863	-1.91466000583218
CCCTAACAGTCTGGTT-1_1	BMP4_6h	1495	988	2.20735785953177	6	1	epiblast	NA	NA	6	1	Epiblast-transiting	Epiblast-transiting	0.543888409568109	-2.78668978717373
CCCTAACCAATGCAGG-1_1	BMP4_6h	21874	4489	3.8264606382006	7	6	mesoderm_margin involuted	NA	NA	0	6	Mesoderm-PSM	Mesoderm-PSM	5.62181671424035	4.76042386982395
CCCTAACGTCTCTCTG-1_1	BMP4_6h	25942	4924	2.53257266209236	7	7	mesoderm_margin involuted	NA	NA	0	7	Mesoderm-PSM	Mesoderm-PSM	6.57053812308434	4.0313064763303
CCCTAACGTTCCGCTT-1_1	BMP4_6h	3253	1628	2.73593605902244	6	1	epiblast	NA	NA	6	1	Epiblast-transiting	Epiblast-transiting	3.37014206214074	-1.0940734436755
CCCTAACTCAATGCAC-1_1	BMP4_6h	18273	4398	3.66661194111531	1	8	mesoderm non-dorsal margin	NA	NA	8	8	Mesoderm-TO	Mesoderm-TO	5.68329437537316	-0.728809027934537
CCCTCAAAGATTAGCA-1_1	BMP4_6h	1216	886	1.72697368421053	13	16	EVL	NA	NA	16	16	PGC	PGC	-1.95143262581702	0.0382510730977201
CCCTCAACAATTGCAC-1_1	BMP4_6h	19388	4963	4.02310707654219	12	25	apoptotic like	NA	NA	18	25	Other-apoptotic like	Other-apoptotic like	4.57978637976769	1.50520035717441
CCCTCAACACCTGCTT-1_1	BMP4_6h	1985	1131	3.47607052896725	6	29	epiblast	NA	NA	15	29	Ectoderm-spinal cord	Ectoderm-spinal cord	0.496321876479425	-0.839592962527738
CCCTCAACAGGCTCTG-1_1	BMP4_6h	618	477	4.0453074433657	2	1	epiblast	NA	NA	6	1	Epiblast-transiting	Epiblast-transiting	-1.23295659856673	-1.25029423739956
CCCTCAAGTAACATCC-1_1	BMP4_6h	27897	5381	3.02899953400007	0	3	ectoderm_dorsal	NA	NA	2	3	Ectoderm-neural_posterior	Ectoderm-neural_posterior	2.18684252066735	-2.04903438594388
CCCTCAAGTTTGGAAA-1_1	BMP4_6h	15054	4376	3.46087418626279	1	8	mesoderm non-dorsal margin	NA	NA	8	8	Mesoderm-TO	Mesoderm-TO	5.71121938986901	0.477130592798724
CCCTCAATCTAACGGT-1_1	BMP4_6h	1730	1076	2.36994219653179	6	15	epiblast	NA	NA	5	15	NMP	NMP	4.5621739224923	-1.54211166408108
CCCTCAATCTGCGTCT-1_1	BMP4_6h	19869	3892	4.9423725401379	5	5	mesoderm_margin involuted	NA	NA	5	5	Mesoderm-vascular endothelium	Mesoderm-vascular endothelium	4.16740043921594	-3.37366869952725
CCCTCTCAGCACGTCC-1_1	BMP4_6h	20424	4869	3.24128476302389	0	3	ectoderm_dorsal	NA	NA	2	3	Ectoderm-neural_posterior	Ectoderm-neural_posterior	3.72940214438561	-1.35630705859707
CCCTCTCAGGCAATGC-1_1	BMP4_6h	9067	3145	3.51825300540421	8	15	epiblast	NA	NA	5	15	NMP	NMP	4.25653036399011	-2.76089027431057
CCCTCTCCAGAGATGC-1_1	BMP4_6h	52914	5841	2.23948293457308	15	15	mesoderm_margin involuted	NA	NA	5	15	NMP	NMP	4.25155313773278	-3.84173872973965
CCCTGATCAAGTTCCA-1_1	BMP4_6h	7331	2729	4.21497749283863	8	15	epiblast	NA	NA	5	15	NMP	NMP	4.25909574790124	-2.5566799929385
CCCTGATCACATTCTT-1_1	BMP4_6h	5785	2820	2.0743301642178	10	16	PGC	NA	NA	16	16	PGC	PGC	-3.17501227097388	1.4618050763364
CCCTGATCAGCAGATG-1_1	BMP4_6h	53274	6242	3.06716221796749	5	5	mesoderm_margin involuted	NA	NA	5	5	Mesoderm-vascular endothelium	Mesoderm-vascular endothelium	3.36440285010461	-4.3017664244418
CCCTGATGTCTCTCTG-1_1	BMP4_6h	13232	3643	3.96765417170496	0	4	ectoderm_dorsal	NA	NA	1	4	Ectoderm-neural plate border/anterior neural plate	Ectoderm-neural plate border/anterior neural plate	0.744555314017572	-6.81459906604336
CCCTGATTCCCTGTTG-1_1	BMP4_6h	67900	6618	0.536082474226804	5	5	mesoderm_margin involuted	NA	NA	5	5	Mesoderm-vascular endothelium	Mesoderm-vascular endothelium	4.12003620429162	-4.04618647601651
CCCTGATTCTGTAAGC-1_1	BMP4_6h	22036	4881	3.12670176075513	0	3	ectoderm_dorsal	NA	NA	2	3	Ectoderm-neural_posterior	Ectoderm-neural_posterior	2.4263895349038	-1.85212090518521
CCCTTAGAGGTCCCTG-1_1	BMP4_6h	5079	2139	3.81964953731049	8	15	epiblast	NA	NA	5	15	NMP	NMP	4.22986563010339	-2.26644113566922
CCCTTAGTCCGAAATC-1_1	BMP4_6h	23586	4476	2.47604511150683	4	9	ectoderm_ventral	NA	NA	5	9	Ectoderm-epidermis_early	Ectoderm-epidermis	1.91434891982202	-4.67622139956997
CCCTTAGTCGAGATAA-1_1	BMP4_6h	708	542	2.54237288135593	2	1	epiblast	NA	NA	6	1	Epiblast-transiting	Epiblast-transiting	-0.652205104993544	-1.20299854781674
CCGAACGAGATTGACA-1_1	BMP4_6h	19469	4178	3.28727720992347	1	8	mesoderm non-dorsal margin	NA	NA	8	8	Mesoderm-TO	Mesoderm-TO	6.5186119870675	1.29243186209156
CCGAACGAGCTAGATA-1_1	BMP4_6h	19177	4158	3.48333941700996	3	9	ectoderm_dorsal	NA	NA	7	9	Ectoderm-epidermis_early	Ectoderm-epidermis	1.25624092383508	-4.79446938540982
CCGAACGAGGAACTAT-1_1	BMP4_6h	19914	4331	2.90248066686753	3	9	ectoderm_dorsal	NA	NA	7	9	Ectoderm-epidermis_early	Ectoderm-epidermis	1.3786612348092	-4.3595810225253
CCGAACGCACCCTTGT-1_1	BMP4_6h	60264	6455	1.53989114562591	9	14	EVL	NA	NA	9	14	EVL	EVL	-6.29519931511756	-5.92786028888272
CCGAACGGTAGACGGT-1_1	BMP4_6h	9156	2947	1.59458278724334	12	25	apoptotic like	NA	NA	18	25	Other-apoptotic like	Other-apoptotic like	1.93361981673364	1.23400822374774
CCGAACGGTATTCCGA-1_1	BMP4_6h	26497	4919	4.4193682303657	4	15	ectoderm_ventral	NA	NA	5	15	NMP	NMP	5.17390211386804	-1.61024144198941
CCGAACGGTGATAGAT-1_1	BMP4_6h	18402	4115	4.11368329529399	3	9	ectoderm_dorsal	NA	NA	7	9	Ectoderm-epidermis_early	Ectoderm-epidermis	1.88083346648339	-3.53472807910489
CCGATCTAGATAACAC-1_1	BMP4_6h	2458	1607	1.83075671277461	2	16	epiblast	NA	NA	16	16	PGC	PGC	-2.3404698772895	0.37344417068912
CCGATCTCAGGGCTTC-1_1	BMP4_6h	1494	922	2.74431057563588	6	1	epiblast	NA	NA	6	1	Epiblast-transiting	Epiblast-transiting	0.555515487624444	-1.34394267108487
CCGATCTCATTCGATG-1_1	BMP4_6h	913	641	2.51916757940854	2	29	epiblast	NA	NA	15	29	Ectoderm-spinal cord	Ectoderm-spinal cord	0.501579363776483	-1.26171806361722
CCGATCTGTCTACGTA-1_1	BMP4_6h	1671	1090	2.75284260921604	10	16	PGC	NA	NA	16	16	PGC	PGC	-3.41849056916114	1.44415584299518
CCGATCTTCGTCGGGT-1_1	BMP4_6h	54121	6401	0.659633044474418	9	23	EVL	NA	NA	12	23	EVL	EVL	-6.42374650673743	-6.78040268924283
CCGATGGAGAGCCCAA-1_1	BMP4_6h	20404	4402	4.52852381885905	4	15	ectoderm_ventral	NA	NA	5	15	NMP	NMP	3.46104343695764	-3.17784765269803
CCGATGGCAGAGATGC-1_1	BMP4_6h	42455	5697	1.39912848898834	5	25	mesoderm_margin involuted	NA	NA	18	25	Other-apoptotic like	Other-apoptotic like	3.64357574744348	-4.2783141424899
CCGATGGTCACCATGA-1_1	BMP4_6h	3656	1744	4.18490153172867	6	15	epiblast	NA	NA	5	15	NMP	NMP	4.33231790824059	-2.44373968150662
CCGATGGTCGTGGGAA-1_1	BMP4_6h	15886	4165	4.8407402744555	0	4	ectoderm_dorsal	NA	NA	1	4	Ectoderm-neural plate border/anterior neural plate	Ectoderm-neural plate border/anterior neural plate	1.59983332915429	-6.427882223392
CCGATGGTCTCCTGCA-1_1	BMP4_6h	69735	6901	0.266724026672403	9	14	EVL	NA	NA	9	14	EVL	EVL	-4.8440441294181	-4.68413498904751
CCGCAAGAGGCTGAAC-1_1	BMP4_6h	728	559	3.98351648351648	13	23	EVL	NA	NA	19	23	EVL	EVL	-7.45859376625892	-5.01858761813687
CCGCAAGCACTACAGT-1_1	BMP4_6h	23773	4673	4.74487864383965	1	7	mesoderm non-dorsal margin	NA	NA	0	7	Mesoderm-PSM	Mesoderm-PSM	5.76400287909631	1.96878764126255
CCGGACACACACCTAA-1_1	BMP4_6h	29646	4940	3.03582270795386	4	5	ectoderm_ventral	NA	NA	5	5	Mesoderm-vascular endothelium	Mesoderm-vascular endothelium	2.70024617476586	-3.76274445560025
CCGGACAGTATAATGG-1_1	BMP4_6h	34581	5194	2.51583239351089	4	5	ectoderm_ventral	NA	NA	5	5	Mesoderm-vascular endothelium	Mesoderm-vascular endothelium	2.658875306083	-4.40565445926236
CCGGACATCTGGACCG-1_1	BMP4_6h	19780	4147	4.61071789686552	3	9	ectoderm_dorsal	NA	NA	7	9	Ectoderm-epidermis_early	Ectoderm-epidermis	1.50498636527184	-3.61179211642788
CCGGGTAAGTCTTGGT-1_1	BMP4_6h	2750	1669	1.78181818181818	10	16	PGC	NA	NA	16	16	PGC	PGC	-3.4025351210105	1.43542823288394
CCGGGTACAAATTGCC-1_1	BMP4_6h	22409	4823	4.06979338658575	12	25	apoptotic like	NA	NA	18	25	Other-apoptotic like	Other-apoptotic like	1.41033418936852	0.677991093134418
CCGGGTATCGTAGGAG-1_1	BMP4_6h	15757	3924	4.8740242431935	1	8	mesoderm non-dorsal margin	NA	NA	8	8	Mesoderm-TO	Mesoderm-TO	6.10210474295739	-0.185901313090787
CCGGTAGAGCTGAAAT-1_1	BMP4_6h	18267	4065	3.48168829035966	3	9	ectoderm_dorsal	NA	NA	7	9	Ectoderm-epidermis_early	Ectoderm-epidermis	1.69016392989282	-3.65897181537198
CCGGTAGCAATCGTCA-1_1	BMP4_6h	15567	3927	3.09629344125393	3	3	ectoderm_dorsal	NA	NA	2	3	Ectoderm-neural_posterior	Ectoderm-neural_posterior	3.184834082557	-1.62338760402249
CCGGTAGCACTTACAG-1_1	BMP4_6h	17772	4186	4.28764348413234	7	6	mesoderm_margin involuted	NA	NA	0	6	Mesoderm-PSM	Mesoderm-PSM	5.18945368094567	4.90710970852329
CCGGTAGGTCACCACG-1_1	BMP4_6h	37630	5136	0.892904597395695	5	5	mesoderm_margin involuted	NA	NA	5	5	Mesoderm-vascular endothelium	Mesoderm-vascular endothelium	3.60093029303674	-4.3272528937106
CCGGTGAGTTCAAGTC-1_1	BMP4_6h	16994	4191	4.25444274449806	0	9	ectoderm_dorsal	NA	NA	7	9	Ectoderm-epidermis_early	Ectoderm-epidermis	2.00962527556542	-3.02742054965542
CCGGTGAGTTTCTTAC-1_1	BMP4_6h	33202	5134	3.86723691343895	5	5	mesoderm_margin involuted	NA	NA	5	5	Mesoderm-vascular endothelium	Mesoderm-vascular endothelium	5.11094482703332	-2.39830425288723
CCGTAGGCAACTCCCT-1_1	BMP4_6h	17356	4245	4.88015671813782	7	6	mesoderm_margin involuted	NA	NA	0	6	Mesoderm-PSM	Mesoderm-PSM	6.23833378119592	3.63010904285861
CCGTAGGGTGAATGTA-1_1	BMP4_6h	16343	3878	2.93703726366028	1	8	mesoderm non-dorsal margin	NA	NA	8	8	Mesoderm-TO	Mesoderm-TO	6.23007972998742	0.0109477946515226
CCGTAGGTCCGTGTCT-1_1	BMP4_6h	50362	5995	0.434851673881101	9	14	EVL	NA	NA	9	14	EVL	EVL	-5.53925315575477	-4.9896965315585
CCGTAGGTCTTGGTGA-1_1	BMP4_6h	20880	4503	3.40038314176245	3	4	ectoderm_dorsal	NA	NA	1	4	Ectoderm-neural plate border/anterior neural plate	Ectoderm-neural plate border/anterior neural plate	0.767947872115411	-5.42362263705777
CCGTGAGAGCTCCCTT-1_1	BMP4_6h	2537	1478	3.70516357903035	10	16	PGC	NA	NA	16	16	PGC	PGC	-3.51413313584205	1.4881859729047
CCGTGAGCACCAACAT-1_1	BMP4_6h	34009	5405	4.00188185480314	4	5	ectoderm_ventral	NA	NA	5	5	Mesoderm-vascular endothelium	Mesoderm-vascular endothelium	2.41085871024255	-5.05901148822354
CCGTTCAAGGACGCTA-1_1	BMP4_6h	59478	6107	1.27610208816705	5	5	mesoderm_margin involuted	NA	NA	5	5	Mesoderm-vascular endothelium	Mesoderm-vascular endothelium	3.77674110694055	-4.90885737445401
CCGTTCAAGTGCACCC-1_1	BMP4_6h	49972	6196	2.25126070599536	4	5	ectoderm_ventral	NA	NA	5	5	Mesoderm-vascular endothelium	Mesoderm-vascular endothelium	2.73283417983178	-4.84313776996182
CCGTTCACAAGCAATA-1_1	BMP4_6h	20331	4202	4.55953961930058	7	6	mesoderm_margin involuted	NA	NA	0	6	Mesoderm-PSM	Mesoderm-PSM	5.06291588111047	4.87498709652378
CCGTTCATCGTGCGAC-1_1	BMP4_6h	1891	1148	3.59598096245373	6	15	epiblast	NA	NA	6	15	NMP	NMP	-0.297766427563391	-1.87379315402554
CCTAACCAGCGTGAAC-1_1	BMP4_6h	34064	5256	3.22040864255519	4	5	ectoderm_ventral	NA	NA	5	5	Mesoderm-vascular endothelium	Mesoderm-vascular endothelium	3.01425488753442	-4.04208949115323
CCTAACCCACATATCG-1_1	BMP4_6h	19648	4597	4.05639250814332	0	9	ectoderm_dorsal	NA	NA	7	9	Ectoderm-epidermis_early	Ectoderm-epidermis	1.13708253665093	-5.45017626788662
CCTAACCCACTACGGC-1_1	BMP4_6h	2845	1498	3.30404217926186	6	15	epiblast	NA	NA	5	15	NMP	NMP	4.05218036933068	-2.08796122577237
CCTAACCGTGAGTTGG-1_1	BMP4_6h	98922	7724	0.969450678312206	9	23	EVL	NA	NA	12	23	EVL	EVL	-6.18030015663978	-6.70521405246304
CCTAACCTCGAGATAA-1_1	BMP4_6h	2915	1559	3.80789022298456	6	1	epiblast	NA	NA	6	1	Epiblast-transiting	Epiblast-transiting	2.54610617919091	-1.67077639606045
CCTAACCTCGTTGTTT-1_1	BMP4_6h	26883	5374	2.43276420042406	12	25	apoptotic like	NA	NA	18	25	Other-apoptotic like	Other-apoptotic like	1.12818928523187	0.807290066962972
CCTAACCTCTATTTCG-1_1	BMP4_6h	1500	999	2.33333333333333	6	1	epiblast	NA	NA	6	1	Epiblast-transiting	Epiblast-transiting	1.42621286673669	-0.300818710589871
CCTAACCTCTCTTAAC-1_1	BMP4_6h	24801	4892	2.84262731341478	3	9	ectoderm_dorsal	NA	NA	7	9	Ectoderm-epidermis_early	Ectoderm-epidermis	2.30325539870385	-3.4610886862521
CCTAACCTCTTAGGAC-1_1	BMP4_6h	5653	2279	3.52025473200071	8	15	epiblast	NA	NA	5	15	NMP	NMP	4.23879106803063	-2.95118215587185
CCTAAGACAGATCATC-1_1	BMP4_6h	9166	2399	1.10189831987781	15	30	mesoderm_margin involuted	NA	NA	9	30	Mesoderm-endothelial progenitor	Mesoderm-vascular endothelium	4.31706579489831	-4.59828427341031
CCTAAGATCGCAGTTA-1_1	BMP4_6h	1314	841	2.43531202435312	6	1	epiblast	NA	NA	6	1	Epiblast-transiting	Epiblast-transiting	-0.444460789726935	-1.3574796011691
CCTACGTCAAACGGCA-1_1	BMP4_6h	1042	744	3.07101727447217	2	1	epiblast	NA	NA	6	1	Epiblast-transiting	Epiblast-transiting	-0.744001816080771	-1.3396401694064
CCTACGTCAGCTACTA-1_1	BMP4_6h	7127	2717	4.65834151817034	8	15	epiblast	NA	NA	5	15	NMP	NMP	5.50811250968102	0.0766452858204985
CCTACGTCATTGCCTC-1_1	BMP4_6h	20810	4634	3.99807784718885	0	3	ectoderm_dorsal	NA	NA	2	3	Ectoderm-neural_posterior	Ectoderm-neural_posterior	2.15975960059289	-1.85457327868985
CCTACGTGTGTGCCTG-1_1	BMP4_6h	13040	3772	4.53220858895706	0	3	ectoderm_dorsal	NA	NA	2	3	Ectoderm-neural_posterior	Ectoderm-neural_posterior	2.15312965674523	-2.14279392268704
CCTACGTTCAGACTGT-1_1	BMP4_6h	20757	4453	3.94083923495688	7	7	mesoderm_margin involuted	NA	NA	0	7	Mesoderm-PSM	Mesoderm-PSM	6.31147249503259	3.76978871319248
CCTACGTTCTACTCAT-1_1	BMP4_6h	883	617	4.53001132502831	2	1	epiblast	NA	NA	6	1	Epiblast-transiting	Epiblast-transiting	-0.852898983338736	-1.33532407786892
CCTATCGCAACTCCCT-1_1	BMP4_6h	43346	6091	4.36257094080192	4	9	ectoderm_ventral	NA	NA	7	9	Ectoderm-epidermis_early	Ectoderm-epidermis	1.56708343787316	-4.82707121875332
CCTATCGCAGCCTTCT-1_1	BMP4_6h	47095	6220	1.86219343879393	11	19	EVL	NA	NA	12	19	EVL/periderm	EVL/periderm	-6.65901033120032	-7.46899512317227
CCTATCGTCGTTCATT-1_1	BMP4_6h	7361	2630	4.19779921206358	0	9	ectoderm_dorsal	NA	NA	7	9	Ectoderm-epidermis_early	Ectoderm-epidermis	1.11048777861718	-2.95593932178067
CCTCAACAGCCACCGT-1_1	BMP4_6h	4081	2155	0.955648125459446	2	16	epiblast	NA	NA	16	16	PGC	PGC	-2.94272534088965	0.92032815608932
CCTCAACTCATGCAGT-1_1	BMP4_6h	18629	4463	3.97766922540126	0	4	ectoderm_dorsal	NA	NA	1	4	Ectoderm-neural plate border/anterior neural plate	Ectoderm-neural plate border/anterior neural plate	1.73949774069909	-6.70324185397671
CCTCAACTCGCCAACG-1_1	BMP4_6h	20860	4566	4.67881112176414	0	9	ectoderm_dorsal	NA	NA	7	9	Ectoderm-epidermis_early	Ectoderm-epidermis	1.32380755705956	-2.77850320842312
CCTCAACTCTGTCAGA-1_1	BMP4_6h	68375	6688	0.558683729433272	9	14	EVL	NA	NA	9	14	EVL	EVL	-5.9502977533805	-5.69612553622769
CCTCACAAGCAATTCC-1_1	BMP4_6h	19972	4391	3.97556579210895	0	9	ectoderm_dorsal	NA	NA	7	9	Ectoderm-epidermis_early	Ectoderm-epidermis	0.911880572272577	-4.27758887317227
CCTCACAAGCTCCCTT-1_1	BMP4_6h	28063	5398	2.82578484125004	0	3	ectoderm_dorsal	NA	NA	2	3	Ectoderm-neural_posterior	Ectoderm-neural_posterior	2.61476047797326	-1.57160952594326
CCTCACAAGTCTGCGC-1_1	BMP4_6h	5996	2848	3.08539026017345	10	16	PGC	NA	NA	16	16	PGC	PGC	-3.34593145089026	1.62949642631961
CCTCACACATACACCA-1_1	BMP4_6h	27144	4867	2.35779546124374	0	3	ectoderm_dorsal	NA	NA	2	3	Ectoderm-neural_posterior	Ectoderm-neural_posterior	3.02521642012719	-2.17776945140408
CCTCAGTCACCCAAGC-1_1	BMP4_6h	2111	1292	4.59497868308858	6	1	epiblast	NA	NA	6	1	Epiblast-transiting	Epiblast-transiting	3.2786742047799	-2.17411187198208
CCTCAGTCAGCAGTAG-1_1	BMP4_6h	25870	5336	2.74062620796289	0	3	ectoderm_dorsal	NA	NA	2	3	Ectoderm-neural_posterior	Ectoderm-neural_posterior	2.46686514182214	-1.72809341456936
CCTCAGTTCGCCAACG-1_1	BMP4_6h	36303	5454	2.63614577307661	4	5	ectoderm_ventral	NA	NA	5	5	Mesoderm-vascular endothelium	Mesoderm-vascular endothelium	2.23882134719018	-4.75640490558194
CCTCATGCACGTAGTT-1_1	BMP4_6h	17985	4403	4.58715596330275	1	8	mesoderm non-dorsal margin	NA	NA	8	8	Mesoderm-TO	Mesoderm-TO	6.17327459616784	-0.0708807399515963
CCTCATGCATGACGGA-1_1	BMP4_6h	48711	5800	1.43704707355628	5	5	mesoderm_margin involuted	NA	NA	5	5	Mesoderm-vascular endothelium	Mesoderm-vascular endothelium	4.0135751561654	-4.0376234343295
CCTCATGGTCACCTTC-1_1	BMP4_6h	19033	4628	2.92649608574581	0	9	ectoderm_dorsal	NA	NA	7	9	Ectoderm-epidermis_early	Ectoderm-epidermis	0.902965386344232	-4.01898625400113
CCTCATGGTCGAGCTC-1_1	BMP4_6h	20526	4217	4.31647666374354	3	3	ectoderm_dorsal	NA	NA	2	3	Ectoderm-neural_posterior	Ectoderm-neural_posterior	3.0460549191964	-2.34744742419766
CCTCATGGTTCCGCTT-1_1	BMP4_6h	56754	6380	1.9892870987067	5	15	mesoderm_margin involuted	NA	NA	5	15	NMP	NMP	4.56251867575768	-2.60253384616421
CCTCATGTCGAACTCA-1_1	BMP4_6h	57973	6666	1.1833094716506	9	23	EVL	NA	NA	12	23	EVL	EVL	-6.23185340599891	-6.87649157550381
CCTCCAAAGAATTTGG-1_1	BMP4_6h	27439	4856	3.56426983490652	4	3	ectoderm_ventral	NA	NA	2	3	Ectoderm-neural_posterior	Ectoderm-neural_posterior	3.49621923728112	-2.3132467558627
CCTCCAAAGACGGATC-1_1	BMP4_6h	1227	813	3.66748166259169	6	6	epiblast	NA	NA	0	6	Mesoderm-PSM	Mesoderm-PSM	5.49072655005578	3.70922085735752
CCTCCAACACTCCCTA-1_1	BMP4_6h	28520	5232	3.84992987377279	0	9	ectoderm_dorsal	NA	NA	7	9	Ectoderm-epidermis_early	Ectoderm-epidermis	1.02628918452386	-3.06261399295376
CCTCCAACAGCACCCA-1_1	BMP4_6h	23079	4810	3.12838511200659	12	25	apoptotic like	NA	NA	18	25	Other-apoptotic like	Other-apoptotic like	2.05521615309838	1.31342306826068
CCTCCAAGTATGGAGC-1_1	BMP4_6h	20666	4589	3.85657601858124	12	25	apoptotic like	NA	NA	18	25	Other-apoptotic like	Other-apoptotic like	0.949526031447687	0.552800268864169
CCTCCAAGTCCGTACG-1_1	BMP4_6h	18248	4322	4.0223586146427	0	4	ectoderm_dorsal	NA	NA	1	4	Ectoderm-neural plate border/anterior neural plate	Ectoderm-neural plate border/anterior neural plate	1.39742525382165	-6.3806386282687
CCTCCTCTCGACGACC-1_1	BMP4_6h	34806	5559	1.96805148537608	5	7	mesoderm_margin involuted	NA	NA	0	7	Mesoderm-PSM	Mesoderm-PSM	6.76871784491662	3.75134083721591
CCTCTAGGTCTCACAA-1_1	BMP4_6h	510	406	3.13725490196078	2	1	epiblast	NA	NA	6	1	Epiblast-transiting	Epiblast-transiting	-0.98148497478839	-1.28300884273098
CCTCTAGGTGTGGTCC-1_1	BMP4_6h	21694	4790	4.06103069973264	7	8	mesoderm_margin involuted	NA	NA	8	8	Mesoderm-TO	Mesoderm-TO	6.44797285361413	1.90078148338748
CCTCTCCAGCATCCTA-1_1	BMP4_6h	10487	3231	3.79517497854486	8	15	epiblast	NA	NA	5	15	NMP	NMP	4.19044168753747	-2.59766843822049
CCTCTCCAGGGTTTCT-1_1	BMP4_6h	16158	4113	3.16252011387548	0	9	ectoderm_dorsal	NA	NA	7	9	Ectoderm-epidermis_early	Ectoderm-epidermis	1.05515380663995	-4.97798064258145
CCTCTCCAGTAAACTG-1_1	BMP4_6h	5783	2467	3.33736814802006	8	17	epiblast	NA	NA	0	17	Other-proliferation	Other-proliferation	5.27861698432092	4.18770596477939
CCTCTCCAGTTGGACG-1_1	BMP4_6h	1397	898	3.65068002863278	6	1	epiblast	NA	NA	6	1	Epiblast-transiting	Epiblast-transiting	-0.542787264155112	-1.35317161586331
CCTCTCCCAACTGGTT-1_1	BMP4_6h	2770	1466	3.17689530685921	6	15	epiblast	NA	NA	5	15	NMP	NMP	3.94958360953454	-2.64612653758572
CCTCTCCGTCTCCTGT-1_1	BMP4_6h	1458	913	3.36076817558299	6	1	epiblast	NA	NA	6	1	Epiblast-transiting	Epiblast-transiting	4.42583902640466	-1.85452344920681
CCTCTCCGTCTCGGGT-1_1	BMP4_6h	4387	1967	2.89491679963529	6	15	epiblast	NA	NA	5	15	NMP	NMP	4.53643377585534	-2.69548705127285
CCTCTCCGTGATAGTA-1_1	BMP4_6h	5399	2185	3.57473606223375	8	15	epiblast	NA	NA	5	15	NMP	NMP	4.28729875846032	-2.35883167293118
CCTCTCCTCACTGATG-1_1	BMP4_6h	515	403	4.66019417475728	2	1	epiblast	NA	NA	6	1	Epiblast-transiting	Epiblast-transiting	-1.30758346156951	-1.79735925700711
CCTCTCCTCCGGGACT-1_1	BMP4_6h	3135	1619	2.71132376395534	6	15	epiblast	NA	NA	5	15	NMP	NMP	4.07601030631188	-2.41905048396634
CCTGCATAGGCCTTCG-1_1	BMP4_6h	1960	1154	3.06122448979592	6	16	epiblast	NA	NA	16	16	PGC	PGC	-1.32245160179015	-0.572281985545621
CCTGCATAGTAACGTA-1_1	BMP4_6h	2316	1520	1.46804835924007	10	16	PGC	NA	NA	16	16	PGC	PGC	-3.31607929901954	1.21715185139133
CCTGCATCACCTGTCT-1_1	BMP4_6h	27307	5304	2.2521697733182	1	18	mesoderm non-dorsal margin	NA	NA	8	18	Mesoderm-TO	Mesoderm-TO	6.16884954733972	1.59814384672595
CCTGCATGTACCTTCC-1_1	BMP4_6h	23810	4825	3.66652666946661	0	3	ectoderm_dorsal	NA	NA	7	3	Ectoderm-neural_posterior	Ectoderm-neural_posterior	1.94664915366296	-2.15815499331997
CCTGCATGTCCACTCT-1_1	BMP4_6h	24581	4928	4.46686465156015	0	3	ectoderm_dorsal	NA	NA	2	3	Ectoderm-neural_posterior	Ectoderm-neural_posterior	3.99852331442956	-0.988105206752286
CCTGCATGTGCAACAG-1_1	BMP4_6h	1393	894	1.72290021536253	6	29	epiblast	NA	NA	15	29	Ectoderm-spinal cord	Ectoderm-spinal cord	1.54839428229455	3.02005264255954
CCTGCATGTTGTATGC-1_1	BMP4_6h	19741	4273	4.20444759637303	0	9	ectoderm_dorsal	NA	NA	7	9	Ectoderm-epidermis_early	Ectoderm-epidermis	0.479342420531549	-4.03322985675381
CCTGCATTCGCACGGT-1_1	BMP4_6h	19535	4451	4.49961607371385	0	4	ectoderm_dorsal	NA	NA	1	4	Ectoderm-neural plate border/anterior neural plate	Ectoderm-neural plate border/anterior neural plate	1.10298581881646	-6.30338147189663
CCTGCATTCGTGGCTG-1_1	BMP4_6h	16720	4269	4.80861244019139	7	6	mesoderm_margin involuted	NA	NA	0	6	Mesoderm-PSM	Mesoderm-PSM	5.28061731619958	4.58728811237766
CCTGTTGAGAGGTTAT-1_1	BMP4_6h	18313	4119	4.59782668050019	0	3	ectoderm_dorsal	NA	NA	2	3	Ectoderm-neural_posterior	Ectoderm-neural_posterior	2.71666963858727	-2.09601429011868
CCTGTTGAGAGTTGAT-1_1	BMP4_6h	23141	4429	2.00509917462512	7	7	mesoderm_margin involuted	NA	NA	0	7	Mesoderm-PSM	Mesoderm-PSM	6.07169063849572	3.29997560474826
CCTGTTGCAGCGTATT-1_1	BMP4_6h	13455	3940	3.36677814938684	8	15	epiblast	NA	NA	5	15	NMP	NMP	3.96666534705285	-2.58468368556546
CCTGTTGTCATGTCAG-1_1	BMP4_6h	21379	4449	3.88699190794705	11	19	EVL	NA	NA	12	19	EVL/periderm	EVL/periderm	-5.77713433937903	-8.25008299853848
CCTGTTGTCGTCGACG-1_1	BMP4_6h	4653	2418	2.75091338921126	10	16	PGC	NA	NA	16	16	PGC	PGC	-3.10908428864356	1.54689219686939
CCTTCAGAGTGAGGCT-1_1	BMP4_6h	35555	4918	2.31191112361131	9	23	EVL	NA	NA	12	23	EVL	EVL	-6.51738635735389	-6.53966858890103
CCTTCAGGTCGACGCT-1_1	BMP4_6h	683	508	2.0497803806735	2	1	epiblast	NA	NA	6	1	Epiblast-transiting	Epiblast-transiting	-0.409730444716178	-1.28007391002224
CCTTCAGGTTCATCTT-1_1	BMP4_6h	27739	4866	3.00659720970475	4	5	ectoderm_ventral	NA	NA	5	5	Mesoderm-vascular endothelium	Mesoderm-vascular endothelium	2.0802152947915	-4.77771046664761
CCTTCAGTCTCGCTCA-1_1	BMP4_6h	3985	1838	3.58845671267252	6	15	epiblast	NA	NA	5	15	NMP	NMP	4.63782652182702	-1.74100187327908
CCTTGTGGTCTAACTG-1_1	BMP4_6h	54658	6246	0.815983021698562	5	5	mesoderm_margin involuted	NA	NA	5	5	Mesoderm-vascular endothelium	Mesoderm-vascular endothelium	3.72707947058801	-3.52820971515225
CCTTGTGTCTGTAACG-1_1	BMP4_6h	18131	4093	3.18239479344769	0	3	ectoderm_dorsal	NA	NA	2	3	Ectoderm-neural_posterior	Ectoderm-neural_posterior	2.72207625670556	-1.99797728564785
CCTTTGGCAAATCGTC-1_1	BMP4_6h	1496	1050	3.40909090909091	10	16	PGC	NA	NA	16	16	PGC	PGC	-3.20325104431983	1.21648556086971
CCTTTGGCAAGAATAC-1_1	BMP4_6h	56178	6305	0.5535974936808	9	14	EVL	NA	NA	9	14	EVL	EVL	-5.86423389153358	-5.5396061232333
CCTTTGGGTCTGGTTA-1_1	BMP4_6h	2356	1349	3.01358234295416	6	1	epiblast	NA	NA	6	1	Epiblast-transiting	Epiblast-transiting	1.27669246955041	-1.98976829555081
CCTTTGGGTCTTGAGT-1_1	BMP4_6h	585	452	4.95726495726496	2	1	epiblast	NA	NA	6	1	Epiblast-transiting	Epiblast-transiting	-1.15682114200469	1.15915820095493
CCTTTGGGTGGTCTAT-1_1	BMP4_6h	12918	4295	3.87056819941167	10	16	PGC	NA	NA	16	16	PGC	PGC	-3.20050732331153	1.3697908231969
CCTTTGGTCAGTCCGG-1_1	BMP4_6h	693	548	3.75180375180375	2	16	epiblast	NA	NA	16	16	PGC	PGC	-2.41309658722755	0.40707340929462
CCTTTGGTCCACACCT-1_1	BMP4_6h	3818	1785	3.5358826610791	8	15	epiblast	NA	NA	5	15	NMP	NMP	4.22088201804284	-2.41665080096768
CCTTTGGTCCATACTT-1_1	BMP4_6h	23286	4950	2.61530533367689	14	4	EVL	NA	NA	1	4	Ectoderm-neural plate border/anterior neural plate	Ectoderm-neural plate border/anterior neural plate	-0.0194598837363344	-5.96387770679043
CGAAGGAAGAGCATAT-1_1	BMP4_6h	16931	3923	4.01039513318764	3	9	ectoderm_dorsal	NA	NA	7	9	Ectoderm-epidermis_early	Ectoderm-epidermis	0.849812825156488	-4.66201928165005
CGAAGGAAGGACTTCT-1_1	BMP4_6h	18065	4465	4.77165790202048	1	8	mesoderm non-dorsal margin	NA	NA	8	8	Mesoderm-TO	Mesoderm-TO	5.97871454520349	-0.107372670436368
CGAAGGAAGTTAGTGA-1_1	BMP4_6h	40447	5504	3.10777066284273	5	30	mesoderm_margin involuted	NA	NA	9	30	Mesoderm-endothelial progenitor	Mesoderm-vascular endothelium	3.83953245444421	-5.25668957736538
CGAAGGACACAATGCT-1_1	BMP4_6h	19897	4767	4.54339850228678	12	25	apoptotic like	NA	NA	18	25	Other-apoptotic like	Other-apoptotic like	4.71443279547814	1.16799673531009
CGAAGGAGTCATCTAG-1_1	BMP4_6h	38220	5399	3.5374149659864	5	5	mesoderm_margin involuted	NA	NA	5	5	Mesoderm-vascular endothelium	Mesoderm-vascular endothelium	4.26966770453576	-3.23172762897061
CGAAGTTAGCGCTGAA-1_1	BMP4_6h	37933	5211	2.85503387551736	4	5	ectoderm_ventral	NA	NA	5	5	Mesoderm-vascular endothelium	Mesoderm-vascular endothelium	2.75063474936608	-4.4750252058749
CGAAGTTCAATTCACG-1_1	BMP4_6h	16335	4111	4.32200795837159	3	9	ectoderm_dorsal	NA	NA	7	9	Ectoderm-epidermis_early	Ectoderm-epidermis	1.77205117507104	-3.64637759234951
CGAAGTTGTGAATTGA-1_1	BMP4_6h	1027	741	4.96592015579357	13	14	EVL	NA	NA	9	14	EVL	EVL	-7.27882854180213	-5.02640011813687
CGAAGTTTCGACACCG-1_1	BMP4_6h	6322	2961	4.2391648212591	10	16	PGC	NA	NA	16	16	PGC	PGC	-3.25561539368506	1.58205929491474
CGAATTGAGTCAATCC-1_1	BMP4_6h	17237	4023	3.47508267099843	1	8	mesoderm non-dorsal margin	NA	NA	8	8	Mesoderm-TO	Mesoderm-TO	5.11300190253381	-1.2405760576968
CGAATTGGTAAGCGGT-1_1	BMP4_6h	61518	6426	1.10536753470529	9	14	EVL	NA	NA	9	14	EVL	EVL	-5.96404306130286	-5.81871750857876
CGAATTGTCTAGAGCT-1_1	BMP4_6h	44309	5511	2.13049267643142	4	25	ectoderm_ventral	NA	NA	18	25	Other-apoptotic like	Other-apoptotic like	2.92666371626977	-4.32946398761319
CGACAGCAGATAACGT-1_1	BMP4_6h	1170	818	3.76068376068376	2	1	epiblast	NA	NA	6	1	Epiblast-transiting	Epiblast-transiting	-0.774461153017245	-1.3722923090701
CGACAGCGTCGTCAGC-1_1	BMP4_6h	9555	3181	4.38513867085296	0	15	ectoderm_dorsal	NA	NA	2	15	NMP	NMP	4.53075464530114	-0.899623065257535
CGACAGCGTTTACCAG-1_1	BMP4_6h	19833	4278	4.54797559622851	1	8	mesoderm non-dorsal margin	NA	NA	8	8	Mesoderm-TO	Mesoderm-TO	4.99055488867883	-0.436761765742764
CGAGAAGAGACGCAGT-1_1	BMP4_6h	16855	4207	4.27766241471373	0	4	ectoderm_dorsal	NA	NA	1	4	Ectoderm-neural plate border/anterior neural plate	Ectoderm-neural plate border/anterior neural plate	1.38508280081872	-6.52217915561245
CGAGAAGCACGTGTGC-1_1	BMP4_6h	20091	4263	4.62396097755214	3	9	ectoderm_dorsal	NA	NA	7	9	Ectoderm-epidermis_early	Ectoderm-epidermis	1.31814082427148	-4.3124823858981
CGAGAAGGTACTGTTG-1_1	BMP4_6h	57192	6229	2.21009931458945	9	14	EVL	NA	NA	9	14	EVL	EVL	-5.41415731148597	-4.83385708835171
CGAGGAAAGTAGACCG-1_1	BMP4_6h	762	574	4.7244094488189	2	1	epiblast	NA	NA	6	1	Epiblast-transiting	Epiblast-transiting	-1.3759227200019	-1.26256921794461
CGAGGAACACCAGGTC-1_1	BMP4_6h	7086	2708	3.37284786903754	8	15	epiblast	NA	NA	5	15	NMP	NMP	4.51591976447228	-2.20350673701809
CGAGGAAGTGAGTCAG-1_1	BMP4_6h	12042	3392	4.7085201793722	1	8	mesoderm non-dorsal margin	NA	NA	8	8	Mesoderm-TO	Mesoderm-TO	5.9327531651986	0.283783228134646
CGAGGAATCAAGTTGC-1_1	BMP4_6h	19422	4413	4.64421789722995	0	9	ectoderm_dorsal	NA	NA	7	9	Ectoderm-epidermis_early	Ectoderm-epidermis	0.86467023654107	-5.35089400317715
CGAGGAATCCGCCTAT-1_1	BMP4_6h	48573	5801	1.90435015337739	4	5	ectoderm_ventral	NA	NA	5	5	Mesoderm-vascular endothelium	Mesoderm-vascular endothelium	3.40872057242516	-3.66155388858365
CGAGGCTCACGGATCC-1_1	BMP4_6h	696	534	3.87931034482759	2	1	epiblast	NA	NA	6	1	Epiblast-transiting	Epiblast-transiting	-1.1345338030326	-1.2180729201083
CGAGTGCAGTCCCGGT-1_1	BMP4_6h	8051	2942	4.74475220469507	10	16	PGC	NA	NA	16	16	PGC	PGC	-3.48704783158179	1.74647751543476
CGAGTGCTCAGACCTA-1_1	BMP4_6h	19456	4180	4.01932565789474	11	19	EVL	NA	NA	12	19	EVL/periderm	EVL/periderm	-6.10004560189124	-7.85956194903897
CGAGTGCTCCCGAGGT-1_1	BMP4_6h	22778	4369	4.09605759943805	1	8	mesoderm non-dorsal margin	NA	NA	8	8	Mesoderm-TO	Mesoderm-TO	4.8709708051217	-0.767633466983304
CGAGTGCTCTCTCGCA-1_1	BMP4_6h	18076	4365	4.71896437264882	1	18	mesoderm non-dorsal margin	NA	NA	8	18	Mesoderm-TO	Mesoderm-TO	5.55257280631188	1.85297224018528
CGAGTTAAGGGTACGT-1_1	BMP4_6h	2804	1607	4.06562054208274	10	16	PGC	NA	NA	16	16	PGC	PGC	-3.48771278099891	1.4899205276723
CGAGTTAAGGTAAGAG-1_1	BMP4_6h	45940	5664	1.08184588593818	5	5	mesoderm_margin involuted	NA	NA	5	5	Mesoderm-vascular endothelium	Mesoderm-vascular endothelium	4.73544843955163	-3.67117550876187
CGAGTTAGTATGAAGT-1_1	BMP4_6h	63309	6633	3.0090508458513	4	5	ectoderm_ventral	NA	NA	5	5	Mesoderm-vascular endothelium	Mesoderm-vascular endothelium	2.21409257216577	-5.04260066058682
CGAGTTATCTCCAATT-1_1	BMP4_6h	302911	9814	0.207981882467127	5	30	mesoderm_margin involuted	NA	NA	9	30	Mesoderm-endothelial progenitor	Mesoderm-vascular endothelium	3.98211391730432	-5.32117178943203
CGATCGGCAATCTGCA-1_1	BMP4_6h	20017	4277	3.28720587500624	3	9	ectoderm_dorsal	NA	NA	7	9	Ectoderm-epidermis_early	Ectoderm-epidermis	1.24062426848535	-4.63009646441983
CGATCGGCATCCGTGG-1_1	BMP4_6h	31084	4969	3.70930382190194	4	5	ectoderm_ventral	NA	NA	5	5	Mesoderm-vascular endothelium	Mesoderm-vascular endothelium	3.51458557410363	-4.18109181430386
CGATCGGGTGACAGCA-1_1	BMP4_6h	967	681	3.1023784901758	13	23	EVL	NA	NA	19	23	EVL	EVL	-7.49480334954139	-4.93898776080655
CGATCGGGTGCCTGCA-1_1	BMP4_6h	58671	6268	1.71123723815855	5	5	mesoderm_margin involuted	NA	NA	5	5	Mesoderm-vascular endothelium	Mesoderm-vascular endothelium	4.04060943884973	-3.97083094623135
CGATCGGTCCTTTAGT-1_1	BMP4_6h	1174	836	4.85519591141397	2	1	epiblast	NA	NA	6	1	Epiblast-transiting	Epiblast-transiting	-1.36532853083488	-1.73707440402554
CGATGCGAGGACAGCT-1_1	BMP4_6h	13621	3825	4.3535716907716	0	3	ectoderm_dorsal	NA	NA	2	3	Ectoderm-neural_posterior	Ectoderm-neural_posterior	2.46844013495568	-2.42316487338589
CGATGCGAGTACCGGA-1_1	BMP4_6h	25231	4599	2.72284094962546	5	6	mesoderm_margin involuted	NA	NA	0	6	Mesoderm-PSM	Mesoderm-PSM	5.38001259131555	4.90974852535678
CGATGCGCACGGTGCT-1_1	BMP4_6h	23681	4707	3.46269160930704	1	8	mesoderm non-dorsal margin	NA	NA	8	8	Mesoderm-TO	Mesoderm-TO	6.18215473456506	0.535063506102099
CGATGCGCATGCAGCC-1_1	BMP4_6h	7590	2711	3.8471673254282	8	15	epiblast	NA	NA	5	15	NMP	NMP	4.35308845801476	-2.75556257274197
CGATGCGCATGTGTCA-1_1	BMP4_6h	4580	2002	4.0174672489083	8	15	epiblast	NA	NA	5	15	NMP	NMP	4.55894430441979	-2.31915810611294
CGATGCGGTGTTACAC-1_1	BMP4_6h	20499	3929	4.23923118200888	7	7	mesoderm_margin involuted	NA	NA	0	7	Mesoderm-PSM	Mesoderm-PSM	6.55556352896813	3.30388471577121
CGATGCGTCAGAGTTC-1_1	BMP4_6h	3505	1694	1.85449358059914	13	23	EVL	NA	NA	12	23	EVL	EVL	-6.79258338646766	-6.55081179645108
CGATGCGTCCCGGTAG-1_1	BMP4_6h	18690	4134	2.84109149277689	4	29	ectoderm_ventral	NA	NA	15	29	Ectoderm-spinal cord	Ectoderm-spinal cord	0.692321498824396	-2.0708618452792
CGATGGCAGTCGGCCT-1_1	BMP4_6h	21131	4453	4.79863707349392	3	3	ectoderm_dorsal	NA	NA	7	3	Ectoderm-neural_posterior	Ectoderm-neural_posterior	1.85113962454919	-2.89857891109036
CGATGGCCACTCTGCT-1_1	BMP4_6h	47734	5777	1.29676959818997	5	5	mesoderm_margin involuted	NA	NA	5	5	Mesoderm-vascular endothelium	Mesoderm-vascular endothelium	3.70723303122643	-3.63641503360318
CGATGGCGTAAGATTG-1_1	BMP4_6h	21799	4837	3.77081517500803	0	15	ectoderm_dorsal	NA	NA	5	15	NMP	NMP	3.73843153281335	-1.95103195216702
CGATGGCTCCGCAGTG-1_1	BMP4_6h	18244	3319	0.641306730980048	15	30	mesoderm_margin involuted	NA	NA	9	30	Mesoderm-endothelial progenitor	Mesoderm-vascular endothelium	4.09687860770349	-4.74808362033413
CGCAGGTAGAAATTCG-1_1	BMP4_6h	16753	3827	3.93959290873276	3	9	ectoderm_dorsal	NA	NA	7	9	Ectoderm-epidermis_early	Ectoderm-epidermis	1.21484621329431	-4.6745314886813
CGCAGGTAGTAGATCA-1_1	BMP4_6h	16518	4135	4.87347136457198	0	3	ectoderm_dorsal	NA	NA	2	3	Ectoderm-neural_posterior	Ectoderm-neural_posterior	3.18629654212121	-1.64952137973355
CGCAGGTAGTCTTGGT-1_1	BMP4_6h	18910	4348	4.04019037546272	7	7	mesoderm_margin involuted	NA	NA	0	7	Mesoderm-PSM	Mesoderm-PSM	6.66456659598474	3.95286914799167
CGCAGGTGTTTCTTAC-1_1	BMP4_6h	17390	4174	4.82461184588844	7	7	mesoderm_margin involuted	NA	NA	0	7	Mesoderm-PSM	Mesoderm-PSM	6.50677545828942	4.19365283939792
CGCAGGTTCTGGTCAA-1_1	BMP4_6h	1186	838	4.89038785834739	2	18	epiblast	NA	NA	8	18	Mesoderm-TO	Mesoderm-TO	5.60405262274865	2.20623228046848
CGCATAAAGCGTTCAT-1_1	BMP4_6h	21509	4170	3.97043098237947	3	9	ectoderm_dorsal	NA	NA	7	9	Ectoderm-epidermis_early	Ectoderm-epidermis	1.72871692938928	-3.56215098407315
CGCATAACAGGGAATC-1_1	BMP4_6h	29893	5296	3.21479945137658	1	18	mesoderm non-dorsal margin	NA	NA	8	18	Mesoderm-TO	Mesoderm-TO	5.20969160361413	0.801268413660958
CGCATAATCAAGCCGC-1_1	BMP4_6h	49591	6117	2.32905164243512	5	5	mesoderm_margin involuted	NA	NA	5	5	Mesoderm-vascular endothelium	Mesoderm-vascular endothelium	4.766301711036	-3.56539013888882
CGCATGGAGCGAGTAC-1_1	BMP4_6h	3721	1737	2.04246170384305	13	23	EVL	NA	NA	12	23	EVL	EVL	-6.17405358986732	-6.18917468097256
CGCATGGAGCGATGGT-1_1	BMP4_6h	70017	6791	1.67959209906166	9	23	EVL	NA	NA	12	23	EVL	EVL	-6.314198414849	-6.2618379881625
CGCATGGCAACACGTT-1_1	BMP4_6h	155332	8640	0.560734426904952	9	14	EVL	NA	NA	9	14	EVL	EVL	-5.16311732964393	-4.7502937605624
CGCATGGCAGACCTAT-1_1	BMP4_6h	18403	4357	3.68961582350704	0	3	ectoderm_dorsal	NA	NA	2	3	Ectoderm-neural_posterior	Ectoderm-neural_posterior	3.60766132636193	-1.6308839609866
CGCATGGCAGTAACCT-1_1	BMP4_6h	16675	4177	4.08995502248876	1	8	mesoderm non-dorsal margin	NA	NA	8	8	Mesoderm-TO	Mesoderm-TO	5.93505008978967	0.0119307348485136
CGCATGGCAGTGACCC-1_1	BMP4_6h	6553	2584	4.21181138409889	8	15	epiblast	NA	NA	5	15	NMP	NMP	4.64011677069787	-2.37976720836209
CGCATGGGTGGACAGT-1_1	BMP4_6h	21428	4436	3.79876796714579	1	25	mesoderm non-dorsal margin	NA	NA	18	25	Other-apoptotic like	Other-apoptotic like	5.17662533087853	1.71513274404956
CGCATGGGTTAACCTG-1_1	BMP4_6h	61714	6285	1.48912726447808	5	5	mesoderm_margin involuted	NA	NA	5	5	Mesoderm-vascular endothelium	Mesoderm-vascular endothelium	4.09533651633386	-4.14932015445279
CGCATGGTCAACTCTT-1_1	BMP4_6h	23006	4898	3.60340780665913	1	8	mesoderm non-dorsal margin	NA	NA	8	8	Mesoderm-TO	Mesoderm-TO	6.00133140845422	-0.537135987544522
CGCATGGTCGTGGCGT-1_1	BMP4_6h	32404	5409	3.71867670657943	4	25	ectoderm_ventral	NA	NA	18	25	Other-apoptotic like	Other-apoptotic like	2.88458498282556	-4.23082592990445
CGCATGGTCGTTCGCT-1_1	BMP4_6h	8041	2496	2.35045392364134	14	15	EVL	NA	NA	5	15	NMP	NMP	5.43695505423669	1.1304044136758
CGCCAGAAGTAACAGT-1_1	BMP4_6h	23035	4646	4.04601693075754	0	9	ectoderm_dorsal	NA	NA	7	9	Ectoderm-epidermis_early	Ectoderm-epidermis	1.67763145728234	-3.22491648700284
CGCCAGACAACTCATG-1_1	BMP4_6h	19654	4317	2.98158135748448	3	9	ectoderm_dorsal	NA	NA	7	9	Ectoderm-epidermis_early	Ectoderm-epidermis	1.01044662757043	-4.99016144778775
CGCCAGACACCTCTGT-1_1	BMP4_6h	698	542	2.14899713467049	2	1	epiblast	NA	NA	6	1	Epiblast-transiting	Epiblast-transiting	-0.963185104595385	-1.00120440032528
CGCCATTAGAAACCAT-1_1	BMP4_6h	5548	2299	1.22566690699351	6	1	epiblast	NA	NA	6	1	Epiblast-transiting	Epiblast-transiting	2.33484061522607	-3.78657486941861
CGCCATTAGTGATGGC-1_1	BMP4_6h	25948	5007	3.52242947433328	0	3	ectoderm_dorsal	NA	NA	2	3	Ectoderm-neural_posterior	Ectoderm-neural_posterior	3.70021303458337	-1.58041384723233
CGCCATTGTACGTGTT-1_1	BMP4_6h	2824	1484	3.85977337110482	6	15	epiblast	NA	NA	5	15	NMP	NMP	3.64801367087487	-2.39193799998806
CGCCATTGTCAGTCTA-1_1	BMP4_6h	27401	4977	3.82832743330535	3	9	ectoderm_dorsal	NA	NA	7	9	Ectoderm-epidermis_early	Ectoderm-epidermis	1.82989199919824	-3.31395247485684
CGCGTGAGTGCGAGTA-1_1	BMP4_6h	1321	883	1.81680545041635	2	1	epiblast	NA	NA	6	1	Epiblast-transiting	Epiblast-transiting	-1.1404381795394	-2.49189546611355
CGGAACCAGTCAGGGT-1_1	BMP4_6h	4558	2226	4.60728389644581	10	16	PGC	NA	NA	16	16	PGC	PGC	-3.51332751946326	1.6000041076894
CGGAACCCAAATTAGG-1_1	BMP4_6h	28447	5178	4.52068759447393	1	8	mesoderm non-dorsal margin	NA	NA	8	8	Mesoderm-TO	Mesoderm-TO	5.95781000418786	0.862560824489131
CGGAACCCAACACTAC-1_1	BMP4_6h	73143	6774	1.69257481918981	5	5	mesoderm_margin involuted	NA	NA	5	5	Mesoderm-vascular endothelium	Mesoderm-vascular endothelium	3.64013107581262	-4.12591984775113
CGGAACCCACAGTACT-1_1	BMP4_6h	16723	3283	0.717574597859236	15	30	mesoderm_margin involuted	NA	NA	9	30	Mesoderm-endothelial progenitor	Mesoderm-vascular endothelium	3.93589790625695	-4.65940716769741
CGGAACCCACCTGCTT-1_1	BMP4_6h	17855	4072	4.82777933352002	12	25	apoptotic like	NA	NA	18	25	Other-apoptotic like	Other-apoptotic like	1.59456666274194	0.810216750016346
CGGAACCCAGGCACTC-1_1	BMP4_6h	70436	6488	0.586347890283378	9	23	EVL	NA	NA	12	23	EVL	EVL	-6.52708093361732	-6.46462443378018
CGGAACCCATCGGCCA-1_1	BMP4_6h	17554	3731	2.34704340890965	12	25	apoptotic like	NA	NA	18	25	Other-apoptotic like	Other-apoptotic like	0.93408044142846	0.150977344250216
CGGAACCGTAGGTCAG-1_1	BMP4_6h	36637	5291	3.91407593416492	4	5	ectoderm_ventral	NA	NA	5	5	Mesoderm-vascular endothelium	Mesoderm-vascular endothelium	2.53589304251794	-4.28871014621304
CGGAACCGTTAGGCTT-1_1	BMP4_6h	23778	4613	2.72520817562453	14	14	EVL	NA	NA	9	14	EVL	EVL	-4.94499913887855	-5.35803607013272
CGGAACCTCAGGGTAG-1_1	BMP4_6h	2693	1452	3.75046416635722	6	15	epiblast	NA	NA	5	15	NMP	NMP	4.28159912390832	-2.50330403354214
CGGAACCTCTGAATGC-1_1	BMP4_6h	12239	3337	1.98545632813138	11	23	EVL	NA	NA	12	23	EVL	EVL	-6.49093667702552	-6.94919207599209
CGGAATTAGCTTGTTG-1_1	BMP4_6h	20224	4163	2.70965189873418	4	5	ectoderm_ventral	NA	NA	5	5	Mesoderm-vascular endothelium	Mesoderm-vascular endothelium	2.59769089980248	-4.50496485736416
CGGAATTGTGAAGCGT-1_1	BMP4_6h	20529	4123	4.26713429782259	4	8	ectoderm_ventral	NA	NA	8	8	Mesoderm-TO	Mesoderm-TO	5.10964306159142	-1.05443575885342
CGGAATTTCCGGCTTT-1_1	BMP4_6h	18710	4525	4.98129342597541	7	7	mesoderm_margin involuted	NA	NA	0	7	Mesoderm-PSM	Mesoderm-PSM	6.29656847281579	3.11362812015964
CGGACACAGCCTCAAT-1_1	BMP4_6h	20022	4415	3.53111577265009	1	8	mesoderm non-dorsal margin	NA	NA	8	8	Mesoderm-TO	Mesoderm-TO	5.13343485159997	-1.05584445502804
CGGACACTCCACGAAT-1_1	BMP4_6h	18840	4443	4.39490445859873	0	3	ectoderm_dorsal	NA	NA	2	3	Ectoderm-neural_posterior	Ectoderm-neural_posterior	2.41921432776574	-1.70044305827664
CGGACACTCCCGGTAG-1_1	BMP4_6h	2837	1500	4.65280225590412	6	1	epiblast	NA	NA	6	1	Epiblast-transiting	Epiblast-transiting	2.46730287833337	-1.49987152125882
CGGAGAAGTATAGCTC-1_1	BMP4_6h	10370	2632	1.31147540983607	15	30	mesoderm_margin involuted	NA	NA	9	30	Mesoderm-endothelial progenitor	Mesoderm-vascular endothelium	-5.26486245827552	-4.47476580646084
CGGAGAATCGAACACT-1_1	BMP4_6h	29303	4955	2.85977544961267	4	5	ectoderm_ventral	NA	NA	5	5	Mesoderm-vascular endothelium	Mesoderm-vascular endothelium	1.93869550986413	-5.39542725589322
CGGAGAATCGTTGTAG-1_1	BMP4_6h	1605	1092	3.55140186915888	10	16	PGC	NA	NA	16	16	PGC	PGC	-3.04941813187476	0.978840962981715
CGGAGAATCTCATTTG-1_1	BMP4_6h	20636	4376	3.49389416553596	0	9	ectoderm_dorsal	NA	NA	7	9	Ectoderm-epidermis_early	Ectoderm-epidermis	0.532724698020257	-5.03578475024746
CGGCAGTAGATACAGT-1_1	BMP4_6h	7915	2621	1.78142766898294	5	17	mesoderm_margin involuted	NA	NA	0	17	Other-proliferation	Other-proliferation	4.66694124503259	2.42468807194187
CGGCAGTCACTTCAAG-1_1	BMP4_6h	16205	4089	3.70873187287874	3	8	ectoderm_dorsal	NA	NA	8	8	Mesoderm-TO	Mesoderm-TO	4.70430048270349	-1.12883403804348
CGGCAGTTCTCATGCC-1_1	BMP4_6h	955	681	2.30366492146597	6	29	epiblast	NA	NA	15	29	Ectoderm-spinal cord	Ectoderm-spinal cord	1.17225416464929	-0.0371272256617403
CGGGACTAGAGGCGGA-1_1	BMP4_6h	15175	3875	3.20263591433278	3	9	ectoderm_dorsal	NA	NA	7	9	Ectoderm-epidermis_early	Ectoderm-epidermis	2.30860527320031	-3.82591822650479
CGGGACTCAGCTGTCG-1_1	BMP4_6h	23413	4356	4.10455729722804	3	15	ectoderm_dorsal	NA	NA	5	15	NMP	NMP	3.23072918219689	-3.18328264262722
CGGGACTGTTATAGAG-1_1	BMP4_6h	17326	4272	4.65196814036708	7	7	mesoderm_margin involuted	NA	NA	0	7	Mesoderm-PSM	Mesoderm-PSM	6.25331409735803	4.1164362141843
CGGGACTTCGATTCCC-1_1	BMP4_6h	4699	2368	4.59672270695893	10	16	PGC	NA	NA	16	16	PGC	PGC	-3.52392403321143	1.59924271795703
CGGGCATCAGGGTTGA-1_1	BMP4_6h	1084	691	2.49077490774908	13	23	EVL	NA	NA	19	23	EVL	EVL	-7.41129628853675	-5.10726740863369
CGGGCATGTCCGGTGT-1_1	BMP4_6h	14158	3783	3.87060319254132	7	7	mesoderm_margin involuted	NA	NA	0	7	Mesoderm-PSM	Mesoderm-PSM	6.96878155036096	2.76374599430515
CGGGCATGTTGCTCAA-1_1	BMP4_6h	50994	6210	1.40408675530455	5	5	mesoderm_margin involuted	NA	NA	5	5	Mesoderm-vascular endothelium	Mesoderm-vascular endothelium	3.58809145255212	-4.29169323947476
CGGGTCAAGAGGTTAT-1_1	BMP4_6h	13560	3631	3.39233038348083	7	6	mesoderm_margin involuted	NA	NA	0	6	Mesoderm-PSM	Mesoderm-PSM	5.68779762549523	4.60820219013645
CGGGTCAAGATGGTCG-1_1	BMP4_6h	794	577	4.15617128463476	2	1	epiblast	NA	NA	6	1	Epiblast-transiting	Epiblast-transiting	-1.10810209350463	-1.40882041957425
CGGGTCACACGCTTAA-1_1	BMP4_6h	1563	971	2.81509916826615	6	1	epiblast	NA	NA	6	1	Epiblast-transiting	Epiblast-transiting	-0.243671278523169	-1.78344634082364
CGGGTCACAGTTACCA-1_1	BMP4_6h	6232	2504	0.706033376123235	3	9	ectoderm_dorsal	NA	NA	7	9	Ectoderm-epidermis_early	Ectoderm-epidermis	0.862331350280084	-5.02876618411587
CGGGTCAGTGGAGAAA-1_1	BMP4_6h	26761	4891	4.42434886588692	1	8	mesoderm non-dorsal margin	NA	NA	2	8	Mesoderm-TO	Mesoderm-TO	5.03549726767663	-1.11562934424923
CGGGTCATCCACCCTA-1_1	BMP4_6h	581	462	3.95869191049914	2	1	epiblast	NA	NA	6	1	Epiblast-transiting	Epiblast-transiting	-1.30059326724883	-1.50141003634976
CGGGTCATCTCGCTCA-1_1	BMP4_6h	21673	4566	2.63922853319799	7	7	mesoderm_margin involuted	NA	NA	0	7	Mesoderm-PSM	Mesoderm-PSM	6.85234697623376	2.77443799469425
CGGGTGTAGTAACCGG-1_1	BMP4_6h	13501	3490	4.22190948818606	1	7	mesoderm non-dorsal margin	NA	NA	0	7	Mesoderm-PSM	Mesoderm-PSM	6.33870943350915	2.20705518219425
CGGTCAGAGCTTAAGA-1_1	BMP4_6h	16260	3865	4.36039360393604	7	7	mesoderm_margin involuted	NA	NA	0	7	Mesoderm-PSM	Mesoderm-PSM	6.28050430579308	4.17941805813266
CGGTCAGCAGGTCCGT-1_1	BMP4_6h	8837	3561	4.7753762589114	10	16	PGC	NA	NA	16	16	PGC	PGC	-3.23719612793799	1.47682723495914
CGGTCAGCATAGAAAC-1_1	BMP4_6h	19519	4352	4.99000973410523	0	9	ectoderm_dorsal	NA	NA	7	9	Ectoderm-epidermis_early	Ectoderm-epidermis	0.783656914664544	-3.20887568500088
CGGTCAGCATGTTTGG-1_1	BMP4_6h	646	481	4.64396284829721	13	14	EVL	NA	NA	9	14	EVL	EVL	-7.27374259667274	-5.14625838305996
CGGTCAGGTGGAAATT-1_1	BMP4_6h	17891	4151	4.683919289028	0	9	ectoderm_dorsal	NA	NA	7	9	Ectoderm-epidermis_early	Ectoderm-epidermis	1.70482548041467	-3.02066305186795
CGGTCAGGTTGTGCCG-1_1	BMP4_6h	22532	4527	2.91141487661992	1	8	mesoderm non-dorsal margin	NA	NA	8	8	Mesoderm-TO	Mesoderm-TO	5.91109808249597	-0.287940173411832
CGGTCAGTCCGACAGC-1_1	BMP4_6h	22670	4737	3.78914865460962	1	8	mesoderm non-dorsal margin	NA	NA	8	8	Mesoderm-TO	Mesoderm-TO	5.85248382849816	-0.105983345771298
CGGTCAGTCTTCGATT-1_1	BMP4_6h	28561	5067	2.00273099681384	12	25	apoptotic like	NA	NA	18	25	Other-apoptotic like	Other-apoptotic like	1.37487896247033	0.718012229537501
CGGTCAGTCTTTCCAA-1_1	BMP4_6h	11097	3624	4.58682526809047	10	15	PGC	NA	NA	5	15	NMP	NMP	-2.41688613133307	1.35771688911869
CGTAAGTAGCGCAATG-1_1	BMP4_6h	15073	3721	3.96072447422544	3	9	ectoderm_dorsal	NA	NA	7	9	Ectoderm-epidermis_early	Ectoderm-epidermis	0.986479719115533	-4.70910456683682
CGTAAGTCATACTTTC-1_1	BMP4_6h	22526	4749	2.63251353990944	7	6	mesoderm_margin involuted	NA	NA	0	6	Mesoderm-PSM	Mesoderm-PSM	5.3447314099801	4.65770933124973
CGTAAGTGTCGGTGTC-1_1	BMP4_6h	66543	6558	0.362171828742317	9	14	EVL	NA	NA	9	14	EVL	EVL	-5.48763934807654	-5.06180527713345
CGTAATGAGCTGCCAC-1_1	BMP4_6h	17791	4156	4.41796413917149	12	25	apoptotic like	NA	NA	18	25	Other-apoptotic like	Other-apoptotic like	1.18856724066857	0.526888103222384
CGTAATGCAATTGAAG-1_1	BMP4_6h	73307	6599	0.713438007284434	5	5	mesoderm_margin involuted	NA	NA	5	5	Mesoderm-vascular endothelium	Mesoderm-vascular endothelium	3.82330807013635	-4.37451127078579
CGTAATGCATCATGAC-1_1	BMP4_6h	1502	917	2.72969374167776	6	9	epiblast	NA	NA	6	9	Ectoderm-epidermis_early	Ectoderm-epidermis	-0.200141470001898	-2.08623459842251
CGTAATGCATGAATCC-1_1	BMP4_6h	3614	1723	3.98450470392916	8	15	epiblast	NA	NA	5	15	NMP	NMP	4.13021858496789	-2.17766621615933
CGTAATGCATGGGCAA-1_1	BMP4_6h	28385	5201	1.45499383477189	7	6	mesoderm_margin involuted	NA	NA	0	6	Mesoderm-PSM	Mesoderm-PSM	5.2699490384591	4.38892862293674
CGTAATGTCAGCGTCG-1_1	BMP4_6h	2033	1152	3.98425971470733	6	15	epiblast	NA	NA	5	15	NMP	NMP	4.31439884467248	3.17968627903415
CGTAATGTCTTTGATC-1_1	BMP4_6h	959	624	3.96246089676747	13	23	EVL	NA	NA	19	23	EVL	EVL	-7.58021346764442	-5.28662827518033
CGTAGTAAGGAGCAAA-1_1	BMP4_6h	20637	3972	3.66332315743567	4	14	ectoderm_ventral	NA	NA	9	14	EVL	EVL	-2.90382234291907	-5.5529232313876
CGTAGTAAGTACCCTA-1_1	BMP4_6h	64441	6552	3.53812014090408	4	15	ectoderm_ventral	NA	NA	5	15	NMP	NMP	4.57242639823083	-2.31266119983243
CGTCAAAAGCATATGA-1_1	BMP4_6h	15983	3985	3.77901520365388	3	8	ectoderm_dorsal	NA	NA	8	8	Mesoderm-TO	Mesoderm-TO	5.45314272208337	-1.10591152217434
CGTCAAAAGTAGTGCG-1_1	BMP4_6h	30249	5072	3.41498892525373	5	15	mesoderm_margin involuted	NA	NA	5	15	NMP	NMP	3.85323723120812	-3.35554364230679
CGTCAAACAAAGCTAA-1_1	BMP4_6h	600	458	3.66666666666667	2	1	epiblast	NA	NA	6	1	Epiblast-transiting	Epiblast-transiting	-1.08803265826579	-1.25494077708767
CGTCAAACATGTGGCC-1_1	BMP4_6h	8310	2798	2.67148014440433	8	15	epiblast	NA	NA	5	15	NMP	NMP	4.65846021933679	-2.14358284976529
CGTCCATAGAGAATCT-1_1	BMP4_6h	18862	4390	3.75357862368784	12	15	apoptotic like	NA	NA	8	15	NMP	NMP	4.71655996604089	-1.32640722301053
CGTCCATCACAAGCAG-1_1	BMP4_6h	538	413	4.83271375464684	2	1	epiblast	NA	NA	6	1	Epiblast-transiting	Epiblast-transiting	-1.32013956742164	-1.07133594062375
CGTCCATGTCGTACTA-1_1	BMP4_6h	2283	1483	3.41655716162943	10	16	PGC	NA	NA	16	16	PGC	PGC	-2.55864910321113	0.551062510346904
CGTCCATTCATCACCC-1_1	BMP4_6h	24015	4684	2.63585259212992	1	8	mesoderm non-dorsal margin	NA	NA	8	8	Mesoderm-TO	Mesoderm-TO	6.25037058158044	1.66334053966953
CGTGAATAGTATGGCG-1_1	BMP4_6h	24211	4684	2.02800379992565	7	17	mesoderm_margin involuted	NA	NA	0	17	Other-proliferation	Other-proliferation	5.35349329276208	4.10690423939182
CGTGAATTCACTGCTC-1_1	BMP4_6h	988	688	3.34008097165992	2	1	epiblast	NA	NA	6	1	Epiblast-transiting	Epiblast-transiting	-1.19054297642585	-1.0692863753085
CGTGAATTCCTTGACC-1_1	BMP4_6h	21858	4221	3.54561259035593	3	3	ectoderm_dorsal	NA	NA	2	3	Ectoderm-neural_posterior	Ectoderm-neural_posterior	2.21311314864282	-1.78114631679104
CGTGAATTCGAATCCA-1_1	BMP4_6h	724	601	2.90055248618785	2	16	epiblast	NA	NA	16	16	PGC	PGC	-1.65145121054526	-0.363949208522306
CGTGAATTCTATACTC-1_1	BMP4_6h	21521	3900	3.34092281957158	11	19	EVL	NA	NA	12	19	EVL/periderm	EVL/periderm	-6.64729158120032	-7.54289534595059
CGTGATAAGAAGCTGC-1_1	BMP4_6h	7674	2940	3.07531925983842	10	16	PGC	NA	NA	16	16	PGC	PGC	-2.21047643856879	1.28295254800273
CGTGATACACAGAAGC-1_1	BMP4_6h	18879	3944	3.20461888871233	5	17	mesoderm_margin involuted	NA	NA	0	17	Other-proliferation	Other-proliferation	5.35437114997033	2.57602545711948
CGTGATATCTGAATGC-1_1	BMP4_6h	16342	3883	4.82193122016889	7	6	mesoderm_margin involuted	NA	NA	0	6	Mesoderm-PSM	Mesoderm-PSM	5.84408958716516	4.30615660641147
CGTGCTTGTGACTGTT-1_1	BMP4_6h	16903	4172	4.9931964739987	0	12	ectoderm_dorsal	NA	NA	2	12	Ectoderm-spinal cord	Ectoderm-spinal cord	1.49651320738915	-1.68046191241787
CGTGCTTGTGCCTATA-1_1	BMP4_6h	36061	5515	1.28948171154433	5	5	mesoderm_margin involuted	NA	NA	5	5	Mesoderm-vascular endothelium	Mesoderm-vascular endothelium	4.99327047629479	-3.38447812106656
CGTGCTTGTTATTCTC-1_1	BMP4_6h	20283	4337	4.4520041413992	0	3	ectoderm_dorsal	NA	NA	2	3	Ectoderm-neural_posterior	Ectoderm-neural_posterior	2.60383899970178	-2.16959884669827
CGTGCTTTCAGGAAAT-1_1	BMP4_6h	23911	4461	3.36665133202292	5	5	mesoderm_margin involuted	NA	NA	5	5	Mesoderm-vascular endothelium	Mesoderm-vascular endothelium	5.00693138404016	-3.31837561633633
CGTGCTTTCCGACGGT-1_1	BMP4_6h	961	670	4.26638917793965	2	1	epiblast	NA	NA	6	1	Epiblast-transiting	Epiblast-transiting	-0.967006142305098	-1.73484542872952
CGTGTCTAGAAGTCTA-1_1	BMP4_6h	1735	1173	1.55619596541787	10	16	PGC	NA	NA	16	16	PGC	PGC	-3.53124038414832	1.38995644543125
CGTGTCTAGGGTGAGG-1_1	BMP4_6h	935	684	3.74331550802139	2	1	epiblast	NA	NA	6	1	Epiblast-transiting	Epiblast-transiting	-0.878193448351584	-1.89044788386868
CGTGTCTCAGCGGATA-1_1	BMP4_6h	1397	874	2.64853256979241	6	15	epiblast	NA	NA	5	15	NMP	NMP	3.49830873770837	-2.51237824466275
CGTGTCTTCATCGCCT-1_1	BMP4_6h	16056	3370	0.348779272546089	4	36	ectoderm_ventral	NA	NA	25	36	Other-stress	Other-stress	3.10703476233605	0.76053842808856
CGTGTCTTCGTTAGAC-1_1	BMP4_6h	27680	4875	0.610549132947977	11	19	EVL	NA	NA	12	19	EVL/periderm	EVL/periderm	-6.05313007073279	-7.61294940021084
CGTTAGAAGACAGCGT-1_1	BMP4_6h	3667	1761	3.68148350149986	8	15	epiblast	NA	NA	5	15	NMP	NMP	4.13967808051232	-1.99862673785733
CGTTAGAAGCTCATAC-1_1	BMP4_6h	74412	6554	0.284900284900285	9	14	EVL	NA	NA	9	14	EVL	EVL	-4.7589713736045	-4.61116745975064
CGTTAGACAATAGTGA-1_1	BMP4_6h	96865	7208	0.18685799824498	9	14	EVL	NA	NA	9	14	EVL	EVL	-5.43539563851234	-4.95466473605679
CGTTAGAGTCTACGTA-1_1	BMP4_6h	37857	5353	2.89246374514621	5	5	mesoderm_margin involuted	NA	NA	5	5	Mesoderm-vascular endothelium	Mesoderm-vascular endothelium	4.21046598715905	-3.51428750064419
CGTTAGAGTGTCCGTG-1_1	BMP4_6h	22929	4524	3.70709581752366	0	3	ectoderm_dorsal	NA	NA	2	3	Ectoderm-neural_posterior	Ectoderm-neural_posterior	3.71482094092492	-1.15939906146573
CGTTAGATCACTGCTC-1_1	BMP4_6h	17083	3697	4.06251829303986	7	7	mesoderm_margin involuted	NA	NA	0	7	Mesoderm-PSM	Mesoderm-PSM	6.30974348349694	4.47203680965854
CGTTAGATCGCTGACG-1_1	BMP4_6h	72242	7138	1.90055646299936	11	23	EVL	NA	NA	12	23	EVL	EVL	-6.67003671364661	-6.88808777835415
CGTTCTGAGACTTAAG-1_1	BMP4_6h	20755	4247	3.60395085521561	5	17	mesoderm_margin involuted	NA	NA	0	17	Other-proliferation	Other-proliferation	5.44943817420129	2.92620465252353
CGTTCTGAGCCAGACA-1_1	BMP4_6h	25998	4618	3.83875682744827	5	7	mesoderm_margin involuted	NA	NA	0	7	Mesoderm-PSM	Mesoderm-PSM	6.00886352820519	2.85551020595981
CGTTCTGAGCTTTCTT-1_1	BMP4_6h	82383	6788	0.286466868164549	5	5	mesoderm_margin involuted	NA	NA	5	5	Mesoderm-vascular endothelium	Mesoderm-vascular endothelium	3.86982639594201	-4.08098080661343
CGTTCTGAGGAACTCG-1_1	BMP4_6h	25689	4353	1.50648137335046	11	19	EVL	NA	NA	12	19	EVL/periderm	EVL/periderm	-6.11054269509193	-8.21448138263272
CGTTCTGAGTACGAGC-1_1	BMP4_6h	27710	4901	4.52905088415734	3	15	ectoderm_dorsal	NA	NA	5	15	NMP	NMP	3.84124620719079	-2.05341675784634
CGTTCTGCACGCTTAA-1_1	BMP4_6h	615	474	3.73983739837398	2	1	epiblast	NA	NA	6	1	Epiblast-transiting	Epiblast-transiting	-7.21561757759925	3.06043717358066
CGTTCTGTCGCCGAGT-1_1	BMP4_6h	19688	3559	0.817757009345794	15	30	mesoderm_margin involuted	NA	NA	9	30	Mesoderm-endothelial progenitor	Mesoderm-vascular endothelium	4.69717510504846	-4.1837654402499
CGTTCTGTCTGAGCAT-1_1	BMP4_6h	2473	1345	2.34532955923979	6	1	epiblast	NA	NA	6	1	Epiblast-transiting	Epiblast-transiting	3.8525439099801	-1.95461848285244
CGTTGGGAGCCAAGGT-1_1	BMP4_6h	40131	5362	2.69118636465575	5	5	mesoderm_margin involuted	NA	NA	5	5	Mesoderm-vascular endothelium	Mesoderm-vascular endothelium	3.87617262168054	-4.00246050860928
CGTTGGGGTATCACCA-1_1	BMP4_6h	13122	3749	3.07879896357263	0	9	ectoderm_dorsal	NA	NA	7	9	Ectoderm-epidermis_early	Ectoderm-epidermis	0.53138931555871	-4.97604945209073
CGTTGGGGTCTAGGTT-1_1	BMP4_6h	46660	5857	0.715816545220746	9	14	EVL	NA	NA	9	14	EVL	EVL	-5.87087241845008	-5.66869309451626
CGTTGGGTCCTCGATC-1_1	BMP4_6h	4867	2085	4.35586603657284	8	15	epiblast	NA	NA	5	15	NMP	NMP	4.65485580725793	-2.63816812541531
CTAACCCAGAAACCCG-1_1	BMP4_6h	78584	7084	0.447928331466965	9	30	EVL	NA	NA	9	30	Mesoderm-endothelial progenitor	Mesoderm-vascular endothelium	-4.50922338204261	-4.62393191363858
CTAACCCAGAGCAGTC-1_1	BMP4_6h	15134	3604	4.78393022333818	3	5	ectoderm_dorsal	NA	NA	5	5	Mesoderm-vascular endothelium	Mesoderm-vascular endothelium	2.78888066573266	-4.13820317294644
CTAACCCAGGTGCAGT-1_1	BMP4_6h	5391	2207	3.07920608421443	8	15	epiblast	NA	NA	5	15	NMP	NMP	4.30208071036462	-2.54781177547024
CTAACCCGTGCACGCT-1_1	BMP4_6h	15984	3599	1.58908908908909	5	17	mesoderm_margin involuted	NA	NA	0	17	Other-proliferation	Other-proliferation	5.4109984235299	3.51772257778598
CTAACCCTCAACCCGG-1_1	BMP4_6h	8493	3653	3.33215589308843	10	16	PGC	NA	NA	16	16	PGC	PGC	-2.92850581841346	1.18096277210666
CTAACTTAGACAGTCG-1_1	BMP4_6h	18456	3976	3.9716081491114	3	15	ectoderm_dorsal	NA	NA	5	15	NMP	NMP	4.51986892981652	-2.08706214931057
CTAACTTAGACGAAGA-1_1	BMP4_6h	18048	4050	4.98116134751773	1	8	mesoderm non-dorsal margin	NA	NA	8	8	Mesoderm-TO	Mesoderm-TO	5.38562591834191	0.0589694688077116
CTAACTTCATACACCA-1_1	BMP4_6h	24511	4770	3.13736689649545	1	18	mesoderm non-dorsal margin	NA	NA	8	18	Mesoderm-TO	Mesoderm-TO	6.09472616477136	1.26990506145908
CTAACTTGTCCCACGA-1_1	BMP4_6h	15050	4068	3.66112956810631	12	25	apoptotic like	NA	NA	8	25	Other-apoptotic like	Other-apoptotic like	5.53624590201501	0.309551150536075
CTAACTTGTTAAGTCC-1_1	BMP4_6h	19824	4245	3.91949152542373	3	15	ectoderm_dorsal	NA	NA	5	15	NMP	NMP	4.90731342597131	-1.58074644115017
CTAAGTGAGTCCCAGC-1_1	BMP4_6h	29725	4936	2.03532380151388	1	17	mesoderm non-dorsal margin	NA	NA	8	17	Other-proliferation	Other-proliferation	5.14837511344079	0.898295366203322
CTAAGTGTCAGTGTCA-1_1	BMP4_6h	34154	5161	1.84165837090824	5	5	mesoderm_margin involuted	NA	NA	5	5	Mesoderm-vascular endothelium	Mesoderm-vascular endothelium	3.75466879172448	-4.4005532553439
CTAAGTGTCCCTAGGG-1_1	BMP4_6h	19334	4241	3.12920244129513	7	6	mesoderm_margin involuted	NA	NA	0	6	Mesoderm-PSM	Mesoderm-PSM	5.33246525092248	4.28875395748569
CTAAGTGTCGCCTAGG-1_1	BMP4_6h	21671	4378	3.53467767984865	12	25	apoptotic like	NA	NA	18	25	Other-apoptotic like	Other-apoptotic like	4.79877527518395	0.105892927383914
CTACAGACAAATGGTA-1_1	BMP4_6h	16500	4182	4.74545454545455	1	8	mesoderm non-dorsal margin	NA	NA	8	8	Mesoderm-TO	Mesoderm-TO	5.44898422522668	-1.12869825866269
CTACAGATCGAATCCA-1_1	BMP4_6h	8015	2792	4.46662507797879	8	15	epiblast	NA	NA	5	15	NMP	NMP	3.56872185034875	-4.42800858523892
CTACAGATCTGGGCAC-1_1	BMP4_6h	1713	1073	4.78692352597782	6	1	epiblast	NA	NA	6	1	Epiblast-transiting	Epiblast-transiting	-0.290729741619788	-1.36995771434353
CTACATTAGTTTCGAC-1_1	BMP4_6h	784	609	4.59183673469388	2	1	epiblast	NA	NA	6	1	Epiblast-transiting	Epiblast-transiting	-1.14868331985351	-1.12721374537991
CTACATTCATAGAAAC-1_1	BMP4_6h	16962	4007	3.73187124159887	11	19	EVL	NA	NA	12	19	EVL/periderm	EVL/periderm	-5.85692111687537	-8.1160803129916
CTACCCAAGGATCACG-1_1	BMP4_6h	20413	4251	4.05623867143487	1	18	mesoderm non-dorsal margin	NA	NA	8	18	Mesoderm-TO	Mesoderm-TO	5.36357219977502	0.408765495752826
CTACCCAAGTTGAATG-1_1	BMP4_6h	29771	5178	2.82825568506264	4	15	ectoderm_ventral	NA	NA	5	15	NMP	NMP	4.35660227103356	-2.77290514018582
CTACCCACAACTGCCG-1_1	BMP4_6h	647	506	4.79134466769706	2	1	epiblast	NA	NA	6	1	Epiblast-transiting	Epiblast-transiting	-1.35977582173225	-0.791872768664823
CTACCCAGTAAGTAGT-1_1	BMP4_6h	29245	4908	1.57633783552744	3	9	ectoderm_dorsal	NA	NA	7	9	Ectoderm-epidermis_early	Ectoderm-epidermis	0.983697016669549	-4.76657679584073
CTACCCAGTTATTCTC-1_1	BMP4_6h	18699	4316	3.43868656077865	0	3	ectoderm_dorsal	NA	NA	2	3	Ectoderm-neural_posterior	Ectoderm-neural_posterior	3.3753333882821	-1.17161288764523
CTACCCATCACCGACG-1_1	BMP4_6h	45668	6504	2.63860909170535	10	16	PGC	NA	NA	16	16	PGC	PGC	-2.23620168404456	1.29244199488117
CTACCCATCTGGCTGG-1_1	BMP4_6h	1005	702	3.18407960199005	2	1	epiblast	NA	NA	6	1	Epiblast-transiting	Epiblast-transiting	-1.27779115276214	-1.19752386119412
CTACCTGCATAGCACT-1_1	BMP4_6h	3252	1640	3.8130381303813	6	15	epiblast	NA	NA	5	15	NMP	NMP	4.67413290305261	-2.06597402598904
CTACCTGGTCACTTAG-1_1	BMP4_6h	1158	839	2.24525043177893	2	1	epiblast	NA	NA	6	1	Epiblast-transiting	Epiblast-transiting	-1.36132470803138	-1.70385625865506
CTACCTGGTCCTACGG-1_1	BMP4_6h	54350	6168	1.18123275068997	5	5	mesoderm_margin involuted	NA	NA	5	5	Mesoderm-vascular endothelium	Mesoderm-vascular endothelium	3.45376594824914	-4.03122571017788
CTACCTGGTGCATACT-1_1	BMP4_6h	22422	4771	3.3984479529034	7	18	mesoderm_margin involuted	NA	NA	8	18	Mesoderm-TO	Mesoderm-TO	6.61559732718591	2.57315275165988
CTACCTGGTGGGTTGA-1_1	BMP4_6h	16653	4467	4.7799195340179	0	4	ectoderm_dorsal	NA	NA	1	4	Ectoderm-neural plate border/anterior neural plate	Ectoderm-neural plate border/anterior neural plate	-0.836725774507858	-5.69445040729092
CTACCTGGTTTCAGAC-1_1	BMP4_6h	1403	903	4.4903777619387	6	3	epiblast	NA	NA	2	3	Ectoderm-neural_posterior	Ectoderm-neural_posterior	3.63006885810021	-1.60754850413846
CTACCTGTCCGGTTCT-1_1	BMP4_6h	24642	4776	0.726402077753429	14	14	EVL	NA	NA	9	14	EVL	EVL	-3.08224121765967	-5.56225064303921
CTACGGGAGGCTCCCA-1_1	BMP4_6h	5853	2340	4.54467794293525	8	15	epiblast	NA	NA	5	15	NMP	NMP	4.32686718268517	-2.71330717113064
CTACGGGCACTCCCTA-1_1	BMP4_6h	4982	2081	1.82657567242071	6	1	epiblast	NA	NA	6	1	Epiblast-transiting	Epiblast-transiting	0.670209963752069	-4.19575598743008
CTACTATCACTTCAAG-1_1	BMP4_6h	6145	2429	3.71033360455655	8	15	epiblast	NA	NA	5	15	NMP	NMP	5.76382644934777	0.979877025818362
CTACTATGTGGTAATA-1_1	BMP4_6h	1632	943	2.38970588235294	13	23	EVL	NA	NA	19	23	EVL	EVL	-7.29322711663123	-5.15392830874966
CTACTATGTTATGACC-1_1	BMP4_6h	4050	1873	3.28395061728395	6	15	epiblast	NA	NA	5	15	NMP	NMP	4.31447990698937	-2.12379506137417
CTACTATTCCATTTAC-1_1	BMP4_6h	17553	4328	3.98222526063921	1	8	mesoderm non-dorsal margin	NA	NA	8	8	Mesoderm-TO	Mesoderm-TO	5.73311050696496	-0.545078902507291
CTAGACAAGATCCCGC-1_1	BMP4_6h	25715	5105	1.57495625121524	0	3	ectoderm_dorsal	NA	NA	2	3	Ectoderm-neural_posterior	Ectoderm-neural_posterior	2.32214124961022	-2.70081785228299
CTAGACAAGCACTTTG-1_1	BMP4_6h	669	501	4.78325859491779	2	1	epiblast	NA	NA	6	1	Epiblast-transiting	Epiblast-transiting	-1.24288810329314	-1.53783300426053
CTAGACACAACAACAA-1_1	BMP4_6h	67853	6627	1.09796177029756	9	14	EVL	NA	NA	9	14	EVL	EVL	-5.74949256615516	-5.74627163913296
CTAGACAGTCGTACTA-1_1	BMP4_6h	13074	3675	4.91050940798532	8	15	epiblast	NA	NA	5	15	NMP	NMP	3.48676784796838	-3.18109181430386
CTAGACATCCTGCCAT-1_1	BMP4_6h	1663	1089	2.22489476849068	2	16	epiblast	NA	NA	16	16	PGC	PGC	-3.56533948616859	1.31103727314426
CTAGGTAGTATTCCTT-1_1	BMP4_6h	5345	2194	1.45930776426567	6	1	epiblast	NA	NA	6	1	Epiblast-transiting	Epiblast-transiting	2.43324812216882	-1.58879902865933
CTAGGTAGTCCAGTTA-1_1	BMP4_6h	14006	3742	4.11966300157076	0	4	ectoderm_dorsal	NA	NA	1	4	Ectoderm-neural plate border/anterior neural plate	Ectoderm-neural plate border/anterior neural plate	1.63810308737878	-6.26389315631436
CTAGGTATCATCGCCT-1_1	BMP4_6h	54917	6195	0.557204508622102	9	14	EVL	NA	NA	9	14	EVL	EVL	-5.20161143975135	-4.88606932666348
CTAGGTATCGACATCA-1_1	BMP4_6h	3908	1843	4.96417604912999	6	15	epiblast	NA	NA	5	15	NMP	NMP	4.59371860785607	-1.53368475940274
CTAGGTATCGAGAGCA-1_1	BMP4_6h	10779	3951	2.81102143055942	10	16	PGC	NA	NA	16	16	PGC	PGC	-3.20972387032386	1.58242943975879
CTATAGGGTACCCGAC-1_1	BMP4_6h	5055	2153	4.05539070227498	8	15	epiblast	NA	NA	5	15	NMP	NMP	4.08819349570397	-2.62706378009366
CTATAGGGTGCTCTTC-1_1	BMP4_6h	14410	2899	0.687022900763359	15	30	mesoderm_margin involuted	NA	NA	9	30	Mesoderm-endothelial progenitor	Mesoderm-vascular endothelium	4.43111570639733	-4.4928384115939
CTATAGGGTTAAGAAC-1_1	BMP4_6h	1297	832	1.69622205088666	6	29	epiblast	NA	NA	15	29	Ectoderm-spinal cord	Ectoderm-spinal cord	0.465940435363092	-1.56374433543728
CTATCCGAGCCATATC-1_1	BMP4_6h	29835	5007	2.97972180325121	4	5	ectoderm_ventral	NA	NA	5	5	Mesoderm-vascular endothelium	Mesoderm-vascular endothelium	3.14473374648217	-3.53008368518399
CTATCCGCAACATCGT-1_1	BMP4_6h	26519	4708	4.00467589275614	4	8	ectoderm_ventral	NA	NA	8	8	Mesoderm-TO	Mesoderm-TO	5.49083526892785	-0.820950775409207
CTATCCGTCAAAGACA-1_1	BMP4_6h	78392	7061	0.33676905806715	9	14	EVL	NA	NA	9	14	EVL	EVL	-6.03620950417396	-5.77783873584317
CTATCCGTCCCGTTGT-1_1	BMP4_6h	12794	3560	4.58027200250117	7	25	mesoderm_margin involuted	NA	NA	18	25	Other-apoptotic like	Other-apoptotic like	5.35117347998742	2.66272899601413
CTATCCGTCCTGTTAT-1_1	BMP4_6h	5535	2276	3.86630532971996	8	17	epiblast	NA	NA	0	17	Other-proliferation	Other-proliferation	4.86220463080529	3.05356809589817
CTATCCGTCTGAATCG-1_1	BMP4_6h	8349	2844	4.2400287459576	8	14	epiblast	NA	NA	9	14	EVL	EVL	-5.37579385475989	-5.56396487262295
CTATCTACACAGCTGC-1_1	BMP4_6h	25671	4715	3.47084258501811	5	17	mesoderm_margin involuted	NA	NA	0	17	Other-proliferation	Other-proliferation	5.25094421668176	3.87773487064792
CTATCTAGTACCCGCA-1_1	BMP4_6h	14069	3966	4.28601890681641	1	8	mesoderm non-dorsal margin	NA	NA	8	8	Mesoderm-TO	Mesoderm-TO	5.97220667166833	-0.222067027354703
CTATCTAGTGTAAACA-1_1	BMP4_6h	51017	5951	1.64454985593038	5	5	mesoderm_margin involuted	NA	NA	5	5	Mesoderm-vascular endothelium	Mesoderm-vascular endothelium	4.11726244254235	-3.92170956637906
CTATCTATCAGCTTGA-1_1	BMP4_6h	18715	4375	3.58001602992252	12	25	apoptotic like	NA	NA	18	25	Other-apoptotic like	Other-apoptotic like	1.18036921782617	0.630737365221515
CTATCTATCGACGACC-1_1	BMP4_6h	19691	4458	2.61032959219948	1	7	mesoderm non-dorsal margin	NA	NA	0	7	Mesoderm-PSM	Mesoderm-PSM	6.84572752280358	2.93229171726657
CTATCTATCGATACTG-1_1	BMP4_6h	24228	4628	2.92223873204557	1	8	mesoderm non-dorsal margin	NA	NA	8	8	Mesoderm-TO	Mesoderm-TO	6.32466562552575	1.11092025134517
CTCAACCAGTAAACGT-1_1	BMP4_6h	19144	4425	2.95131633932303	7	7	mesoderm_margin involuted	NA	NA	0	7	Mesoderm-PSM	Mesoderm-PSM	6.06017788214807	3.56051680538608
CTCAACCAGTCTACCA-1_1	BMP4_6h	24292	4882	3.05450354026017	1	8	mesoderm non-dorsal margin	NA	NA	8	8	Mesoderm-TO	Mesoderm-TO	6.76810415549401	2.01536461803867
CTCAACCCAGACCAGA-1_1	BMP4_6h	4253	1897	2.6334352221961	8	15	epiblast	NA	NA	5	15	NMP	NMP	4.14934500022057	-2.64218047168301
CTCAACCCATCCGGTG-1_1	BMP4_6h	68867	7006	1.42448487664629	11	19	EVL	NA	NA	12	19	EVL/periderm	EVL/periderm	-6.46399728493568	-7.36602404620694
CTCAACCTCTACTATC-1_1	BMP4_6h	1659	1006	2.10970464135021	13	23	EVL	NA	NA	19	23	EVL	EVL	-7.34213153557654	-5.30472090747403
CTCAACCTCTTCCGTG-1_1	BMP4_6h	773	568	4.52781371280724	2	1	epiblast	NA	NA	6	1	Epiblast-transiting	Epiblast-transiting	-1.29061115817901	-1.44466164615201
CTCAAGACACAACGAG-1_1	BMP4_6h	902	642	4.54545454545455	2	16	epiblast	NA	NA	6	16	PGC	PGC	-1.02930983440753	-0.757325916553006
CTCAAGAGTCACATTG-1_1	BMP4_6h	1369	994	3.57925493060628	2	16	epiblast	NA	NA	16	16	PGC	PGC	-2.01486341194984	-0.00511696841763021
CTCAATTGTAGACACG-1_1	BMP4_6h	8017	3500	2.20780840713484	10	16	PGC	NA	NA	16	16	PGC	PGC	-3.33021442131873	1.5132782766576
CTCAATTGTATACGGG-1_1	BMP4_6h	32437	5316	1.34722693220705	11	19	EVL	NA	NA	12	19	EVL/periderm	EVL/periderm	-6.36083785729285	-7.66346362140225
CTCAATTTCACGGTCG-1_1	BMP4_6h	23380	4857	3.31479897348161	7	8	mesoderm_margin involuted	NA	NA	8	8	Mesoderm-TO	Mesoderm-TO	5.84118612570886	3.09288618061496
CTCAATTTCGCCGAAC-1_1	BMP4_6h	947	708	4.22386483632524	2	1	epiblast	NA	NA	6	1	Epiblast-transiting	Epiblast-transiting	5.12543733878259	4.14631077740146
CTCAATTTCGCTTTAT-1_1	BMP4_6h	3110	1549	2.57234726688103	6	17	epiblast	NA	NA	0	17	Other-proliferation	Other-proliferation	5.99184711737756	2.2451097676511
CTCACTGAGCCTTGAT-1_1	BMP4_6h	23109	4627	2.41464364533299	11	19	EVL	NA	NA	12	19	EVL/periderm	EVL/periderm	-5.8012761278617	-8.21623900439785
CTCACTGAGGCTGTAG-1_1	BMP4_6h	19533	4096	3.86013413198177	4	5	ectoderm_ventral	NA	NA	5	5	Mesoderm-vascular endothelium	Mesoderm-vascular endothelium	3.07599337859277	-3.42704060580777
CTCACTGCAAGGTCAG-1_1	BMP4_6h	44556	5842	0.475805727623665	9	14	EVL	NA	NA	9	14	EVL	EVL	-6.24740115837928	-6.17800524737881
CTCAGAAAGAAGCGAA-1_1	BMP4_6h	45301	5588	1.82556676453058	11	19	EVL	NA	NA	12	19	EVL/periderm	EVL/periderm	-6.21939937310096	-7.9690027525668
CTCAGAACAACAACAA-1_1	BMP4_6h	5677	2349	2.65985555751277	8	15	epiblast	NA	NA	5	15	NMP	NMP	2.97080333991174	-4.50743582751797
CTCAGAAGTCGGTACC-1_1	BMP4_6h	1201	854	4.496253122398	2	1	epiblast	NA	NA	6	1	Epiblast-transiting	Epiblast-transiting	-1.1948125763404	-1.69875886943387
CTCAGGGCACTGGAAG-1_1	BMP4_6h	2173	1217	4.04970087436723	6	1	epiblast	NA	NA	6	1	Epiblast-transiting	Epiblast-transiting	2.08127268118981	-1.40869381930874
CTCAGGGCACTTCAGA-1_1	BMP4_6h	22002	4711	3.2906099445505	0	9	ectoderm_dorsal	NA	NA	7	9	Ectoderm-epidermis_early	Ectoderm-epidermis	0.790254075957574	-3.93649294879483
CTCAGGGCAGTTGTTG-1_1	BMP4_6h	22093	4413	3.96505680532295	5	6	mesoderm_margin involuted	NA	NA	0	6	Mesoderm-PSM	Mesoderm-PSM	5.11364372534875	4.79325816128208
CTCAGGGCATCGAACT-1_1	BMP4_6h	2042	1202	4.30950048971596	6	1	epiblast	NA	NA	6	1	Epiblast-transiting	Epiblast-transiting	4.5773917035592	-1.12671056296872
CTCAGGGTCCATTCAT-1_1	BMP4_6h	25386	4719	2.96620184353581	1	8	mesoderm non-dorsal margin	NA	NA	8	8	Mesoderm-TO	Mesoderm-TO	5.7373767690194	-0.183289139533505
CTCAGTCCAGCAGGAT-1_1	BMP4_6h	28040	4928	3.83380884450785	5	8	mesoderm_margin involuted	NA	NA	8	8	Mesoderm-TO	Mesoderm-TO	5.98388536734704	0.172872812485232
CTCAGTCTCCTCTAGC-1_1	BMP4_6h	25247	4970	2.93104131183903	1	18	mesoderm non-dorsal margin	NA	NA	8	18	Mesoderm-TO	Mesoderm-TO	5.70747001929406	0.278264493679538
CTCATCGAGAATCCCT-1_1	BMP4_6h	28180	4796	2.61887863733144	11	19	EVL	NA	NA	12	19	EVL/periderm	EVL/periderm	-6.57304994301673	-7.38005164172696
CTCATCGAGGTTTACC-1_1	BMP4_6h	29865	5048	2.55483006864222	1	8	mesoderm non-dorsal margin	NA	NA	8	8	Mesoderm-TO	Mesoderm-TO	5.14595373435143	-1.05334105994748
CTCATCGCACCCTTGT-1_1	BMP4_6h	973	678	4.31654676258993	13	23	EVL	NA	NA	19	23	EVL	EVL	-7.28101484017249	-5.07638361957119
CTCATCGCACTTGTGA-1_1	BMP4_6h	29726	5396	3.91576397766265	1	8	mesoderm non-dorsal margin	NA	NA	8	8	Mesoderm-TO	Mesoderm-TO	5.6064444379342	1.42172375414325
CTCATCGCAGTCCGTG-1_1	BMP4_6h	21227	4493	4.24459414896123	3	9	ectoderm_dorsal	NA	NA	7	9	Ectoderm-epidermis_early	Ectoderm-epidermis	0.867488820983209	-4.35563233401822
CTCATCGCATCGATGT-1_1	BMP4_6h	4477	1948	2.94840294840295	8	17	epiblast	NA	NA	0	17	Other-proliferation	Other-proliferation	5.07066400809411	3.40858146641208
CTCATCGGTCCTCCTA-1_1	BMP4_6h	923	687	3.25027085590466	2	16	epiblast	NA	NA	16	16	PGC	PGC	-1.92336301045295	-0.0718587925677157
CTCATCGGTGTCTAAC-1_1	BMP4_6h	38363	5709	0.96968433125668	11	19	EVL	NA	NA	12	19	EVL/periderm	EVL/periderm	-6.46077958779212	-7.65520575549649
CTCATCGTCGTCCTCA-1_1	BMP4_6h	20055	3908	2.54300673148841	4	25	ectoderm_ventral	NA	NA	18	25	Other-apoptotic like	Other-apoptotic like	0.940293629599847	0.662949220275416
CTCATCGTCTCCAATT-1_1	BMP4_6h	26009	5124	4.29082240762813	1	8	mesoderm non-dorsal margin	NA	NA	8	8	Mesoderm-TO	Mesoderm-TO	5.00864990515832	0.221591622566714
CTCATGCCACCAACAT-1_1	BMP4_6h	37568	5637	2.73104770017036	4	9	ectoderm_ventral	NA	NA	7	9	Ectoderm-epidermis_early	Ectoderm-epidermis	2.33234222693566	-3.3427877714877
CTCATGCGTATCGTAC-1_1	BMP4_6h	33450	5176	3.65321375186846	4	5	ectoderm_ventral	NA	NA	5	5	Mesoderm-vascular endothelium	Mesoderm-vascular endothelium	2.84522589011315	-4.4985847761874
CTCATTAAGAAGGCTC-1_1	BMP4_6h	36510	5267	3.3771569433032	4	5	ectoderm_ventral	NA	NA	5	5	Mesoderm-vascular endothelium	Mesoderm-vascular endothelium	3.0784355000985	-4.27497580554532
CTCATTACAATATCCG-1_1	BMP4_6h	22538	4651	2.66217055639365	7	6	mesoderm_margin involuted	NA	NA	0	6	Mesoderm-PSM	Mesoderm-PSM	5.70124204917077	4.41595122311069
CTCATTACAGAGGCTA-1_1	BMP4_6h	2650	1507	0.867924528301887	13	23	EVL	NA	NA	19	23	EVL	EVL	-7.17821351723548	-5.3490133574252
CTCATTATCGAACCAT-1_1	BMP4_6h	672	521	3.7202380952381	2	1	epiblast	NA	NA	6	1	Epiblast-transiting	Epiblast-transiting	-1.29250044660445	-0.87171009089993
CTCCAACAGACGCCCT-1_1	BMP4_6h	76906	7077	1.04803266325124	5	5	mesoderm_margin involuted	NA	NA	5	5	Mesoderm-vascular endothelium	Mesoderm-vascular endothelium	3.63227375311974	-4.30480626132534
CTCCAACCAACCGCCA-1_1	BMP4_6h	2323	1363	2.71201033146793	6	3	epiblast	NA	NA	2	3	Ectoderm-neural_posterior	Ectoderm-neural_posterior	3.69573505683068	-0.94795349147366
CTCCAACCAAGTTCCA-1_1	BMP4_6h	4788	2083	3.27903091060986	8	15	epiblast	NA	NA	5	15	NMP	NMP	4.31482322974328	-2.88234141376065
CTCCAACCATCCGAGC-1_1	BMP4_6h	4759	2512	2.81571758772851	10	16	PGC	NA	NA	16	16	PGC	PGC	-3.31055585579749	1.46515563223316
CTCCAACGTGACGCCT-1_1	BMP4_6h	53866	6336	2.21289867448855	5	15	mesoderm_margin involuted	NA	NA	5	15	NMP	NMP	4.37523468299035	-3.34599974658535
CTCCAACGTTTCGACA-1_1	BMP4_6h	2370	1534	1.47679324894515	10	16	PGC	NA	NA	16	16	PGC	PGC	-3.46179215149756	1.16276812646343
CTCCACACAAGGCGTA-1_1	BMP4_6h	7681	2844	3.68441609165473	8	15	epiblast	NA	NA	5	15	NMP	NMP	5.29039486212853	-0.502702861094937
CTCCACAGTGATGAAT-1_1	BMP4_6h	30378	5178	2.49193495292646	5	6	mesoderm_margin involuted	NA	NA	0	6	Mesoderm-PSM	Mesoderm-PSM	5.24086054129724	4.56662938091709
CTCCATGTCGCAGTGC-1_1	BMP4_6h	13722	3753	4.84623232764903	7	6	mesoderm_margin involuted	NA	NA	0	6	Mesoderm-PSM	Mesoderm-PSM	6.34344013495568	4.0051490971799
CTCCCAAAGCTATCTG-1_1	BMP4_6h	3618	1734	3.56550580431177	6	15	epiblast	NA	NA	5	15	NMP	NMP	4.55955704016808	-2.20227363612698
CTCCCAAAGGTCGTGA-1_1	BMP4_6h	1035	766	2.89855072463768	2	1	epiblast	NA	NA	6	1	Epiblast-transiting	Epiblast-transiting	-7.67243043618079	3.09104082081272
CTCCCAAAGTGCGCTC-1_1	BMP4_6h	28457	4922	1.63755842147802	4	15	ectoderm_ventral	NA	NA	5	15	NMP	NMP	5.07564075751428	-1.60074952151822
CTCCCAACAACTCGTA-1_1	BMP4_6h	19883	4436	4.3152441784439	14	4	EVL	NA	NA	1	4	Ectoderm-neural plate border/anterior neural plate	Ectoderm-neural plate border/anterior neural plate	-0.231779853867255	-5.92307045962857
CTCCCAACACTACACA-1_1	BMP4_6h	10575	3500	4.51063829787234	8	12	epiblast	NA	NA	2	12	Ectoderm-spinal cord	Ectoderm-spinal cord	1.60815890593652	-6.64137270953701
CTCCCAACAGTTAGAA-1_1	BMP4_6h	24776	4915	3.9917662253794	14	22	EVL	NA	NA	1	22	Fin fold	Fin fold	-2.12054971890327	-5.35217669513272
CTCCCAAGTCACAGTT-1_1	BMP4_6h	20851	4531	2.6473550429236	0	3	ectoderm_dorsal	NA	NA	2	3	Ectoderm-neural_posterior	Ectoderm-neural_posterior	2.98216827674035	-1.57202914264248
CTCCCAAGTCCTCCAT-1_1	BMP4_6h	981	719	4.68909276248726	2	1	epiblast	NA	NA	6	1	Epiblast-transiting	Epiblast-transiting	-0.207159976528845	-6.16686823871182
CTCCCAAGTTCTTCAT-1_1	BMP4_6h	20424	4600	3.4322365844105	12	25	apoptotic like	NA	NA	18	25	Other-apoptotic like	Other-apoptotic like	3.40963609976891	-0.077094464564786
CTCCCAATCATGCCCT-1_1	BMP4_6h	15118	3524	2.22251620584733	15	30	mesoderm_margin involuted	NA	NA	9	30	Mesoderm-endothelial progenitor	Mesoderm-vascular endothelium	4.30659015936974	-4.65715268161343
CTCCCTCAGTAAACAC-1_1	BMP4_6h	3056	1541	2.91230366492147	6	15	epiblast	NA	NA	5	15	NMP	NMP	4.30777796073083	-2.40396264102505
CTCCCTCAGTGGCCTC-1_1	BMP4_6h	755	565	3.44370860927152	2	1	epiblast	NA	NA	6	1	Epiblast-transiting	Epiblast-transiting	-0.480337630079947	-1.43473008182095
CTCCCTCCAAACAGGC-1_1	BMP4_6h	23257	3787	0.756761405168336	15	30	mesoderm_margin involuted	NA	NA	9	30	Mesoderm-endothelial progenitor	Mesoderm-vascular endothelium	4.29306753440026	-4.45420125033902
CTCCCTCCAGTGGCTC-1_1	BMP4_6h	695	508	4.89208633093525	2	1	epiblast	NA	NA	6	1	Epiblast-transiting	Epiblast-transiting	-7.28212968544837	-1.39552381541775
CTCCCTCCATCGTTCC-1_1	BMP4_6h	75238	6935	0.918418884074537	5	5	mesoderm_margin involuted	NA	NA	5	5	Mesoderm-vascular endothelium	Mesoderm-vascular endothelium	3.8653555707467	-3.61378148105191
CTCCCTCGTAGGGTAC-1_1	BMP4_6h	7014	3135	2.723125178215	10	16	PGC	NA	NA	16	16	PGC	PGC	-3.26737801270362	1.68192502949192
CTCCCTCTCAGCAGAG-1_1	BMP4_6h	23587	4967	3.5358460168737	14	9	EVL	NA	NA	7	9	Ectoderm-epidermis_early	Ectoderm-epidermis	0.17913933558587	-4.75780251529263
CTCCCTCTCCACGTCT-1_1	BMP4_6h	20337	4801	4.29266853518218	0	9	ectoderm_dorsal	NA	NA	7	9	Ectoderm-epidermis_early	Ectoderm-epidermis	-0.128190497921668	-4.22173789050625
CTCCCTCTCGTTCCTG-1_1	BMP4_6h	573	451	4.01396160558464	2	1	epiblast	NA	NA	6	1	Epiblast-transiting	Epiblast-transiting	-0.939811463521681	-1.31561687495755
CTCCCTCTCTCTATGT-1_1	BMP4_6h	18814	4488	3.36451578611672	1	18	mesoderm non-dorsal margin	NA	NA	8	18	Mesoderm-TO	Mesoderm-TO	5.58039243979577	1.40822789165927
CTCCGATAGGACAACC-1_1	BMP4_6h	19485	4249	4.24942263279446	1	7	mesoderm non-dorsal margin	NA	NA	0	7	Mesoderm-PSM	Mesoderm-PSM	6.11181410117272	3.39311859104587
CTCCGATCATAATCCG-1_1	BMP4_6h	10487	3417	3.85238867168876	0	4	ectoderm_dorsal	NA	NA	1	4	Ectoderm-neural plate border/anterior neural plate	Ectoderm-neural plate border/anterior neural plate	1.03917153639916	-6.46582177188443
CTCCGATCATTACTCT-1_1	BMP4_6h	4571	2031	3.87223802231459	8	15	epiblast	NA	NA	5	15	NMP	NMP	4.31336315436486	-2.5664422800784
CTCCTCCAGACCACGA-1_1	BMP4_6h	2813	1452	2.55954496978315	6	1	epiblast	NA	NA	6	1	Epiblast-transiting	Epiblast-transiting	5.36931808753137	-1.10906317737149
CTCCTCCGTGTATTCG-1_1	BMP4_6h	30889	5936	1.89387807957525	10	16	PGC	NA	NA	16	16	PGC	PGC	-2.79405895905372	1.5686120698209
CTCCTCCTCAGGGATG-1_1	BMP4_6h	28486	5236	4.02653935266447	1	18	mesoderm non-dorsal margin	NA	NA	8	18	Mesoderm-TO	Mesoderm-TO	5.20587547583703	0.494690121149554
CTCCTCCTCAGTGTTG-1_1	BMP4_6h	822	585	3.5279805352798	6	1	epiblast	NA	NA	6	1	Epiblast-transiting	Epiblast-transiting	-0.713996912406645	-1.4829838564639
CTCCTCCTCATCCTGC-1_1	BMP4_6h	44327	6534	1.72355449274708	1	18	mesoderm non-dorsal margin	NA	NA	8	18	Mesoderm-TO	Mesoderm-TO	5.24782474799279	0.304580898022189
CTCCTCCTCCGTTGGG-1_1	BMP4_6h	5898	2897	0.8646998982706	10	16	PGC	NA	NA	16	16	PGC	PGC	-3.026436488198	1.21013826224758
CTCCTCCTCCTCGCAT-1_1	BMP4_6h	24090	5355	3.72768783727688	1	18	mesoderm non-dorsal margin	NA	NA	8	18	Mesoderm-TO	Mesoderm-TO	5.48001535697106	0.689751201307311
CTCCTCCTCTCTCCTC-1_1	BMP4_6h	1095	782	0	2	1	epiblast	NA	NA	6	1	Epiblast-transiting	Epiblast-transiting	-1.55574868159171	-1.80482461955594
CTCCTTTAGCGTACAG-1_1	BMP4_6h	1997	1357	1.00150225338007	2	16	epiblast	NA	NA	16	16	PGC	PGC	-2.3507340355384	0.452787728046908
CTCCTTTGTGTGTTTG-1_1	BMP4_6h	26324	4988	2.6933596717824	4	15	ectoderm_ventral	NA	NA	5	15	NMP	NMP	2.85571273131494	-3.12877944018887
CTCCTTTTCAAGCCAT-1_1	BMP4_6h	563	450	3.90763765541741	2	1	epiblast	NA	NA	6	1	Epiblast-transiting	Epiblast-transiting	-1.30909342603561	-0.593627958560452
CTCGAGGAGACATGCG-1_1	BMP4_6h	18353	3756	4.53331880346537	7	6	mesoderm_margin involuted	NA	NA	0	6	Mesoderm-PSM	Mesoderm-PSM	5.13025244040612	4.97335717174961
CTCGAGGAGGCCCGTT-1_1	BMP4_6h	1365	853	4.76190476190476	13	14	EVL	NA	NA	9	14	EVL	EVL	-7.57749978737708	-5.26555970218228
CTCGAGGAGGGACCAT-1_1	BMP4_6h	13773	3326	4.95171712771364	12	25	apoptotic like	NA	NA	18	25	Other-apoptotic like	Other-apoptotic like	0.944418151809015	0.274480671619906
CTCGAGGCAGACAATA-1_1	BMP4_6h	19005	4122	4.55143383320179	1	8	mesoderm non-dorsal margin	NA	NA	8	8	Mesoderm-TO	Mesoderm-TO	6.0938826398385	-0.293495683932767
CTCGAGGGTACAGTTC-1_1	BMP4_6h	29703	4898	2.75729724270276	4	5	ectoderm_ventral	NA	NA	5	5	Mesoderm-vascular endothelium	Mesoderm-vascular endothelium	2.09052856726769	-4.57541230227993
CTCGAGGTCGGACAAG-1_1	BMP4_6h	47860	5688	1.93063100710405	4	25	ectoderm_ventral	NA	NA	18	25	Other-apoptotic like	Other-apoptotic like	2.79970892233972	-4.33762457873867
CTCGAGGTCTTAATCC-1_1	BMP4_6h	5455	2361	3.06141154903758	8	8	epiblast	NA	NA	8	8	Mesoderm-TO	Mesoderm-TO	5.84375913901452	1.54282352421237
CTCTCAGAGTCTGCGC-1_1	BMP4_6h	41739	5698	3.12657227053835	5	5	mesoderm_margin involuted	NA	NA	5	5	Mesoderm-vascular endothelium	Mesoderm-vascular endothelium	4.88926132483605	-3.34428360965298
CTCTCAGCAGCATCTA-1_1	BMP4_6h	1082	797	3.3271719038817	2	16	epiblast	NA	NA	16	16	PGC	PGC	-1.67215387062903	-0.311308770442472
CTCTCAGGTACTGACT-1_1	BMP4_6h	4162	1889	4.80538202787122	6	1	epiblast	NA	NA	6	1	Epiblast-transiting	Epiblast-transiting	3.37625845236901	3.63181325886203
CTCTCAGGTCCAGTTA-1_1	BMP4_6h	19720	4688	3.20993914807302	1	8	mesoderm non-dorsal margin	NA	NA	8	8	Mesoderm-TO	Mesoderm-TO	6.74139555258874	1.72649619076206
CTCTCGAAGAAGCCTG-1_1	BMP4_6h	41861	5557	1.53842478679439	4	5	ectoderm_ventral	NA	NA	5	5	Mesoderm-vascular endothelium	Mesoderm-vascular endothelium	3.04167660040978	-4.35680344607876
CTCTCGATCGGACTGC-1_1	BMP4_6h	10149	3114	4.84776825302986	0	3	ectoderm_dorsal	NA	NA	2	3	Ectoderm-neural_posterior	Ectoderm-neural_posterior	2.6338771180642	-1.37340429332303
CTCTGGTAGCAAGTGC-1_1	BMP4_6h	3573	1793	4.28211586901763	6	15	epiblast	NA	NA	5	15	NMP	NMP	4.33271892829064	-2.25116327312039
CTCTGGTAGGGTGGGA-1_1	BMP4_6h	21786	4551	3.07536950335078	3	3	ectoderm_dorsal	NA	NA	2	3	Ectoderm-neural_posterior	Ectoderm-neural_posterior	3.94654949469689	-1.78074481990384
CTCTGGTAGTAAAGCT-1_1	BMP4_6h	16972	4287	2.99316521329248	7	7	mesoderm_margin involuted	NA	NA	8	7	Mesoderm-PSM	Mesoderm-PSM	6.86791380210046	1.98852631542636
CTCTGGTCACCATAAC-1_1	BMP4_6h	28382	5286	3.24853780565147	0	3	ectoderm_dorsal	NA	NA	7	3	Ectoderm-neural_posterior	Ectoderm-neural_posterior	1.88035472197656	-2.07998946216153
CTCTGGTCAGACATCT-1_1	BMP4_6h	75242	6984	0.623322080752771	9	14	EVL	NA	NA	9	14	EVL	EVL	-5.30358449654456	-4.9480910589938
CTCTGGTCAGTTTGGT-1_1	BMP4_6h	22246	4474	3.16461386316641	7	7	mesoderm_margin involuted	NA	NA	0	7	Mesoderm-PSM	Mesoderm-PSM	6.95373590750817	3.50532910320713
CTCTGGTCATTGACAC-1_1	BMP4_6h	1355	870	1.1070110701107	6	1	epiblast	NA	NA	6	1	Epiblast-transiting	Epiblast-transiting	0.434756119681634	-1.00269034411953
CTCTGGTGTCTCTCTG-1_1	BMP4_6h	12620	2956	0.705229793977813	15	30	mesoderm_margin involuted	NA	NA	9	30	Mesoderm-endothelial progenitor	Mesoderm-vascular endothelium	-4.74914304451819	-4.22042134311245
CTGAATGAGGGCTGAT-1_1	BMP4_6h	17947	4004	4.2124031871622	3	9	ectoderm_dorsal	NA	NA	7	9	Ectoderm-epidermis_early	Ectoderm-epidermis	1.65192826552514	-3.37977221515225
CTGAATGAGTTTGCTG-1_1	BMP4_6h	34017	4908	0.831936972690125	11	19	EVL	NA	NA	12	19	EVL/periderm	EVL/periderm	-6.29418222145911	-8.20985701587246
CTGAATGCATCGTGCG-1_1	BMP4_6h	26855	4704	0.97188605473841	5	6	mesoderm_margin involuted	NA	NA	0	6	Mesoderm-PSM	Mesoderm-PSM	5.26673229498986	4.76014086697055
CTGAATGTCTCGCAGG-1_1	BMP4_6h	973	709	3.80267214799589	2	1	epiblast	NA	NA	6	1	Epiblast-transiting	Epiblast-transiting	-1.44413463311072	-1.71902158763455
CTGAGCGAGATTGGGC-1_1	BMP4_6h	15915	4134	4.38579956016337	0	15	ectoderm_dorsal	NA	NA	5	15	NMP	NMP	4.87719829840783	-1.39270809199856
CTGAGGCCAAAGCGTG-1_1	BMP4_6h	12772	3424	4.25931725649859	3	9	ectoderm_dorsal	NA	NA	7	9	Ectoderm-epidermis_early	Ectoderm-epidermis	0.940955002738275	-4.42925026919888
CTGAGGCTCGAGTACT-1_1	BMP4_6h	39211	5521	1.69340236158221	9	14	EVL	NA	NA	9	14	EVL	EVL	-5.60804168419715	-5.1985211661105
CTGATCCAGCGCACAA-1_1	BMP4_6h	26270	4551	3.87514274838218	4	15	ectoderm_ventral	NA	NA	5	15	NMP	NMP	3.34103639884118	-3.10929039027737
CTGATCCAGTGGTGAC-1_1	BMP4_6h	954	672	2.93501048218029	2	16	epiblast	NA	NA	16	16	PGC	PGC	-1.18233070807334	-0.676290421748624
CTGATCCGTAGAGGAA-1_1	BMP4_6h	17772	4150	3.29169480081026	3	5	ectoderm_dorsal	NA	NA	5	5	Mesoderm-vascular endothelium	Mesoderm-vascular endothelium	2.29236276908044	-3.60621312167691
CTGATCCGTATCTTCT-1_1	BMP4_6h	1365	878	4.32234432234432	2	1	epiblast	NA	NA	6	1	Epiblast-transiting	Epiblast-transiting	-1.38248757557746	-0.825750379825101
CTGATCCTCACGGACC-1_1	BMP4_6h	18778	4143	3.55735435083608	0	8	ectoderm_dorsal	NA	NA	8	8	Mesoderm-TO	Mesoderm-TO	4.79014118476037	-0.812583236957059
CTGATCCTCAGCTGTA-1_1	BMP4_6h	1002	673	3.89221556886228	13	23	EVL	NA	NA	19	23	EVL	EVL	-7.49113170342322	-4.98054841067837
CTGCAGGCAAATTGGA-1_1	BMP4_6h	58666	6345	0.750008522824123	9	14	EVL	NA	NA	9	14	EVL	EVL	-6.11830941872474	-5.75305083301114
CTGCAGGGTACTGAGG-1_1	BMP4_6h	46186	5884	2.57437318667995	4	5	ectoderm_ventral	NA	NA	5	5	Mesoderm-vascular endothelium	Mesoderm-vascular endothelium	2.84126456542138	-4.6425113966708
CTGCAGGGTCAGTCGC-1_1	BMP4_6h	22074	4494	3.13037963214642	1	17	mesoderm non-dorsal margin	NA	NA	8	17	Other-proliferation	Other-proliferation	5.27465875907067	1.26062905881359
CTGCAGGTCACACGAT-1_1	BMP4_6h	3405	1656	3.4654919236417	6	15	epiblast	NA	NA	5	15	NMP	NMP	4.00121219916467	-2.67212083842801
CTGCAGGTCTACCACC-1_1	BMP4_6h	42797	5465	2.12164404047013	5	5	mesoderm_margin involuted	NA	NA	5	5	Mesoderm-vascular endothelium	Mesoderm-vascular endothelium	4.22192438407067	-3.87826874759243
CTGCATCAGGGTTAGC-1_1	BMP4_6h	17481	4124	4.72513014129626	7	6	mesoderm_margin involuted	NA	NA	0	6	Mesoderm-PSM	Mesoderm-PSM	5.88490541739587	3.66606327984287
CTGCATCCATCGGAAG-1_1	BMP4_6h	13254	3306	4.03651727780293	11	19	EVL	NA	NA	12	19	EVL/periderm	EVL/periderm	-6.40243903832313	-7.15529873874234
CTGCATCGTATCCTTT-1_1	BMP4_6h	585	440	4.44444444444444	2	1	epiblast	NA	NA	6	1	Epiblast-transiting	Epiblast-transiting	-1.24329892830726	-1.11995068099545
CTGCATCGTGTCCGGT-1_1	BMP4_6h	16872	3966	2.57823613086771	1	8	mesoderm non-dorsal margin	NA	NA	8	8	Mesoderm-TO	Mesoderm-TO	5.71296222968224	0.942532421087756
CTGCATCTCAACACGT-1_1	BMP4_6h	21146	4599	2.34086824931429	1	8	mesoderm non-dorsal margin	NA	NA	8	8	Mesoderm-TO	Mesoderm-TO	5.69851597113732	-0.580788045192227
CTGCCATCAGCTTCGG-1_1	BMP4_6h	4750	2043	4.35789473684211	6	29	epiblast	NA	NA	15	29	Ectoderm-spinal cord	Ectoderm-spinal cord	0.420162637664117	-1.54697516467618
CTGCCTACAGTATGAA-1_1	BMP4_6h	23204	4802	2.9003620065506	1	18	mesoderm non-dorsal margin	NA	NA	8	18	Mesoderm-TO	Mesoderm-TO	4.68438633246545	0.109307439064517
CTGCCTACATGCCGCA-1_1	BMP4_6h	18149	4258	4.44101603394126	0	9	ectoderm_dorsal	NA	NA	7	9	Ectoderm-epidermis_early	Ectoderm-epidermis	0.537278492881097	-3.3542714407687
CTGCCTAGTGCCCAGT-1_1	BMP4_6h	6487	2503	4.19300138739017	8	15	epiblast	NA	NA	5	15	NMP	NMP	4.44794853491906	-2.37028005626248
CTGCGAGAGAGTACCG-1_1	BMP4_6h	5484	2307	3.82932166301969	8	15	epiblast	NA	NA	6	15	NMP	NMP	-1.12034730152961	-0.265773802066312
CTGCGAGGTGAGTCAG-1_1	BMP4_6h	3258	1623	3.71393492940454	8	15	epiblast	NA	NA	5	15	NMP	NMP	4.0125609235299	-2.30330803897427
CTGCTCAAGTGCCCGT-1_1	BMP4_6h	1048	761	3.14885496183206	2	1	epiblast	NA	NA	6	1	Epiblast-transiting	Epiblast-transiting	5.0021210507882	1.91036054584934
CTGCTCAAGTTAGAAC-1_1	BMP4_6h	37507	5817	1.27976111125923	1	8	mesoderm non-dorsal margin	NA	NA	8	8	Mesoderm-TO	Mesoderm-TO	5.35613020224694	-0.209125607276425
CTGCTCACACTTGTGA-1_1	BMP4_6h	3343	1692	3.23063116960814	6	3	epiblast	NA	NA	2	3	Ectoderm-neural_posterior	Ectoderm-neural_posterior	3.91150291724328	-1.37249854114102
CTGCTCACATCCGAAT-1_1	BMP4_6h	1689	1025	2.30905861456483	6	1	epiblast	NA	NA	6	1	Epiblast-transiting	Epiblast-transiting	3.23365171713952	-1.86681368854092
CTGCTCAGTTCACCGG-1_1	BMP4_6h	30092	5264	2.58208161637645	3	3	ectoderm_dorsal	NA	NA	2	3	Ectoderm-neural_posterior	Ectoderm-neural_posterior	4.52237757010583	-0.992923527026639
CTGCTCAGTTTACACG-1_1	BMP4_6h	18031	4301	3.20559037213688	3	9	ectoderm_dorsal	NA	NA	7	9	Ectoderm-epidermis_early	Ectoderm-epidermis	1.09765728278283	-4.58812716510342
CTGCTCATCTACGGGC-1_1	BMP4_6h	1007	746	3.97219463753724	13	23	EVL	NA	NA	12	23	EVL	EVL	-5.8216938181388	-6.79189827945279
CTGGACGAGCATCAGG-1_1	BMP4_6h	15254	3889	4.20873213583322	1	8	mesoderm non-dorsal margin	NA	NA	8	8	Mesoderm-TO	Mesoderm-TO	5.66215904517297	-0.503462701106534
CTGGACGGTGCGGATA-1_1	BMP4_6h	867	634	4.1522491349481	2	1	epiblast	NA	NA	6	1	Epiblast-transiting	Epiblast-transiting	-0.997092406319342	-1.36588480975674
CTGGCAGAGCCGCACT-1_1	BMP4_6h	25204	4855	1.52356768766862	12	25	apoptotic like	NA	NA	18	25	Other-apoptotic like	Other-apoptotic like	2.42105754180078	1.52582219335987
CTGGCAGAGCTGAAAT-1_1	BMP4_6h	17676	4096	3.51889567775515	0	3	ectoderm_dorsal	NA	NA	2	3	Ectoderm-neural_posterior	Ectoderm-neural_posterior	4.04395683570031	-1.28183987643765
CTGGCAGGTTACTCAG-1_1	BMP4_6h	3156	1589	3.07351077313055	6	15	epiblast	NA	NA	5	15	NMP	NMP	4.54948051734094	-2.18891814258145
CTGGTCTAGAGGTCAC-1_1	BMP4_6h	22895	4546	3.52478707141297	3	15	ectoderm_dorsal	NA	NA	2	15	NMP	NMP	3.31089742941979	-2.1685614874606
CTGGTCTAGAGTATAC-1_1	BMP4_6h	18626	4389	3.76892515838076	1	18	mesoderm non-dorsal margin	NA	NA	8	18	Mesoderm-TO	Mesoderm-TO	5.50501592917565	0.786990900638423
CTGGTCTAGAGTCACG-1_1	BMP4_6h	1792	1110	4.35267857142857	6	1	epiblast	NA	NA	6	1	Epiblast-transiting	Epiblast-transiting	-0.54565839009162	-1.60481646564053
CTGGTCTAGGCTCTCG-1_1	BMP4_6h	1418	894	2.75035260930889	6	29	epiblast	NA	NA	15	29	Ectoderm-spinal cord	Ectoderm-spinal cord	-0.124924521015845	-1.05287602450894
CTGGTCTCAATCGTCA-1_1	BMP4_6h	22944	4823	4.01847977684798	0	3	ectoderm_dorsal	NA	NA	2	3	Ectoderm-neural_posterior	Ectoderm-neural_posterior	2.15307052893762	-2.15492752101468
CTGGTCTCACTCCACT-1_1	BMP4_6h	57248	6610	1.08824762437116	9	14	EVL	NA	NA	9	14	EVL	EVL	-6.11087314324256	-5.86770585086392
CTGGTCTCAGCTATAC-1_1	BMP4_6h	5411	2254	3.84402143781186	8	15	epiblast	NA	NA	5	15	NMP	NMP	4.24133833212975	-2.59339287784146
CTGGTCTGTCAAGCGA-1_1	BMP4_6h	69047	6602	1.02104363694295	5	5	mesoderm_margin involuted	NA	NA	5	5	Mesoderm-vascular endothelium	Mesoderm-vascular endothelium	4.22231729788903	-4.20281127002285
CTGGTCTGTCGTCTCT-1_1	BMP4_6h	21828	4478	3.61920469122228	3	9	ectoderm_dorsal	NA	NA	7	9	Ectoderm-epidermis_early	Ectoderm-epidermis	1.1301899747384	-3.88548138644742
CTGGTCTTCACCGGTG-1_1	BMP4_6h	1437	914	3.4794711203897	6	1	epiblast	NA	NA	6	1	Epiblast-transiting	Epiblast-transiting	-0.742792624102793	-2.48614290263699
CTGGTCTTCATCACCC-1_1	BMP4_6h	21588	4712	3.65017602371688	3	3	ectoderm_dorsal	NA	NA	2	3	Ectoderm-neural_posterior	Ectoderm-neural_posterior	3.36024196906213	-1.82731202151822
CTGGTCTTCGTAGGAG-1_1	BMP4_6h	1522	920	2.16819973718791	13	23	EVL	NA	NA	12	23	EVL	EVL	-6.08083097176429	-6.5314183523898
CTGTACCCAAGTATAG-1_1	BMP4_6h	22313	4654	3.32541567695962	3	3	ectoderm_dorsal	NA	NA	2	3	Ectoderm-neural_posterior	Ectoderm-neural_posterior	2.65861614508752	-2.34169581439541
CTGTACCTCCACGGGT-1_1	BMP4_6h	2030	1151	2.9064039408867	6	15	epiblast	NA	NA	5	15	NMP	NMP	2.57431038184289	-2.32752826716946
CTGTAGAAGCATTTCG-1_1	BMP4_6h	51748	6437	0.175852206848574	7	6	mesoderm_margin involuted	NA	NA	0	6	Mesoderm-PSM	Mesoderm-PSM	4.86653526587609	3.47164794895603
CTGTAGATCAACTCTT-1_1	BMP4_6h	24465	4922	3.09012875536481	11	23	EVL	NA	NA	12	23	EVL	EVL	-6.0385340853202	-7.09864857699917
CTGTAGATCATTCGGA-1_1	BMP4_6h	15290	3893	4.40156965336821	1	8	mesoderm non-dorsal margin	NA	NA	8	8	Mesoderm-TO	Mesoderm-TO	6.03793199820641	-0.19208750035809
CTGTAGATCCATGATG-1_1	BMP4_6h	72233	6657	0.524690930738028	9	14	EVL	NA	NA	9	14	EVL	EVL	-5.22661439614173	-4.60640337970303
CTGTATTCAGTATTCG-1_1	BMP4_6h	19311	4151	2.25260214385583	3	15	ectoderm_dorsal	NA	NA	5	15	NMP	NMP	4.18438013358239	-1.90350106265591
CTGTATTGTATCAGCT-1_1	BMP4_6h	17475	4031	2.74105865522175	7	7	mesoderm_margin involuted	NA	NA	0	7	Mesoderm-PSM	Mesoderm-PSM	5.81390341086511	4.20336601231052
CTGTATTGTCCGAAGA-1_1	BMP4_6h	15171	3821	4.14606815635093	12	25	apoptotic like	NA	NA	18	25	Other-apoptotic like	Other-apoptotic like	1.31948359770898	0.595053241586223
CTGTCGTAGTTGAAGT-1_1	BMP4_6h	77974	6830	0.38217867494293	9	14	EVL	NA	NA	9	14	EVL	EVL	-5.51084319786902	-5.13476660754727
CTGTCGTCACGTCATA-1_1	BMP4_6h	47761	6336	1.43631833504324	9	14	EVL	NA	NA	9	14	EVL	EVL	-6.00510207848426	-5.70285418536709
CTGTCGTCAGGTGTGA-1_1	BMP4_6h	3772	1805	4.61293743372216	8	17	epiblast	NA	NA	5	17	Other-proliferation	Other-proliferation	5.41604479117516	0.443328351711764
CTGTCGTCATCGATGT-1_1	BMP4_6h	13300	3681	4.06015037593985	1	18	mesoderm non-dorsal margin	NA	NA	8	18	Mesoderm-TO	Mesoderm-TO	5.42858036322717	0.535342038607135
CTGTCGTGTATGCAAA-1_1	BMP4_6h	15453	3715	2.49142561314955	9	14	EVL	NA	NA	9	14	EVL	EVL	-6.4063615007865	-6.7600560477023
CTGTCGTTCATATGGC-1_1	BMP4_6h	46454	5763	1.85775175442373	5	5	mesoderm_margin involuted	NA	NA	5	5	Mesoderm-vascular endothelium	Mesoderm-vascular endothelium	4.61240967078332	-3.85673096683072
CTGTCGTTCCGTGGCA-1_1	BMP4_6h	5135	2181	4.44011684518014	8	15	epiblast	NA	NA	5	15	NMP	NMP	5.70213897986535	0.254337699150577
CTGTCGTTCGAGATGG-1_1	BMP4_6h	48940	5737	0.598692276256641	9	14	EVL	NA	NA	9	14	EVL	EVL	-5.20193616585609	-4.85588934924649
CTGTGAACAAGTACCT-1_1	BMP4_6h	30257	5106	1.76157583369138	4	5	ectoderm_ventral	NA	NA	5	5	Mesoderm-vascular endothelium	Mesoderm-vascular endothelium	1.37358411116723	-5.41847756412075
CTGTGAATCCCTCGAT-1_1	BMP4_6h	22454	4840	1.13120156764942	11	19	EVL	NA	NA	12	19	EVL/periderm	EVL/periderm	-5.92127935128089	-8.22415640857266
CTGTGAATCTGTCGCT-1_1	BMP4_6h	1544	911	2.97927461139896	13	23	EVL	NA	NA	19	23	EVL	EVL	-7.55295793251868	-5.26151564624356
CTGTGGGCAGGTAGTG-1_1	BMP4_6h	16819	3841	4.2570901956121	14	8	EVL	NA	NA	8	8	Mesoderm-TO	Mesoderm-TO	6.49898727698449	1.31562796328022
CTTACCGAGGTAAGGA-1_1	BMP4_6h	14122	3666	4.89307463532078	0	8	ectoderm_dorsal	NA	NA	8	8	Mesoderm-TO	Mesoderm-TO	4.69136484427575	-0.347751407886014
CTTACCGGTAATTAGG-1_1	BMP4_6h	12385	3594	4.8849414614453	0	3	ectoderm_dorsal	NA	NA	2	3	Ectoderm-neural_posterior	Ectoderm-neural_posterior	2.39020403189782	-1.57186987903164
CTTACCGTCAGACATC-1_1	BMP4_6h	928	671	4.84913793103448	2	1	epiblast	NA	NA	6	1	Epiblast-transiting	Epiblast-transiting	-0.529875318573676	-1.73053577449368
[truncated: 33,831 more rows]
