# Supplementary material for: BMP4 initiates and patterns ventral-caudal structures in zebrafish and human pluripotent stem cell aggregates
Source: EMBO J. 2025 Nov 24;45(1):210–42. doi: 10.1038/s44318-025-00643-6 (PMC12759085; doi:10.1038/s44318-025-00643-6)
Supplement: Supplementary file 18 — Source data Fig. 2 [file 44318_2025_643_MOESM18_ESM.zip › Figure 2/2C/embryo.csv]

rowname	6hpf	8hpf	10hpf	12hpf	18hpf	24hpf
tdgf1	1.353848783900279	0.8524011658324636	-0.16705133216987675	-0.15971276068793355	-0.38258143200377726	-1.496904424871154
pou5f3	1.3710189580483911	1.0024953690728382	-0.08945724522538902	-0.3065081233712066	-0.8184655224182388	-1.1590834361063933
h1m	1.7208713519747807	0.20074307087327226	-0.6086936110002908	0.28619039452850437	-0.43396510120755066	-1.1651461051687142
nnr	1.2378706354337023	0.9362890635378728	-0.14572556376019177	0.20905645670126852	-1.0117021668919095	-1.2257884250207436
asb11	1.4455379805991475	0.6576529172222465	0.03368855085424487	-0.00678669479051634	-0.7424909248474059	-1.3876018290377152
ccna1	1.75346764864897	0.3189606598120197	-0.09245462058892609	-0.9223960969943055	-0.0787789590731835	-0.9787986318045752
dynll2a	1.565096894524169	0.14089593278373305	-0.861234489006329	0.6726224840790374	-1.0630355406641703	-0.4543452817164407
ddx5	1.6443212322427003	0.5794664137322286	0.03983995804794418	-0.3939499965610863	-0.7678128168569835	-1.1018647906047998
s100a1	1.08623686675441	0.8358430374369735	0.23444685386532207	0.2591277154102556	-1.0057751168483684	-1.4098793566185939
mkrn4	1.8578621127474753	0.17353489739638273	-0.1990749924162271	-0.28360084780887823	-0.45899961333921846	-1.089721556579536
si:ch211-152c2.3	0.5349617111632989	0.7204338087245866	0.7654362431036352	0.5504883932655538	-1.2827182698267938	-1.2886018864302813
crabp2b	0.1719990314636656	1.1578170442907239	0.6161915526080868	0.44292599591692683	-0.8778450921373291	-1.5110885321420748
add3b	1.1048125891117766	1.2821074846593932	-0.5855574640335004	0.004105073552810031	-0.6173933715896139	-1.1880743117008663
zgc:171772	-1.4926766760829755	-0.8969486201837142	0.27504247365687073	1.2114825502293185	0.5417336452595908	0.3613666271209097
gpd1b	0.958991498398913	1.4186408659660568	-0.5127435818063513	0.004967269516476554	-0.7665802948103358	-1.1032757572647582
hnrnpa0b	1.2546882418378436	1.1489718956249595	-0.0694128030093532	-0.3999723779068749	-0.7799007901134427	-1.154374166433129
aldob	0.7770420090340586	0.7385075260177888	0.4089605143117534	0.510869101086026	-0.7396516027380992	-1.6957275477115363
ube2c	0.7106067040701904	0.8842898687550662	-0.25887251975671466	0.8783636643866979	-1.5669630128361343	-0.6474247046191057
dap1b	1.3572050692653244	0.9419268299457266	0.20756395481766837	-0.9595806403871222	-0.538922033960507	-1.0081931796810861
anp32e	1.0245980340946348	0.9872492593717175	0.3904072323870807	-0.026879609175870883	-1.212125650982146	-1.163249265695417
tp63	-1.8848055540708466	0.27640719799057717	0.8851743338012437	0.6522205700225999	0.31804470157216513	-0.24704124931573512
tagln2	-1.5652559498251082	-0.02007576042104333	1.2433410717015816	0.7968041610613604	0.1368384951169002	-0.5916520176336935
dlx3b	-1.6823757573522249	0.6507504177821071	0.9506759617595494	0.7690904540072347	-0.2601606943882828	-0.4279803818083825
pcdh19	-1.960382055180932	0.19847521186428047	0.9185145218241278	0.37575875372560924	0.3417650199634863	0.1258685478034245
apoeb	0.5734667110654141	0.8778658961526064	0.770908796893799	0.11704549872415532	-0.6422177358512319	-1.6970691669847413
gata3	-1.127655177317917	0.705610026418245	1.5893887157524134	-0.06597734642119324	-0.3344713864379103	-0.7668948319936407
foxi1	0.48769818374549845	1.4448758021497654	-0.03555360975022593	0.14051860502071073	-0.48132539557149545	-1.5562135855942527
id3	-0.02073205780053453	0.4305542017405638	-0.6104312364176974	-1.2747329310737603	1.6672692792967299	-0.19192725574530686
ppp1r14c	-0.6918078974166202	-0.1645231966074381	-0.18809856792897	1.9603509900912903	-0.14449540636745675	-0.7714259217708058
dhrs3b	-1.274414739401226	1.0721111303732662	0.5405598026995487	1.0113187473158796	-0.6947627863718583	-0.6548121546156098
insb	0.132331170130148	0.5276512071657677	0.37431853857643227	1.234491464475087	-0.6515506205329871	-1.617241759814448
serpinh1b	-1.0755688746710543	1.1263663262721104	0.24567902440739176	0.2802770364793786	0.776802756229024	-1.3535562687168465
cxcl12a	-0.07612457323512542	0.15541129938965684	-0.6346974866855416	1.8398779383957415	-0.219662480084646	-1.0648046977800882
osr1	1.0898851480628506	0.8655710373719815	-0.5572335774596318	0.7094639975410743	-0.9356965590386598	-1.1719900464776152
cdx1a	-0.29797708505759085	1.063450905409524	0.8214063409833976	0.5799149630719641	-0.6241745599573857	-1.5426205644499094
actc1a	-1.530327257497085	-0.16200111334588346	0.8854163343437641	-0.7404305343146268	1.0000781616734882	0.547264409140343
lbx2	-1.8673620269642872	0.15393146927720658	0.4759335896197947	1.1047923387497844	0.19554211729084733	-0.06283748797334503
lmo2	-1.0701384576390984	-0.8288282870147377	-0.7385450125526621	1.1832438076170468	1.0142620591873657	0.4400058904020862
hsp90aa1.1	-1.141955408865558	-1.291841622314883	0.05563551377345851	0.9391827316205903	0.9503503686759797	0.48862841711041205
pdlim1	-0.044673308366408794	-1.7377149458018486	0.45760197581093226	-0.22744074705711473	1.282333737389635	0.2698932880248053
tgfbi	-1.215568474806988	-1.1294401983271296	-0.14876497361971155	0.5456227431630218	0.8530858765326366	1.0950650270581728
hsp90aa1.2	-1.2922852944778442	-0.5764047922751933	1.3532474899582247	0.30281988253408565	0.8316296918884607	-0.6190069776277276
capn8	-0.9669106311159378	-1.1695154151589566	-0.28407006700667453	1.459272898939459	0.5927929217851957	0.3684302925569142
meox1	-0.5765918534224135	0.21577616485845558	-0.14267802600641047	1.6765942762663657	0.1556001860406018	-1.3287007477365949
tpm4a	-1.162764467964964	-1.2248320971918147	-0.11243049714700308	0.7503158787166782	1.0187409249565618	0.7309702586305424
zbtb16a	-1.2114351676285533	-1.2148380967431596	0.11307940964144692	0.3939853189752624	1.112740068760095	0.806468466994908
tmsb4x	-1.424689404302532	-0.7577879199965113	0.2689294027710538	-0.2145089931746087	0.9822747979802646	1.1457821167223319
hbbe3	-0.5277572741511912	-0.4964260148208937	-0.7207973841011411	-0.8028203231193639	1.0931808628196507	1.4546201333729392
krt91	-1.1459522236387762	-1.1663755084505574	-0.23311726670646984	0.8262242044902707	0.6234838330864823	1.0957369612190508
mdka	-1.138606942213645	-0.9691781929749144	-0.4139269933538662	0.27974627554756015	1.1480835159520277	1.0938823370428374
cldni	-1.3068767854535897	-1.1173790272883046	0.32357417967888286	0.15232820007109812	1.0679650334690352	0.8803883995228777
cyt1	-0.9297970159062979	-1.394300640421751	0.03061570151687333	0.27833778957214245	0.8043591601717806	1.2107850050672535
cyt1l	-0.9430112209981503	-1.3674934228932312	0.06941393644317477	0.1901766018814006	0.8057051395571522	1.2452089660096526
her6	-1.7811032358429362	-0.5616848587920673	0.49110500954995084	0.40174017542435836	0.8959025273140303	0.5540403823466653
fosab	-0.45702838174886834	-0.64421497099664	-0.0318019160154231	-1.2425602804853564	1.2563369052181566	1.1192686440281325
krt4	-0.4878676191501669	-1.12809535226862	-0.6231249078272936	-0.12017845989919962	0.7900245711792134	1.5692417679660675
zgc:158463	1.139762940610699	0.9915680274345465	-1.329284743925949	0.42246358753956154	-0.7184333723952432	-0.5060764392636158
sox32	1.2412546784168568	1.2417963760018111	-0.25781689224664905	-0.7534220015499523	-0.41967926026545377	-1.0521329003566133
gata5	1.2712472505713934	0.7194596179633725	0.08890403773619152	0.21928359882730378	-0.8597395648631442	-1.43915494023512
foxa2	-1.5739501909968574	1.099960074496778	0.6622528297704078	0.6770607372206736	-0.28881068881464966	-0.5765127616763498
epcam	1.4643260061562973	-1.2609136106234395	-0.3048160581312596	-0.4554696422337505	0.9150004163589935	-0.35812711152683907
cd9b	1.0131219255291861	-1.5571636339826394	-0.7758570104589333	0.9339635263679198	0.2003981187294445	0.18553707381502127
foxa3	1.2611721455706455	1.1192544536035862	-0.05396351376414294	-0.7315947445983276	-0.38103961957591925	-1.2138287212358447
foxa1	-1.3392055607436204	-0.839443581236994	0.08023462734149721	-0.12249480948179178	1.026189446119449	1.1947198780014605
cldn7b	0.58982579344197394	-1.9006532087083159	0.8385218669794702	0.025309367388383883	0.5669807212095737	-0.11998454031108867
cldnb	-0.36573064695216334	-1.1755239626920857	0.29513647183019787	-0.9694493537827239	1.068558335970602	1.1470091556261732
gata6	1.350628308338012	-0.7123419045548309	-1.021179912957812	1.0017112763271387	0.15463344935788514	-0.7734512165103934
icn	-1.280336989633282	-0.7587929692100838	-0.24887459773607443	0.18778727409355067	0.5590325369993427	1.541184745486546
pfn1	-0.13188598877928653	-0.8768536428655342	-1.1207073966158358	-0.21772196353308262	0.8945283055839088	1.4526406862098376
krt5	-0.2110830519675492	-1.1208671149752256	-0.9790619404775853	0.2202861169554377	0.542150805633795	1.5485751848311298
cfl1l	1.1639984571197721	0.3170683993759284	-1.0012290242542314	-1.4366350793993992	0.579554012672889	0.37724323448503466
icn2	-1.2075462289897223	-0.5223598833576778	0.019541255258329407	-0.6026413114945174	0.8170807233743926	1.4959254452091961
s100a10b	-0.10839927358103052	-0.2270409244355042	-1.219363088934343	-0.7230856851067653	0.7311371289680134	1.5467518430896294
six3b	-1.8620799270581743	-0.2642781634178957	1.0086053851903929	0.36136493073183235	0.4983702756449086	0.2580174989089348
fabp7a	-0.7202500821420902	-0.6772267375673109	-0.7843175476546712	-0.3291827658347463	0.9847623446583877	1.5262147885404314
rx1	-0.7532695626068003	-0.5039024032184769	-0.5481926146527458	-0.761262165238078	1.234091014191433	1.3325357315246684
fezf2	-1.9477705281705382	0.5417985441619848	0.8771460189409576	0.3587945776073231	0.07908765404588167	0.09094373341438862
six3a	-1.4530304264489666	0.526110653628404	-0.06210706305509314	-0.9036282445188922	0.9611133730612016	0.9315417073333456
myca	-1.19796410791427	-0.9882384659548726	-0.21991052185746995	0.1648384516146633	1.0974170439309252	1.1438576001810243
celf2	-0.214401578878307	-0.062274991318574446	-0.6147111950481183	-1.392016389706206	1.2591904566421386	1.024213698309067
tox	-1.8137028375082056	-0.5150355527638488	0.5031109815491656	0.40729672833754316	0.6082243859845005	0.8101062944008439
pax6b	-1.8985533215252415	0.30556340790275843	1.0866117205568564	0.1836757355037248	0.2947604562611272	0.02794200130077037
ppa1b	-1.1247382503499408	-0.89591397076555	-0.5328150266112721	0.42150935149253604	0.7512427065189324	1.3807151897152938
nanos3	1.1209255938265104	-0.6223501711439446	-0.2776941014428838	1.293611817784995	-0.27828112482127976	-1.2362120142033979
ca15b	1.7486537425876254	-0.8258974559310749	-0.28475956464926583	0.13741413458053134	0.26784847052829747	-1.0432593271161128
dnd1	1.6060263884005828	-0.13217682773280795	-0.21478722433703304	0.28833320412270763	-0.03996673697074178	-1.507428803482708
tdrd7a	1.6610146408318653	-0.07168516824372964	-0.03144830419566886	-0.5659405035345352	0.3474277968430138	-1.3393684617009465
ddx4	1.5727748402781572	0.718331954897972	-0.5765192232255354	0.019031834129196373	-0.5710701585642206	-1.1625492475155692
dazl	1.4400332300801866	0.6575095483100157	-0.5558940296573985	-1.276185010881459	0.3777011031097018	-0.6431648409610462
si:rp71-45k5.2	1.828510022423535	0.28507155878824125	-0.4370728312290692	-0.6999594345067683	-0.03139111035700084	-0.9451582051189376
gra	1.8280424950423337	0.3736290148535097	-0.6796862856846811	-0.4873698014080402	-0.14051553476064246	-0.8940998880424791
zgc:173742	1.73989897921258	0.29773994945479065	-0.25018049078985155	-1.2118946817435288	0.018148382234308404	-0.5937121383682995
elavl3	-1.4471354395279965	-0.8111399517762994	0.2956171482924058	-0.08857860257587437	0.8693669704051029	1.181869875182661
gadd45gb.1	-1.228712591003813	-0.8380602443554882	0.6248620244816759	-0.5506711767518263	0.7627983683613047	1.229783619268149
dlb	-1.2250930894804328	-0.9677590986022837	0.10312124898038369	-0.0830418902666271	0.7825867951756195	1.3901860341933407
vim	-1.4580353555894912	-0.863351825642663	0.08984374039229591	0.2469164010793195	0.7797756682790468	1.204851371481491
dla	-1.778952905629574	-0.018121611412475844	0.39052868972097465	-0.23059432273900513	0.4383084334542061	1.1988317166058753
tuba1a	-1.5200989369885751	-0.7983432370347291	-0.1333153824790436	0.7314738717497291	0.7615713006916452	0.9587123840609738
si:ch73-21g5.7	-0.8146078742681114	-0.6837636255065713	-0.3403504702929532	-0.6878095521466445	1.0531703939634416	1.473361128250839
tuba1c	-1.4471500792747665	-0.8635289688684165	-0.05688561223227665	0.3968594413377849	0.8157922238874256	1.1549129951502473
slc1a3a	-1.0248885255534332	-0.8197013545331808	-0.18909878595087376	-0.43476650910990056	1.2902519368234135	1.178203238323976
lrrn1	-1.3638214504469606	-0.7751948527375646	0.2951533325202501	-0.2985937132827897	0.8872039210596319	1.255252762887433
hbae3	-0.9042471521650562	-0.743490902420647	-0.401785245440503	-0.4605629996752714	1.0251061044219747	1.4849801952795032
hbbe1.1	-0.7989142868966254	-0.6367753816865444	-0.4413917396505408	-0.664356682997252	1.0578777671757331	1.4835603240552289
slc4a1a	-0.2096106871028316	-0.2641502840656712	-0.5486225012507913	-1.277742338267261	0.7580256093447321	1.5421002013418226
cahz	-0.6605000169516426	-0.695350496414742	-0.7921086130191957	-0.3232297556283801	0.8515849100672062	1.6196039719467548
hbbe2	-0.3580459572401577	-0.4084109426858148	-0.799586118751999	-0.9433361579740416	1.137876489640577	1.3715026870114362
alas2	-0.11719847473765095	-0.0366598184078939	-0.6032431285261947	-1.4499279789562454	0.8995076277146654	1.3075217729133197
tspo	-0.02699792627410592	-0.8319726095219648	-0.9809248564201463	0.19337673009829076	-0.16466088407594545	1.8111795461938738
cpox	-0.40616445483531	-0.9495332535531189	-0.4024947528714875	-0.7656301151734917	1.2480307619653839	1.2757918144680236
id1	-0.507559960684596	-0.9537613698998247	-0.21121860800425218	0.8338561156065389	1.5900463012131303	-0.7513624782309962
sox19a	1.7024862021912741	-0.4042570342785393	-0.5592156219961093	0.7270737703961053	-0.8380498307740163	-0.6280374855387144
her2	-1.320952501895989	-1.0768300988633446	0.40338085939519147	0.053089567452090584	1.121719530132173	0.8195926437798795
pou3f3b	-0.9697598541627367	-0.6616979242694996	-0.44513101438657504	-0.4452031669237427	1.1098051820825656	1.4119867776599877
metrn	-0.9847188964403566	0.18282492340112355	0.7241402344752252	-1.4939070775900782	0.7324101581711528	0.8392506579829438
pou3f3a	-0.855646319455518	-0.6643550060250005	-0.5831180847366867	-0.45712451492621786	1.2734962187895567	1.2867477063538668
msi1	-1.4502914239567037	-0.9492653754260065	0.28779814742224175	0.17099332213768162	0.96041998408418106	0.9803453457386053
angptl4	-0.765533445413155	-0.9102159620601749	0.34615789488786036	-0.9414151284009262	1.153421641944316	1.1175849990420792
krt17	-1.0267518128441462	-1.2038777977638269	-0.2984452142770068	0.7020667230143957	0.5631382198150313	1.2638698820555523
scinla	-0.6661786409287955	-0.5748895091993644	-0.37514447960309627	-0.8883141198952524	0.9698225893347232	1.5347041602917857
krtt1c19e	-0.18569042413134965	-0.5592755269319392	-0.12986347169686202	-1.355528735848923	0.7207437116392181	1.5096144469698558
s100v1	-0.675764567545284	-1.0306520056491044	-0.6987549770373834	0.29890450111489025	0.4677636275348631	1.638503421582019
pycard	-0.68579229372684	-0.6014705135805152	-0.7000353186344678	-0.5099433947644563	0.8615013785154386	1.6357401421908404
caspb	-0.14815111529208064	0.12047279218551606	-0.4000471293956985	-1.6318065064758147	1.1294440313363658	0.9300879276417117
sox10	-1.0635940435230895	-1.048355083797972	0.34746589650280035	-0.29529677060715825	1.4991659162238244	0.5606140852015938
ednrab	-0.8438868833167441	-0.30139477316107194	-0.4313825694876929	-0.858614954861446	1.6103310804046715	0.8249481004222835
pmp22a	-1.1993132681444478	-0.7989128151956378	-0.6545577123828465	0.5700154838971896	1.0644126977004562	1.0183556141252867
tspan36	0.9488251954722118	-0.5250258892935208	-1.574518482086573	-0.3918136853212649	0.7417001019150333	0.8008327593141141
tfap2a	-1.2160815069555118	1.1935195669151875	1.0857103820193819	-0.49185885075792857	0.22070426907653756	-0.7919938602976694
foxd3	0.9607864078291914	-0.26704519797423515	0.5876134930375185	0.6687578115498722	-0.16524754413871307	-1.7848649703036297
twist1a	-1.882520619147248	0.11612364811646038	-0.22101159904136217	0.7827936978211746	0.7688469529827474	0.4357679192682288
tuba8l3	-0.6385697982232726	-0.3343953180767996	0.12610231799481517	-1.3797677383099747	0.911070608962801	1.3155599276524301
pcbd1	1.377302747229393	1.0685796410186499	-1.0577449388753795	-0.30282968405026683	-0.8269935099397463	-0.25831425538265335
dlx2a	-0.7139375521203165	0.06873326333292798	-0.6976608091891993	-1.0238793708109846	1.4570231518643342	0.9097213169232381
phlda3	-1.3778852027211317	-0.11608978132350341	-0.46844497939328744	0.7602380517035765	1.4865095750431405	-0.2843276633087978
isg15	1.3301909846092452	0.44221768875321854	-0.4289677809460993	-1.525356036777618	0.5948248683610388	-0.4129097239997854
sesn3	0.8470079627584285	1.0673181471167936	0.2045660960176989	-1.656929201282817	0.12217774601017727	-0.5841407506202839
casp8	0.38715522502024574	0.5327435879906856	-1.559257165580726	-0.8816178659404745	1.0775668081590197	0.4434094103512466
gtpbp1l	1.817337748707544	-0.08809728060303747	-0.1998914557128699	0.07548454385308385	-0.3804437373835639	-1.2243898188611555
mmrn2b	0.13968351090011832	0.23843596289301802	-0.15393636954188558	-1.876775566093266	0.7484407411950582	0.9041517206469575
igf2a	-1.3370430706965386	0.10758790413705935	1.5169902537404054	0.6624676853826893	-0.5434308095104654	-0.406571963053147
mdm2	0.5467557247865229	0.08312328458595566	-1.5730448403297486	-0.6805314047951762	0.3436823665951131	1.2800148691573272
stm	1.1655124584266572	0.9085719909847068	0.011849080643640417	0.2370511263925363	-0.9859714574292695	-1.33701319901827
nbas	1.0532172101061663	0.7438404562729413	0.11705633261576359	-1.7834380294430798	0.19402989061485768	-0.3247058601666504
zgc:56699	1.6179618003854053	0.6926354181325276	-0.4259257080596465	-0.03441047191064654	-0.861388675501148	-0.9888723630464904
lrwd1	1.5147873894943154	0.99994838649053	-0.6062887081382684	-0.3573401541637297	-0.7152290142294573	-0.8358778994533907
hspb6	0.7745447608857191	0.7494936638692822	0.16475429111989273	-1.935306971626057	0.25629466241597176	-0.009780406664809902
zic2b	1.3206431955957205	0.8973920836578292	5.025106923379738e-4	-0.14749070749045357	-0.6585505793800751	-1.4124965030753596
dynll1	1.4628951304817086	0.9162967221228586	-0.6870525787924988	0.007018955375960303	-0.62080160414869	-1.0783566250393373
cxcr4a	1.4995100785682667	0.8122132727226908	0.06167676009480404	-0.4897025323169718	-0.7494842316020194	-1.134213347466768
