# Supplementary material for: BMP4 initiates and patterns ventral-caudal structures in zebrafish and human pluripotent stem cell aggregates
Source: EMBO J. 2025 Nov 24;45(1):210–42. doi: 10.1038/s44318-025-00643-6 (PMC12759085; doi:10.1038/s44318-025-00643-6)
Supplement: Supplementary file 18 — Source data Fig. 2 [file 44318_2025_643_MOESM18_ESM.zip › Figure 2/2C/explant.csv]

rowname	BMP4_6h	BMP4_8h	BMP4_10h	BMP4_12h	BMP4_18h	BMP4_24h
tdgf1	1.7739072182917854	0.47484166419254314	-0.3960349272236332	-0.18593921774765054	-0.6796139871918335	-0.9871607503212116
pou5f3	1.1708519378121733	0.8153060504523884	0.42560446062453444	-0.053925340115470725	-1.1610752243703688	-1.1967618844032568
h1m	1.73443394229957	0.37251394074215105	-0.16772988253047608	-0.037451814076515315	-0.8640528048746117	-1.037713381560117
nnr	1.2413478487341094	0.9395894368230397	0.37819506407301035	-0.4461647266644201	-1.086622250346667	-1.0263453726190725
asb11	1.8279435584284855	0.1678153876009491	-0.8622166267083711	0.1411057698896361	-0.4718427502676075	-0.802805338943096
ccna1	1.6479147177391364	0.4007246128894694	0.018554687556312278	-0.04965339550222069	-0.801705044480064	-1.2158355782026347
dynll2a	1.8109592908570864	0.3584096576635339	-0.2729958479436537	-0.22473280966596634	-1.0225643077719808	-0.6490759831390189
ddx5	1.6880732557241211	0.5125824433420884	-0.20334541467479952	-0.21334429054963217	-0.5683045727750196	-1.215661421066751
s100a1	1.2620692300352474	0.67610827629213055	0.28091608965603815	0.1005214231885064	-0.8676315927173208	-1.4519834264546012
mkrn4	1.9936181701061797	-0.24840442151209696	-0.31877594708655704	-0.18513298630398956	-0.7901674305543369	-0.4511373846492003
si:ch211-152c2.3	0.6331841506760013	1.0556049219470933	0.8977136356747142	-0.4325747142176286	-0.7836531353286003	-1.3702748587515792
crabp2b	0.25311272593513	1.2676456256305706	0.922153952932901	-0.24335110213005975	-1.0858863129838998	-1.1136748893846489
add3b	0.7504163164208281	1.3037133915024628	0.06331658226166215	0.20204681576477487	-1.1254631368498647	-1.1940299690998637
zgc:171772	-0.6453937394421236	1.2624762349435363	1.3190987228249598	-0.6453937394421242	-0.6453937394421242	-0.6453937394421242
gpd1b	0.4473092241645391	1.0291990976107244	0.7164564954551726	-0.7647038604656211	-1.6148571547538486	0.18659619798903293
hnrnpa0b	1.0883576089989198	1.1768509063355346	0.1224367337168822	-0.3358129123214705	-0.7114876197874221	-1.3403447169424467
aldob	0.635586496553239	1.153851113135561	0.6158323445875804	-0.3503716379449087	-1.5981259964760037	-0.45677231985547306
ube2c	-0.6144287990476905	1.3059155478286497	1.2715313580525593	-0.756909104510706	-0.600935173914234	-0.6051738284085786
dap1b	-1.2585603108760492	1.2466754040766728	1.177347504028534	-0.4739740236365993	-0.423041236053108	-0.2684473375394501
anp32e	0.5840607037504884	0.9351412176699545	0.647954339890072	0.2780830860746909	-0.8368663619727829	-1.6083729854124245
tp63	-0.9607304995011444	0.11843175861892997	1.7444458738661173	-0.8246214203163259	0.371647800279415	-0.44917351294699503
tagln2	0.055769693749409606	0.35557065486530814	1.6729961994859952	-1.0579812044349917	-0.05192064343661889	-0.9744347002291024
dlx3b	-1.6536706159591783	0.8614520572117933	1.192906003277367	-0.299475251532125	0.001555834531430894	-0.10276802752928847
pcdh19	-1.6414239061706861	0.7019123488422458	1.1423619546049883	-0.2847806099981145	0.5011821767503994	-0.4192519640288311
apoeb	0.06199821416744776	0.8746518990051179	1.1226948045337577	0.2772868845718525	-0.8820602926217428	-1.4545715096564271
gata3	0.0072015217663684685	0.37671079508554	1.6100034701158161	-0.9677583137076202	0.12051032871565896	-1.1466678019757626
foxi1	0.45308203278507303	0.9700492387382645	1.1788747801787183	-0.5619163575823263	-0.8366839655939905	-1.203405728525739
id3	-1.0046250177958136	-0.8008426844857376	-0.30780493798301356	1.7781340085768975	0.30306135397749057	0.03207727771018114
ppp1r14c	-1.5430986460901088	-0.2681263668004825	-0.0072625787783384115	1.5764526253800344	0.2483138544397414	-0.006278888150850424
dhrs3b	-1.5463622817361327	-0.022664799541862197	0.3497833806572133	1.498001451586718	0.17924339012620746	-0.4580011410921475
insb	0.2298561641771033	-0.06319841862651485	-0.3247326115181913	1.8269634769799679	-0.6027864862043757	-1.0661021248079938
serpinh1b	-1.2592162604138266	-0.5012964685681388	-0.15150755040314548	1.326584456688699	1.0701906923203772	-0.48475486962396724
cxcl12a	-0.994577645827067	-0.7455298480431438	-0.9072736293092826	1.3159370037440132	0.5826763065289559	0.7487678129065253
osr1	0.8055715145730961	-0.4733490130663871	-1.01782961106856	1.6240010397636544	-0.5508889729605596	-0.38750495724124484
cdx1a	-1.6296520867590611	0.6275922488727922	0.800186387602542	0.9957479124215662	-0.3555152896429437	-0.4383591724948952
actc1a	-1.5911559920929923	-0.2565193234833007	0.04023571346251898	1.5147542658819184	0.3245121012945045	-0.031826765062650274
lbx2	-1.725160358285944	-0.40445009576929214	-0.09557293639142769	1.1025393973117454	0.5096026492449262	0.6130413438899937
lmo2	-0.811835564955039	-0.7586042485993173	-0.6431437681079767	-0.330844125693366	1.3236662031848148	1.2207615041708848
hsp90aa1.1	-0.6411860841333868	-0.7381142365286644	-0.7556812239134397	-0.41968228304794064	1.407191092124133	1.1474727354992984
pdlim1	0.2631040830108486	-1.246063950082337	-0.9556551807834166	-0.20708388699105876	1.317725306879597	0.8279736279663649
tgfbi	-0.9929443958676871	-0.7832656291991481	-0.6211487798227919	0.023196998241562114	1.5000268502176244	0.8741349564304403
hsp90aa1.2	0.18515744800517414	-1.3893091200361907	-0.8232345685589932	-0.03869327884728169	1.3661930828409692	0.699886436596324
capn8	-1.5418848746608365	0.4154281148135993	0.7323906643153741	-0.8813778976266277	1.0398468163003554	0.2355971768581354
meox1	-1.444369922792877	-0.7429433910097837	-0.28159374288147065	0.4141537176841577	1.025551303946719	1.0292020350532556
tpm4a	-0.7947429194360844	-1.1829340598245193	-0.6010335702482832	0.349086116006907	1.1018569876022468	1.1277674458997329
zbtb16a	-1.214241136467997	-0.9653338409637153	-0.3031390046602592	0.28463698570739787	1.149369041615871	1.0487079547687028
tmsb4x	-0.5451239776896178	-1.0337666477239957	-0.6547479505536107	-0.26693922602077835	1.3126197359034781	1.1879580660845306
hbbe3	0.10954942258370723	-1.0855956405706637	-0.5774694954222273	-0.6769240982161957	0.6002670440598845	1.6301727675654947
krt91	-0.3369746879583309	-1.4103188285989368	-0.5743494012012366	0.1731065522768535	0.7355193883704613	1.4130169771111927
mdka	-0.6308235317623728	-1.016017856072345	-0.9991048008681535	0.49370436964173386	0.9994966433413596	1.152745175719778
cldni	-0.7925035018901959	-1.0119996523385908	-0.1136533545655551	-0.5460174574928367	1.2138375146080038	1.250336451679174
cyt1	-1.199094341644138	-0.6870323750645053	0.20568935557599358	-0.5025088034963051	0.637210444610493	1.5457357200184572
cyt1l	-1.0737744316697113	-0.9152215887389562	0.12398186075987326	-0.36551055720972875	0.6835285353907546	1.5469961814677673
her6	-0.6408892767671188	-1.0340603289492243	-0.4247522295126023	-0.41269093078219127	1.1749769123104148	1.3374158537007206
fosab	-0.7905432942117272	-1.3829679626394091	-0.406559043530365	0.6561169384511628	0.8729178463402576	1.0510355155900803
krt4	-0.7261693978656054	-0.9240531925935244	-0.15787673701526067	-0.4298314652737669	0.44630038551575146	1.791630407232399
zgc:158463	-1.2311918989167632	-0.6913937745732124	-0.4797758959395087	0.04712930539193169	1.1682468740407876	1.1869853899967704
sox32	0.9738479096570888	0.3640046222076431	-1.3563915516052676	0.8160450430353586	-1.1388156447209585	0.34130962142613536
gata5	0.16318667388924263	-0.07905035647538221	-1.0116155068128945	1.7538903783534812	0.09970084488881871	-0.9261120338432657
foxa2	1.805301765271915	0.08625182638868731	-0.29828541842318246	-0.00450543834953878	-0.3571353525690772	-1.2316273823188038
epcam	0.5289633814238602	-0.7786819358358338	0.29648356308904106	-1.6511882925224504	0.8810781953461765	0.7233450884992176
cd9b	0.7280583144167524	-0.587340880130132	0.15177443212963512	-1.7169084725655	0.44794492499861444	0.9764716811506176
foxa3	1.966278465833907	-0.4046031407552932	-0.8321708820116362	-0.3047188396216173	0.004934072769661914	-0.4297196762150223
foxa1	-0.7132369772691939	-1.2837373381780015	-0.44206725591075263	0.8649106470021264	1.3619017394216166	0.21222918493420442
cldn7b	0.9495781649122287	-1.5635954541542676	0.2590900441043258	-0.881437304528197	0.7683697274826674	0.46799482218324795
cldnb	0.7125274875236763	-1.3187851051470474	-0.8232954663497333	-0.43042172246035887	0.6468981932456329	1.2130766131878299
gata6	1.3725007645650298	-0.6318139660139771	-1.1568199614024908	0.8397891123275496	0.32846472629153073	-0.7521206757676419
icn	-0.5443221089068424	-1.3634280680029132	-0.2219378657941504	-0.04254435510128661	0.6200614211803052	1.5521709766248897
pfn1	0.18003958809759293	-0.7152582275858688	-0.7767761857782371	-1.033498598982378	1.3027873136692083	1.0427061105796849
krt5	-1.2114869491796676	-0.83796304896485	0.4057230211266552	-0.39045037156076534	0.545858425219062	1.48831892335956
cfl1l	0.44744211298192516	-0.6188156971839528	-1.0861413256621106	-0.9202408459345682	0.9913934466951956	1.1863623091035096
icn2	-1.3413355127052897	-0.7932053719010882	-0.03246496781717666	-0.03778074180036607	0.8391244623424603	1.3656621318814601
s100a10b	0.8469249975320738	-1.0103893687051222	-0.9680669155018063	-0.6126714377481278	0.4093973765472537	1.3348053478757298
six3b	0.5314375653575438	1.1996803578819037	0.5319299667778037	0.17238801933194228	-1.2177179546745969	-1.2177179546745969
fabp7a	1.3574662293967885	0.4376470563143409	-0.21595444512917333	-1.5144845109745635	-0.5906200005324418	0.5259456709250537
rx1	0.4018485668667328	-1.361929567063112	0.8089227311504428	1.0317441713860926	-1.102523197310067	0.22193729496990455
fezf2	1.0963919122039296	0.8531868058022553	0.4521401154103801	-0.6965498923938669	-0.17192888433457323	-1.533240056688125
six3a	1.612796325472842	0.6782226494192414	-0.7295133530268243	-1.0283173279482445	-0.5884100203767685	0.05522172645975476
myca	-0.8431646028271474	-1.168378318176645	-0.6482295589949367	0.5862166742856937	0.9650242685040056	1.1085315372090294
celf2	-1.2225996924393674	-0.789277549570788	0.9283865168464887	-0.6790599512030973	0.9359313370303517	0.8266193393364122
tox	-1.9540454946371646	0.31836204284720154	0.9129428862553283	0.26444730195409105	0.4188020664154029	0.0394911971651399
pax6b	-0.038532668054221404	-0.025469286520481037	-0.7026007888443765	-1.3790681096932236	1.4604164660377936	0.6852543870745096
ppa1b	1.58676989633841	0.392845937311358	-1.3333402730843689	-0.010815352948099214	-0.7348723290697409	0.09941212145244821
nanos3	-0.05559011720270605	-1.1529662920943773	-1.2360349282207246	0.5795558603579312	1.1124239135354048	0.7526115636244722
ca15b	1.3004608768844934	-0.8287027029312457	-0.7013742637444441	-0.553873684458071	1.262498385105681	-0.4790086108564134
dnd1	0.48638702088182556	-0.9110022889793334	-1.3652125798278212	-0.015682306739114017	1.3715395231221352	0.4339706315423079
tdrd7a	1.3574309289247486	-0.5690193687341665	-0.9049168413572609	-0.14368527832109962	1.1201025318896423	-0.859911972401864
ddx4	1.820371181359987	0.29547979490178605	-0.7449518849477413	-0.46391537390546245	0.003377890799702135	-0.9103616082082724
dazl	1.9074106492461405	-0.06398225688352231	-0.7175051567331737	-0.4438146893049485	0.11351680108275142	-0.7956253474072479
si:rp71-45k5.2	1.7453319362695852	0.3907513734977825	0.04920233078511025	-0.3570487023153853	-0.9141184691185462	-0.9141184691185462
gra	1.8747721775413153	0.06570474552136457	-0.5285487862482862	-0.22016686955306897	-0.12528131373768106	-1.0664799535236436
zgc:173742	1.6824940065159975	-0.07988747498083093	0.050901765269326785	0.09965261368412331	-0.32271960303290315	-1.4304413074557123
elavl3	-0.11996450110190893	-1.0154586858520271	-0.6374770293834323	-0.6767838833307519	1.436458086551347	1.0132260131167723
gadd45gb.1	-0.24114388874104128	-0.7740513882253508	-0.42931245271510937	-0.95608961980651	1.626235121274942	0.7743622282130697
dlb	0.7375629379725374	-0.48730401480114466	-0.8666663359883852	-1.2384612353286446	1.2540610907376981	0.6008075574079393
vim	-1.7728186463768307	-0.28118176379851034	0.3950828503135361	-0.049007802481006925	0.5701897809651112	1.1377355813777001
dla	-1.7293914204617729	0.4070114106298004	0.718428737369448	-0.6245541508503126	0.9165162563266359	0.31198916698620316
tuba1a	-1.0551784922991054	0.31920343424937747	0.9386150856641403	-0.27730543423550796	1.2256137038712343	-1.1509482972501324
si:ch73-21g5.7	-0.16509777264310782	-1.3206664920038014	-0.4068136616233671	-0.4625238168177222	1.372364880038705	0.9827368630492928
tuba1c	-1.4674368139411935	0.5637579826030582	1.168383899376114	-0.9601338680855849	0.34475254188230614	0.3506762581652998
slc1a3a	-1.4657976917959223	-0.3766761539997773	-0.23371150413765804	-0.20889719842514437	1.1582251616314543	1.126857386727049
lrrn1	0.03218268515718318	-0.6172855247670976	-1.1837322677946645	-0.3922763302253844	1.6837218367659832	0.4773896008639819
hbae3	-1.0172050981035599	-0.6877309737506767	-0.6949669506256357	0.15420144224615345	0.6412000062748348	1.6045015739588842
hbbe1.1	-0.4955209150553517	-0.6614223310213537	-1.051551572897673	-0.1424557093568241	0.7131761240805914	1.637774404250611
slc4a1a	0.5799888021663081	-1.1031455345995773	-0.6830254632141047	-0.8372756238889961	0.7124808418801328	1.3309769776562368
cahz	-0.3418190415922075	-0.9314564455354688	-0.07459488300701661	-0.5988868695535638	0.03625886265148535	1.9104983770367714
hbbe2	0.394918696943463	-0.9606350709586271	-0.7893903736985329	-0.4662977581159153	0.06752625260148298	1.7538782532281292
alas2	-0.524901156791197	-0.6104548385204803	-0.10780460020504233	-0.8683631521753258	0.23208687686261548	1.8794368708294298
tspo	-0.22663708970523358	-1.5196704379500983	0.15680622545892317	1.3502505332040637	-0.49797166439503104	0.7372224333873787
cpox	-0.08917716744034376	-0.715801521818088	-0.7605852945210638	-0.5551747226447756	0.24055220262251048	1.8801865038017607
id1	1.3281673952676296	-0.7402239536246242	-1.1858331440436762	0.43164322701273034	0.8185499173842029	-0.6523034419962626
sox19a	1.5566905073022488	0.5628868626186448	-0.42342779029675565	-1.2344956603863613	0.24353589974315043	-0.7051898189809249
her2	-1.4077845892773804	-0.6973644893232502	-0.05973916277654655	-0.08076425905562828	1.1341423839186293	1.1115101165141776
pou3f3b	-0.9435604156878972	-0.1543140650123449	-0.6591343851176034	-0.72746541745375215	1.3762345444683994	1.1082397388031988
metrn	-0.7069116886422239	0.9827018728523309	1.3808126683067796	-0.14968857043235853	-0.26862352334245854	-1.238290758742079
pou3f3a	-0.28336209857351496	-0.6245521524966955	-0.7899259924378662	-0.8152888697685343	1.46034451787973	1.052784595396881
msi1	-1.8569445754878358	-0.1499611751320891	0.40960383210052836	0.14275184570182278	1.1036107533091257	0.35093931950844937
angptl4	-1.5729367399775434	-0.2632946176004239	0.05374382463705649	-0.35061044784335266	0.8997011948793032	1.2333967859049595
krt17	-1.2700760698945446	-0.877108994054354	0.6328014144313766	-0.3745623491458853	0.5618547086078363	1.3270912900555691
scinla	-0.5038361791736861	-0.6729220911477074	-0.765052320843217	-0.6278504067371656	1.2065842374917468	1.3630767604100296
krtt1c19e	0.6414643530058113	-1.1367594822532001	-1.059484505192097	-0.3397634541441452	1.3103885946806453	0.5841544939029855
s100v1	-1.035656957594639	-1.3062323066195338	0.24296904723314663	0.07841516429123639	1.249802727192799	0.7707023254969887
pycard	-0.9800700960215123	-1.1540339705274953	-0.20329622311884885	0.03856597128599416	1.0432759758731318	1.2555583425087307
caspb	-1.103455740920677	-0.7692203543789643	-0.1883202636243733	-0.3332237101978362	0.8987494793464207	1.4954705897754303
sox10	-0.20114724777042997	-0.27824933686858516	-0.9768037560090341	-0.9768037560090354	1.3003813323168418	1.1326227643402427
ednrab	-0.7054871481675393	-0.7054871481675393	-0.7054871481675393	-0.44872780280057534	1.1948191342906591	1.3703701130125339
pmp22a	-1.182285853999174	-1.0237949449228283	-0.36240360452550907	0.47030660782156763	1.0359671368540653	1.0622106587718771
tspan36	0.767751142627783	-1.5307031151811188	-0.6452409867353631	1.244693312418065	-0.12865777619414495	0.2921574230647738
tfap2a	-0.7161715156981656	0.8352621180560312	1.2150350518913795	-1.358072967053686	0.49595529664344606	-0.4720079838390107
foxd3	0.6775240282034835	-1.1371617882548901	-0.6983951501179118	-0.8528018438116761	1.0798125519487833	0.9310222020322113
twist1a	-1.2533193269750922	-0.5000393251829172	-0.8753087966034534	0.660275015099123	0.8432381264705796	1.1251543071917607
tuba8l3	-0.3991578227994989	-0.4925905157015334	-0.8068984866938944	-0.842382984023901	1.2037424886443713	1.3372873205744562
pcbd1	1.6095609644193176	0.6404875149011381	-0.00697491394471899	-0.45741254882257576	-1.2054978417234787	-0.5801631748296808
dlx2a	0.9981807345199051	0.2851793213493795	1.252502790862705	-1.1920253185970138	-0.7937192640682501	-0.550118264066726
phlda3	1.774531300147725	-0.39770452877083157	-1.0247584880327394	-0.14227289144273467	0.44304900990901075	-0.6528444018104301
isg15	1.8714217280794798	-0.7471109659457614	-0.5935289231931441	-0.3744269661637692	0.38814346248793125	-0.5444983352647358
sesn3	0.2569646706118778	-0.9216889302623485	-0.7418771618043577	1.0619030655442772	1.2556382325907944	-0.9109398766802453
casp8	0.11591167303645108	-0.781228484805352	-0.6085117818265878	-0.304246739945354	1.9440772747554589	-0.3660019412146159
gtpbp1l	1.455781446520662	0.018804453426768716	0.05133047215229119	-0.14636048839456997	0.286107129359783	-1.6656630130649352
mmrn2b	-1.0105270584995287	0.3958537387616613	1.2602839869877225	-1.3969059510791049	0.3644535412634533	0.3868417425657988
igf2a	-0.7017603305262913	-0.22640400316911802	-0.3382863967775985	-0.5482030993705177	2.001590384192652	-0.18693655434913234
mdm2	1.2773453545870408	-0.6886378834837183	-0.8391216399498164	-0.15665605956160195	1.2239878023499575	-0.8169175739418604
stm	0.714066371508404	1.3282788320722283	0.31332195520199846	-1.1893505476729493	-1.099352053004829	-0.06696455810484765
nbas	1.335188950686278	-0.6613470039000328	-0.16638263342156545	-1.3980242977776278	-0.002591649035004062	0.893156633447953
zgc:56699	1.804768468608269	0.49200642091398483	-0.5211401206796743	-0.3703989736956273	-0.4739104300316066	-0.9313253651153461
lrwd1	1.5053415098892151	0.7993580022522397	-0.12350909799601549	-0.30539005223393834	-0.6008967368525261	-1.274903625058975
hspb6	-1.3742441728151495	-0.8108185064099789	-0.059184928575285775	0.9971076094389602	0.041066447767238994	1.2060735505942162
zic2b	0.9889872515280879	0.00585242995131022	-1.6143895857125916	-0.2309782181404929	1.1325710137158338	-0.282042891342152
dynll1	1.6776075621690136	-0.08865174979542957	-0.2799725289958941	0.5715717234056913	-0.8931006242387816	-0.9874543825445997
cxcr4a	0.9063668449236384	0.7199100300986664	0.9712870302087159	-1.397434996390578	-0.45199195886411553	-0.7481369499763291
