# Supplementary material for: BMP4 initiates and patterns ventral-caudal structures in zebrafish and human pluripotent stem cell aggregates
Source: EMBO J. 2025 Nov 24;45(1):210–42. doi: 10.1038/s44318-025-00643-6 (PMC12759085; doi:10.1038/s44318-025-00643-6)
Supplement: Supplementary file 19 — Source data Fig. 3 [file 44318_2025_643_MOESM19_ESM.zip]

Archive with 67 entries (55 files):
- Figure 3/
- Figure 3/3A-3C/
- Figure 3/3A-3C/ZF_24h_seurat.combined.csv
- Figure 3/3D-F/
- Figure 3/3D-F/24hpf cell types proportions.xlsx
- Figure 3/3G/
- Figure 3/3G/bmp4 explant_24hpf_DAPI.jpg
- Figure 3/3G/bmp4 explant_24hpf_HCR_sox2.jpg
- Figure 3/3G/bmp4 explant_24hpf_HCR_tbx6.jpg
- Figure 3/3G/bmp4 explant_24hpf_HCR_tbxta.jpg
- Figure 3/3H/
- Figure 3/3H/bmp4 explant_18hpf_HCR_foxd3.jpg
- Figure 3/3H/bmp4 explant_18hpf_HCR_myod1.jpg
- Figure 3/3H/bmp4 explant_18hpf_HCR_tbxta.jpg
- Figure 3/3H/bmp4 explant_24hpf_DAPI.jpg
- Figure 3/3H/embryo_18hpf_HCR_foxd3.jpg
- Figure 3/3H/embryo_18hpf_HCR_myod1.jpg
- Figure 3/3H/embryo_18hpf_HCR_tbxta.jpg
- Figure 3/3H/embryo_24hpf_DAPI.jpg
- Figure 3/3I/
- Figure 3/3I/bmp4 explant_24hpf_DAPI.jpg
- Figure 3/3I/bmp4 explant_24hpf_HCR_elavl3.jpg
- Figure 3/3I/bmp4 explant_24hpf_HCR_myod1.jpg
- Figure 3/3I/bmp4 explant_24hpf_HCR_tbxta.jpg
- Figure 3/3I/embryo_24hpf_DAPI.jpg
- Figure 3/3I/embryo_24hpf_HCR_elavl3.jpg
- Figure 3/3I/embryo_24hpf_HCR_myod1.jpg
- Figure 3/3I/embryo_24hpf_HCR_tbxta.jpg
- Figure 3/3J/
- Figure 3/3J/bmp4 explant_24hpf_DAPI.jpg
- Figure 3/3J/bmp4 explant_24hpf_HCR_myod1.jpg
- Figure 3/3J/bmp4 explant_24hpf_HCR_ripply1.jpg
- Figure 3/3J/bmp4 explant_24hpf_HCR_tbx6.jpg
- Figure 3/3K/
- Figure 3/3K/bmp4 explant_24hpf_DAPI.jpg
- Figure 3/3K/bmp4 explant_24hpf_HCR_cdx4.jpg
- Figure 3/3K/bmp4 explant_24hpf_HCR_gata5.jpg
- Figure 3/3K/bmp4 explant_24hpf_HCR_tbx6.jpg
- Figure 3/3L/
- Figure 3/3L/Bmp4 explant_24hpf_DAPI.jpg
- Figure 3/3L/Bmp4 explant_24hpf_HCR_cldn3d.jpg
- Figure 3/3L/Bmp4 explant_24hpf_HCR_myod1.jpg
- Figure 3/3L/Bmp4 explant_24hpf_HCR_tbxta.jpg
- Figure 3/3L/embryo_24hpf_DAPI.jpg
- Figure 3/3L/embryo_24hpf_HCR_cldn3d.jpg
- Figure 3/3L/embryo_24hpf_HCR_myod1.jpg
- Figure 3/3L/embryo_24hpf_HCR_tbxta.jpg
- Figure 3/3M/
- Figure 3/3M/bmp4 explant_24hpf_DAPI.jpg
- Figure 3/3M/bmp4 explant_24hpf_HCR_myod1.jpg
- Figure 3/3M/bmp4 explant_24hpf_HCR_sox7.jpg
- Figure 3/3M/bmp4 explant_24hpf_HCR_tbxta.jpg
- Figure 3/3M/embryo_24hpf_DAPI.jpg
- Figure 3/3M/embryo_24hpf_HCR_myod1.jpg
- Figure 3/3M/embryo_24hpf_HCR_sox7.jpg
- Figure 3/3M/embryo_24hpf_HCR_tbxta.jpg
- Figure 3/3N/
- Figure 3/3N/bmp4 explant_24hpf_DAPI.jpg
- Figure 3/3N/bmp4 explant_24hpf_HCR_hbbe1.1.jpg
- Figure 3/3N/bmp4 explant_24hpf_HCR_myod1.jpg
- Figure 3/3N/bmp4 explant_24hpf_HCR_tbxta.jpg
- Figure 3/3N/embryo_24hpf_DAPI.jpg
- Figure 3/3N/embryo_24hpf_HCR_hbbe1.1.jpg
- Figure 3/3N/embryo_24hpf_HCR_myod1.jpg
- Figure 3/3N/embryo_24hpf_HCR_tbxta.jpg
- Figure 3/3O/
- Figure 3/3O/BMP4_URD_keep_24hpf_annotation_compressed.rds
