# Supplementary material for: BMP4 initiates and patterns ventral-caudal structures in zebrafish and human pluripotent stem cell aggregates
Source: EMBO J. 2025 Nov 24;45(1):210–42. doi: 10.1038/s44318-025-00643-6 (PMC12759085; doi:10.1038/s44318-025-00643-6)
Supplement: Supplementary file 19 — Source data Fig. 3 [file 44318_2025_643_MOESM19_ESM.zip › Figure 3/3A-3C/ZF_24h_seurat.combined.csv]

	orig.ident	nCount_RNA	nFeature_RNA	percent.mt	RNA_snn_res.1	seurat_clusters	nGene	nUMI	percent.mito	res.2	cell.types	ClusterName	TissueName	TimeID	integrated_snn_res.0.6	Group	integrated_snn_res.1	cell_types_new	UMAP_1	UMAP_2
AAACCCAAGATAGCAT-1	BMP4_24h	921	461	2.60586319218241	17	23	NA	NA	NA	NA	NA	BMP4_explant	BMP4_explant	NA	NA	BMP4_explant	23	Periderm	10.0965618850517	3.18278517548535
AAACCCACACGAAGAC-1	BMP4_24h	1051	594	2.56898192197907	13	11	NA	NA	NA	NA	NA	BMP4_explant	BMP4_explant	NA	NA	BMP4_explant	11	Epidermis	8.9275793792534	-3.65338549788501
AAACCCACAGTCAGTT-1	BMP4_24h	2082	840	0.864553314121038	4	26	NA	NA	NA	NA	NA	BMP4_explant	BMP4_explant	NA	NA	BMP4_explant	26	Epidermis	10.0462698699761	-1.78307137663867
AAACCCACATGGGAAC-1	BMP4_24h	10211	2322	1.24375673293507	3	13	NA	NA	NA	NA	NA	BMP4_explant	BMP4_explant	NA	NA	BMP4_explant	13	Epidermis	10.0115017654228	-3.82203684027698
AAACCCAGTGATACCT-1	BMP4_24h	1752	823	3.19634703196347	15	19	NA	NA	NA	NA	NA	BMP4_explant	BMP4_explant	NA	NA	BMP4_explant	19	Somites	3.53705737607957	-6.57286653693225
AAACCCAGTGGATACG-1	BMP4_24h	3948	1218	1.39311043566363	7	14	NA	NA	NA	NA	NA	BMP4_explant	BMP4_explant	NA	NA	BMP4_explant	14	Endothelial	6.46415469663621	-7.19091282065417
AAACCCAGTTCGGTTA-1	BMP4_24h	1042	526	2.68714011516315	1	17	NA	NA	NA	NA	NA	BMP4_explant	BMP4_explant	NA	NA	BMP4_explant	17	Epidermis	3.69246194379808	-1.01247236903216
AAACCCAGTTTGAAAG-1	BMP4_24h	3881	1203	1.59752641071889	25	5	NA	NA	NA	NA	NA	BMP4_explant	BMP4_explant	NA	NA	BMP4_explant	5	Spinal Cord	2.03793857114793	3.38520588700269
AAACCCATCAGACCCG-1	BMP4_24h	736	426	1.08695652173913	0	10	NA	NA	NA	NA	NA	BMP4_explant	BMP4_explant	NA	NA	BMP4_explant	10	Epidermis	7.14111707227708	-2.47976575072314
AAACGAAAGACTACCT-1	BMP4_24h	719	450	2.08623087621697	5	10	NA	NA	NA	NA	NA	BMP4_explant	BMP4_explant	NA	NA	BMP4_explant	10	Epidermis	6.17518708723069	-2.820364095526
AAACGAAAGTAGGATT-1	BMP4_24h	7186	1794	1.2106874478152	21	18	NA	NA	NA	NA	NA	BMP4_explant	BMP4_explant	NA	NA	BMP4_explant	18	Optic Cup	-0.474741810388555	-1.77942285712268
AAACGAACACAAATCC-1	BMP4_24h	1440	594	1.04166666666667	17	23	NA	NA	NA	NA	NA	BMP4_explant	BMP4_explant	NA	NA	BMP4_explant	23	Periderm	10.1959223510552	3.38656296555493
AAACGAACACCTCTGT-1	BMP4_24h	15347	3093	1.49866423405226	3	13	NA	NA	NA	NA	NA	BMP4_explant	BMP4_explant	NA	NA	BMP4_explant	13	Epidermis	11.1165346862602	-3.98413953955676
AAACGAACACGTCGGT-1	BMP4_24h	23351	4030	2.04273906899062	12	27	NA	NA	NA	NA	NA	BMP4_explant	BMP4_explant	NA	NA	BMP4_explant	27	Neural Crest	3.36459848897935	1.69604720894788
AAACGAACATCATCCC-1	BMP4_24h	1102	542	0.998185117967332	0	10	NA	NA	NA	NA	NA	BMP4_explant	BMP4_explant	NA	NA	BMP4_explant	10	Epidermis	6.66992709653855	-2.21141991789844
AAACGAACATCTATCT-1	BMP4_24h	14946	3176	1.17757259467416	8	27	NA	NA	NA	NA	NA	BMP4_explant	BMP4_explant	NA	NA	BMP4_explant	27	Neural Crest	3.1180877448845	2.1560660821626
AAACGAAGTCTCGGAC-1	BMP4_24h	2754	946	3.92156862745098	1	17	NA	NA	NA	NA	NA	BMP4_explant	BMP4_explant	NA	NA	BMP4_explant	17	Epidermis	3.89247605817796	-1.10398957903888
AAACGAAGTTGGGAAC-1	BMP4_24h	19901	3159	0.969800512537058	2	21	NA	NA	NA	NA	NA	BMP4_explant	BMP4_explant	NA	NA	BMP4_explant	21	PSM	1.93527028577806	-5.24636612113025
AAACGAATCACTGGGC-1	BMP4_24h	502	327	3.58565737051793	0	10	NA	NA	NA	NA	NA	BMP4_explant	BMP4_explant	NA	NA	BMP4_explant	10	Epidermis	6.56528899686814	-2.48777423079517
AAACGAATCATCCCGT-1	BMP4_24h	1094	527	3.29067641681901	0	11	NA	NA	NA	NA	NA	BMP4_explant	BMP4_explant	NA	NA	BMP4_explant	11	Epidermis	8.84090850370408	-2.66475687201526
AAACGAATCTCGCTTG-1	BMP4_24h	8737	2483	2.81561176605242	16	14	NA	NA	NA	NA	NA	BMP4_explant	BMP4_explant	NA	NA	BMP4_explant	14	Endothelial	7.08259675519944	-8.17521772559192
AAACGCTAGGAAGTCC-1	BMP4_24h	14386	2964	1.72389823439455	11	21	NA	NA	NA	NA	NA	BMP4_explant	BMP4_explant	NA	NA	BMP4_explant	21	PSM	2.68092129247666	-3.57780537779834
AAACGCTAGTACCCTA-1	BMP4_24h	2047	809	1.17244748412311	5	19	NA	NA	NA	NA	NA	BMP4_explant	BMP4_explant	NA	NA	BMP4_explant	19	Somites	2.09389183538438	-3.15230021651294
AAACGCTCAAACTGCT-1	BMP4_24h	53643	5388	0.960050705590664	9	25	NA	NA	NA	NA	NA	BMP4_explant	BMP4_explant	NA	NA	BMP4_explant	25	Erythroid	-1.98779346925734	-11.1346674936583
AAACGCTCACTTGGCG-1	BMP4_24h	16425	3260	1.16286149162861	9	25	NA	NA	NA	NA	NA	BMP4_explant	BMP4_explant	NA	NA	BMP4_explant	25	Erythroid	-2.61491277200698	-10.2562590616515
AAACGCTCAGAAGTGC-1	BMP4_24h	7810	2216	2.74007682458387	8	27	NA	NA	NA	NA	NA	BMP4_explant	BMP4_explant	NA	NA	BMP4_explant	27	Neural Crest	3.25322196500779	2.05980219666455
AAACGCTCAGAGATGC-1	BMP4_24h	8558	1975	3.30684739425099	7	14	NA	NA	NA	NA	NA	BMP4_explant	BMP4_explant	NA	NA	BMP4_explant	14	Endothelial	6.7728581191826	-7.27445516760852
AAACGCTCAGCTACCG-1	BMP4_24h	2568	939	0.58411214953271	23	16	NA	NA	NA	NA	NA	BMP4_explant	BMP4_explant	NA	NA	BMP4_explant	16	Neuron	-10.2151255844307	0.717149011535386
AAACGCTCAGGTTCGC-1	BMP4_24h	1813	733	2.86817429674573	1	17	NA	NA	NA	NA	NA	BMP4_explant	BMP4_explant	NA	NA	BMP4_explant	17	Epidermis	3.99114463346482	-1.54411707098987
AAACGCTCATTCTCCG-1	BMP4_24h	14118	2951	1.06955659441847	12	14	NA	NA	NA	NA	NA	BMP4_explant	BMP4_explant	NA	NA	BMP4_explant	14	Endothelial	4.97706697004319	-6.83411607916858
AAACGCTGTATGAAAC-1	BMP4_24h	778	442	1.41388174807198	0	10	NA	NA	NA	NA	NA	BMP4_explant	BMP4_explant	NA	NA	BMP4_explant	10	Epidermis	7.22341678159715	-2.269578315573
AAACGCTGTCGTCATA-1	BMP4_24h	26980	4226	1.50481838398814	9	8	NA	NA	NA	NA	NA	BMP4_explant	BMP4_explant	NA	NA	BMP4_explant	8	Optic Cup	-4.41256167871474	-3.64327273543384
AAACGCTGTCTGTAGT-1	BMP4_24h	11088	2500	1.94805194805195	3	13	NA	NA	NA	NA	NA	BMP4_explant	BMP4_explant	NA	NA	BMP4_explant	13	Epidermis	9.600134349041	-3.56848154242541
AAACGCTGTTTGATCG-1	BMP4_24h	6739	1542	0.652915862887669	5	19	NA	NA	NA	NA	NA	BMP4_explant	BMP4_explant	NA	NA	BMP4_explant	19	Somites	2.31124899404527	-4.44600734885242
AAACGCTTCAACCTCC-1	BMP4_24h	2121	794	1.32013201320132	7	14	NA	NA	NA	NA	NA	BMP4_explant	BMP4_explant	NA	NA	BMP4_explant	14	Endothelial	6.52092978971482	-6.84160623724963
AAACGCTTCACTACGA-1	BMP4_24h	1292	610	2.94117647058824	5	10	NA	NA	NA	NA	NA	BMP4_explant	BMP4_explant	NA	NA	BMP4_explant	10	Epidermis	6.29177138822557	-2.75079355414416
AAACGCTTCAGTCAGT-1	BMP4_24h	19282	3578	1.81516440203298	12	8	NA	NA	NA	NA	NA	BMP4_explant	BMP4_explant	NA	NA	BMP4_explant	8	Optic Cup	-4.83121969682692	-2.71053419287707
AAACGCTTCATGGCCG-1	BMP4_24h	20920	3539	1.52007648183556	14	21	NA	NA	NA	NA	NA	BMP4_explant	BMP4_explant	NA	NA	BMP4_explant	21	PSM	2.54621527212144	-4.69335899527576
AAACGCTTCTATACTC-1	BMP4_24h	21409	3583	1.58344621420898	14	21	NA	NA	NA	NA	NA	BMP4_explant	BMP4_explant	NA	NA	BMP4_explant	21	PSM	1.48333594816209	-3.86933813269641
AAAGAACAGCGTGCCT-1	BMP4_24h	12577	2626	2.01955951339747	9	25	NA	NA	NA	NA	NA	BMP4_explant	BMP4_explant	NA	NA	BMP4_explant	25	Erythroid	-2.69932558519362	-10.1320973413756
AAAGAACAGGCGCTTC-1	BMP4_24h	1284	678	2.33644859813084	24	10	NA	NA	NA	NA	NA	BMP4_explant	BMP4_explant	NA	NA	BMP4_explant	10	Epidermis	8.63020942228318	-1.69377324755694
AAAGAACAGGTCATTC-1	BMP4_24h	4807	1304	0.332847930101935	15	18	NA	NA	NA	NA	NA	BMP4_explant	BMP4_explant	NA	NA	BMP4_explant	18	Optic Cup	-2.14129712564467	-1.06845400507953
AAAGAACAGGTGATCG-1	BMP4_24h	72020	6343	1.2760344348792	12	21	NA	NA	NA	NA	NA	BMP4_explant	BMP4_explant	NA	NA	BMP4_explant	21	PSM	2.11855385320665	-4.45168886359241
AAAGAACAGGTTACCT-1	BMP4_24h	993	490	0.704934541792548	17	23	NA	NA	NA	NA	NA	BMP4_explant	BMP4_explant	NA	NA	BMP4_explant	23	Periderm	10.2071566345024	3.45933832947705
AAAGAACAGTGGGAAA-1	BMP4_24h	12833	2638	1.94810254811813	12	14	NA	NA	NA	NA	NA	BMP4_explant	BMP4_explant	NA	NA	BMP4_explant	14	Endothelial	5.89855096357347	-7.40101776297595
AAAGAACCAGAACCGA-1	BMP4_24h	20601	3553	1.20382505703607	12	14	NA	NA	NA	NA	NA	BMP4_explant	BMP4_explant	NA	NA	BMP4_explant	14	Endothelial	4.90449903028489	-6.66938457663562
AAAGAACGTACCAATC-1	BMP4_24h	14868	2916	2.6634382566586	18	37	NA	NA	NA	NA	NA	BMP4_explant	BMP4_explant	NA	NA	BMP4_explant	37	Pronephric Duct	12.2456726791191	-0.606828250246306
AAAGAACTCATGAGGG-1	BMP4_24h	1421	672	2.95566502463054	5	21	NA	NA	NA	NA	NA	BMP4_explant	BMP4_explant	NA	NA	BMP4_explant	21	PSM	2.14247272031785	-3.98887500937488
AAAGAACTCCCGTGTT-1	BMP4_24h	593	365	2.02360876897133	13	11	NA	NA	NA	NA	NA	BMP4_explant	BMP4_explant	NA	NA	BMP4_explant	11	Epidermis	8.72634646909715	-2.66607675726916
AAAGAACTCCTTCTAA-1	BMP4_24h	655	395	3.20610687022901	15	10	NA	NA	NA	NA	NA	BMP4_explant	BMP4_explant	NA	NA	BMP4_explant	10	Epidermis	7.25832555311204	-2.4236207979491
AAAGGATCATGCAGCC-1	BMP4_24h	541	331	0.369685767097967	0	10	NA	NA	NA	NA	NA	BMP4_explant	BMP4_explant	NA	NA	BMP4_explant	10	Epidermis	6.11592004316331	-2.62042293723132
AAAGGATGTAACTGCT-1	BMP4_24h	12811	2775	1.12403403325267	2	21	NA	NA	NA	NA	NA	BMP4_explant	BMP4_explant	NA	NA	BMP4_explant	21	PSM	1.88693687932969	-5.49140892203357
AAAGGATGTATGAAAC-1	BMP4_24h	8230	2192	1.84690157958688	12	14	NA	NA	NA	NA	NA	BMP4_explant	BMP4_explant	NA	NA	BMP4_explant	14	Endothelial	6.75755260007859	-5.81302986319568
AAAGGATGTCCGGATC-1	BMP4_24h	15779	2852	1.30553267000444	3	13	NA	NA	NA	NA	NA	BMP4_explant	BMP4_explant	NA	NA	BMP4_explant	13	Epidermis	11.1825957061577	-4.35203180487659
AAAGGATTCAGAATAG-1	BMP4_24h	11193	2372	1.08996694362548	12	14	NA	NA	NA	NA	NA	BMP4_explant	BMP4_explant	NA	NA	BMP4_explant	14	Endothelial	6.24480674283982	-8.32759199317004
AAAGGGCAGCAACTCT-1	BMP4_24h	16633	3477	1.88180123850177	8	27	NA	NA	NA	NA	NA	BMP4_explant	BMP4_explant	NA	NA	BMP4_explant	27	Neural Crest	3.11121628301622	2.0974883062074
AAAGGGCAGTTGGCGA-1	BMP4_24h	2085	786	4.74820143884892	1	17	NA	NA	NA	NA	NA	BMP4_explant	BMP4_explant	NA	NA	BMP4_explant	17	Epidermis	3.25035259740831	-0.996306397276183
AAAGGGCGTCACTGAT-1	BMP4_24h	6192	1532	1.59883720930233	5	19	NA	NA	NA	NA	NA	BMP4_explant	BMP4_explant	NA	NA	BMP4_explant	19	Somites	2.44635722654344	-4.34321937735583
AAAGGGCGTGCACAAG-1	BMP4_24h	12354	2662	2.20171604338676	6	0	NA	NA	NA	NA	NA	BMP4_explant	BMP4_explant	NA	NA	BMP4_explant	0	Midbrain/Hindbrain	-4.1141846416664	4.38912620369885
AAAGGGCGTGCATACT-1	BMP4_24h	14379	3036	1.55782738716183	6	2	NA	NA	NA	NA	NA	BMP4_explant	BMP4_explant	NA	NA	BMP4_explant	2	Forebrain-Telencephalon/Diencephalon	-4.10336782915114	3.89523234192822
AAAGGGCGTGTGAATA-1	BMP4_24h	11927	2479	1.29957239875912	12	14	NA	NA	NA	NA	NA	BMP4_explant	BMP4_explant	NA	NA	BMP4_explant	14	Endothelial	6.75352094190599	-7.72102699454333
AAAGGGCGTGTTACAC-1	BMP4_24h	12946	2426	1.49080797157423	2	19	NA	NA	NA	NA	NA	BMP4_explant	BMP4_explant	NA	NA	BMP4_explant	19	Somites	1.50712630765916	-6.3999129312804
AAAGGGCGTTCAACGT-1	BMP4_24h	1030	522	1.16504854368932	0	17	NA	NA	NA	NA	NA	BMP4_explant	BMP4_explant	NA	NA	BMP4_explant	17	Epidermis	4.82301852720262	-1.73956511195209
AAAGGGCGTTGCATGT-1	BMP4_24h	618	362	1.13268608414239	17	23	NA	NA	NA	NA	NA	BMP4_explant	BMP4_explant	NA	NA	BMP4_explant	23	Periderm	9.8864416839409	2.65286578957532
AAAGGGCTCAAGTAAG-1	BMP4_24h	936	524	3.31196581196581	3	13	NA	NA	NA	NA	NA	BMP4_explant	BMP4_explant	NA	NA	BMP4_explant	13	Epidermis	9.88861796873094	-4.19559440787341
AAAGGGCTCACCCTGT-1	BMP4_24h	6533	1452	2.89300474514006	1	17	NA	NA	NA	NA	NA	BMP4_explant	BMP4_explant	NA	NA	BMP4_explant	17	Epidermis	3.62753245847703	-1.15205059226062
AAAGGGCTCCCTCAAC-1	BMP4_24h	48314	4687	1.10526969408453	17	23	NA	NA	NA	NA	NA	BMP4_explant	BMP4_explant	NA	NA	BMP4_explant	23	Periderm	10.4637045623589	4.22446551148389
AAAGGGCTCGCCTTGT-1	BMP4_24h	5299	1718	2.35893564823552	3	13	NA	NA	NA	NA	NA	BMP4_explant	BMP4_explant	NA	NA	BMP4_explant	13	Epidermis	9.15367171781541	-3.8511749285033
AAAGGGCTCGGTCACG-1	BMP4_24h	2933	1067	2.31844527787249	4	26	NA	NA	NA	NA	NA	BMP4_explant	BMP4_explant	NA	NA	BMP4_explant	26	Epidermis	10.1708788635063	-2.01059732611682
AAAGGTAAGATGAAGG-1	BMP4_24h	1158	554	3.19516407599309	1	17	NA	NA	NA	NA	NA	BMP4_explant	BMP4_explant	NA	NA	BMP4_explant	17	Epidermis	3.90119454877854	-1.70142755682971
AAAGGTAAGCCAGAGT-1	BMP4_24h	605	380	1.81818181818182	13	11	NA	NA	NA	NA	NA	BMP4_explant	BMP4_explant	NA	NA	BMP4_explant	11	Epidermis	8.7623429061699	-2.84541306670215
AAAGGTAAGTACTGGG-1	BMP4_24h	1002	599	4.29141716566866	7	10	NA	NA	NA	NA	NA	BMP4_explant	BMP4_explant	NA	NA	BMP4_explant	10	Epidermis	5.3273801566887	-2.57917294676807
AAAGGTAAGTCAAGCG-1	BMP4_24h	11528	2686	1.82165163081194	8	27	NA	NA	NA	NA	NA	BMP4_explant	BMP4_explant	NA	NA	BMP4_explant	27	Neural Crest	1.86854193227769	3.11459746186231
AAAGGTACAACATCGT-1	BMP4_24h	23426	3353	1.46845385469137	19	23	NA	NA	NA	NA	NA	BMP4_explant	BMP4_explant	NA	NA	BMP4_explant	23	Periderm	10.5314450027275	6.03842868630383
AAAGGTACACGAAAGC-1	BMP4_24h	706	453	4.24929178470255	0	10	NA	NA	NA	NA	NA	BMP4_explant	BMP4_explant	NA	NA	BMP4_explant	10	Epidermis	5.7579712631035	-2.64161381896045
AAAGGTACACGCTGTG-1	BMP4_24h	678	432	4.42477876106195	15	10	NA	NA	NA	NA	NA	BMP4_explant	BMP4_explant	NA	NA	BMP4_explant	10	Epidermis	5.41060922163011	-2.32084379370715
AAAGGTACAGAAATCA-1	BMP4_24h	1229	575	2.44100895036615	1	17	NA	NA	NA	NA	NA	BMP4_explant	BMP4_explant	NA	NA	BMP4_explant	17	Epidermis	4.54333159940721	-1.53647968943622
AAAGGTACAGTTGCGC-1	BMP4_24h	2618	879	3.05576776165011	1	17	NA	NA	NA	NA	NA	BMP4_explant	BMP4_explant	NA	NA	BMP4_explant	17	Epidermis	3.47402808683396	-0.913578845815917
AAAGGTACATTGACCA-1	BMP4_24h	1303	624	2.30237912509593	10	22	NA	NA	NA	NA	NA	BMP4_explant	BMP4_explant	NA	NA	BMP4_explant	22	Heart/Pectoral Fin Bud	7.33669374006272	2.26272215668652
AAAGGTAGTTATCCAG-1	BMP4_24h	13281	2813	1.52849935998795	10	22	NA	NA	NA	NA	NA	BMP4_explant	BMP4_explant	NA	NA	BMP4_explant	22	Heart/Pectoral Fin Bud	7.37872359769822	0.806894145650605
AAAGGTATCCGTGTAA-1	BMP4_24h	18595	3057	1.24764721699382	12	14	NA	NA	NA	NA	NA	BMP4_explant	BMP4_explant	NA	NA	BMP4_explant	14	Endothelial	5.74928853528978	-7.46688137228992
AAAGTCCAGCCAAGCA-1	BMP4_24h	1228	581	2.28013029315961	10	17	NA	NA	NA	NA	NA	BMP4_explant	BMP4_explant	NA	NA	BMP4_explant	17	Epidermis	4.60213754194261	-1.5101070183089
AAAGTCCAGCCGGATA-1	BMP4_24h	1746	683	3.78006872852234	1	17	NA	NA	NA	NA	NA	BMP4_explant	BMP4_explant	NA	NA	BMP4_explant	17	Epidermis	4.18355081098558	-1.4753865974715
AAAGTCCAGTGTACCT-1	BMP4_24h	7964	2048	3.12656956303365	27	28	NA	NA	NA	NA	NA	BMP4_explant	BMP4_explant	NA	NA	BMP4_explant	28	Myotome	-0.0355995534133806	-7.41089639838245
AAAGTCCCAGACCATT-1	BMP4_24h	3503	1157	2.85469597487868	25	17	NA	NA	NA	NA	NA	BMP4_explant	BMP4_explant	NA	NA	BMP4_explant	17	Epidermis	4.05430839078904	-1.12661276038196
AAAGTCCCAGTAGGAC-1	BMP4_24h	18162	3669	1.52516242704548	10	22	NA	NA	NA	NA	NA	BMP4_explant	BMP4_explant	NA	NA	BMP4_explant	22	Heart/Pectoral Fin Bud	6.95440051572801	1.98012890641187
AAAGTCCCATCCTTCG-1	BMP4_24h	680	390	3.52941176470588	0	10	NA	NA	NA	NA	NA	BMP4_explant	BMP4_explant	NA	NA	BMP4_explant	10	Epidermis	6.55989739912034	-2.18966350729968
AAAGTCCGTAACGTTC-1	BMP4_24h	12256	2754	2.72519582245431	2	19	NA	NA	NA	NA	NA	BMP4_explant	BMP4_explant	NA	NA	BMP4_explant	19	Somites	1.55769178884507	-6.36408052619006
AAAGTCCGTATTTCTC-1	BMP4_24h	2048	789	2.978515625	0	10	NA	NA	NA	NA	NA	BMP4_explant	BMP4_explant	NA	NA	BMP4_explant	10	Epidermis	-0.0763101814460649	-2.0167158621123
AAAGTCCGTGTTTGCA-1	BMP4_24h	24561	3927	1.99910427099874	23	16	NA	NA	NA	NA	NA	BMP4_explant	BMP4_explant	NA	NA	BMP4_explant	16	Neuron	-11.1761203048897	0.603084258479814
AAAGTCCTCACTTATC-1	BMP4_24h	15395	3229	1.07177655082819	19	23	NA	NA	NA	NA	NA	BMP4_explant	BMP4_explant	NA	NA	BMP4_explant	23	Periderm	10.587815737896	4.79014625374768
AAAGTCCTCATATGGC-1	BMP4_24h	16569	3238	1.57523085279739	11	21	NA	NA	NA	NA	NA	BMP4_explant	BMP4_explant	NA	NA	BMP4_explant	21	PSM	1.65425632017137	-4.75779495413806
AAAGTCCTCCACCTCA-1	BMP4_24h	3919	1154	0.586884409288084	5	19	NA	NA	NA	NA	NA	BMP4_explant	BMP4_explant	NA	NA	BMP4_explant	19	Somites	2.40108368413926	-3.76547155554797
AAAGTCCTCGGTAGGA-1	BMP4_24h	26941	3267	1.43276047659701	19	23	NA	NA	NA	NA	NA	BMP4_explant	BMP4_explant	NA	NA	BMP4_explant	23	Periderm	10.4676928283501	5.45832385842297
AAAGTCCTCTGCGTCT-1	BMP4_24h	987	526	2.93819655521783	0	17	NA	NA	NA	NA	NA	BMP4_explant	BMP4_explant	NA	NA	BMP4_explant	17	Epidermis	0.144698298149119	-2.01072726424243
AAAGTGAAGAGCCCAA-1	BMP4_24h	790	463	3.29113924050633	0	10	NA	NA	NA	NA	NA	BMP4_explant	BMP4_explant	NA	NA	BMP4_explant	10	Epidermis	6.50378177183152	-2.31652889426257
AAAGTGAAGCAAACAT-1	BMP4_24h	15024	2863	2.08333333333333	7	14	NA	NA	NA	NA	NA	BMP4_explant	BMP4_explant	NA	NA	BMP4_explant	14	Endothelial	5.02043197172166	-6.67718324835803
AAAGTGAAGCACACCC-1	BMP4_24h	16682	2569	1.10897973864045	5	18	NA	NA	NA	NA	NA	BMP4_explant	BMP4_explant	NA	NA	BMP4_explant	18	Optic Cup	-1.93705441934585	-1.12358257945087
AAAGTGAAGCCGATTT-1	BMP4_24h	706	405	1.41643059490085	1	17	NA	NA	NA	NA	NA	BMP4_explant	BMP4_explant	NA	NA	BMP4_explant	17	Epidermis	3.84323737638475	-0.978988267736693
AAAGTGAAGGAGGTTC-1	BMP4_24h	596	360	2.18120805369128	0	10	NA	NA	NA	NA	NA	BMP4_explant	BMP4_explant	NA	NA	BMP4_explant	10	Epidermis	6.04662129896165	-2.13312730963733
AAAGTGAAGGTTAGTA-1	BMP4_24h	4512	1538	4.14450354609929	3	13	NA	NA	NA	NA	NA	BMP4_explant	BMP4_explant	NA	NA	BMP4_explant	13	Epidermis	10.5583309890556	-4.15022382910754
AAAGTGACAACCTATG-1	BMP4_24h	13396	2653	1.20185129889519	3	13	NA	NA	NA	NA	NA	BMP4_explant	BMP4_explant	NA	NA	BMP4_explant	13	Epidermis	10.647006488018	-3.18216476614978
AAAGTGACAAGACGGT-1	BMP4_24h	754	428	4.11140583554377	0	10	NA	NA	NA	NA	NA	BMP4_explant	BMP4_explant	NA	NA	BMP4_explant	10	Epidermis	6.4513945342827	-2.67849884207751
AAAGTGACAAGGTACG-1	BMP4_24h	16637	3051	1.23219330408126	2	19	NA	NA	NA	NA	NA	BMP4_explant	BMP4_explant	NA	NA	BMP4_explant	19	Somites	1.85053608434678	-5.81657705481555
AAAGTGACACAGTCCG-1	BMP4_24h	15390	3219	1.55295646523717	10	22	NA	NA	NA	NA	NA	BMP4_explant	BMP4_explant	NA	NA	BMP4_explant	22	Heart/Pectoral Fin Bud	7.06865165250779	1.5781760436723
AAAGTGACACTACCGG-1	BMP4_24h	16898	3218	1.88187951236833	6	2	NA	NA	NA	NA	NA	BMP4_explant	BMP4_explant	NA	NA	BMP4_explant	2	Forebrain-Telencephalon/Diencephalon	-5.45852377397536	3.25632753197644
AAAGTGACATCACGGC-1	BMP4_24h	5314	1637	2.12645841174257	4	26	NA	NA	NA	NA	NA	BMP4_explant	BMP4_explant	NA	NA	BMP4_explant	26	Epidermis	10.3901619674492	-1.8059290426543
AAAGTGAGTGTCGATT-1	BMP4_24h	14722	2641	1.82719739165874	9	25	NA	NA	NA	NA	NA	BMP4_explant	BMP4_explant	NA	NA	BMP4_explant	25	Erythroid	-2.53653695566176	-9.92293081458117
AAAGTGAGTGTGCTTA-1	BMP4_24h	5056	1293	0.514240506329114	7	14	NA	NA	NA	NA	NA	BMP4_explant	BMP4_explant	NA	NA	BMP4_explant	14	Endothelial	6.40444276350022	-7.16894922431018
AAAGTGAGTTCTCAGA-1	BMP4_24h	16687	3186	1.41427458500629	10	22	NA	NA	NA	NA	NA	BMP4_explant	BMP4_explant	NA	NA	BMP4_explant	22	Heart/Pectoral Fin Bud	7.10948226469041	2.11666753117535
AAAGTGATCCGCACTT-1	BMP4_24h	629	358	2.7027027027027	0	10	NA	NA	NA	NA	NA	BMP4_explant	BMP4_explant	NA	NA	BMP4_explant	10	Epidermis	6.91986987607957	-2.34528956587817
AAATGGAAGTGCTAGG-1	BMP4_24h	4609	1343	4.75157300932957	1	17	NA	NA	NA	NA	NA	BMP4_explant	BMP4_explant	NA	NA	BMP4_explant	17	Epidermis	3.59552428739549	-1.38059196646716
AAATGGACAAAGGCAC-1	BMP4_24h	947	554	0.950369588173178	5	19	NA	NA	NA	NA	NA	BMP4_explant	BMP4_explant	NA	NA	BMP4_explant	19	Somites	5.58431909101487	-2.37885699446704
AAATGGACAGCACCCA-1	BMP4_24h	664	393	1.80722891566265	0	10	NA	NA	NA	NA	NA	BMP4_explant	BMP4_explant	NA	NA	BMP4_explant	10	Epidermis	6.40061185377122	-2.71075377638843
AAATGGACATACACCA-1	BMP4_24h	9664	2424	2.57657284768212	10	22	NA	NA	NA	NA	NA	BMP4_explant	BMP4_explant	NA	NA	BMP4_explant	22	Heart/Pectoral Fin Bud	7.20904347913743	1.099961660547
AAATGGAGTAACCCTA-1	BMP4_24h	1066	513	1.21951219512195	1	17	NA	NA	NA	NA	NA	BMP4_explant	BMP4_explant	NA	NA	BMP4_explant	17	Epidermis	4.0165047408867	-1.15500924761798
AAATGGAGTAATTGGA-1	BMP4_24h	601	375	3.99334442595674	13	10	NA	NA	NA	NA	NA	BMP4_explant	BMP4_explant	NA	NA	BMP4_explant	10	Epidermis	7.41751239316941	-2.46578965361621
AAATGGAGTGAGCCAA-1	BMP4_24h	1041	616	4.89913544668588	13	11	NA	NA	NA	NA	NA	BMP4_explant	BMP4_explant	NA	NA	BMP4_explant	11	Epidermis	8.99765727537156	-3.59339509184863
AAATGGATCGTAACAC-1	BMP4_24h	6067	1651	2.75259601120818	7	14	NA	NA	NA	NA	NA	BMP4_explant	BMP4_explant	NA	NA	BMP4_explant	14	Endothelial	6.64434096830369	-7.31646022971179
AACAAAGAGTAATCCC-1	BMP4_24h	913	529	2.51916757940854	0	10	NA	NA	NA	NA	NA	BMP4_explant	BMP4_explant	NA	NA	BMP4_explant	10	Epidermis	7.22641942518235	-2.41147384818103
AACAAAGCAGCTGCCA-1	BMP4_24h	10950	2471	1.15981735159817	18	37	NA	NA	NA	NA	NA	BMP4_explant	BMP4_explant	NA	NA	BMP4_explant	37	Pronephric Duct	12.2459378005791	-0.337245024996062
AACAAAGGTGGTTCTA-1	BMP4_24h	19692	3551	1.10704854763356	8	27	NA	NA	NA	NA	NA	BMP4_explant	BMP4_explant	NA	NA	BMP4_explant	27	Neural Crest	2.73109123723985	2.42914833847974
AACAAAGTCAACGCTA-1	BMP4_24h	5168	1503	2.80572755417957	5	18	NA	NA	NA	NA	NA	BMP4_explant	BMP4_explant	NA	NA	BMP4_explant	18	Optic Cup	-1.92903163415908	-0.925035216169616
AACAAAGTCAAGGTGG-1	BMP4_24h	19941	3517	1.24366882302793	12	8	NA	NA	NA	NA	NA	BMP4_explant	BMP4_explant	NA	NA	BMP4_explant	8	Optic Cup	-4.42964413148879	-2.81818065817859
AACAAAGTCCGCATAA-1	BMP4_24h	1007	593	2.8798411122145	13	11	NA	NA	NA	NA	NA	BMP4_explant	BMP4_explant	NA	NA	BMP4_explant	11	Epidermis	8.69549987333299	-2.40784321005847
AACAACCAGCATAGGC-1	BMP4_24h	1092	543	1.73992673992674	0	10	NA	NA	NA	NA	NA	BMP4_explant	BMP4_explant	NA	NA	BMP4_explant	10	Epidermis	7.24359748380662	-2.19454560454394
AACAACCCACAGACGA-1	BMP4_24h	20038	3611	1.16778121569019	10	14	NA	NA	NA	NA	NA	BMP4_explant	BMP4_explant	NA	NA	BMP4_explant	14	Endothelial	4.82315061109544	-6.10660515006091
AACAACCCACCAGACC-1	BMP4_24h	3288	1194	0.821167883211679	4	26	NA	NA	NA	NA	NA	BMP4_explant	BMP4_explant	NA	NA	BMP4_explant	26	Epidermis	10.3898501159477	-1.76325092490222
AACAACCCACCGCTAG-1	BMP4_24h	819	445	1.70940170940171	1	17	NA	NA	NA	NA	NA	BMP4_explant	BMP4_explant	NA	NA	BMP4_explant	17	Epidermis	4.2366032363701	-1.14009449656512
AACAACCCACGACGTC-1	BMP4_24h	4785	1749	3.32288401253919	3	13	NA	NA	NA	NA	NA	BMP4_explant	BMP4_explant	NA	NA	BMP4_explant	13	Epidermis	9.87354419248582	-4.33771667655017
AACAACCCAGAGGAAA-1	BMP4_24h	1033	522	4.64666021297193	24	10	NA	NA	NA	NA	NA	BMP4_explant	BMP4_explant	NA	NA	BMP4_explant	10	Epidermis	7.72442767637254	-2.31938681777026
AACAACCCATAGATGA-1	BMP4_24h	1618	865	4.14091470951792	18	37	NA	NA	NA	NA	NA	BMP4_explant	BMP4_explant	NA	NA	BMP4_explant	37	Pronephric Duct	12.1612620116997	-0.349684037523528
AACAACCGTACAGTAA-1	BMP4_24h	1224	591	3.34967320261438	1	17	NA	NA	NA	NA	NA	BMP4_explant	BMP4_explant	NA	NA	BMP4_explant	17	Epidermis	3.44394776838304	-1.60606084044482
AACAACCGTATAGCTC-1	BMP4_24h	880	485	3.97727272727273	0	10	NA	NA	NA	NA	NA	BMP4_explant	BMP4_explant	NA	NA	BMP4_explant	10	Epidermis	6.80368802564622	-2.30217228110339
AACAACCGTCCAATCA-1	BMP4_24h	39550	5066	1.2338811630847	14	21	NA	NA	NA	NA	NA	BMP4_explant	BMP4_explant	NA	NA	BMP4_explant	21	PSM	0.741439795665751	-2.90981159384753
AACAACCTCCAGTTCC-1	BMP4_24h	11563	2758	0.864827466920349	18	37	NA	NA	NA	NA	NA	BMP4_explant	BMP4_explant	NA	NA	BMP4_explant	37	Pronephric Duct	2.45285651700975	4.32261028115247
AACAACCTCCTCACTG-1	BMP4_24h	586	362	2.21843003412969	0	10	NA	NA	NA	NA	NA	BMP4_explant	BMP4_explant	NA	NA	BMP4_explant	10	Epidermis	5.94829556959153	-2.74435935194995
AACAACCTCTTACCGC-1	BMP4_24h	11516	2814	1.61514414727336	9	25	NA	NA	NA	NA	NA	BMP4_explant	BMP4_explant	NA	NA	BMP4_explant	25	Erythroid	-2.20105936510085	-10.4061242121031
AACAAGACACGGGTAA-1	BMP4_24h	13269	3075	2.09510890044465	8	27	NA	NA	NA	NA	NA	BMP4_explant	BMP4_explant	NA	NA	BMP4_explant	27	Neural Crest	3.00582096593858	2.25361027543042
AACAAGACATGCCGAC-1	BMP4_24h	584	348	1.88356164383562	0	10	NA	NA	NA	NA	NA	BMP4_explant	BMP4_explant	NA	NA	BMP4_explant	10	Epidermis	5.68441293256761	-2.52563152487781
AACAAGAGTCGAATTC-1	BMP4_24h	3111	1140	1.60720025715204	4	26	NA	NA	NA	NA	NA	BMP4_explant	BMP4_explant	NA	NA	BMP4_explant	26	Epidermis	10.1175350906181	-1.85452447112109
AACAAGAGTCTAGGTT-1	BMP4_24h	14999	2707	2.0134675645043	11	21	NA	NA	NA	NA	NA	BMP4_explant	BMP4_explant	NA	NA	BMP4_explant	21	PSM	2.03744647520066	-4.14056072409656
AACAAGATCCCAGGAC-1	BMP4_24h	790	454	2.91139240506329	15	10	NA	NA	NA	NA	NA	BMP4_explant	BMP4_explant	NA	NA	BMP4_explant	10	Epidermis	6.15851686017991	-2.16201815779712
AACAAGATCCCATACC-1	BMP4_24h	14482	2948	1.00814804585002	19	23	NA	NA	NA	NA	NA	BMP4_explant	BMP4_explant	NA	NA	BMP4_explant	23	Periderm	10.5040535690117	4.56888189141248
AACACACAGCAAGGAA-1	BMP4_24h	17148	2943	0.903895498017262	11	21	NA	NA	NA	NA	NA	BMP4_explant	BMP4_explant	NA	NA	BMP4_explant	21	PSM	2.14075586812974	-4.79999408896472
AACACACAGCACCGTC-1	BMP4_24h	26757	3607	0.710094554695967	19	23	NA	NA	NA	NA	NA	BMP4_explant	BMP4_explant	NA	NA	BMP4_explant	23	Periderm	10.4384188415337	6.12951793496106
AACACACAGTAGAGTT-1	BMP4_24h	12604	2380	0.872738813075214	12	14	NA	NA	NA	NA	NA	BMP4_explant	BMP4_explant	NA	NA	BMP4_explant	14	Endothelial	4.89059350507737	-6.27436695273425
AACACACCACAGTGAG-1	BMP4_24h	1134	527	1.14638447971781	17	23	NA	NA	NA	NA	NA	BMP4_explant	BMP4_explant	NA	NA	BMP4_explant	23	Periderm	9.9920677902031	2.79510559861157
AACACACGTCACCACG-1	BMP4_24h	2772	1099	2.92207792207792	3	13	NA	NA	NA	NA	NA	BMP4_explant	BMP4_explant	NA	NA	BMP4_explant	13	Epidermis	9.1358313323784	-4.15513048346545
AACACACGTCCCGGTA-1	BMP4_24h	12814	2687	2.25534571562354	8	27	NA	NA	NA	NA	NA	BMP4_explant	BMP4_explant	NA	NA	BMP4_explant	27	Neural Crest	3.34784386175157	1.62099172894452
AACACACTCAAGGCTT-1	BMP4_24h	26219	4137	0.854342270872268	7	14	NA	NA	NA	NA	NA	BMP4_explant	BMP4_explant	NA	NA	BMP4_explant	14	Endothelial	4.85262105482103	-6.26448640997913
AACACACTCAGCAATC-1	BMP4_24h	667	388	1.49925037481259	0	10	NA	NA	NA	NA	NA	BMP4_explant	BMP4_explant	NA	NA	BMP4_explant	10	Epidermis	5.53284261243821	-2.80136475737598
AACACACTCGCTTTAT-1	BMP4_24h	12625	2761	0.926732673267327	3	13	NA	NA	NA	NA	NA	BMP4_explant	BMP4_explant	NA	NA	BMP4_explant	13	Epidermis	9.96524283903123	-3.54167447264697
AACAGGGAGCATGCGA-1	BMP4_24h	16150	3178	1.86996904024768	8	27	NA	NA	NA	NA	NA	BMP4_explant	BMP4_explant	NA	NA	BMP4_explant	27	Neural Crest	3.00183150785447	1.95188906018231
AACAGGGAGGAGTACC-1	BMP4_24h	9420	2067	2.17622080679405	2	19	NA	NA	NA	NA	NA	BMP4_explant	BMP4_explant	NA	NA	BMP4_explant	19	Somites	2.73949835317613	-6.28894052680041
AACAGGGAGGATAATC-1	BMP4_24h	2254	885	1.24223602484472	7	14	NA	NA	NA	NA	NA	BMP4_explant	BMP4_explant	NA	NA	BMP4_explant	14	Endothelial	6.45200393217088	-6.98017606909778
AACAGGGGTGCGAACA-1	BMP4_24h	4341	1377	2.83344851416724	7	11	NA	NA	NA	NA	NA	BMP4_explant	BMP4_explant	NA	NA	BMP4_explant	11	Epidermis	8.18346068876268	-3.83320532019641
AACAGGGGTGGGTATG-1	BMP4_24h	14087	2907	2.4561652587492	23	16	NA	NA	NA	NA	NA	BMP4_explant	BMP4_explant	NA	NA	BMP4_explant	16	Neuron	-10.9065957306099	0.74243297402356
AACAGGGTCCGATTAG-1	BMP4_24h	14643	3153	2.27412415488629	8	27	NA	NA	NA	NA	NA	BMP4_explant	BMP4_explant	NA	NA	BMP4_explant	27	Neural Crest	3.17630097883226	2.08905579869244
AACAGGGTCTATCGCC-1	BMP4_24h	1459	635	2.46744345442084	1	17	NA	NA	NA	NA	NA	BMP4_explant	BMP4_explant	NA	NA	BMP4_explant	17	Epidermis	3.6822910072136	-1.18020281966235
AACCAACAGAAGTATC-1	BMP4_24h	18771	3422	0.958926002876778	2	19	NA	NA	NA	NA	NA	BMP4_explant	BMP4_explant	NA	NA	BMP4_explant	19	Somites	3.21404693143846	-6.73983440573718
AACCAACAGTTACGGG-1	BMP4_24h	62268	6159	0.974818526369885	17	23	NA	NA	NA	NA	NA	BMP4_explant	BMP4_explant	NA	NA	BMP4_explant	23	Periderm	10.3692068816948	4.1111704332063
AACCAACCAAGTTTGC-1	BMP4_24h	673	414	2.67459138187221	1	17	NA	NA	NA	NA	NA	BMP4_explant	BMP4_explant	NA	NA	BMP4_explant	17	Epidermis	4.64095447080613	-1.53532586272266
AACCAACCACGGTCTG-1	BMP4_24h	10956	2820	2.97553851770719	2	21	NA	NA	NA	NA	NA	BMP4_explant	BMP4_explant	NA	NA	BMP4_explant	21	PSM	1.85076186674119	-4.59960708792712
AACCAACCACTGAATC-1	BMP4_24h	1032	589	3.77906976744186	15	10	NA	NA	NA	NA	NA	BMP4_explant	BMP4_explant	NA	NA	BMP4_explant	10	Epidermis	2.3967160941887	-5.7897358911803
AACCAACCAGACAATA-1	BMP4_24h	23300	4006	1.24034334763948	16	14	NA	NA	NA	NA	NA	BMP4_explant	BMP4_explant	NA	NA	BMP4_explant	14	Endothelial	6.51806924360276	-8.10254678900744
AACCAACGTAGGCAAC-1	BMP4_24h	5219	1658	2.33761256945775	4	26	NA	NA	NA	NA	NA	BMP4_explant	BMP4_explant	NA	NA	BMP4_explant	26	Epidermis	10.5772099258232	-1.63547835524585
AACCAACGTCCGAAGA-1	BMP4_24h	21358	3766	1.06751568498923	26	29	NA	NA	NA	NA	NA	BMP4_explant	BMP4_explant	NA	NA	BMP4_explant	29	Epidermis	10.7876372100639	1.43204023663495
AACCAACGTCTGTAGT-1	BMP4_24h	18357	3347	0.953314811788418	23	6	NA	NA	NA	NA	NA	BMP4_explant	BMP4_explant	NA	NA	BMP4_explant	6	Caudal Neuron	-6.71311285478591	2.17011000935529
AACCAACTCATCACCC-1	BMP4_24h	1171	559	4.09906063193851	0	17	NA	NA	NA	NA	NA	BMP4_explant	BMP4_explant	NA	NA	BMP4_explant	17	Epidermis	6.04532525556565	-1.79082570250537
AACCAACTCCAGTGCG-1	BMP4_24h	24431	3959	1.44897875649789	8	0	NA	NA	NA	NA	NA	BMP4_explant	BMP4_explant	NA	NA	BMP4_explant	0	Midbrain/Hindbrain	0.615284300022136	3.57156743828748
AACCAACTCCCTCTCC-1	BMP4_24h	4415	1316	0.702151755379388	21	18	NA	NA	NA	NA	NA	BMP4_explant	BMP4_explant	NA	NA	BMP4_explant	18	Optic Cup	-0.458758094735135	-1.75459585364368
AACCAACTCGCATTGA-1	BMP4_24h	924	485	3.57142857142857	0	10	NA	NA	NA	NA	NA	BMP4_explant	BMP4_explant	NA	NA	BMP4_explant	10	Epidermis	5.80003163831712	-2.69137129958179
AACCAACTCTGGCTGG-1	BMP4_24h	3943	1237	4.99619579000761	1	17	NA	NA	NA	NA	NA	BMP4_explant	BMP4_explant	NA	NA	BMP4_explant	17	Epidermis	3.85195443647386	-0.955304719763061
AACCACAAGACCTGGA-1	BMP4_24h	875	579	0.914285714285714	13	11	NA	NA	NA	NA	NA	BMP4_explant	BMP4_explant	NA	NA	BMP4_explant	11	Epidermis	8.80633876340867	-2.80878887351062
AACCACACAATTGGTC-1	BMP4_24h	684	395	1.60818713450292	5	17	NA	NA	NA	NA	NA	BMP4_explant	BMP4_explant	NA	NA	BMP4_explant	17	Epidermis	4.64461324232103	-1.57845792944934
AACCACACACGACCTG-1	BMP4_24h	750	421	2	0	10	NA	NA	NA	NA	NA	BMP4_explant	BMP4_explant	NA	NA	BMP4_explant	10	Epidermis	8.36803863065721	-2.24043951209094
AACCACACACGCGCTA-1	BMP4_24h	3761	1265	3.42993884605158	1	17	NA	NA	NA	NA	NA	BMP4_explant	BMP4_explant	NA	NA	BMP4_explant	17	Epidermis	3.95852515714646	-2.1759594457915
AACCACACATCCGCGA-1	BMP4_24h	1364	614	3.44574780058651	1	17	NA	NA	NA	NA	NA	BMP4_explant	BMP4_explant	NA	NA	BMP4_explant	17	Epidermis	4.34603402631761	-1.1463123338988
AACCACAGTACAGAGC-1	BMP4_24h	1405	748	4.83985765124555	13	11	NA	NA	NA	NA	NA	BMP4_explant	BMP4_explant	NA	NA	BMP4_explant	11	Epidermis	9.65354774015428	-3.03345451529529
AACCACAGTCGTGGTC-1	BMP4_24h	751	496	2.79627163781625	7	10	NA	NA	NA	NA	NA	BMP4_explant	BMP4_explant	NA	NA	BMP4_explant	10	Epidermis	6.25062177198411	-2.311575033026
AACCATGAGAGTCACG-1	BMP4_24h	835	469	2.75449101796407	20	10	NA	NA	NA	NA	NA	BMP4_explant	BMP4_explant	NA	NA	BMP4_explant	10	Epidermis	4.94794843214036	-2.11867890532519
AACCATGAGTAGGGTC-1	BMP4_24h	3627	1241	2.75709953129308	1	17	NA	NA	NA	NA	NA	BMP4_explant	BMP4_explant	NA	NA	BMP4_explant	17	Epidermis	3.56566092985154	-1.17783174689319
AACCATGCACCCAACG-1	BMP4_24h	12772	2890	1.65988098966489	10	22	NA	NA	NA	NA	NA	BMP4_explant	BMP4_explant	NA	NA	BMP4_explant	22	Heart/Pectoral Fin Bud	7.19966123121263	1.00244637553189
AACCATGCACCCTTGT-1	BMP4_24h	17746	3388	1.22281077425899	12	14	NA	NA	NA	NA	NA	BMP4_explant	BMP4_explant	NA	NA	BMP4_explant	14	Endothelial	4.78531787412645	-6.24807272131946
AACCATGCACGTTCGG-1	BMP4_24h	39296	5027	0.916123778501629	2	19	NA	NA	NA	NA	NA	BMP4_explant	BMP4_explant	NA	NA	BMP4_explant	19	Somites	2.54138872640611	-6.12980518515613
AACCATGCAGGCATTT-1	BMP4_24h	4426	1222	0.587437867148667	24	5	NA	NA	NA	NA	NA	BMP4_explant	BMP4_explant	NA	NA	BMP4_explant	5	Spinal Cord	2.32733008878709	3.51620235268567
AACCATGCAGGCCTGT-1	BMP4_24h	5694	1366	1.29961362838075	1	17	NA	NA	NA	NA	NA	BMP4_explant	BMP4_explant	NA	NA	BMP4_explant	17	Epidermis	3.92115829008103	-1.85532078917529
AACCATGCATGTACGT-1	BMP4_24h	14892	2703	1.32957292506044	2	19	NA	NA	NA	NA	NA	BMP4_explant	BMP4_explant	NA	NA	BMP4_explant	19	Somites	3.0079176189232	-6.47364149268176
AACCATGGTCTCGACG-1	BMP4_24h	14009	2694	1.83453494182311	3	13	NA	NA	NA	NA	NA	BMP4_explant	BMP4_explant	NA	NA	BMP4_explant	13	Epidermis	10.8390955688286	-2.96586952384021
AACCATGGTGTCATTG-1	BMP4_24h	22239	3917	1.92904357210306	14	21	NA	NA	NA	NA	NA	BMP4_explant	BMP4_explant	NA	NA	BMP4_explant	21	PSM	1.33821163194657	-3.05162272627856
AACCATGGTTCAATCG-1	BMP4_24h	16089	2999	1.20579277767419	8	27	NA	NA	NA	NA	NA	BMP4_explant	BMP4_explant	NA	NA	BMP4_explant	27	Neural Crest	3.32511112707139	1.66459896389935
AACCATGGTTGCCTAA-1	BMP4_24h	17734	3234	1.34769369572572	8	27	NA	NA	NA	NA	NA	BMP4_explant	BMP4_explant	NA	NA	BMP4_explant	27	Neural Crest	3.38488385694505	1.60510983292554
AACCATGTCCCTGTTG-1	BMP4_24h	3573	1360	2.37895326056535	4	26	NA	NA	NA	NA	NA	BMP4_explant	BMP4_explant	NA	NA	BMP4_explant	26	Epidermis	10.4314284087944	-1.92079053099658
AACCCAAAGTCATAGA-1	BMP4_24h	14132	2643	1.4435324087178	11	21	NA	NA	NA	NA	NA	BMP4_explant	BMP4_explant	NA	NA	BMP4_explant	21	PSM	2.17025468366624	-4.8430486696532
AACCCAACAAATACAG-1	BMP4_24h	13492	2650	1.49718351615772	8	27	NA	NA	NA	NA	NA	BMP4_explant	BMP4_explant	NA	NA	BMP4_explant	27	Neural Crest	3.40503785627366	1.64942922417615
AACCCAACAATTGTGC-1	BMP4_24h	745	430	1.87919463087248	0	10	NA	NA	NA	NA	NA	BMP4_explant	BMP4_explant	NA	NA	BMP4_explant	10	Epidermis	6.50186631696702	-2.56988821204211
AACCCAACACAACGCC-1	BMP4_24h	6245	2180	1.55324259407526	3	13	NA	NA	NA	NA	NA	BMP4_explant	BMP4_explant	NA	NA	BMP4_explant	13	Epidermis	10.6724333526421	-3.97521505530383
AACCCAACACCACATA-1	BMP4_24h	16879	3327	1.13158362462231	2	19	NA	NA	NA	NA	NA	BMP4_explant	BMP4_explant	NA	NA	BMP4_explant	19	Somites	1.79079625623704	-6.2209840791991
AACCCAACACTAACCA-1	BMP4_24h	11920	2736	4.57214765100671	19	23	NA	NA	NA	NA	NA	BMP4_explant	BMP4_explant	NA	NA	BMP4_explant	23	Periderm	10.3785395385552	4.05336680237744
AACCCAACAGAGATTA-1	BMP4_24h	8793	2323	2.52473558512453	16	14	NA	NA	NA	NA	NA	BMP4_explant	BMP4_explant	NA	NA	BMP4_explant	14	Endothelial	5.84676549451829	-8.40737924750354
AACCCAACAGATCCTA-1	BMP4_24h	606	342	4.78547854785479	0	10	NA	NA	NA	NA	NA	BMP4_explant	BMP4_explant	NA	NA	BMP4_explant	10	Epidermis	5.9576930763054	-2.61860904868152
AACCCAACATGACTGT-1	BMP4_24h	5468	1325	0.420629114850037	20	7	NA	NA	NA	NA	NA	BMP4_explant	BMP4_explant	NA	NA	BMP4_explant	7	Hindbrain	-1.81426467878341	0.869709036988954
AACCCAAGTACAGAAT-1	BMP4_24h	12061	2847	1.55045186966255	8	27	NA	NA	NA	NA	NA	BMP4_explant	BMP4_explant	NA	NA	BMP4_explant	27	Neural Crest	2.46185848730088	2.69213595215772
AACCCAAGTAGTTCCA-1	BMP4_24h	19175	3236	1.12125162972621	9	25	NA	NA	NA	NA	NA	BMP4_explant	BMP4_explant	NA	NA	BMP4_explant	25	Erythroid	-2.64879276735305	-10.0958186167052
AACCCAAGTGAACCGA-1	BMP4_24h	822	462	2.79805352798054	1	17	NA	NA	NA	NA	NA	BMP4_explant	BMP4_explant	NA	NA	BMP4_explant	17	Epidermis	4.56720016019822	-1.44328675444629
AACCCAAGTTCTCAGA-1	BMP4_24h	776	425	2.44845360824742	1	17	NA	NA	NA	NA	NA	BMP4_explant	BMP4_explant	NA	NA	BMP4_explant	17	Epidermis	4.39568421857835	-1.24565897162463
AACCCAAGTTGACTGT-1	BMP4_24h	3857	1312	1.47783251231527	4	26	NA	NA	NA	NA	NA	BMP4_explant	BMP4_explant	NA	NA	BMP4_explant	26	Epidermis	10.0820584060478	-1.82019052680041
AACCTGAAGAAGATCT-1	BMP4_24h	2128	823	1.73872180451128	1	17	NA	NA	NA	NA	NA	BMP4_explant	BMP4_explant	NA	NA	BMP4_explant	17	Epidermis	2.64253041761399	-0.85976634200122
AACCTGAAGAATCTAG-1	BMP4_24h	1140	543	2.80701754385965	1	17	NA	NA	NA	NA	NA	BMP4_explant	BMP4_explant	NA	NA	BMP4_explant	17	Epidermis	4.15546510236741	-1.15032599146869
AACCTGAAGATGAAGG-1	BMP4_24h	17961	3186	1.3473637325316	12	25	NA	NA	NA	NA	NA	BMP4_explant	BMP4_explant	NA	NA	BMP4_explant	25	Erythroid	-1.33192052824019	-3.55505261595752
AACCTGAAGCGAATGC-1	BMP4_24h	1792	677	1.72991071428571	23	16	NA	NA	NA	NA	NA	BMP4_explant	BMP4_explant	NA	NA	BMP4_explant	16	Neuron	-10.5971284149361	0.622131965799073
AACCTGACATACCACA-1	BMP4_24h	625	370	2.4	0	10	NA	NA	NA	NA	NA	BMP4_explant	BMP4_explant	NA	NA	BMP4_explant	10	Epidermis	5.83718822019578	-2.48975072081592
AACCTGACATCTCATT-1	BMP4_24h	761	432	2.49671484888305	13	10	NA	NA	NA	NA	NA	BMP4_explant	BMP4_explant	NA	NA	BMP4_explant	10	Epidermis	8.56771132963182	-2.70564065154101
AACCTGAGTCTTGTCC-1	BMP4_24h	4131	1258	3.51004599370612	1	17	NA	NA	NA	NA	NA	BMP4_explant	BMP4_explant	NA	NA	BMP4_explant	17	Epidermis	2.83710834997178	-0.87718258078601
AACCTGAGTGACATCT-1	BMP4_24h	1290	566	0.852713178294574	23	16	NA	NA	NA	NA	NA	BMP4_explant	BMP4_explant	NA	NA	BMP4_explant	16	Neuron	-10.1732354400825	0.696144275111894
AACCTGAGTTCTTAGG-1	BMP4_24h	9159	2301	1.53946937438585	6	2	NA	NA	NA	NA	NA	BMP4_explant	BMP4_explant	NA	NA	BMP4_explant	2	Forebrain-Telencephalon/Diencephalon	-5.68426277620314	3.24871077362988
AACCTGATCAAAGGTA-1	BMP4_24h	12574	2626	0.723715603626531	10	11	NA	NA	NA	NA	NA	BMP4_explant	BMP4_explant	NA	NA	BMP4_explant	11	Epidermis	8.3755020858574	-0.0324615019133292
AACCTGATCACCATAG-1	BMP4_24h	619	374	2.26171243941842	1	17	NA	NA	NA	NA	NA	BMP4_explant	BMP4_explant	NA	NA	BMP4_explant	17	Epidermis	4.51447103040696	-1.51741609747913
AACCTGATCCCAAGCG-1	BMP4_24h	14068	2707	1.22263292578902	3	13	NA	NA	NA	NA	NA	BMP4_explant	BMP4_explant	NA	NA	BMP4_explant	13	Epidermis	10.9920716049004	-4.44043979819324
AACCTGATCGCCTTGT-1	BMP4_24h	18113	3271	1.34157787224645	2	19	NA	NA	NA	NA	NA	BMP4_explant	BMP4_explant	NA	NA	BMP4_explant	19	Somites	1.09984717386247	-6.70760927374866
AACCTTTAGAGCAGCT-1	BMP4_24h	6328	1536	3.58723135271808	1	17	NA	NA	NA	NA	NA	BMP4_explant	BMP4_explant	NA	NA	BMP4_explant	17	Epidermis	2.69024775045396	-0.811083175497314
AACCTTTAGCCTGGAA-1	BMP4_24h	16414	3058	1.14536371390277	6	0	NA	NA	NA	NA	NA	BMP4_explant	BMP4_explant	NA	NA	BMP4_explant	0	Midbrain/Hindbrain	-3.71695044023513	4.62783708397839
AACCTTTCAGGCGATA-1	BMP4_24h	828	475	2.53623188405797	0	17	NA	NA	NA	NA	NA	BMP4_explant	BMP4_explant	NA	NA	BMP4_explant	17	Epidermis	4.8243546249199	-1.72860131438281
AACCTTTGTAGACAAT-1	BMP4_24h	3324	1236	1.35379061371841	4	26	NA	NA	NA	NA	NA	BMP4_explant	BMP4_explant	NA	NA	BMP4_explant	26	Epidermis	10.3545212508965	-1.68396208460834
AACCTTTGTCAAAGCG-1	BMP4_24h	12193	2569	0.992372672845075	2	19	NA	NA	NA	NA	NA	BMP4_explant	BMP4_explant	NA	NA	BMP4_explant	19	Somites	3.23433897512437	-6.70234451468494
AACCTTTGTGATGTAA-1	BMP4_24h	13441	2794	1.51030429283535	11	21	NA	NA	NA	NA	NA	BMP4_explant	BMP4_explant	NA	NA	BMP4_explant	21	PSM	2.16805574911119	-4.84406862433459
AACCTTTGTGGGTATG-1	BMP4_24h	5245	1765	3.52716873212583	4	26	NA	NA	NA	NA	NA	BMP4_explant	BMP4_explant	NA	NA	BMP4_explant	26	Epidermis	10.5575508834648	-1.82673869307544
AACCTTTTCAAGCTTG-1	BMP4_24h	5048	1694	2.99128367670364	3	13	NA	NA	NA	NA	NA	BMP4_explant	BMP4_explant	NA	NA	BMP4_explant	13	Epidermis	10.7336687804985	-3.9799943941405
AACCTTTTCCGACATA-1	BMP4_24h	9903	1973	0.858325759870746	21	18	NA	NA	NA	NA	NA	BMP4_explant	BMP4_explant	NA	NA	BMP4_explant	18	Optic Cup	-0.494338208265294	-1.99240360434558
AACCTTTTCGGAACTT-1	BMP4_24h	16722	2962	0.897021887334051	9	25	NA	NA	NA	NA	NA	BMP4_explant	BMP4_explant	NA	NA	BMP4_explant	25	Erythroid	-2.1781906126213	-9.94659815009143
AACCTTTTCTATGCCC-1	BMP4_24h	677	405	2.06794682422452	0	10	NA	NA	NA	NA	NA	BMP4_explant	BMP4_explant	NA	NA	BMP4_explant	10	Epidermis	6.53547523038865	-2.3864201086333
AACCTTTTCTCCAATT-1	BMP4_24h	1141	616	2.19106047326906	5	21	NA	NA	NA	NA	NA	BMP4_explant	BMP4_explant	NA	NA	BMP4_explant	21	PSM	2.38222787397386	-3.74328384573962
AACGAAAAGGTACAAT-1	BMP4_24h	25224	3815	1.16555661274976	2	19	NA	NA	NA	NA	NA	BMP4_explant	BMP4_explant	NA	NA	BMP4_explant	19	Somites	1.24430427568437	-6.62510357077624
AACGAAAAGTGCACCC-1	BMP4_24h	18627	3117	1.17571267514898	2	19	NA	NA	NA	NA	NA	BMP4_explant	BMP4_explant	NA	NA	BMP4_explant	19	Somites	3.16602513807298	-6.74814806159045
AACGAAACACGCGCAT-1	BMP4_24h	8671	1803	0.83035405374236	7	14	NA	NA	NA	NA	NA	BMP4_explant	BMP4_explant	NA	NA	BMP4_explant	14	Endothelial	4.98363301771165	-6.35011682684924
AACGAAACATAGGAGC-1	BMP4_24h	28331	3533	0.843598884614027	19	23	NA	NA	NA	NA	NA	BMP4_explant	BMP4_explant	NA	NA	BMP4_explant	23	Periderm	10.5522303344536	5.67681302849744
AACGAAAGTACCAATC-1	BMP4_24h	737	425	2.03527815468114	0	10	NA	NA	NA	NA	NA	BMP4_explant	BMP4_explant	NA	NA	BMP4_explant	10	Epidermis	6.6923556091118	-2.50151333983447
AACGAAAGTATGCTAC-1	BMP4_24h	1025	511	1.75609756097561	7	10	NA	NA	NA	NA	NA	BMP4_explant	BMP4_explant	NA	NA	BMP4_explant	10	Epidermis	5.64898154752732	-2.54399452384021
AACGAAATCATGCCGG-1	BMP4_24h	26958	4518	1.8658654202834	6	11	NA	NA	NA	NA	NA	BMP4_explant	BMP4_explant	NA	NA	BMP4_explant	11	Epidermis	9.99261710660936	-3.13525424178149
AACGAAATCGGAATGG-1	BMP4_24h	1200	572	1.83333333333333	1	17	NA	NA	NA	NA	NA	BMP4_explant	BMP4_explant	NA	NA	BMP4_explant	17	Epidermis	4.18853852766038	-1.50676129038837
AACGAAATCTACGCAA-1	BMP4_24h	15561	3175	1.02821155452734	8	27	NA	NA	NA	NA	NA	BMP4_explant	BMP4_explant	NA	NA	BMP4_explant	27	Neural Crest	2.14621422307969	3.11568894211743
AACGGGAAGACTCTAC-1	BMP4_24h	2011	838	0.895077076081552	5	17	NA	NA	NA	NA	NA	BMP4_explant	BMP4_explant	NA	NA	BMP4_explant	17	Epidermis	4.08366200941087	-1.3368001955321
AACGGGAAGGCTTCCG-1	BMP4_24h	12281	2670	2.42651249898217	18	37	NA	NA	NA	NA	NA	BMP4_explant	BMP4_explant	NA	NA	BMP4_explant	37	Pronephric Duct	11.7833323241997	-0.407327927904388
AACGGGACAGCTGGTC-1	BMP4_24h	7819	2008	3.27407596879396	2	19	NA	NA	NA	NA	NA	BMP4_explant	BMP4_explant	NA	NA	BMP4_explant	19	Somites	2.63010857122422	-6.47509966071155
AACGGGACAGTTCCAA-1	BMP4_24h	32910	4348	1.33090246125798	26	11	NA	NA	NA	NA	NA	BMP4_explant	BMP4_explant	NA	NA	BMP4_explant	11	Epidermis	10.2264761688042	-3.39396271880176
AACGGGACATGGGATG-1	BMP4_24h	25049	4083	1.0180047107669	18	37	NA	NA	NA	NA	NA	BMP4_explant	BMP4_explant	NA	NA	BMP4_explant	37	Pronephric Duct	12.2483935119438	-0.359786488371154
AACGGGAGTGTTCGTA-1	BMP4_24h	26275	3799	2.53853472882969	1	17	NA	NA	NA	NA	NA	BMP4_explant	BMP4_explant	NA	NA	BMP4_explant	17	Epidermis	4.52931211011888	-0.696583189325591
AACGGGATCCGATAGT-1	BMP4_24h	27396	4068	0.967294495546795	9	25	NA	NA	NA	NA	NA	BMP4_explant	BMP4_explant	NA	NA	BMP4_explant	25	Erythroid	-2.11769022924422	-10.4766608255675
AACGGGATCTCCGATC-1	BMP4_24h	12319	2694	2.36220472440945	10	22	NA	NA	NA	NA	NA	BMP4_explant	BMP4_explant	NA	NA	BMP4_explant	22	Heart/Pectoral Fin Bud	7.12763497846604	1.93658807103131
AACGGGATCTTCCACG-1	BMP4_24h	766	446	1.0443864229765	1	17	NA	NA	NA	NA	NA	BMP4_explant	BMP4_explant	NA	NA	BMP4_explant	17	Epidermis	4.76054999845506	-1.51810405428912
AACGTCAAGAATCTAG-1	BMP4_24h	8983	1894	3.19492374485139	9	25	NA	NA	NA	NA	NA	BMP4_explant	BMP4_explant	NA	NA	BMP4_explant	25	Erythroid	-3.15597846490859	-10.1350813883116
AACGTCAAGGCCTTCG-1	BMP4_24h	1036	533	2.7027027027027	1	17	NA	NA	NA	NA	NA	BMP4_explant	BMP4_explant	NA	NA	BMP4_explant	17	Epidermis	4.235228514843	-1.37472889597919
AACGTCAAGGGTCACA-1	BMP4_24h	33777	4287	0.88817834621192	9	19	NA	NA	NA	NA	NA	BMP4_explant	BMP4_explant	NA	NA	BMP4_explant	19	Somites	1.4785089256096	-5.31754121954944
AACGTCAAGTGCTCGC-1	BMP4_24h	8338	2111	1.79899256416407	2	21	NA	NA	NA	NA	NA	BMP4_explant	BMP4_explant	NA	NA	BMP4_explant	21	PSM	2.58377788084031	-4.74088821585681
AACGTCACACGTCGTG-1	BMP4_24h	666	427	1.5015015015015	13	10	NA	NA	NA	NA	NA	BMP4_explant	BMP4_explant	NA	NA	BMP4_explant	10	Epidermis	7.96057078855516	-2.54119835074451
AACGTCACAGCGGTTC-1	BMP4_24h	6984	1633	0.458190148911798	25	27	NA	NA	NA	NA	NA	BMP4_explant	BMP4_explant	NA	NA	BMP4_explant	27	Neural Crest	3.83388373868943	1.67574503247235
AACGTCACATAACAGA-1	BMP4_24h	662	399	1.66163141993958	20	10	NA	NA	NA	NA	NA	BMP4_explant	BMP4_explant	NA	NA	BMP4_explant	10	Epidermis	6.10333011167527	-2.07358203108813
AACGTCACATACCACA-1	BMP4_24h	2191	827	1.91693290734824	10	22	NA	NA	NA	NA	NA	BMP4_explant	BMP4_explant	NA	NA	BMP4_explant	22	Heart/Pectoral Fin Bud	6.8663525344658	1.98698451344464
AACGTCAGTAGTCGGA-1	BMP4_24h	2931	1234	2.21767314909587	1	21	NA	NA	NA	NA	NA	BMP4_explant	BMP4_explant	NA	NA	BMP4_explant	21	PSM	2.58016870038987	-2.43009457762744
AACGTCAGTCTTCAAG-1	BMP4_24h	11335	2448	1.73797970886634	27	28	NA	NA	NA	NA	NA	BMP4_explant	BMP4_explant	NA	NA	BMP4_explant	28	Myotome	-0.0115559337806597	-7.3661609667113
AACGTCATCACGGAGA-1	BMP4_24h	2420	844	4.3801652892562	1	17	NA	NA	NA	NA	NA	BMP4_explant	BMP4_explant	NA	NA	BMP4_explant	17	Epidermis	3.7164501907158	-1.07726309474017
AACGTCATCCGACGGT-1	BMP4_24h	586	358	2.21843003412969	0	10	NA	NA	NA	NA	NA	BMP4_explant	BMP4_explant	NA	NA	BMP4_explant	10	Epidermis	6.68992707746507	-2.43182692702319
AACGTCATCGAACACT-1	BMP4_24h	6146	1916	3.41685649202733	4	26	NA	NA	NA	NA	NA	BMP4_explant	BMP4_explant	NA	NA	BMP4_explant	26	Epidermis	10.5935368301201	-1.63549003775622
AACGTCATCTGCGGGT-1	BMP4_24h	1527	791	3.01244269810085	3	11	NA	NA	NA	NA	NA	BMP4_explant	BMP4_explant	NA	NA	BMP4_explant	11	Epidermis	9.53948352354051	-3.85832653220203
AACGTCATCTGTCGTC-1	BMP4_24h	14204	2877	0.999718389186145	3	13	NA	NA	NA	NA	NA	BMP4_explant	BMP4_explant	NA	NA	BMP4_explant	13	Epidermis	10.6411804916191	-3.74376473601367
AACTTCTAGCTATCTG-1	BMP4_24h	12745	2367	0.37661828167909	15	19	NA	NA	NA	NA	NA	BMP4_explant	BMP4_explant	NA	NA	BMP4_explant	19	Somites	2.84068510549546	-6.06439457114246
AACTTCTAGTTCCTGA-1	BMP4_24h	15351	3111	1.12044817927171	12	21	NA	NA	NA	NA	NA	BMP4_explant	BMP4_explant	NA	NA	BMP4_explant	21	PSM	2.9652921916771	-3.94022808249499
AACTTCTGTAACCCGC-1	BMP4_24h	19260	3386	0.9865005192108	22	21	NA	NA	NA	NA	NA	BMP4_explant	BMP4_explant	NA	NA	BMP4_explant	21	PSM	2.07991597669603	-3.35054764922168
AACTTCTGTACAGAGC-1	BMP4_24h	6702	1890	2.23813786929275	2	19	NA	NA	NA	NA	NA	BMP4_explant	BMP4_explant	NA	NA	BMP4_explant	19	Somites	3.14541933553697	-6.30883226569202
AACTTCTGTGGACCTC-1	BMP4_24h	2324	850	3.70051635111876	1	17	NA	NA	NA	NA	NA	BMP4_explant	BMP4_explant	NA	NA	BMP4_explant	17	Epidermis	3.6420192481804	-1.66206977541949
AACTTCTGTTCCGCAG-1	BMP4_24h	6115	1883	1.16107931316435	4	26	NA	NA	NA	NA	NA	BMP4_explant	BMP4_explant	NA	NA	BMP4_explant	26	Epidermis	10.6962771179009	-1.88151416953113
AACTTCTTCAATCTTC-1	BMP4_24h	1246	634	4.01284109149278	24	10	NA	NA	NA	NA	NA	BMP4_explant	BMP4_explant	NA	NA	BMP4_explant	10	Epidermis	8.41136119382859	-1.83465800459888
AACTTCTTCACGGACC-1	BMP4_24h	12997	2393	0.330845579749173	9	25	NA	NA	NA	NA	NA	BMP4_explant	BMP4_explant	NA	NA	BMP4_explant	25	Erythroid	-2.63763263208388	-9.9524498956969
AACTTCTTCCGCAGTG-1	BMP4_24h	13734	2823	0.990243192078055	3	13	NA	NA	NA	NA	NA	BMP4_explant	BMP4_explant	NA	NA	BMP4_explant	13	Epidermis	10.8175682784844	-4.01722107108142
AACTTCTTCGTAGTCA-1	BMP4_24h	11868	3099	2.46882372767105	8	27	NA	NA	NA	NA	NA	BMP4_explant	BMP4_explant	NA	NA	BMP4_explant	27	Neural Crest	3.26381657140733	1.93928279702161
AACTTCTTCGTGCAGC-1	BMP4_24h	7789	1905	1.11695981512389	15	19	NA	NA	NA	NA	NA	BMP4_explant	BMP4_explant	NA	NA	BMP4_explant	19	Somites	3.2324003936577	-6.44422826941516
AAGAACAAGAAATCCA-1	BMP4_24h	1713	663	0.583771161704612	21	25	NA	NA	NA	NA	NA	BMP4_explant	BMP4_explant	NA	NA	BMP4_explant	25	Erythroid	-2.71146275979995	-9.84622488196399
AAGAACAAGACGGATC-1	BMP4_24h	1599	808	3.87742338961851	5	18	NA	NA	NA	NA	NA	BMP4_explant	BMP4_explant	NA	NA	BMP4_explant	18	Optic Cup	-2.22267141324996	-1.15942046816852
AAGAACAAGACTCAAA-1	BMP4_24h	1585	671	1.76656151419558	7	10	NA	NA	NA	NA	NA	BMP4_explant	BMP4_explant	NA	NA	BMP4_explant	10	Epidermis	4.29630515592576	-2.13036379988696
AAGAACAAGGACACTG-1	BMP4_24h	2284	918	2.1015761821366	1	17	NA	NA	NA	NA	NA	BMP4_explant	BMP4_explant	NA	NA	BMP4_explant	17	Epidermis	3.71179387586595	-1.12524447615649
AAGAACACACCTTCGT-1	BMP4_24h	12903	2998	1.48027590482833	8	35	NA	NA	NA	NA	NA	BMP4_explant	BMP4_explant	NA	NA	BMP4_explant	35	Floorplate	1.9742774726677	3.53496136490796
AAGAACATCCGACAGC-1	BMP4_24h	13279	2513	1.33293169666391	27	28	NA	NA	NA	NA	NA	BMP4_explant	BMP4_explant	NA	NA	BMP4_explant	28	Myotome	-0.0589334009361162	-7.38508663352038
AAGACAAAGCCACAAG-1	BMP4_24h	16898	2962	0.852171854657356	14	21	NA	NA	NA	NA	NA	BMP4_explant	BMP4_explant	NA	NA	BMP4_explant	21	PSM	1.97572991865159	-3.5935369509032
AAGACAAAGTAGCCAG-1	BMP4_24h	5811	1771	2.35759765961108	4	26	NA	NA	NA	NA	NA	BMP4_explant	BMP4_explant	NA	NA	BMP4_explant	26	Epidermis	10.6534600021172	-1.6573682802489
AAGACAACAAGTGACG-1	BMP4_24h	697	385	3.73027259684362	1	17	NA	NA	NA	NA	NA	BMP4_explant	BMP4_explant	NA	NA	BMP4_explant	17	Epidermis	4.51725671308519	-1.32620928462054
AAGACAACACAAAGTA-1	BMP4_24h	17443	3142	1.1523247147853	2	19	NA	NA	NA	NA	NA	BMP4_explant	BMP4_explant	NA	NA	BMP4_explant	19	Somites	1.4381310703087	-6.56427297766711
AAGACAAGTGACAACG-1	BMP4_24h	677	405	3.397341211226	5	10	NA	NA	NA	NA	NA	BMP4_explant	BMP4_explant	NA	NA	BMP4_explant	10	Epidermis	6.08455131071092	-2.25729475195911
AAGACAAGTGAGGCAT-1	BMP4_24h	549	344	1.82149362477231	0	10	NA	NA	NA	NA	NA	BMP4_explant	BMP4_explant	NA	NA	BMP4_explant	10	Epidermis	6.17517659681321	-2.67687831099536
AAGACAATCGAAGCCC-1	BMP4_24h	3767	1120	0.929121316697637	7	14	NA	NA	NA	NA	NA	BMP4_explant	BMP4_explant	NA	NA	BMP4_explant	14	Endothelial	6.41696450727464	-6.97410974677112
AAGACAATCGTCGACG-1	BMP4_24h	8557	2265	2.03342292859647	12	40	NA	NA	NA	NA	NA	BMP4_explant	BMP4_explant	NA	NA	BMP4_explant	40	Lens	6.90179774778367	-5.91716919119861
AAGACAATCGTTGTGA-1	BMP4_24h	1008	504	1.78571428571429	1	17	NA	NA	NA	NA	NA	BMP4_explant	BMP4_explant	NA	NA	BMP4_explant	17	Epidermis	3.83090446012498	-1.45563779051807
AAGACTCAGACCATAA-1	BMP4_24h	18090	3345	1.82421227197347	8	27	NA	NA	NA	NA	NA	BMP4_explant	BMP4_explant	NA	NA	BMP4_explant	27	Neural Crest	3.27042195814134	1.60953702752087
AAGACTCAGAGAGCCT-1	BMP4_24h	11626	2352	1.36762429038362	8	27	NA	NA	NA	NA	NA	BMP4_explant	BMP4_explant	NA	NA	BMP4_explant	27	Neural Crest	3.49606845396043	1.93069281403516
AAGACTCAGATACAGT-1	BMP4_24h	2744	1285	4.33673469387755	18	37	NA	NA	NA	NA	NA	BMP4_explant	BMP4_explant	NA	NA	BMP4_explant	37	Pronephric Duct	12.2585568191338	-0.61982528145816
AAGACTCAGGCACTAG-1	BMP4_24h	15557	3268	1.12489554541364	18	37	NA	NA	NA	NA	NA	BMP4_explant	BMP4_explant	NA	NA	BMP4_explant	37	Pronephric Duct	12.2272991897392	-0.340328373270293
AAGACTCAGGCGCTTC-1	BMP4_24h	10189	2021	1.73716753361468	21	25	NA	NA	NA	NA	NA	BMP4_explant	BMP4_explant	NA	NA	BMP4_explant	25	Erythroid	-2.75555899126052	-9.70901022131946
AAGACTCCAATCTCGA-1	BMP4_24h	2152	829	2.04460966542751	1	17	NA	NA	NA	NA	NA	BMP4_explant	BMP4_explant	NA	NA	BMP4_explant	17	Epidermis	3.20820972936631	-0.836899854498168
AAGACTCGTCCAGCCA-1	BMP4_24h	17447	3227	0.831088439273228	10	22	NA	NA	NA	NA	NA	BMP4_explant	BMP4_explant	NA	NA	BMP4_explant	22	Heart/Pectoral Fin Bud	7.07005164640428	2.13179840867017
AAGACTCGTCTTCAAG-1	BMP4_24h	18549	3227	1.69281362876705	2	19	NA	NA	NA	NA	NA	BMP4_explant	BMP4_explant	NA	NA	BMP4_explant	19	Somites	2.38441870229722	-5.870009042578
AAGACTCGTGATACTC-1	BMP4_24h	3267	1029	1.98959289868381	1	17	NA	NA	NA	NA	NA	BMP4_explant	BMP4_explant	NA	NA	BMP4_explant	17	Epidermis	4.10487840192796	-1.08977613623645
AAGACTCGTGCCTATA-1	BMP4_24h	14054	2791	1.34481286466486	22	21	NA	NA	NA	NA	NA	BMP4_explant	BMP4_explant	NA	NA	BMP4_explant	21	PSM	2.04056379812242	-2.96750602896716
AAGACTCGTTCTCTCG-1	BMP4_24h	7790	2197	1.34788189987163	16	14	NA	NA	NA	NA	NA	BMP4_explant	BMP4_explant	NA	NA	BMP4_explant	14	Endothelial	6.43547246473313	-8.3275776880553
AAGACTCGTTGAGTCT-1	BMP4_24h	16733	3434	1.19524293312616	3	13	NA	NA	NA	NA	NA	BMP4_explant	BMP4_explant	NA	NA	BMP4_explant	13	Epidermis	9.17657897489549	-3.48565254385974
AAGACTCGTTTCGCTC-1	BMP4_24h	5032	1611	2.62321144674086	4	26	NA	NA	NA	NA	NA	BMP4_explant	BMP4_explant	NA	NA	BMP4_explant	26	Epidermis	10.6266054870415	-1.91704044516589
AAGACTCTCCGTGGCA-1	BMP4_24h	7199	1551	0.180580636199472	15	19	NA	NA	NA	NA	NA	BMP4_explant	BMP4_explant	NA	NA	BMP4_explant	19	Somites	1.00235388296128	-5.93491659338977
AAGACTCTCGCATGAT-1	BMP4_24h	1266	618	1.50078988941548	5	18	NA	NA	NA	NA	NA	BMP4_explant	BMP4_explant	NA	NA	BMP4_explant	18	Optic Cup	-2.05894198400496	-1.21306035693194
AAGATAGAGCAGCAGT-1	BMP4_24h	29421	3787	0.761360932667143	19	23	NA	NA	NA	NA	NA	BMP4_explant	BMP4_explant	NA	NA	BMP4_explant	23	Periderm	10.4443115951347	5.75451221291516
AAGATAGAGTTGTCAC-1	BMP4_24h	894	499	4.80984340044743	5	10	NA	NA	NA	NA	NA	BMP4_explant	BMP4_explant	NA	NA	BMP4_explant	10	Epidermis	6.16095302122117	-2.71419558699634
AAGATAGCATCGAACT-1	BMP4_24h	2711	955	2.32386573220214	21	10	NA	NA	NA	NA	NA	BMP4_explant	BMP4_explant	NA	NA	BMP4_explant	10	Epidermis	8.99763820188523	-3.89724645789172
AAGATAGGTACCGTGC-1	BMP4_24h	11517	2535	1.72788052444213	10	22	NA	NA	NA	NA	NA	BMP4_explant	BMP4_explant	NA	NA	BMP4_explant	22	Heart/Pectoral Fin Bud	7.12471292036058	1.9178624374101
AAGATAGGTATGTCAC-1	BMP4_24h	23650	4098	1.55179704016913	12	19	NA	NA	NA	NA	NA	BMP4_explant	BMP4_explant	NA	NA	BMP4_explant	19	Somites	4.91847369688035	-7.28762254889514
AAGATAGGTCCACATA-1	BMP4_24h	8909	2144	0.920417555281176	6	0	NA	NA	NA	NA	NA	BMP4_explant	BMP4_explant	NA	NA	BMP4_explant	0	Midbrain/Hindbrain	-4.79115297777175	3.84532251183484
AAGATAGGTCTATGAC-1	BMP4_24h	6274	1481	0.350653490596111	23	6	NA	NA	NA	NA	NA	BMP4_explant	BMP4_explant	NA	NA	BMP4_explant	6	Caudal Neuron	-8.45342972261428	0.972518883390168
AAGATAGGTTCCAGGC-1	BMP4_24h	2664	937	3.45345345345345	1	17	NA	NA	NA	NA	NA	BMP4_explant	BMP4_explant	NA	NA	BMP4_explant	17	Epidermis	3.3732032539177	-0.831214525060912
AAGATAGTCGCCAGAC-1	BMP4_24h	21380	3298	1.11318989710009	9	25	NA	NA	NA	NA	NA	BMP4_explant	BMP4_explant	NA	NA	BMP4_explant	25	Erythroid	-2.0802867649269	-9.79147634680774
AAGCATCCAACACGTT-1	BMP4_24h	551	339	2.54083484573503	0	10	NA	NA	NA	NA	NA	BMP4_explant	BMP4_explant	NA	NA	BMP4_explant	10	Epidermis	6.92049644010545	-2.5578444975188
AAGCATCCACAGACGA-1	BMP4_24h	734	427	2.86103542234332	1	17	NA	NA	NA	NA	NA	BMP4_explant	BMP4_explant	NA	NA	BMP4_explant	17	Epidermis	4.67844722288133	-1.57307074244525
AAGCATCCAGTCGCTG-1	BMP4_24h	16891	3216	1.817535965899	6	0	NA	NA	NA	NA	NA	BMP4_explant	BMP4_explant	NA	NA	BMP4_explant	0	Midbrain/Hindbrain	-3.60744621736525	4.33437862221692
AAGCATCCATGACTGT-1	BMP4_24h	3144	1083	2.54452926208651	1	17	NA	NA	NA	NA	NA	BMP4_explant	BMP4_explant	NA	NA	BMP4_explant	17	Epidermis	3.68150088804246	-0.940039254980346
AAGCATCGTCGAGTTT-1	BMP4_24h	985	554	3.14720812182741	13	11	NA	NA	NA	NA	NA	BMP4_explant	BMP4_explant	NA	NA	BMP4_explant	11	Epidermis	9.5298628570366	-3.53624973471667
AAGCATCGTGCCGAAA-1	BMP4_24h	8172	1797	1.82329906999511	11	21	NA	NA	NA	NA	NA	BMP4_explant	BMP4_explant	NA	NA	BMP4_explant	21	PSM	2.70610377805711	-3.50556550200488
AAGCATCGTTAAGACA-1	BMP4_24h	838	474	2.2673031026253	0	10	NA	NA	NA	NA	NA	BMP4_explant	BMP4_explant	NA	NA	BMP4_explant	10	Epidermis	5.78294894712449	-2.12029228384997
AAGCATCTCCGTGGTG-1	BMP4_24h	16277	2999	1.27787675861645	2	19	NA	NA	NA	NA	NA	BMP4_explant	BMP4_explant	NA	NA	BMP4_explant	19	Somites	1.91070864217759	-5.66541490729358
AAGCATCTCCTGGGTG-1	BMP4_24h	1033	587	4.16263310745402	13	11	NA	NA	NA	NA	NA	BMP4_explant	BMP4_explant	NA	NA	BMP4_explant	11	Epidermis	8.9395947219658	-3.86303434546496
AAGCATCTCGCTAGCG-1	BMP4_24h	1398	784	2.71816881258941	0	10	NA	NA	NA	NA	NA	BMP4_explant	BMP4_explant	NA	NA	BMP4_explant	10	Epidermis	7.51242301481248	-2.24332008536365
AAGCATCTCTATTGTC-1	BMP4_24h	1095	529	0.547945205479452	20	10	NA	NA	NA	NA	NA	BMP4_explant	BMP4_explant	NA	NA	BMP4_explant	10	Epidermis	5.86116979139329	-2.47677431281116
AAGCATCTCTCACTCG-1	BMP4_24h	2829	1236	1.13114174620007	25	8	NA	NA	NA	NA	NA	BMP4_explant	BMP4_explant	NA	NA	BMP4_explant	8	Optic Cup	-4.35269882661818	-3.80642328436877
AAGCATCTCTCTCGCA-1	BMP4_24h	5919	1651	1.36847440446021	21	25	NA	NA	NA	NA	NA	BMP4_explant	BMP4_explant	NA	NA	BMP4_explant	25	Erythroid	-2.63867118341445	-9.64577493842151
AAGCCATAGTCAGGGT-1	BMP4_24h	507	316	1.38067061143984	0	10	NA	NA	NA	NA	NA	BMP4_explant	BMP4_explant	NA	NA	BMP4_explant	10	Epidermis	5.80468699949266	-2.27176675971057
AAGCCATAGTGCTAGG-1	BMP4_24h	10862	1900	0.497146013625483	15	12	NA	NA	NA	NA	NA	BMP4_explant	BMP4_explant	NA	NA	BMP4_explant	12	Midbrain	-0.573411339349736	-1.55075559790637
AAGCCATCACATATCG-1	BMP4_24h	6135	1518	1.54849225753871	15	19	NA	NA	NA	NA	NA	BMP4_explant	BMP4_explant	NA	NA	BMP4_explant	19	Somites	-2.031244182415	-1.34245488818194
AAGCCATCACCCATAA-1	BMP4_24h	3870	1335	1.60206718346253	4	26	NA	NA	NA	NA	NA	BMP4_explant	BMP4_explant	NA	NA	BMP4_explant	26	Epidermis	10.6846194030571	-1.80945167716052
AAGCCATCAGAGACTG-1	BMP4_24h	631	380	2.37717908082409	0	10	NA	NA	NA	NA	NA	BMP4_explant	BMP4_explant	NA	NA	BMP4_explant	10	Epidermis	6.64824578779222	-2.30641851599719
AAGCCATCATGGTGGA-1	BMP4_24h	13374	2695	1.01689845969792	10	22	NA	NA	NA	NA	NA	BMP4_explant	BMP4_explant	NA	NA	BMP4_explant	22	Heart/Pectoral Fin Bud	6.977331614666	2.13558783356641
AAGCCATGTCGATTTG-1	BMP4_24h	28836	4280	1.62990706061867	3	13	NA	NA	NA	NA	NA	BMP4_explant	BMP4_explant	NA	NA	BMP4_explant	13	Epidermis	10.6185917617607	-3.95116815741565
AAGCCATGTCTTTCAT-1	BMP4_24h	533	343	0.562851782363977	0	10	NA	NA	NA	NA	NA	BMP4_explant	BMP4_explant	NA	NA	BMP4_explant	10	Epidermis	6.10803506391526	-2.41950259383227
AAGCCATGTGGATACG-1	BMP4_24h	11353	2611	1.62071699110367	23	6	NA	NA	NA	NA	NA	BMP4_explant	BMP4_explant	NA	NA	BMP4_explant	6	Caudal Neuron	-8.18716385347365	0.825112424535493
AAGCCATTCCACTAGA-1	BMP4_24h	94978	6966	0.792815178251806	17	23	NA	NA	NA	NA	NA	BMP4_explant	BMP4_explant	NA	NA	BMP4_explant	23	Periderm	10.4547581435967	4.44191636864636
AAGCCATTCGCTTTAT-1	BMP4_24h	631	368	3.01109350237718	0	10	NA	NA	NA	NA	NA	BMP4_explant	BMP4_explant	NA	NA	BMP4_explant	10	Epidermis	6.61589000242234	-2.5492311495116
AAGCCATTCTATACTC-1	BMP4_24h	1577	681	2.0291693088142	1	17	NA	NA	NA	NA	NA	BMP4_explant	BMP4_explant	NA	NA	BMP4_explant	17	Epidermis	3.97010991590501	-1.11708293135669
AAGCGAGAGCGGACAT-1	BMP4_24h	3456	1212	1.79398148148148	4	26	NA	NA	NA	NA	NA	BMP4_explant	BMP4_explant	NA	NA	BMP4_explant	26	Epidermis	10.3090948821831	-1.74869785483386
AAGCGAGAGTAGCTCT-1	BMP4_24h	10374	2291	1.94717563138616	10	22	NA	NA	NA	NA	NA	BMP4_explant	BMP4_explant	NA	NA	BMP4_explant	22	Heart/Pectoral Fin Bud	7.59178206937791	0.983974955720643
AAGCGAGCACAGCCAC-1	BMP4_24h	2784	923	0.862068965517241	17	23	NA	NA	NA	NA	NA	BMP4_explant	BMP4_explant	NA	NA	BMP4_explant	23	Periderm	10.0407233001518	2.93294730011914
AAGCGAGCACGTCGTG-1	BMP4_24h	13671	2970	1.8360032184917	8	27	NA	NA	NA	NA	NA	BMP4_explant	BMP4_explant	NA	NA	BMP4_explant	27	Neural Crest	3.35344264524461	1.62563540760968
AAGCGAGCATACTGTG-1	BMP4_24h	817	453	4.16156670746634	20	10	NA	NA	NA	NA	NA	BMP4_explant	BMP4_explant	NA	NA	BMP4_explant	10	Epidermis	5.65442845838548	-2.41731820281055
AAGCGAGGTAAGATTG-1	BMP4_24h	723	455	1.52143845089903	17	29	NA	NA	NA	NA	NA	BMP4_explant	BMP4_explant	NA	NA	BMP4_explant	29	Epidermis	10.537278628521	4.75971927468274
AAGCGAGGTACGCTTA-1	BMP4_24h	26728	3838	1.29826399281652	14	21	NA	NA	NA	NA	NA	BMP4_explant	BMP4_explant	NA	NA	BMP4_explant	21	PSM	1.44298932569505	-3.7263163107207
AAGCGAGGTCCACTCT-1	BMP4_24h	18143	3026	2.23777765529405	9	25	NA	NA	NA	NA	NA	BMP4_explant	BMP4_explant	NA	NA	BMP4_explant	25	Erythroid	-2.60076978189467	-10.1790238397887
AAGCGAGTCGTAGCCG-1	BMP4_24h	18617	3546	1.03131546436053	8	27	NA	NA	NA	NA	NA	BMP4_explant	BMP4_explant	NA	NA	BMP4_explant	27	Neural Crest	2.95667955892564	2.21605970684979
AAGCGTTAGATTCGAA-1	BMP4_24h	27495	4247	1.23658847063102	8	27	NA	NA	NA	NA	NA	BMP4_explant	BMP4_explant	NA	NA	BMP4_explant	27	Neural Crest	2.84631631391526	2.45897021119092
AAGCGTTAGCTGTGCC-1	BMP4_24h	903	484	1.99335548172757	0	10	NA	NA	NA	NA	NA	BMP4_explant	BMP4_explant	NA	NA	BMP4_explant	10	Epidermis	6.26154897230149	-2.03580532248523
AAGCGTTAGGTCCGAA-1	BMP4_24h	39418	4901	1.64645593383733	6	2	NA	NA	NA	NA	NA	BMP4_explant	BMP4_explant	NA	NA	BMP4_explant	2	Forebrain-Telencephalon/Diencephalon	9.24555156248094	-3.09788952048328
AAGCGTTAGTTTGAGA-1	BMP4_24h	987	529	0.911854103343465	0	10	NA	NA	NA	NA	NA	BMP4_explant	BMP4_explant	NA	NA	BMP4_explant	10	Epidermis	7.00911042707444	-2.36317143614795
AAGCGTTCAAGTAGTA-1	BMP4_24h	1278	518	1.56494522691706	17	23	NA	NA	NA	NA	NA	BMP4_explant	BMP4_explant	NA	NA	BMP4_explant	23	Periderm	10.1193327667046	3.03665127579663
AAGCGTTTCACCGGTG-1	BMP4_24h	2869	1070	1.28964796096201	4	26	NA	NA	NA	NA	NA	BMP4_explant	BMP4_explant	NA	NA	BMP4_explant	26	Epidermis	10.1964831115532	-1.96530041869189
AAGCGTTTCGTAGTCA-1	BMP4_24h	10885	2405	1.24023886081764	6	0	NA	NA	NA	NA	NA	BMP4_explant	BMP4_explant	NA	NA	BMP4_explant	0	Midbrain/Hindbrain	-4.23468425256728	4.59237375084851
AAGGAATAGTCGGCCT-1	BMP4_24h	19063	3412	1.05439857315218	3	11	NA	NA	NA	NA	NA	BMP4_explant	BMP4_explant	NA	NA	BMP4_explant	11	Epidermis	9.92625949399949	-3.39643607314136
AAGGAATAGTTGCTCA-1	BMP4_24h	948	507	2.84810126582278	24	10	NA	NA	NA	NA	NA	BMP4_explant	BMP4_explant	NA	NA	BMP4_explant	10	Epidermis	8.56730029600145	-1.58396837885882
AAGGAATCAATGTTGC-1	BMP4_24h	8569	1848	0.980277745361186	15	19	NA	NA	NA	NA	NA	BMP4_explant	BMP4_explant	NA	NA	BMP4_explant	19	Somites	3.3504366637993	-6.49087486441638
AAGGAATGTCCAAAGG-1	BMP4_24h	12737	2790	2.19046871319777	8	27	NA	NA	NA	NA	NA	BMP4_explant	BMP4_explant	NA	NA	BMP4_explant	27	Neural Crest	3.29515216367723	1.65618862931226
AAGGAATGTGTGTCGC-1	BMP4_24h	9624	2325	2.58728179551122	12	25	NA	NA	NA	NA	NA	BMP4_explant	BMP4_explant	NA	NA	BMP4_explant	25	Erythroid	-1.41299846155166	-4.51164064581897
AAGGAATTCACAGTGT-1	BMP4_24h	13840	2726	1.70520231213873	8	27	NA	NA	NA	NA	NA	BMP4_explant	BMP4_explant	NA	NA	BMP4_explant	27	Neural Crest	3.3731450797844	1.69211592499707
AAGGTAAAGACCAAAT-1	BMP4_24h	12331	2724	1.96253345227475	12	14	NA	NA	NA	NA	NA	BMP4_explant	BMP4_explant	NA	NA	BMP4_explant	14	Endothelial	6.79418609159471	-6.75412140067126
AAGGTAAAGACCCGCT-1	BMP4_24h	707	398	1.98019801980198	0	10	NA	NA	NA	NA	NA	BMP4_explant	BMP4_explant	NA	NA	BMP4_explant	10	Epidermis	7.11480090635301	-2.26612744505908
AAGGTAACACCCTGTT-1	BMP4_24h	12630	2592	1.33016627078385	2	19	NA	NA	NA	NA	NA	BMP4_explant	BMP4_explant	NA	NA	BMP4_explant	19	Somites	1.94012877958299	-5.73416099722888
AAGGTAACACTCCTTG-1	BMP4_24h	18404	3221	1.06498587263638	9	25	NA	NA	NA	NA	NA	BMP4_explant	BMP4_explant	NA	NA	BMP4_explant	25	Erythroid	-2.17372217161178	-9.71950636084582
AAGGTAACAGGCTACC-1	BMP4_24h	8298	1794	0.385635092793444	15	19	NA	NA	NA	NA	NA	BMP4_explant	BMP4_explant	NA	NA	BMP4_explant	19	Somites	2.24122760313035	-2.77330193694141
AAGGTAACATCCAATG-1	BMP4_24h	9622	2337	2.10974849303679	18	37	NA	NA	NA	NA	NA	BMP4_explant	BMP4_explant	NA	NA	BMP4_explant	37	Pronephric Duct	11.4752840759087	-0.306642152624389
AAGGTAACATGACTCA-1	BMP4_24h	3649	1254	1.58947656892299	4	26	NA	NA	NA	NA	NA	BMP4_explant	BMP4_explant	NA	NA	BMP4_explant	26	Epidermis	10.4482807876396	-1.69865796740558
AAGGTAAGTAGATGTA-1	BMP4_24h	12382	2595	1.28412211274431	2	19	NA	NA	NA	NA	NA	BMP4_explant	BMP4_explant	NA	NA	BMP4_explant	19	Somites	3.27482888715745	-6.75607547934558
AAGGTAAGTTCCTTGC-1	BMP4_24h	13303	2123	0.40592347590769	25	27	NA	NA	NA	NA	NA	BMP4_explant	BMP4_explant	NA	NA	BMP4_explant	27	Neural Crest	3.67268750684739	1.37382175747846
AAGGTAATCAAGCCGC-1	BMP4_24h	18111	2972	1.34172602285904	9	25	NA	NA	NA	NA	NA	BMP4_explant	BMP4_explant	NA	NA	BMP4_explant	25	Erythroid	-2.65490605813979	-10.1548949259093
AAGGTAATCCAACCAA-1	BMP4_24h	17014	3367	1.54578582343952	10	22	NA	NA	NA	NA	NA	BMP4_explant	BMP4_explant	NA	NA	BMP4_explant	22	Heart/Pectoral Fin Bud	7.06185910718919	1.81591131512616
AAGGTAATCTGGCCTT-1	BMP4_24h	1097	548	1.45852324521422	0	10	NA	NA	NA	NA	NA	BMP4_explant	BMP4_explant	NA	NA	BMP4_explant	10	Epidermis	6.41588065641404	-2.08730087454822
AAGTACCAGAATCTAG-1	BMP4_24h	585	361	2.56410256410256	0	10	NA	NA	NA	NA	NA	BMP4_explant	BMP4_explant	NA	NA	BMP4_explant	10	Epidermis	6.45650241392137	-2.36853084738757
AAGTACCAGATACCAA-1	BMP4_24h	590	353	2.71186440677966	0	12	NA	NA	NA	NA	NA	BMP4_explant	BMP4_explant	NA	NA	BMP4_explant	12	Midbrain	-1.10711770636557	-1.43393979247119
AAGTACCCAACCCTCT-1	BMP4_24h	36085	4709	0.692808646251905	19	23	NA	NA	NA	NA	NA	BMP4_explant	BMP4_explant	NA	NA	BMP4_explant	23	Periderm	10.4960169555473	5.75053539101575
AAGTACCCAAGGACAC-1	BMP4_24h	10853	2805	2.06394545287017	2	19	NA	NA	NA	NA	NA	BMP4_explant	BMP4_explant	NA	NA	BMP4_explant	19	Somites	2.24806020277024	-6.19883880789783
AAGTACCCAATGTCAC-1	BMP4_24h	34060	4603	2.26365237815619	9	27	NA	NA	NA	NA	NA	BMP4_explant	BMP4_explant	NA	NA	BMP4_explant	27	Neural Crest	2.97795507925035	2.19845237557385
AAGTACCCACTCACTC-1	BMP4_24h	11803	2033	0.23722782343472	15	19	NA	NA	NA	NA	NA	BMP4_explant	BMP4_explant	NA	NA	BMP4_explant	19	Somites	1.11376616971971	-6.05556688483264
AAGTACCCAGGTTCCG-1	BMP4_24h	19310	3338	1.2325220093216	9	25	NA	NA	NA	NA	NA	BMP4_explant	BMP4_explant	NA	NA	BMP4_explant	25	Erythroid	-2.37431409341811	-9.92629633124377
AAGTACCCATCGGCCA-1	BMP4_24h	1891	790	1.32205182443152	10	17	NA	NA	NA	NA	NA	BMP4_explant	BMP4_explant	NA	NA	BMP4_explant	17	Epidermis	2.6071378948021	-0.893121578054687
AAGTACCGTGCTCGTG-1	BMP4_24h	20479	3389	1.27935934371796	3	13	NA	NA	NA	NA	NA	BMP4_explant	BMP4_explant	NA	NA	BMP4_explant	13	Epidermis	9.26323173063279	-3.45041403944995
AAGTACCTCAGACCGC-1	BMP4_24h	16684	3180	1.39654759050587	2	19	NA	NA	NA	NA	NA	BMP4_explant	BMP4_explant	NA	NA	BMP4_explant	19	Somites	3.19433090703965	-6.6951666849425
AAGTACCTCTATGCCC-1	BMP4_24h	2024	839	1.6798418972332	1	17	NA	NA	NA	NA	NA	BMP4_explant	BMP4_explant	NA	NA	BMP4_explant	17	Epidermis	2.79261324422837	-1.48555693800952
AAGTCGTAGGTCACCC-1	BMP4_24h	1355	628	3.09963099630996	5	17	NA	NA	NA	NA	NA	BMP4_explant	BMP4_explant	NA	NA	BMP4_explant	17	Epidermis	3.76954123991014	-1.33160052474048
AAGTCGTCACTTGGCG-1	BMP4_24h	926	532	1.51187904967603	24	10	NA	NA	NA	NA	NA	BMP4_explant	BMP4_explant	NA	NA	BMP4_explant	10	Epidermis	7.79049918668748	-2.19697795088794
AAGTCGTCAGCCTTCT-1	BMP4_24h	21350	3446	1.42388758782201	2	19	NA	NA	NA	NA	NA	BMP4_explant	BMP4_explant	NA	NA	BMP4_explant	19	Somites	2.0867578746605	-5.4009099977782
AAGTCGTCAGCTGTAT-1	BMP4_24h	15148	3089	1.53815685238975	12	14	NA	NA	NA	NA	NA	BMP4_explant	BMP4_explant	NA	NA	BMP4_explant	14	Endothelial	5.26317594068528	-7.88288507636096
AAGTCGTCAGTCTCTC-1	BMP4_24h	2757	924	3.73594486760972	1	17	NA	NA	NA	NA	NA	BMP4_explant	BMP4_explant	NA	NA	BMP4_explant	17	Epidermis	3.66640231626512	-1.21631560500171
AAGTCGTCATCTCAAG-1	BMP4_24h	3895	1325	3.62002567394095	5	17	NA	NA	NA	NA	NA	BMP4_explant	BMP4_explant	NA	NA	BMP4_explant	17	Epidermis	2.46266458051683	-0.999499418096801
AAGTCGTGTCGTATTG-1	BMP4_24h	552	340	2.35507246376812	17	23	NA	NA	NA	NA	NA	BMP4_explant	BMP4_explant	NA	NA	BMP4_explant	23	Periderm	9.55866858976365	2.02552821461652
AAGTCGTTCAAGCTTG-1	BMP4_24h	11618	2645	1.40299535203994	9	25	NA	NA	NA	NA	NA	BMP4_explant	BMP4_explant	NA	NA	BMP4_explant	25	Erythroid	-2.2937193153572	-9.87609014685657
AAGTCGTTCAATCCGA-1	BMP4_24h	11109	2669	1.8363489062922	8	27	NA	NA	NA	NA	NA	BMP4_explant	BMP4_explant	NA	NA	BMP4_explant	27	Neural Crest	3.40482089536668	1.6114442569444
AAGTCGTTCAGTCATG-1	BMP4_24h	591	349	1.01522842639594	1	17	NA	NA	NA	NA	NA	BMP4_explant	BMP4_explant	NA	NA	BMP4_explant	17	Epidermis	4.18571040647508	-1.07110307391193
AAGTCGTTCCGAAGGA-1	BMP4_24h	2157	812	1.85442744552619	3	11	NA	NA	NA	NA	NA	BMP4_explant	BMP4_explant	NA	NA	BMP4_explant	11	Epidermis	9.53076598661424	-2.87282166655566
AAGTCGTTCGGCACTG-1	BMP4_24h	902	472	2.88248337028825	0	11	NA	NA	NA	NA	NA	BMP4_explant	BMP4_explant	NA	NA	BMP4_explant	11	Epidermis	8.68856952207566	-2.2530439871123
AAGTGAAAGAAGGGAT-1	BMP4_24h	638	394	1.88087774294671	0	10	NA	NA	NA	NA	NA	BMP4_explant	BMP4_explant	NA	NA	BMP4_explant	10	Epidermis	8.32864806669236	-1.66299138243701
AAGTGAAAGATGATTG-1	BMP4_24h	2432	1125	3.82401315789474	3	13	NA	NA	NA	NA	NA	BMP4_explant	BMP4_explant	NA	NA	BMP4_explant	13	Epidermis	9.68371722715379	-3.71867046530749
AAGTGAAAGGCTTTCA-1	BMP4_24h	17217	3175	0.743451240053436	14	21	NA	NA	NA	NA	NA	BMP4_explant	BMP4_explant	NA	NA	BMP4_explant	21	PSM	1.72152993696214	-3.53844819243457
AAGTGAAAGGTTCCGC-1	BMP4_24h	1997	793	3.15473209814722	1	17	NA	NA	NA	NA	NA	BMP4_explant	BMP4_explant	NA	NA	BMP4_explant	17	Epidermis	3.5741653205681	-1.11800263102557
AAGTGAAAGTCGTTAC-1	BMP4_24h	20484	2804	1.4157391134544	19	23	NA	NA	NA	NA	NA	BMP4_explant	BMP4_explant	NA	NA	BMP4_explant	23	Periderm	10.5582318069267	5.49815406624768
AAGTGAACACGCTTAA-1	BMP4_24h	24397	4390	1.72562200270525	8	27	NA	NA	NA	NA	NA	BMP4_explant	BMP4_explant	NA	NA	BMP4_explant	27	Neural Crest	3.17506287115098	1.99555566136334
AAGTGAAGTACATACC-1	BMP4_24h	6600	1607	1.24242424242424	7	14	NA	NA	NA	NA	NA	BMP4_explant	BMP4_explant	NA	NA	BMP4_explant	14	Endothelial	6.35590932386399	-7.46995554144885
AAGTGAATCAGAATAG-1	BMP4_24h	2001	802	2.04897551224388	5	21	NA	NA	NA	NA	NA	BMP4_explant	BMP4_explant	NA	NA	BMP4_explant	21	PSM	1.80877897756578	-3.90562448676135
AAGTTCGAGAGTTGTA-1	BMP4_24h	17010	3025	0.899470899470899	6	6	NA	NA	NA	NA	NA	BMP4_explant	BMP4_explant	NA	NA	BMP4_explant	6	Caudal Neuron	-6.72867872697829	1.96005120102857
AAGTTCGAGATTACCC-1	BMP4_24h	25250	4042	1.19207920792079	12	18	NA	NA	NA	NA	NA	BMP4_explant	BMP4_explant	NA	NA	BMP4_explant	18	Optic Cup	-4.15352418405532	-2.43968162711169
AAGTTCGAGCATCAGG-1	BMP4_24h	798	483	2.5062656641604	0	11	NA	NA	NA	NA	NA	BMP4_explant	BMP4_explant	NA	NA	BMP4_explant	11	Epidermis	8.71599719541551	-1.7679799574187
AAGTTCGAGCATTGTC-1	BMP4_24h	12103	2529	1.26414938445014	11	21	NA	NA	NA	NA	NA	BMP4_explant	BMP4_explant	NA	NA	BMP4_explant	21	PSM	2.090866065197	-5.04845819647815
AAGTTCGAGTAGGTTA-1	BMP4_24h	11814	2285	1.18503470458778	3	13	NA	NA	NA	NA	NA	BMP4_explant	BMP4_explant	NA	NA	BMP4_explant	13	Epidermis	10.6925616027641	-4.15132246192004
AAGTTCGCAAGGGTCA-1	BMP4_24h	3459	1250	3.26684012720439	4	26	NA	NA	NA	NA	NA	BMP4_explant	BMP4_explant	NA	NA	BMP4_explant	26	Epidermis	10.1907009841728	-1.99954519446399
AAGTTCGCACAGTGTT-1	BMP4_24h	4724	1186	3.76799322607959	1	17	NA	NA	NA	NA	NA	BMP4_explant	BMP4_explant	NA	NA	BMP4_explant	17	Epidermis	4.03383967893602	-0.974179245786925
AAGTTCGCACCCTTAC-1	BMP4_24h	11683	2727	2.61919027647008	9	25	NA	NA	NA	NA	NA	BMP4_explant	BMP4_explant	NA	NA	BMP4_explant	25	Erythroid	-2.4493600366783	-10.0765505808165
AAGTTCGCATAGCTGT-1	BMP4_24h	4650	1313	4.79569892473118	1	17	NA	NA	NA	NA	NA	BMP4_explant	BMP4_explant	NA	NA	BMP4_explant	17	Epidermis	3.82683227079393	-1.82405100043323
AAGTTCGTCAAGGACG-1	BMP4_24h	4225	1183	1.30177514792899	21	18	NA	NA	NA	NA	NA	BMP4_explant	BMP4_explant	NA	NA	BMP4_explant	18	Optic Cup	-0.641870079483528	-1.90080676253345
AAGTTCGTCGTCCTCA-1	BMP4_24h	9194	2346	2.22971503154231	12	14	NA	NA	NA	NA	NA	BMP4_explant	BMP4_explant	NA	NA	BMP4_explant	14	Endothelial	6.70665118711473	-7.66324768240955
AATAGAGAGCTACTGT-1	BMP4_24h	13779	3149	1.05232600333841	8	27	NA	NA	NA	NA	NA	BMP4_explant	BMP4_explant	NA	NA	BMP4_explant	27	Neural Crest	3.26683638113023	1.84895744149182
AATAGAGCATGAAAGT-1	BMP4_24h	28133	3489	1.03437244517115	19	23	NA	NA	NA	NA	NA	BMP4_explant	BMP4_explant	NA	NA	BMP4_explant	23	Periderm	10.7248024703789	5.20386113945935
AATAGAGCATGATGCT-1	BMP4_24h	11101	2205	1.31519682911449	11	21	NA	NA	NA	NA	NA	BMP4_explant	BMP4_explant	NA	NA	BMP4_explant	21	PSM	2.69588634984971	-3.71148357565906
AATAGAGGTAAGATCA-1	BMP4_24h	7564	2048	2.2607086197779	4	26	NA	NA	NA	NA	NA	BMP4_explant	BMP4_explant	NA	NA	BMP4_explant	26	Epidermis	10.6209006072807	-1.83032903845813
AATAGAGGTTATAGAG-1	BMP4_24h	7905	1777	0.94876660341556	3	13	NA	NA	NA	NA	NA	BMP4_explant	BMP4_explant	NA	NA	BMP4_explant	13	Epidermis	10.1402344466972	-2.91953835661914
AATAGAGTCTTAGTTC-1	BMP4_24h	583	359	1.54373927958834	0	10	NA	NA	NA	NA	NA	BMP4_explant	BMP4_explant	NA	NA	BMP4_explant	10	Epidermis	5.3146471740532	-2.05781850989368
AATCACGAGACCAACG-1	BMP4_24h	15313	2983	1.46933977666035	10	22	NA	NA	NA	NA	NA	BMP4_explant	BMP4_explant	NA	NA	BMP4_explant	22	Heart/Pectoral Fin Bud	7.06156060712815	1.96447303120587
AATCACGAGCACTCGC-1	BMP4_24h	23754	3821	1.19558811147596	9	25	NA	NA	NA	NA	NA	BMP4_explant	BMP4_explant	NA	NA	BMP4_explant	25	Erythroid	-1.98527994138717	-10.0345669763854
AATCACGCACGTAGTT-1	BMP4_24h	1145	618	1.74672489082969	13	11	NA	NA	NA	NA	NA	BMP4_explant	BMP4_explant	NA	NA	BMP4_explant	11	Epidermis	9.70584437864305	-2.60399971182849
AATCACGGTCACCGAC-1	BMP4_24h	3156	1157	1.80608365019011	1	17	NA	NA	NA	NA	NA	BMP4_explant	BMP4_explant	NA	NA	BMP4_explant	17	Epidermis	3.66424510496141	-1.10259089644458
AATCACGGTGCTCCGA-1	BMP4_24h	804	462	0.373134328358209	1	17	NA	NA	NA	NA	NA	BMP4_explant	BMP4_explant	NA	NA	BMP4_explant	17	Epidermis	6.51916310804368	-1.530409433203
AATCACGTCTAAGGAA-1	BMP4_24h	11567	2420	1.94518889945535	11	21	NA	NA	NA	NA	NA	BMP4_explant	BMP4_explant	NA	NA	BMP4_explant	21	PSM	2.46547291296006	-4.24515018637683
AATCGACAGCAATAAC-1	BMP4_24h	5405	1418	0.444033302497687	24	5	NA	NA	NA	NA	NA	BMP4_explant	BMP4_explant	NA	NA	BMP4_explant	5	Spinal Cord	2.32470724599839	3.57511009995435
AATCGACCAAAGGTTA-1	BMP4_24h	14939	3118	1.66008434299485	12	14	NA	NA	NA	NA	NA	BMP4_explant	BMP4_explant	NA	NA	BMP4_explant	14	Endothelial	6.12150237577439	-8.28732977088
AATCGACCACAACGAG-1	BMP4_24h	6461	1530	1.30010834236186	20	7	NA	NA	NA	NA	NA	BMP4_explant	BMP4_explant	NA	NA	BMP4_explant	7	Hindbrain	-2.31653537733077	0.375280722720365
AATCGACCAGGTCAGA-1	BMP4_24h	12321	2549	1.51773395016638	2	19	NA	NA	NA	NA	NA	BMP4_explant	BMP4_explant	NA	NA	BMP4_explant	19	Somites	3.19638488309861	-6.71314773734119
AATCGACGTCAAGCCC-1	BMP4_24h	39494	4230	0.820377778903125	9	25	NA	NA	NA	NA	NA	BMP4_explant	BMP4_explant	NA	NA	BMP4_explant	25	Erythroid	-2.40953483564376	-10.7240172403624
AATCGACGTTAGGACG-1	BMP4_24h	8272	1776	0.749516441005803	15	19	NA	NA	NA	NA	NA	BMP4_explant	BMP4_explant	NA	NA	BMP4_explant	19	Somites	2.62103579061509	-5.45191202338245
AATCGACGTTCGGCCA-1	BMP4_24h	4911	1708	4.25575239258807	10	22	NA	NA	NA	NA	NA	BMP4_explant	BMP4_explant	NA	NA	BMP4_explant	22	Heart/Pectoral Fin Bud	6.6064648391533	1.47928621594403
AATCGACTCGAACGGA-1	BMP4_24h	10011	2100	1.31854959544501	7	25	NA	NA	NA	NA	NA	BMP4_explant	BMP4_explant	NA	NA	BMP4_explant	25	Erythroid	-1.26890286190032	-2.41468463118579
AATCGACTCGCAGATT-1	BMP4_24h	1070	657	1.77570093457944	13	11	NA	NA	NA	NA	NA	BMP4_explant	BMP4_explant	NA	NA	BMP4_explant	11	Epidermis	9.71620318906785	-3.43768654044177
AATCGACTCTTCTCAA-1	BMP4_24h	13833	2879	1.07713438878045	8	2	NA	NA	NA	NA	NA	BMP4_explant	BMP4_explant	NA	NA	BMP4_explant	2	Forebrain-Telencephalon/Diencephalon	-5.96099998933791	3.68109693352673
AATCGTGAGGCTTTCA-1	BMP4_24h	1137	644	1.75901495162709	25	10	NA	NA	NA	NA	NA	BMP4_explant	BMP4_explant	NA	NA	BMP4_explant	10	Epidermis	6.7585325004387	-2.34863934691455
AATCGTGAGTATAACG-1	BMP4_24h	10051	2314	1.91025768580241	6	0	NA	NA	NA	NA	NA	BMP4_explant	BMP4_explant	NA	NA	BMP4_explant	0	Midbrain/Hindbrain	-4.36891200525283	4.56711854760144
AATCGTGCAAAGCAAT-1	BMP4_24h	681	399	2.20264317180617	0	10	NA	NA	NA	NA	NA	BMP4_explant	BMP4_explant	NA	NA	BMP4_explant	10	Epidermis	6.71033380048753	-2.4081064241698
AATCGTGCAGGCAATG-1	BMP4_24h	703	399	2.7027027027027	1	17	NA	NA	NA	NA	NA	BMP4_explant	BMP4_explant	NA	NA	BMP4_explant	17	Epidermis	4.2811965705681	-1.14882037814166
AATCGTGCATTGCCGG-1	BMP4_24h	16279	3302	1.96572271024019	22	2	NA	NA	NA	NA	NA	BMP4_explant	BMP4_explant	NA	NA	BMP4_explant	2	Forebrain-Telencephalon/Diencephalon	-4.72281267625808	4.00710978333447
AATCGTGGTCAGGAGT-1	BMP4_24h	9898	2387	1.86906445746615	12	40	NA	NA	NA	NA	NA	BMP4_explant	BMP4_explant	NA	NA	BMP4_explant	40	Lens	6.89581725614549	-5.4730888384154
AATCGTGGTTGCATAC-1	BMP4_24h	11114	2578	2.78927478855498	22	21	NA	NA	NA	NA	NA	BMP4_explant	BMP4_explant	NA	NA	BMP4_explant	21	PSM	2.03628180044175	-2.81966910536792
AATCGTGGTTGCCTAA-1	BMP4_24h	537	336	2.79329608938547	25	10	NA	NA	NA	NA	NA	BMP4_explant	BMP4_explant	NA	NA	BMP4_explant	10	Epidermis	5.92708728330613	-2.57408199484851
AATCGTGTCAAGGACG-1	BMP4_24h	26451	3814	1.72016180862727	17	23	NA	NA	NA	NA	NA	BMP4_explant	BMP4_explant	NA	NA	BMP4_explant	23	Periderm	10.5329870940971	4.53642549340222
AATCGTGTCATGAGAA-1	BMP4_24h	6364	1506	2.35700817096166	7	14	NA	NA	NA	NA	NA	BMP4_explant	BMP4_explant	NA	NA	BMP4_explant	14	Endothelial	6.6592483283806	-7.12437591727283
AATCGTGTCTCCAAGA-1	BMP4_24h	5132	1286	3.85814497272019	1	17	NA	NA	NA	NA	NA	BMP4_explant	BMP4_explant	NA	NA	BMP4_explant	17	Epidermis	3.42207238691331	-1.11442456419971
AATGAAGAGCAACAAT-1	BMP4_24h	14822	2934	1.11995682094184	6	0	NA	NA	NA	NA	NA	BMP4_explant	BMP4_explant	NA	NA	BMP4_explant	0	Midbrain/Hindbrain	-3.64832880479812	4.3660258275697
AATGAAGAGGAACGAA-1	BMP4_24h	622	402	4.01929260450161	15	10	NA	NA	NA	NA	NA	BMP4_explant	BMP4_explant	NA	NA	BMP4_explant	10	Epidermis	6.00761744993211	-2.13671693976428
AATGAAGAGGTCATTC-1	BMP4_24h	11340	2575	1.41975308641975	12	14	NA	NA	NA	NA	NA	BMP4_explant	BMP4_explant	NA	NA	BMP4_explant	14	Endothelial	6.76339004056932	-6.73663053687121
AATGAAGAGTGAACAT-1	BMP4_24h	726	423	2.47933884297521	0	10	NA	NA	NA	NA	NA	BMP4_explant	BMP4_explant	NA	NA	BMP4_explant	10	Epidermis	6.48723504560472	-2.46099338706042
AATGAAGAGTGGTTGG-1	BMP4_24h	7082	1450	0.324767014967523	15	18	NA	NA	NA	NA	NA	BMP4_explant	BMP4_explant	NA	NA	BMP4_explant	18	Optic Cup	-0.696223595566739	-2.08967504675891
AATGAAGAGTTGCCTA-1	BMP4_24h	20047	3141	0.848007183119669	9	25	NA	NA	NA	NA	NA	BMP4_explant	BMP4_explant	NA	NA	BMP4_explant	25	Erythroid	-2.40426995737075	-10.1737271326354
AATGAAGCACATCATG-1	BMP4_24h	17408	3515	1.26378676470588	2	19	NA	NA	NA	NA	NA	BMP4_explant	BMP4_explant	NA	NA	BMP4_explant	19	Somites	2.16889998929978	-6.43080530341174
AATGAAGCAGGTGAGT-1	BMP4_24h	7120	1817	2.2752808988764	5	17	NA	NA	NA	NA	NA	BMP4_explant	BMP4_explant	NA	NA	BMP4_explant	17	Epidermis	2.6317186118889	-0.942089297132751
AATGAAGTCCGGCAGT-1	BMP4_24h	1154	602	1.90641247833622	13	11	NA	NA	NA	NA	NA	BMP4_explant	BMP4_explant	NA	NA	BMP4_explant	11	Epidermis	8.76438090818406	-2.66293201621081
AATGACCAGTCGCCCA-1	BMP4_24h	1545	684	1.61812297734628	1	17	NA	NA	NA	NA	NA	BMP4_explant	BMP4_explant	NA	NA	BMP4_explant	17	Epidermis	4.29683206098558	-1.23350570376422
AATGACCAGTGCTCAT-1	BMP4_24h	8169	1759	3.15828130738156	1	17	NA	NA	NA	NA	NA	BMP4_explant	BMP4_explant	NA	NA	BMP4_explant	17	Epidermis	3.93518254774095	-1.04329917605426
AATGACCAGTTCGCAT-1	BMP4_24h	17364	3538	1.62980879981571	10	22	NA	NA	NA	NA	NA	BMP4_explant	BMP4_explant	NA	NA	BMP4_explant	22	Heart/Pectoral Fin Bud	7.07788989561082	1.27261092488263
AATGACCCAGCCCAGT-1	BMP4_24h	25345	3728	1.84257249950681	9	25	NA	NA	NA	NA	NA	BMP4_explant	BMP4_explant	NA	NA	BMP4_explant	25	Erythroid	-2.42945494634627	-10.0781756418517
AATGACCCAGCTGCCA-1	BMP4_24h	13641	3071	1.42218312440437	6	0	NA	NA	NA	NA	NA	BMP4_explant	BMP4_explant	NA	NA	BMP4_explant	0	Midbrain/Hindbrain	-4.24374082071303	4.74379672829602
AATGACCCAGGCTATT-1	BMP4_24h	16336	3175	1.60994123408423	11	21	NA	NA	NA	NA	NA	BMP4_explant	BMP4_explant	NA	NA	BMP4_explant	21	PSM	2.08243534582139	-5.20447216208484
AATGACCCATACAGCT-1	BMP4_24h	700	436	3.57142857142857	0	10	NA	NA	NA	NA	NA	BMP4_explant	BMP4_explant	NA	NA	BMP4_explant	10	Epidermis	5.80152986066819	-2.68831882651355
AATGACCGTAGACGTG-1	BMP4_24h	746	405	3.48525469168901	5	10	NA	NA	NA	NA	NA	BMP4_explant	BMP4_explant	NA	NA	BMP4_explant	10	Epidermis	5.01667115705491	-1.95381508048083
AATGACCGTATGTGTC-1	BMP4_24h	12122	2701	1.83138096023758	14	21	NA	NA	NA	NA	NA	BMP4_explant	BMP4_explant	NA	NA	BMP4_explant	21	PSM	1.64829442518235	-3.42715106184985
AATGACCGTCACTCAA-1	BMP4_24h	14011	2981	2.08407679680251	12	14	NA	NA	NA	NA	NA	BMP4_explant	BMP4_explant	NA	NA	BMP4_explant	14	Endothelial	6.27429816740037	-8.25478658850696
AATGACCGTGCCAAGA-1	BMP4_24h	14741	2852	1.64846346923547	11	21	NA	NA	NA	NA	NA	BMP4_explant	BMP4_explant	NA	NA	BMP4_explant	21	PSM	2.85878274457933	-3.79370222266223
AATGACCGTTCTCAGA-1	BMP4_24h	57474	5810	0.922156105369384	26	26	NA	NA	NA	NA	NA	BMP4_explant	BMP4_explant	NA	NA	BMP4_explant	26	Epidermis	10.8134245635796	-1.68556676085498
AATGACCTCAGAGCGA-1	BMP4_24h	10256	2239	1.24804992199688	6	0	NA	NA	NA	NA	NA	BMP4_explant	BMP4_explant	NA	NA	BMP4_explant	0	Midbrain/Hindbrain	-4.54475619775771	3.78921189133618
AATGACCTCCAACACA-1	BMP4_24h	2085	790	1.05515587529976	21	18	NA	NA	NA	NA	NA	BMP4_explant	BMP4_explant	NA	NA	BMP4_explant	18	Optic Cup	-0.0647893188667192	-1.84348879035022
AATGACCTCGCAGAGA-1	BMP4_24h	1139	547	2.10711150131694	0	10	NA	NA	NA	NA	NA	BMP4_explant	BMP4_explant	NA	NA	BMP4_explant	10	Epidermis	4.94798705595018	-2.09735403235461
AATGACCTCGCGGACT-1	BMP4_24h	1395	648	2.1505376344086	0	10	NA	NA	NA	NA	NA	BMP4_explant	BMP4_explant	NA	NA	BMP4_explant	10	Epidermis	8.45824286954881	-2.35697612936999
AATGACCTCGTTGTTT-1	BMP4_24h	569	342	1.93321616871705	0	10	NA	NA	NA	NA	NA	BMP4_explant	BMP4_explant	NA	NA	BMP4_explant	10	Epidermis	6.92882154005052	-2.26018653090503
AATGCCAAGCATGTTC-1	BMP4_24h	1216	581	0.986842105263158	24	10	NA	NA	NA	NA	NA	BMP4_explant	BMP4_explant	NA	NA	BMP4_explant	10	Epidermis	7.3828902007866	-2.03689751799609
AATGCCACATTAGGCT-1	BMP4_24h	21037	3616	1.21215002139088	12	8	NA	NA	NA	NA	NA	BMP4_explant	BMP4_explant	NA	NA	BMP4_explant	8	Optic Cup	-4.62228300554274	-2.62488589461352
AATGCCAGTGTGAGCA-1	BMP4_24h	9555	2752	2.09314495028781	22	21	NA	NA	NA	NA	NA	BMP4_explant	BMP4_explant	NA	NA	BMP4_explant	21	PSM	1.6519183875847	-2.77887592490222
AATGCCATCGCTGCGA-1	BMP4_24h	4651	1507	2.2360782627392	4	26	NA	NA	NA	NA	NA	BMP4_explant	BMP4_explant	NA	NA	BMP4_explant	26	Epidermis	10.3417296172905	-1.7888597029021
AATGCCATCTAGTGAC-1	BMP4_24h	807	436	2.23048327137546	0	10	NA	NA	NA	NA	NA	BMP4_explant	BMP4_explant	NA	NA	BMP4_explant	10	Epidermis	5.7333392860222	-2.41744218047168
AATGCCATCTCGTCAC-1	BMP4_24h	523	315	1.91204588910134	0	10	NA	NA	NA	NA	NA	BMP4_explant	BMP4_explant	NA	NA	BMP4_explant	10	Epidermis	5.61880776899339	-2.6366437452605
AATGGAACAAAGCTCT-1	BMP4_24h	4831	1594	2.0906644587042	4	26	NA	NA	NA	NA	NA	BMP4_explant	BMP4_explant	NA	NA	BMP4_explant	26	Epidermis	10.4794621230888	-1.85755930121448
AATGGAACAGAGTTGG-1	BMP4_24h	1064	538	2.72556390977444	5	10	NA	NA	NA	NA	NA	BMP4_explant	BMP4_explant	NA	NA	BMP4_explant	10	Epidermis	6.37616536634446	-1.98729477103259
AATGGAACAGGCACAA-1	BMP4_24h	17548	3215	1.58992477775245	14	21	NA	NA	NA	NA	NA	BMP4_explant	BMP4_explant	NA	NA	BMP4_explant	21	PSM	1.86375401037217	-3.95548496420886
AATGGAAGTACCTAGT-1	BMP4_24h	1953	775	3.32821300563236	1	17	NA	NA	NA	NA	NA	BMP4_explant	BMP4_explant	NA	NA	BMP4_explant	17	Epidermis	4.02542636411668	-1.0902091043761
AATGGAAGTGGAATGC-1	BMP4_24h	14109	2961	1.76483095896236	14	21	NA	NA	NA	NA	NA	BMP4_explant	BMP4_explant	NA	NA	BMP4_explant	21	PSM	1.97277591245652	-3.90089378531482
AATGGAAGTTACACAC-1	BMP4_24h	14596	3022	2.58975061660729	11	21	NA	NA	NA	NA	NA	BMP4_explant	BMP4_explant	NA	NA	BMP4_explant	21	PSM	2.38219783323289	-3.51722655470874
AATGGAATCAATGCAC-1	BMP4_24h	12083	2602	1.50624844823305	3	13	NA	NA	NA	NA	NA	BMP4_explant	BMP4_explant	NA	NA	BMP4_explant	13	Epidermis	8.70338103788377	-4.30833110983874
AATGGAATCAGCTCTC-1	BMP4_24h	20836	3758	1.19024764830102	8	27	NA	NA	NA	NA	NA	BMP4_explant	BMP4_explant	NA	NA	BMP4_explant	27	Neural Crest	2.9375183345604	2.09149493996594
AATGGAATCCCAGGCA-1	BMP4_24h	11509	2579	3.18880875836302	18	37	NA	NA	NA	NA	NA	BMP4_explant	BMP4_explant	NA	NA	BMP4_explant	37	Pronephric Duct	11.3154406310845	-0.239315696316024
AATGGAATCGCTAAAC-1	BMP4_24h	1194	573	1.84254606365159	0	10	NA	NA	NA	NA	NA	BMP4_explant	BMP4_explant	NA	NA	BMP4_explant	10	Epidermis	7.34951589124681	-2.34409771140124
AATGGCTAGAGTGTTA-1	BMP4_24h	7143	2035	2.85594288114238	6	5	NA	NA	NA	NA	NA	BMP4_explant	BMP4_explant	NA	NA	BMP4_explant	5	Spinal Cord	0.206718957595836	3.09077777688001
AATGGCTAGGCCCGTT-1	BMP4_24h	877	459	2.73660205245154	1	17	NA	NA	NA	NA	NA	BMP4_explant	BMP4_explant	NA	NA	BMP4_explant	17	Epidermis	5.40977618711473	-1.87322125609424
AATGGCTCACAATCTG-1	BMP4_24h	4066	1450	1.91834727004427	4	26	NA	NA	NA	NA	NA	BMP4_explant	BMP4_explant	NA	NA	BMP4_explant	26	Epidermis	10.6797671081352	-2.06953940566089
AATGGCTCACATAGCT-1	BMP4_24h	855	491	1.6374269005848	15	10	NA	NA	NA	NA	NA	BMP4_explant	BMP4_explant	NA	NA	BMP4_explant	10	Epidermis	6.7118696929741	-2.44726309950854
AATGGCTCACTTGAAC-1	BMP4_24h	1003	512	1.69491525423729	1	17	NA	NA	NA	NA	NA	BMP4_explant	BMP4_explant	NA	NA	BMP4_explant	17	Epidermis	3.86507604139329	-0.84060666735675
AATGGCTCAGTAGGAC-1	BMP4_24h	9718	2091	1.43033545997119	10	11	NA	NA	NA	NA	NA	BMP4_explant	BMP4_explant	NA	NA	BMP4_explant	11	Epidermis	8.52316710966111	-0.333799995737334
AATGGCTGTTCCGGTG-1	BMP4_24h	955	561	3.03664921465969	20	10	NA	NA	NA	NA	NA	BMP4_explant	BMP4_explant	NA	NA	BMP4_explant	10	Epidermis	7.09466979520799	-2.25043282683398
AATGGCTGTTGCGTAT-1	BMP4_24h	1889	791	2.22339862361038	1	17	NA	NA	NA	NA	NA	BMP4_explant	BMP4_explant	NA	NA	BMP4_explant	17	Epidermis	3.20846841352464	-0.891182996588012
AATGGCTTCATAGACC-1	BMP4_24h	16054	3089	1.27071134919646	2	19	NA	NA	NA	NA	NA	BMP4_explant	BMP4_explant	NA	NA	BMP4_explant	19	Somites	1.64920899885179	-6.15496215994861
AATGGCTTCTACAGGT-1	BMP4_24h	667	429	4.64767616191904	0	10	NA	NA	NA	NA	NA	BMP4_explant	BMP4_explant	NA	NA	BMP4_explant	10	Epidermis	5.41612050550462	-2.33513269598987
AATGGCTTCTGCTTTA-1	BMP4_24h	16075	3180	1.43079315707621	26	21	NA	NA	NA	NA	NA	BMP4_explant	BMP4_explant	NA	NA	BMP4_explant	21	PSM	2.42371056097032	-3.67021618063953
AATTCCTAGACAACTA-1	BMP4_24h	3970	1227	2.16624685138539	7	14	NA	NA	NA	NA	NA	BMP4_explant	BMP4_explant	NA	NA	BMP4_explant	14	Endothelial	6.68145320432664	-6.94944200690295
AATTCCTAGCCTGCCA-1	BMP4_24h	659	384	1.51745068285281	0	10	NA	NA	NA	NA	NA	BMP4_explant	BMP4_explant	NA	NA	BMP4_explant	10	Epidermis	6.32344100492478	-1.98177704985644
AATTCCTAGGACGCTA-1	BMP4_24h	1002	558	2.9940119760479	5	17	NA	NA	NA	NA	NA	BMP4_explant	BMP4_explant	NA	NA	BMP4_explant	17	Epidermis	4.90824220197679	-1.77745542700793
AATTCCTAGGTAACTA-1	BMP4_24h	4897	1597	2.18501123136614	4	26	NA	NA	NA	NA	NA	BMP4_explant	BMP4_explant	NA	NA	BMP4_explant	26	Epidermis	10.342339968853	-1.84230051215198
AATTCCTAGTAAAGCT-1	BMP4_24h	1688	843	3.25829383886256	3	13	NA	NA	NA	NA	NA	BMP4_explant	BMP4_explant	NA	NA	BMP4_explant	13	Epidermis	9.62102077024461	-4.1717463510802
AATTCCTGTACCTTCC-1	BMP4_24h	1222	671	0.900163666121113	13	11	NA	NA	NA	NA	NA	BMP4_explant	BMP4_explant	NA	NA	BMP4_explant	11	Epidermis	9.10352180021287	-3.76530037100818
AATTCCTGTGAATAAC-1	BMP4_24h	5789	1901	2.17654171704958	4	26	NA	NA	NA	NA	NA	BMP4_explant	BMP4_explant	NA	NA	BMP4_explant	26	Epidermis	10.5943646194267	-2.03203163321521
AATTCCTTCACGACTA-1	BMP4_24h	1064	536	2.06766917293233	10	10	NA	NA	NA	NA	NA	BMP4_explant	BMP4_explant	NA	NA	BMP4_explant	10	Epidermis	5.63417098539353	-2.06570062811877
AATTCCTTCCCAAGTA-1	BMP4_24h	2226	950	3.14465408805031	1	17	NA	NA	NA	NA	NA	BMP4_explant	BMP4_explant	NA	NA	BMP4_explant	17	Epidermis	3.30208728330613	-0.99522457297351
AATTCCTTCCGTCACT-1	BMP4_24h	603	367	3.48258706467662	0	10	NA	NA	NA	NA	NA	BMP4_explant	BMP4_explant	NA	NA	BMP4_explant	10	Epidermis	5.4452795745659	-2.36465678389575
AATTTCCAGACGCCCT-1	BMP4_24h	2651	1013	1.9615239532252	4	26	NA	NA	NA	NA	NA	BMP4_explant	BMP4_explant	NA	NA	BMP4_explant	26	Epidermis	10.359263873272	-1.76430139716174
AATTTCCAGCGCATCC-1	BMP4_24h	12892	2361	0.985107043127521	2	19	NA	NA	NA	NA	NA	BMP4_explant	BMP4_explant	NA	NA	BMP4_explant	19	Somites	0.378795480899821	-7.16747150595691
AATTTCCAGGCAGTCA-1	BMP4_24h	760	424	2.36842105263158	0	10	NA	NA	NA	NA	NA	BMP4_explant	BMP4_explant	NA	NA	BMP4_explant	10	Epidermis	5.94270656126023	-2.31914863760974
AATTTCCAGGGTACAC-1	BMP4_24h	1049	571	2.95519542421354	21	12	NA	NA	NA	NA	NA	BMP4_explant	BMP4_explant	NA	NA	BMP4_explant	12	Midbrain	-0.998416745491017	-1.56943485911395
AATTTCCAGTACCCTA-1	BMP4_24h	1923	742	0.520020800832033	17	23	NA	NA	NA	NA	NA	BMP4_explant	BMP4_explant	NA	NA	BMP4_explant	23	Periderm	10.3173069717217	3.70789565865491
AATTTCCAGTCACAGG-1	BMP4_24h	1482	629	1.82186234817814	1	17	NA	NA	NA	NA	NA	BMP4_explant	BMP4_explant	NA	NA	BMP4_explant	17	Epidermis	4.06684014814378	-1.43408081706073
AATTTCCCATATCGGT-1	BMP4_24h	8813	2490	2.8594122319301	16	14	NA	NA	NA	NA	NA	BMP4_explant	BMP4_explant	NA	NA	BMP4_explant	14	Endothelial	5.59975860136033	-8.43296156104114
AATTTCCGTAGACACG-1	BMP4_24h	9924	2482	2.05562273276904	18	37	NA	NA	NA	NA	NA	BMP4_explant	BMP4_explant	NA	NA	BMP4_explant	37	Pronephric Duct	12.2051949264336	-0.478327013807555
AATTTCCGTAGGACCA-1	BMP4_24h	9160	2161	1.53930131004367	2	19	NA	NA	NA	NA	NA	BMP4_explant	BMP4_explant	NA	NA	BMP4_explant	19	Somites	2.47581384199144	-6.28772936041858
AATTTCCTCACGATAC-1	BMP4_24h	21565	3971	1.19638302805472	10	3	NA	NA	NA	NA	NA	BMP4_explant	BMP4_explant	NA	NA	BMP4_explant	3	Pharyngeal Arch	6.59443995969773	3.25466027085278
AATTTCCTCGTTCCTG-1	BMP4_24h	802	460	4.3640897755611	13	11	NA	NA	NA	NA	NA	BMP4_explant	BMP4_explant	NA	NA	BMP4_explant	11	Epidermis	8.9000267745781	-2.55684075530078
AATTTCCTCTGGGCAC-1	BMP4_24h	1862	741	1.02040816326531	5	17	NA	NA	NA	NA	NA	BMP4_explant	BMP4_explant	NA	NA	BMP4_explant	17	Epidermis	3.96874520795823	-1.56015620406177
ACAAAGAAGCCTATTG-1	BMP4_24h	16311	2981	1.22003555882533	11	21	NA	NA	NA	NA	NA	BMP4_explant	BMP4_explant	NA	NA	BMP4_explant	21	PSM	2.20514223592759	-4.62059984381702
ACAAAGAAGCTTTCCC-1	BMP4_24h	13494	2659	1.71187194308582	2	19	NA	NA	NA	NA	NA	BMP4_explant	BMP4_explant	NA	NA	BMP4_explant	19	Somites	1.33334860818864	-6.57970056708362
ACAAAGAAGGTAGCAC-1	BMP4_24h	943	425	0.530222693531283	17	23	NA	NA	NA	NA	NA	BMP4_explant	BMP4_explant	NA	NA	BMP4_explant	23	Periderm	9.92566630857469	2.66369762246106
ACAAAGACAAATGCTC-1	BMP4_24h	14582	2737	0.88465231106844	12	14	NA	NA	NA	NA	NA	BMP4_explant	BMP4_explant	NA	NA	BMP4_explant	14	Endothelial	4.83754489439012	-6.08278665717151
ACAAAGACACAAATCC-1	BMP4_24h	33325	4168	0.534133533383346	19	23	NA	NA	NA	NA	NA	BMP4_explant	BMP4_explant	NA	NA	BMP4_explant	23	Periderm	10.4697355987358	6.05376519982312
ACAAAGACATTCTCTA-1	BMP4_24h	21845	3989	1.46486610208286	8	27	NA	NA	NA	NA	NA	BMP4_explant	BMP4_explant	NA	NA	BMP4_explant	27	Neural Crest	3.00798676031114	2.19155218426679
ACAAAGAGTGCTCTCT-1	BMP4_24h	8615	2190	1.84561810795125	6	2	NA	NA	NA	NA	NA	BMP4_explant	BMP4_explant	NA	NA	BMP4_explant	2	Forebrain-Telencephalon/Diencephalon	-5.22359087450026	3.52993383233045
ACAAAGAGTGGAATGC-1	BMP4_24h	4200	1475	2.35714285714286	2	19	NA	NA	NA	NA	NA	BMP4_explant	BMP4_explant	NA	NA	BMP4_explant	19	Somites	1.58226344602586	-6.29617510016467
ACAAAGAGTTTGCAGT-1	BMP4_24h	29005	4293	1.53766591966902	8	21	NA	NA	NA	NA	NA	BMP4_explant	BMP4_explant	NA	NA	BMP4_explant	21	PSM	1.93844697492601	-5.13900289710071
ACAAAGATCCAGCACG-1	BMP4_24h	12316	2836	1.4209158817798	26	21	NA	NA	NA	NA	NA	BMP4_explant	BMP4_explant	NA	NA	BMP4_explant	21	PSM	2.33843419569017	-4.38974771674182
ACAAAGATCGGACCAC-1	BMP4_24h	3537	1067	3.64715860899067	1	17	NA	NA	NA	NA	NA	BMP4_explant	BMP4_explant	NA	NA	BMP4_explant	17	Epidermis	2.78011009710313	-0.927182890730163
ACAAAGATCGTTGTGA-1	BMP4_24h	11336	2255	1.37614678899083	27	28	NA	NA	NA	NA	NA	BMP4_explant	BMP4_explant	NA	NA	BMP4_explant	28	Myotome	0.195811307601939	-7.24541435416247
ACAACCAAGAATACAC-1	BMP4_24h	819	443	1.46520146520147	0	10	NA	NA	NA	NA	NA	BMP4_explant	BMP4_explant	NA	NA	BMP4_explant	10	Epidermis	6.37653729932786	-2.35517225440051
ACAACCAAGGAGTATT-1	BMP4_24h	17331	3271	1.182851537707	10	22	NA	NA	NA	NA	NA	BMP4_explant	BMP4_explant	NA	NA	BMP4_explant	22	Heart/Pectoral Fin Bud	7.37514064329148	1.26632609192822
ACAACCACAATGAGCG-1	BMP4_24h	9790	2381	0.449438202247191	7	14	NA	NA	NA	NA	NA	BMP4_explant	BMP4_explant	NA	NA	BMP4_explant	14	Endothelial	6.51186130064012	-8.15343675787951
ACAACCAGTAGACAGC-1	BMP4_24h	16851	3128	1.22247937807845	3	13	NA	NA	NA	NA	NA	BMP4_explant	BMP4_explant	NA	NA	BMP4_explant	13	Epidermis	9.1512760879326	-3.89338455374744
ACAACCAGTCAATCTG-1	BMP4_24h	3769	1144	3.31652958344388	1	17	NA	NA	NA	NA	NA	BMP4_explant	BMP4_explant	NA	NA	BMP4_explant	17	Epidermis	3.07696626203538	-1.03778860743548
ACAACCAGTGATACAA-1	BMP4_24h	20046	3129	0.80315274867804	19	23	NA	NA	NA	NA	NA	BMP4_explant	BMP4_explant	NA	NA	BMP4_explant	23	Periderm	10.3913225890923	5.98991288964246
ACAACCAGTGATTAGA-1	BMP4_24h	15573	2855	1.57965709882489	2	19	NA	NA	NA	NA	NA	BMP4_explant	BMP4_explant	NA	NA	BMP4_explant	19	Somites	2.89332959669114	-6.65984354193713
ACAACCAGTTCCAGGC-1	BMP4_24h	1196	598	1.08695652173913	4	11	NA	NA	NA	NA	NA	BMP4_explant	BMP4_explant	NA	NA	BMP4_explant	11	Epidermis	8.98140285032273	-2.16411242659595
ACAACCAGTTTGAACC-1	BMP4_24h	642	369	2.18068535825545	20	10	NA	NA	NA	NA	NA	BMP4_explant	BMP4_explant	NA	NA	BMP4_explant	10	Epidermis	5.56416127698899	-2.292780734854
ACAACCATCCCGATCT-1	BMP4_24h	1696	827	2.24056603773585	5	17	NA	NA	NA	NA	NA	BMP4_explant	BMP4_explant	NA	NA	BMP4_explant	17	Epidermis	2.78907606618882	-0.98225579436328
ACAACCATCGGCACTG-1	BMP4_24h	7325	2235	2.41638225255973	3	13	NA	NA	NA	NA	NA	BMP4_explant	BMP4_explant	NA	NA	BMP4_explant	13	Epidermis	10.3426317931938	-3.93181953604724
ACAACCATCTGAACGT-1	BMP4_24h	528	339	1.89393939393939	0	10	NA	NA	NA	NA	NA	BMP4_explant	BMP4_explant	NA	NA	BMP4_explant	10	Epidermis	5.62593934553147	-2.42510304625537
ACAAGCTAGTACAACA-1	BMP4_24h	19011	3077	0.97312082478565	14	21	NA	NA	NA	NA	NA	BMP4_explant	BMP4_explant	NA	NA	BMP4_explant	21	PSM	1.88970873373033	-4.07538232977893
ACAAGCTCAAAGAACT-1	BMP4_24h	1956	822	0.511247443762781	5	19	NA	NA	NA	NA	NA	BMP4_explant	BMP4_explant	NA	NA	BMP4_explant	19	Somites	5.22214934843064	-2.53455743964221
ACAAGCTCAACCAATC-1	BMP4_24h	531	326	2.44821092278719	0	10	NA	NA	NA	NA	NA	BMP4_explant	BMP4_explant	NA	NA	BMP4_explant	10	Epidermis	5.71887633817674	-2.74662814314868
ACAAGCTCACTCCCTA-1	BMP4_24h	14323	2935	1.16595685261468	3	13	NA	NA	NA	NA	NA	BMP4_explant	BMP4_explant	NA	NA	BMP4_explant	13	Epidermis	9.00917766111375	-3.89284906561877
ACAAGCTCACTTGACA-1	BMP4_24h	764	431	2.35602094240838	0	10	NA	NA	NA	NA	NA	BMP4_explant	BMP4_explant	NA	NA	BMP4_explant	10	Epidermis	8.28739116209031	-2.5785530584624
ACAAGCTCAGCCCAGT-1	BMP4_24h	16191	3035	1.14878636279415	14	21	NA	NA	NA	NA	NA	BMP4_explant	BMP4_explant	NA	NA	BMP4_explant	21	PSM	2.5129213096428	-3.73610029395129
ACAAGCTGTATTGACC-1	BMP4_24h	10649	2757	1.73725232416189	9	25	NA	NA	NA	NA	NA	BMP4_explant	BMP4_explant	NA	NA	BMP4_explant	25	Erythroid	-1.91894474012374	-9.97128305609729
ACAAGCTGTGAGTCAG-1	BMP4_24h	9591	1887	0.312793243665937	15	19	NA	NA	NA	NA	NA	BMP4_explant	BMP4_explant	NA	NA	BMP4_explant	19	Somites	2.58333370702745	-5.21246061499621
ACAAGCTGTTCGAACT-1	BMP4_24h	779	440	4.10783055198973	0	19	NA	NA	NA	NA	NA	BMP4_explant	BMP4_explant	NA	NA	BMP4_explant	19	Somites	5.68586728590013	-2.43168554480579
ACAAGCTTCACATACG-1	BMP4_24h	831	458	3.12876052948255	0	10	NA	NA	NA	NA	NA	BMP4_explant	BMP4_explant	NA	NA	BMP4_explant	10	Epidermis	5.36289784925462	-2.41821823294665
ACAAGCTTCCTGGCTT-1	BMP4_24h	1407	622	0.995024875621891	17	23	NA	NA	NA	NA	NA	BMP4_explant	BMP4_explant	NA	NA	BMP4_explant	23	Periderm	10.1093086959648	3.14166488472913
ACAAGCTTCTCCCTAG-1	BMP4_24h	6274	2219	3.5543512910424	9	25	NA	NA	NA	NA	NA	BMP4_explant	BMP4_explant	NA	NA	BMP4_explant	25	Erythroid	-2.16154375059127	-9.97051534827258
ACAAGCTTCTCTGGTC-1	BMP4_24h	14495	3179	1.40738185581235	23	16	NA	NA	NA	NA	NA	BMP4_explant	BMP4_explant	NA	NA	BMP4_explant	16	Neuron	-9.892936253376	0.674258015794496
ACACAGTAGCAGGCAT-1	BMP4_24h	13984	2516	0.379004576659039	21	25	NA	NA	NA	NA	NA	BMP4_explant	BMP4_explant	NA	NA	BMP4_explant	25	Erythroid	-2.70794393999099	-9.93972883399035
ACACAGTAGTCTTCGA-1	BMP4_24h	3509	1238	1.196922200057	4	26	NA	NA	NA	NA	NA	BMP4_explant	BMP4_explant	NA	NA	BMP4_explant	26	Epidermis	10.2298178436089	-1.78397665198352
ACACAGTCACAACATC-1	BMP4_24h	16373	3414	1.47193550357296	12	25	NA	NA	NA	NA	NA	BMP4_explant	BMP4_explant	NA	NA	BMP4_explant	25	Erythroid	-1.21406366807937	-4.54230938132312
ACACAGTCACCCTAAA-1	BMP4_24h	11982	2880	1.09330662660658	10	11	NA	NA	NA	NA	NA	BMP4_explant	BMP4_explant	NA	NA	BMP4_explant	11	Epidermis	8.01921412961961	0.342164747161607
ACACAGTCAGAGATTA-1	BMP4_24h	2980	1047	2.6510067114094	1	17	NA	NA	NA	NA	NA	BMP4_explant	BMP4_explant	NA	NA	BMP4_explant	17	Epidermis	2.78524467962266	-0.924383141355773
ACACAGTCAGCATACT-1	BMP4_24h	5650	1775	2.76106194690266	4	26	NA	NA	NA	NA	NA	BMP4_explant	BMP4_explant	NA	NA	BMP4_explant	26	Epidermis	10.4682211639214	-1.75351057227161
ACACAGTCAGTCACGC-1	BMP4_24h	14045	3128	2.02919188323247	6	0	NA	NA	NA	NA	NA	BMP4_explant	BMP4_explant	NA	NA	BMP4_explant	0	Midbrain/Hindbrain	-4.0698354480934	4.6799873334596
ACACAGTGTCTCGGAC-1	BMP4_24h	15631	2682	1.29230375535794	2	19	NA	NA	NA	NA	NA	BMP4_explant	BMP4_explant	NA	NA	BMP4_explant	19	Somites	2.33310649412156	-5.80884084876086
ACACAGTGTCTGTGGC-1	BMP4_24h	2722	1072	4.04114621601763	1	17	NA	NA	NA	NA	NA	BMP4_explant	BMP4_explant	NA	NA	BMP4_explant	17	Epidermis	2.58155295866014	-0.900624014692565
ACACAGTTCACTGAAC-1	BMP4_24h	1163	678	3.69733447979364	20	2	NA	NA	NA	NA	NA	BMP4_explant	BMP4_explant	NA	NA	BMP4_explant	2	Forebrain-Telencephalon/Diencephalon	-5.03156998140334	3.5027502996156
ACACAGTTCGACCAAT-1	BMP4_24h	10211	2465	1.79218489863872	18	37	NA	NA	NA	NA	NA	BMP4_explant	BMP4_explant	NA	NA	BMP4_explant	37	Pronephric Duct	11.3749031783867	-0.221790172415038
ACACAGTTCTCTGCCA-1	BMP4_24h	10804	2627	1.76786375416512	3	13	NA	NA	NA	NA	NA	BMP4_explant	BMP4_explant	NA	NA	BMP4_explant	13	Epidermis	8.86991546171189	-4.36008796866443
ACACCAAAGACCAAAT-1	BMP4_24h	27790	4930	1.91075926592299	23	16	NA	NA	NA	NA	NA	BMP4_explant	BMP4_explant	NA	NA	BMP4_explant	16	Neuron	-11.2657799957466	0.709027372045258
ACACCAAAGACGAGCT-1	BMP4_24h	7764	2173	4.198866563627	4	26	NA	NA	NA	NA	NA	BMP4_explant	BMP4_explant	NA	NA	BMP4_explant	26	Epidermis	10.7210345031548	-1.65976844008472
ACACCAAAGGAGAGGC-1	BMP4_24h	7973	1687	0.539320205694218	7	14	NA	NA	NA	NA	NA	BMP4_explant	BMP4_explant	NA	NA	BMP4_explant	14	Endothelial	4.96056602018357	-6.18101654227283
ACACCAACACTTCTCG-1	BMP4_24h	3000	1024	0.6	25	3	NA	NA	NA	NA	NA	BMP4_explant	BMP4_explant	NA	NA	BMP4_explant	3	Pharyngeal Arch	5.03753755109788	2.27130760971997
ACACCAACAGGTACGA-1	BMP4_24h	2188	956	1.05118829981718	4	26	NA	NA	NA	NA	NA	BMP4_explant	BMP4_explant	NA	NA	BMP4_explant	26	Epidermis	9.98234794157029	-2.47454581435229
ACACCAAGTCCTGGGT-1	BMP4_24h	14900	3027	1.61073825503356	18	37	NA	NA	NA	NA	NA	BMP4_explant	BMP4_explant	NA	NA	BMP4_explant	37	Pronephric Duct	11.7769636871147	-0.466208793478271
ACACCAAGTGAGCCAA-1	BMP4_24h	557	334	1.61579892280072	0	10	NA	NA	NA	NA	NA	BMP4_explant	BMP4_explant	NA	NA	BMP4_explant	10	Epidermis	5.50601766126634	-2.79495225127246
ACACCAAGTTAGCTAC-1	BMP4_24h	14007	3219	2.37738273720283	8	27	NA	NA	NA	NA	NA	BMP4_explant	BMP4_explant	NA	NA	BMP4_explant	27	Neural Crest	3.19266054647447	2.0636314374635
ACACCAATCACCTCAC-1	BMP4_24h	16862	3284	1.77321788637172	2	19	NA	NA	NA	NA	NA	BMP4_explant	BMP4_explant	NA	NA	BMP4_explant	19	Somites	1.79344937818528	-6.46265802557971
ACACCAATCAGGTGTT-1	BMP4_24h	5110	1289	4.67710371819961	1	17	NA	NA	NA	NA	NA	BMP4_explant	BMP4_explant	NA	NA	BMP4_explant	17	Epidermis	4.03229568021775	-1.9236572759917
ACACCAATCTAAGCCA-1	BMP4_24h	825	436	4.96969696969697	17	23	NA	NA	NA	NA	NA	BMP4_explant	BMP4_explant	NA	NA	BMP4_explant	23	Periderm	9.93761584775926	2.78766455475781
ACACCAATCTAGTGAC-1	BMP4_24h	2858	1063	1.50454863540938	4	26	NA	NA	NA	NA	NA	BMP4_explant	BMP4_explant	NA	NA	BMP4_explant	26	Epidermis	10.2229933502007	-1.87354693587329
ACACCAATCTGGCCGA-1	BMP4_24h	2634	1087	2.92331055429005	4	26	NA	NA	NA	NA	NA	BMP4_explant	BMP4_explant	NA	NA	BMP4_explant	26	Epidermis	10.1868185760307	-2.09822974379565
ACACGCGAGCGATCGA-1	BMP4_24h	12617	2540	1.3949433304272	9	25	NA	NA	NA	NA	NA	BMP4_explant	BMP4_explant	NA	NA	BMP4_explant	25	Erythroid	-0.715764732487191	-2.4688654917052
ACACGCGAGCTATCCA-1	BMP4_24h	715	413	1.67832167832168	1	17	NA	NA	NA	NA	NA	BMP4_explant	BMP4_explant	NA	NA	BMP4_explant	17	Epidermis	4.38424108045579	-1.41226885493304
ACACGCGAGGGTCACA-1	BMP4_24h	14576	2775	1.43386388583974	3	13	NA	NA	NA	NA	NA	BMP4_explant	BMP4_explant	NA	NA	BMP4_explant	13	Epidermis	9.50109241025926	-3.54107031996753
ACACGCGCAAGTGATA-1	BMP4_24h	17804	3347	1.71871489552909	8	27	NA	NA	NA	NA	NA	BMP4_explant	BMP4_explant	NA	NA	BMP4_explant	27	Neural Crest	3.33049271123887	1.61667516056989
ACACGCGCACGGTCTG-1	BMP4_24h	2663	925	3.90536988358994	1	17	NA	NA	NA	NA	NA	BMP4_explant	BMP4_explant	NA	NA	BMP4_explant	17	Epidermis	3.2731067897606	-1.0721415060332
ACACGCGCAGAACCGA-1	BMP4_24h	15088	3204	1.7762460233298	3	13	NA	NA	NA	NA	NA	BMP4_explant	BMP4_explant	NA	NA	BMP4_explant	13	Epidermis	8.80080554502488	-4.21580658133533
ACACGCGCATGGAAGC-1	BMP4_24h	14725	3018	1.92190152801358	11	21	NA	NA	NA	NA	NA	BMP4_explant	BMP4_explant	NA	NA	BMP4_explant	21	PSM	2.54252121465684	-3.41352806265857
ACACGCGGTCGCTTAA-1	BMP4_24h	534	323	4.68164794007491	0	10	NA	NA	NA	NA	NA	BMP4_explant	BMP4_explant	NA	NA	BMP4_explant	10	Epidermis	6.44978616254808	-2.35999117072131
ACACGCGGTTCTAAGC-1	BMP4_24h	2069	753	4.34992750120831	1	17	NA	NA	NA	NA	NA	BMP4_explant	BMP4_explant	NA	NA	BMP4_explant	17	Epidermis	2.82584044950486	-0.906451560812255
ACACGCGTCACCTCGT-1	BMP4_24h	7675	1753	0.182410423452769	5	19	NA	NA	NA	NA	NA	BMP4_explant	BMP4_explant	NA	NA	BMP4_explant	19	Somites	2.37605927007676	-2.58941016371753
ACACTGAAGAAGGTAG-1	BMP4_24h	1413	653	4.17551309271054	6	11	NA	NA	NA	NA	NA	BMP4_explant	BMP4_explant	NA	NA	BMP4_explant	11	Epidermis	9.11914107816697	-3.13782749350574
ACACTGAAGGACGCTA-1	BMP4_24h	3321	1105	2.1680216802168	1	17	NA	NA	NA	NA	NA	BMP4_explant	BMP4_explant	NA	NA	BMP4_explant	17	Epidermis	3.82554242628099	-1.35411808665301
ACACTGAAGTACAGAT-1	BMP4_24h	1231	621	2.68074735987002	21	10	NA	NA	NA	NA	NA	BMP4_explant	BMP4_explant	NA	NA	BMP4_explant	10	Epidermis	4.55996320264817	-2.39860973532703
ACACTGACACAGTCGC-1	BMP4_24h	22327	3565	1.35262238545259	14	21	NA	NA	NA	NA	NA	BMP4_explant	BMP4_explant	NA	NA	BMP4_explant	21	PSM	1.3288073303032	-3.5692711847594
ACACTGACACCCTAGG-1	BMP4_24h	21509	3796	1.00888000371937	14	21	NA	NA	NA	NA	NA	BMP4_explant	BMP4_explant	NA	NA	BMP4_explant	21	PSM	1.6864151717949	-3.42977867301013
ACACTGACAGCCCAGT-1	BMP4_24h	14008	2642	1.18503712164477	7	14	NA	NA	NA	NA	NA	BMP4_explant	BMP4_explant	NA	NA	BMP4_explant	14	Endothelial	6.51159808652879	-7.5222044962218
ACACTGATCAACGCTA-1	BMP4_24h	9759	2605	1.36284455374526	10	22	NA	NA	NA	NA	NA	BMP4_explant	BMP4_explant	NA	NA	BMP4_explant	22	Heart/Pectoral Fin Bud	7.21798274534227	0.953959487123231
ACACTGATCAGGACAG-1	BMP4_24h	6773	1927	1.21068950243614	16	14	NA	NA	NA	NA	NA	BMP4_explant	BMP4_explant	NA	NA	BMP4_explant	14	Endothelial	6.68940446393968	-8.09799013312366
ACAGAAAAGACTGAGC-1	BMP4_24h	21318	3023	0.933483441223379	19	23	NA	NA	NA	NA	NA	BMP4_explant	BMP4_explant	NA	NA	BMP4_explant	23	Periderm	10.7499117614555	5.32630100075696
ACAGAAAAGCACCGAA-1	BMP4_24h	11609	2723	2.196571625463	10	22	NA	NA	NA	NA	NA	BMP4_explant	BMP4_explant	NA	NA	BMP4_explant	22	Heart/Pectoral Fin Bud	6.41934678571702	2.81528415505383
ACAGAAAAGCCGTTAT-1	BMP4_24h	813	426	2.9520295202952	23	16	NA	NA	NA	NA	NA	BMP4_explant	BMP4_explant	NA	NA	BMP4_explant	16	Neuron	-11.205095791645	0.320666648192147
ACAGAAAAGGAGTACC-1	BMP4_24h	16701	3075	1.68852164541045	2	19	NA	NA	NA	NA	NA	BMP4_explant	BMP4_explant	NA	NA	BMP4_explant	19	Somites	0.795360422306071	-6.88358888800647
ACAGAAAAGTGACCTT-1	BMP4_24h	622	378	1.92926045016077	0	10	NA	NA	NA	NA	NA	BMP4_explant	BMP4_explant	NA	NA	BMP4_explant	10	Epidermis	7.4963459731865	-2.41363582785632
ACAGAAACAATAGGAT-1	BMP4_24h	1438	519	0.834492350486787	17	23	NA	NA	NA	NA	NA	BMP4_explant	BMP4_explant	NA	NA	BMP4_explant	23	Periderm	10.2309336425591	3.468543193979
ACAGAAACAATCCAGT-1	BMP4_24h	1068	535	1.21722846441948	15	10	NA	NA	NA	NA	NA	BMP4_explant	BMP4_explant	NA	NA	BMP4_explant	10	Epidermis	6.26107070463182	-2.41048584158923
ACAGAAACACGTTGGC-1	BMP4_24h	555	347	2.16216216216216	0	10	NA	NA	NA	NA	NA	BMP4_explant	BMP4_explant	NA	NA	BMP4_explant	10	Epidermis	5.50524661558152	-2.23836741621997
ACAGAAACACTGTCCT-1	BMP4_24h	3191	1333	2.88310874334065	3	13	NA	NA	NA	NA	NA	BMP4_explant	BMP4_explant	NA	NA	BMP4_explant	13	Epidermis	9.10419032590867	-4.22919902976062
ACAGAAAGTACGAGCA-1	BMP4_24h	16390	3052	1.65954850518609	14	21	NA	NA	NA	NA	NA	BMP4_explant	BMP4_explant	NA	NA	BMP4_explant	21	PSM	1.98010633008958	-3.3282929437926
ACAGAAAGTGTCTAAC-1	BMP4_24h	10175	1990	0.432432432432432	21	25	NA	NA	NA	NA	NA	BMP4_explant	BMP4_explant	NA	NA	BMP4_explant	25	Erythroid	-2.5402294634056	-10.0461503046324
ACAGAAATCAGAGCAG-1	BMP4_24h	12619	2741	1.6245344322054	3	13	NA	NA	NA	NA	NA	BMP4_explant	BMP4_explant	NA	NA	BMP4_explant	13	Epidermis	11.1015038253594	-4.16749153311755
ACAGAAATCCCAGCGA-1	BMP4_24h	9029	2317	4.43016945398161	26	26	NA	NA	NA	NA	NA	BMP4_explant	BMP4_explant	NA	NA	BMP4_explant	26	Epidermis	10.8240313293266	-1.66653857405688
ACAGAAATCGAAGCAG-1	BMP4_24h	14388	2691	1.32054489852655	14	21	NA	NA	NA	NA	NA	BMP4_explant	BMP4_explant	NA	NA	BMP4_explant	21	PSM	1.84824988859178	-3.50112614806201
ACAGCCGAGAGATGCC-1	BMP4_24h	11138	2323	1.41856706769618	3	13	NA	NA	NA	NA	NA	BMP4_explant	BMP4_explant	NA	NA	BMP4_explant	13	Epidermis	10.8753809692192	-4.07386503394153
ACAGCCGAGGTTCTAC-1	BMP4_24h	2671	941	0.599026581804568	23	16	NA	NA	NA	NA	NA	BMP4_explant	BMP4_explant	NA	NA	BMP4_explant	16	Neuron	-10.4752001999092	0.650035194797257
ACAGCCGCACTCTCGT-1	BMP4_24h	720	412	3.33333333333333	1	17	NA	NA	NA	NA	NA	BMP4_explant	BMP4_explant	NA	NA	BMP4_explant	17	Epidermis	4.67057607191087	-1.73083589251544
ACAGCCGCATCATCCC-1	BMP4_24h	18005	3473	1.2663149125243	12	21	NA	NA	NA	NA	NA	BMP4_explant	BMP4_explant	NA	NA	BMP4_explant	21	PSM	2.91506741064073	-3.85738716300037
ACAGCCGCATGGATCT-1	BMP4_24h	2107	861	1.66112956810631	4	26	NA	NA	NA	NA	NA	BMP4_explant	BMP4_explant	NA	NA	BMP4_explant	26	Epidermis	9.90822932737352	-2.41123089964892
ACAGCCGGTGCATCTA-1	BMP4_24h	9618	1969	2.36015803701393	1	17	NA	NA	NA	NA	NA	BMP4_explant	BMP4_explant	NA	NA	BMP4_explant	17	Epidermis	3.15530154722215	-0.996944643812438
ACAGCCGGTGGCCCAT-1	BMP4_24h	1286	656	2.72161741835148	25	17	NA	NA	NA	NA	NA	BMP4_explant	BMP4_explant	NA	NA	BMP4_explant	17	Epidermis	5.11893508451463	-1.88898096259143
ACAGCCGGTTTCCAAG-1	BMP4_24h	21671	3516	1.28282035900512	9	25	NA	NA	NA	NA	NA	BMP4_explant	BMP4_explant	NA	NA	BMP4_explant	25	Erythroid	-2.18216314298629	-10.0045710581114
ACAGCCGTCAAAGACA-1	BMP4_24h	5588	1402	4.97494631352899	1	17	NA	NA	NA	NA	NA	BMP4_explant	BMP4_explant	NA	NA	BMP4_explant	17	Epidermis	3.58590266721727	-1.70986709769275
ACAGCCGTCACTCTTA-1	BMP4_24h	1642	690	0.609013398294762	21	18	NA	NA	NA	NA	NA	BMP4_explant	BMP4_explant	NA	NA	BMP4_explant	18	Optic Cup	-0.506286391444196	-1.57693205054309
ACAGCCGTCGTTCTAT-1	BMP4_24h	15640	3129	1.34271099744246	6	2	NA	NA	NA	NA	NA	BMP4_explant	BMP4_explant	NA	NA	BMP4_explant	2	Forebrain-Telencephalon/Diencephalon	-5.20477821809768	3.55568518464063
ACAGGGAAGCTACTGT-1	BMP4_24h	1427	648	2.73300630693763	1	17	NA	NA	NA	NA	NA	BMP4_explant	BMP4_explant	NA	NA	BMP4_explant	17	Epidermis	3.96403739469529	-1.00576851542499
ACAGGGAAGGTCGTAG-1	BMP4_24h	15552	2882	1.63966049382716	6	2	NA	NA	NA	NA	NA	BMP4_explant	BMP4_explant	NA	NA	BMP4_explant	2	Forebrain-Telencephalon/Diencephalon	-4.75635673982619	4.09032358948682
ACAGGGAGTAACCCTA-1	BMP4_24h	18239	3040	1.89703382860902	16	14	NA	NA	NA	NA	NA	BMP4_explant	BMP4_explant	NA	NA	BMP4_explant	14	Endothelial	5.85569283979417	-8.29451666052844
ACAGGGAGTATCGTGT-1	BMP4_24h	15087	2721	1.47146550009942	2	19	NA	NA	NA	NA	NA	BMP4_explant	BMP4_explant	NA	NA	BMP4_explant	19	Somites	2.987505650692	-6.59207449133899
ACAGGGAGTGTACAGG-1	BMP4_24h	512	316	0.9765625	0	10	NA	NA	NA	NA	NA	BMP4_explant	BMP4_explant	NA	NA	BMP4_explant	10	Epidermis	7.02105281370164	-2.44796810324695
ACAGGGAGTGTTACAC-1	BMP4_24h	4858	1341	0.967476327706875	20	17	NA	NA	NA	NA	NA	BMP4_explant	BMP4_explant	NA	NA	BMP4_explant	17	Epidermis	3.95347497480394	-1.10607335742023
ACAGGGATCCAACTAG-1	BMP4_24h	7103	1803	0.366042517246234	21	18	NA	NA	NA	NA	NA	BMP4_explant	BMP4_explant	NA	NA	BMP4_explant	18	Optic Cup	-1.75008144361495	-1.71779213126208
ACAGGGATCCACCTGT-1	BMP4_24h	2311	1072	3.93768931198615	3	13	NA	NA	NA	NA	NA	BMP4_explant	BMP4_explant	NA	NA	BMP4_explant	13	Epidermis	9.98286292570115	-4.35353861029651
ACAGGGATCGATTCCC-1	BMP4_24h	925	504	2.27027027027027	0	10	NA	NA	NA	NA	NA	BMP4_explant	BMP4_explant	NA	NA	BMP4_explant	10	Epidermis	5.97648332136155	-2.7317033785155
ACAGGGATCGTAATGC-1	BMP4_24h	7385	2166	3.19566689234936	4	26	NA	NA	NA	NA	NA	BMP4_explant	BMP4_explant	NA	NA	BMP4_explant	26	Epidermis	10.6407723190117	-1.65469834979083
ACAGGGATCTCTGACC-1	BMP4_24h	1245	586	2.65060240963855	1	17	NA	NA	NA	NA	NA	BMP4_explant	BMP4_explant	NA	NA	BMP4_explant	17	Epidermis	3.85420749204637	-0.978623844938537
ACATCCCAGTTACTCG-1	BMP4_24h	1108	670	3.06859205776173	13	10	NA	NA	NA	NA	NA	BMP4_explant	BMP4_explant	NA	NA	BMP4_explant	10	Epidermis	6.39142797010423	-1.75790796454455
ACATCCCCACAACATC-1	BMP4_24h	3129	1124	2.36497283477149	13	26	NA	NA	NA	NA	NA	BMP4_explant	BMP4_explant	NA	NA	BMP4_explant	26	Epidermis	10.0058350326347	-2.43156061347034
ACATCCCGTGCCTAAT-1	BMP4_24h	717	418	2.78940027894003	0	10	NA	NA	NA	NA	NA	BMP4_explant	BMP4_explant	NA	NA	BMP4_explant	10	Epidermis	6.05392596738816	-2.25374970610644
ACATCCCGTGTGCCTG-1	BMP4_24h	2279	966	4.08073716542343	21	25	NA	NA	NA	NA	NA	BMP4_explant	BMP4_explant	NA	NA	BMP4_explant	25	Erythroid	-2.2216077087593	-9.66443071539905
ACATCCCTCAAGGCTT-1	BMP4_24h	20441	3799	1.23770852698009	8	27	NA	NA	NA	NA	NA	BMP4_explant	BMP4_explant	NA	NA	BMP4_explant	27	Neural Crest	3.17044804113389	2.10891058270429
ACATCCCTCACGTCCT-1	BMP4_24h	1431	647	1.0482180293501	7	3	NA	NA	NA	NA	NA	BMP4_explant	BMP4_explant	NA	NA	BMP4_explant	3	Pharyngeal Arch	6.45032928007127	-6.62991056616809
ACATCCCTCATTATCC-1	BMP4_24h	11027	2963	2.44853541307699	6	2	NA	NA	NA	NA	NA	BMP4_explant	BMP4_explant	NA	NA	BMP4_explant	2	Forebrain-Telencephalon/Diencephalon	-5.20809223634719	3.96189703766797
ACATCCCTCGTGGTAT-1	BMP4_24h	918	541	3.26797385620915	5	10	NA	NA	NA	NA	NA	BMP4_explant	BMP4_explant	NA	NA	BMP4_explant	10	Epidermis	6.11398789899827	-2.40404234107043
ACATCGAAGACGCCCT-1	BMP4_24h	2330	848	2.44635193133047	1	17	NA	NA	NA	NA	NA	BMP4_explant	BMP4_explant	NA	NA	BMP4_explant	17	Epidermis	3.23222777860643	-1.16487059767749
ACATCGACAGCGGATA-1	BMP4_24h	27565	4315	2.14039542898603	12	14	NA	NA	NA	NA	NA	BMP4_explant	BMP4_explant	NA	NA	BMP4_explant	14	Endothelial	6.38236711042405	-8.34340391333606
ACATCGACATAAGATG-1	BMP4_24h	668	362	0.29940119760479	7	10	NA	NA	NA	NA	NA	BMP4_explant	BMP4_explant	NA	NA	BMP4_explant	10	Epidermis	5.92837045209886	-2.96587119277026
ACATCGACATTGTGCA-1	BMP4_24h	17414	3225	1.18869874813369	2	19	NA	NA	NA	NA	NA	BMP4_explant	BMP4_explant	NA	NA	BMP4_explant	19	Somites	1.7896821262169	-6.40054235632922
ACATCGAGTGCAAGAC-1	BMP4_24h	1539	766	3.7037037037037	21	18	NA	NA	NA	NA	NA	BMP4_explant	BMP4_explant	NA	NA	BMP4_explant	18	Optic Cup	-2.15816822034835	-10.255350210028
ACATCGAGTTGTGGAG-1	BMP4_24h	24652	3664	1.60230407269187	2	19	NA	NA	NA	NA	NA	BMP4_explant	BMP4_explant	NA	NA	BMP4_explant	19	Somites	2.62267467992784	-6.43929014380481
ACATCGATCACATCAG-1	BMP4_24h	2469	986	2.67314702308627	13	11	NA	NA	NA	NA	NA	BMP4_explant	BMP4_explant	NA	NA	BMP4_explant	11	Epidermis	9.93039367216111	-3.1863788145354
ACATCGATCACCTGGG-1	BMP4_24h	1338	576	4.03587443946188	1	17	NA	NA	NA	NA	NA	BMP4_explant	BMP4_explant	NA	NA	BMP4_explant	17	Epidermis	3.39002463834764	-0.956408240156432
ACATCGATCGTCTACC-1	BMP4_24h	11878	2741	2.18050176797441	9	25	NA	NA	NA	NA	NA	BMP4_explant	BMP4_explant	NA	NA	BMP4_explant	25	Erythroid	-1.91224338991164	-10.1428957956603
ACATCGATCTCGCCTA-1	BMP4_24h	19138	3812	2.14233462221758	3	13	NA	NA	NA	NA	NA	BMP4_explant	BMP4_explant	NA	NA	BMP4_explant	13	Epidermis	9.09631392972947	-3.96590051825549
ACATCGATCTCTTGCG-1	BMP4_24h	9401	2577	2.10615891926391	22	21	NA	NA	NA	NA	NA	BMP4_explant	BMP4_explant	NA	NA	BMP4_explant	21	PSM	1.88698980825425	-3.53661594565417
ACATGCAAGACATCAA-1	BMP4_24h	14758	3129	1.40940506843746	2	19	NA	NA	NA	NA	NA	BMP4_explant	BMP4_explant	NA	NA	BMP4_explant	19	Somites	2.14508078115464	-5.76398048575427
ACATGCAAGAGGATGA-1	BMP4_24h	14656	2853	1.3714519650655	8	27	NA	NA	NA	NA	NA	BMP4_explant	BMP4_explant	NA	NA	BMP4_explant	27	Neural Crest	3.33651444929124	1.72499980751965
ACATGCAAGGCCTTGC-1	BMP4_24h	2914	970	0.411805078929307	7	14	NA	NA	NA	NA	NA	BMP4_explant	BMP4_explant	NA	NA	BMP4_explant	14	Endothelial	6.63961455839158	-6.95181856329944
ACATGCAAGTAATTGG-1	BMP4_24h	3738	1264	2.08667736757624	4	26	NA	NA	NA	NA	NA	BMP4_explant	BMP4_explant	NA	NA	BMP4_explant	26	Epidermis	10.3156275512505	-1.95481071646716
ACATGCACACAAAGCG-1	BMP4_24h	11765	2565	1.35146621334467	18	37	NA	NA	NA	NA	NA	BMP4_explant	BMP4_explant	NA	NA	BMP4_explant	37	Pronephric Duct	10.1759562255669	-0.095475979404708
ACATGCACACAACGTT-1	BMP4_24h	5753	1504	1.28628541630454	20	10	NA	NA	NA	NA	NA	BMP4_explant	BMP4_explant	NA	NA	BMP4_explant	10	Epidermis	5.00602576749803	-2.32906136687305
ACATGCACACTGGATT-1	BMP4_24h	4572	1429	1.94663167104112	4	26	NA	NA	NA	NA	NA	BMP4_explant	BMP4_explant	NA	NA	BMP4_explant	26	Epidermis	10.3377060653496	-1.75666914160754
ACATGCACAGGCAATG-1	BMP4_24h	1287	735	3.03030303030303	0	10	NA	NA	NA	NA	NA	BMP4_explant	BMP4_explant	NA	NA	BMP4_explant	10	Epidermis	5.42297885435105	-2.25093064482715
ACATGCACATACACCA-1	BMP4_24h	777	446	1.93050193050193	1	17	NA	NA	NA	NA	NA	BMP4_explant	BMP4_explant	NA	NA	BMP4_explant	17	Epidermis	4.97438619153978	-1.78210387404468
ACATGCAGTCGATGCC-1	BMP4_24h	21092	4042	2.31367343068462	18	5	NA	NA	NA	NA	NA	BMP4_explant	BMP4_explant	NA	NA	BMP4_explant	5	Spinal Cord	1.91156671064378	3.54816546265576
ACATGCAGTGCACATT-1	BMP4_24h	1037	507	3.37512054001929	5	10	NA	NA	NA	NA	NA	BMP4_explant	BMP4_explant	NA	NA	BMP4_explant	10	Epidermis	5.66744277494432	-2.23373279746081
ACATGCATCAACCTTT-1	BMP4_24h	4431	1449	1.91830286617016	4	26	NA	NA	NA	NA	NA	BMP4_explant	BMP4_explant	NA	NA	BMP4_explant	26	Epidermis	10.5990948440361	-1.55078969176318
ACATGCATCACCGCTT-1	BMP4_24h	16140	3322	2.11895910780669	22	21	NA	NA	NA	NA	NA	BMP4_explant	BMP4_explant	NA	NA	BMP4_explant	21	PSM	2.17034242170335	-3.03998098547961
ACATGCATCCACTGGG-1	BMP4_24h	706	406	1.55807365439093	0	10	NA	NA	NA	NA	NA	BMP4_explant	BMP4_explant	NA	NA	BMP4_explant	10	Epidermis	7.39437434690477	-2.12963471587207
ACATGCATCCCTGGTT-1	BMP4_24h	3078	986	0.454840805717999	7	14	NA	NA	NA	NA	NA	BMP4_explant	BMP4_explant	NA	NA	BMP4_explant	14	Endothelial	6.56956527250291	-6.82851371939685
ACATTTCAGAATTTGG-1	BMP4_24h	1171	590	3.75747224594364	13	11	NA	NA	NA	NA	NA	BMP4_explant	BMP4_explant	NA	NA	BMP4_explant	11	Epidermis	9.05006072538377	-2.81485257323291
ACATTTCAGACTTGTC-1	BMP4_24h	9250	2100	1.54594594594595	7	14	NA	NA	NA	NA	NA	BMP4_explant	BMP4_explant	NA	NA	BMP4_explant	14	Endothelial	5.85153243558885	-8.26276312048938
ACATTTCAGGCCCACT-1	BMP4_24h	1987	870	2.91897332662305	1	17	NA	NA	NA	NA	NA	BMP4_explant	BMP4_explant	NA	NA	BMP4_explant	17	Epidermis	3.69003770368577	-1.04276893313434
ACATTTCGTACGATGG-1	BMP4_24h	2320	873	3.14655172413793	1	17	NA	NA	NA	NA	NA	BMP4_explant	BMP4_explant	NA	NA	BMP4_explant	17	Epidermis	3.63539931791307	-0.928828694181701
ACATTTCGTAGTCCTA-1	BMP4_24h	12573	2434	1.12940427901058	3	13	NA	NA	NA	NA	NA	BMP4_explant	BMP4_explant	NA	NA	BMP4_explant	13	Epidermis	10.7539887191582	-3.40515670950915
ACATTTCGTGTCTCCT-1	BMP4_24h	30822	4576	1.37564077606904	2	19	NA	NA	NA	NA	NA	BMP4_explant	BMP4_explant	NA	NA	BMP4_explant	19	Somites	3.02183053510667	-6.70574484046008
ACATTTCTCCATAGAC-1	BMP4_24h	933	581	3.96570203644159	15	10	NA	NA	NA	NA	NA	BMP4_explant	BMP4_explant	NA	NA	BMP4_explant	10	Epidermis	5.72523734586717	-2.20635900671985
ACATTTCTCCGTGACG-1	BMP4_24h	27929	3900	0.913029467578503	3	13	NA	NA	NA	NA	NA	BMP4_explant	BMP4_explant	NA	NA	BMP4_explant	13	Epidermis	11.1399006606865	-4.23190794165637
ACCAAACAGACTTAAG-1	BMP4_24h	1075	557	3.53488372093023	5	12	NA	NA	NA	NA	NA	BMP4_explant	BMP4_explant	NA	NA	BMP4_explant	12	Midbrain	2.41927835958482	-3.00514922316577
ACCAAACAGCTGCGAA-1	BMP4_24h	1078	582	2.04081632653061	15	10	NA	NA	NA	NA	NA	BMP4_explant	BMP4_explant	NA	NA	BMP4_explant	10	Epidermis	6.32831857221604	-2.14366803343799
ACCAAACAGGTGCCTC-1	BMP4_24h	22742	3763	1.29715944068244	9	25	NA	NA	NA	NA	NA	BMP4_explant	BMP4_explant	NA	NA	BMP4_explant	25	Erythroid	-2.52637293321608	-10.1536084192565
ACCAAACAGTAAGCAT-1	BMP4_24h	21466	3836	1.19724215037734	9	25	NA	NA	NA	NA	NA	BMP4_explant	BMP4_explant	NA	NA	BMP4_explant	25	Erythroid	-2.00418939573287	-10.6581269281676
ACCAAACGTCAAAGTA-1	BMP4_24h	11212	2715	1.83731716018552	18	37	NA	NA	NA	NA	NA	BMP4_explant	BMP4_explant	NA	NA	BMP4_explant	37	Pronephric Duct	12.410753703289	-0.452649392442962
ACCAAACGTCAATGGG-1	BMP4_24h	11533	2528	0.9017601664788	3	13	NA	NA	NA	NA	NA	BMP4_explant	BMP4_explant	NA	NA	BMP4_explant	13	Epidermis	10.8724970580864	-3.92660627539661
ACCAAACGTCTAGGTT-1	BMP4_24h	5083	1387	0.963997639189455	1	17	NA	NA	NA	NA	NA	BMP4_explant	BMP4_explant	NA	NA	BMP4_explant	17	Epidermis	4.16758010404588	-1.48430154498126
ACCAAACGTTATGTGC-1	BMP4_24h	15187	2929	1.77125172845197	9	25	NA	NA	NA	NA	NA	BMP4_explant	BMP4_explant	NA	NA	BMP4_explant	25	Erythroid	-2.62882878763198	-10.1648875253966
ACCAAACGTTTCTTAC-1	BMP4_24h	970	513	2.98969072164948	5	10	NA	NA	NA	NA	NA	BMP4_explant	BMP4_explant	NA	NA	BMP4_explant	10	Epidermis	5.11624333875657	-1.86840758498218
ACCAAACTCGACGATT-1	BMP4_24h	1701	884	1.88124632569077	3	13	NA	NA	NA	NA	NA	BMP4_explant	BMP4_explant	NA	NA	BMP4_explant	13	Epidermis	9.68944880979539	-4.42498741324451
ACCAACAAGACGTCGA-1	BMP4_24h	17516	2921	1.1760675953414	2	19	NA	NA	NA	NA	NA	BMP4_explant	BMP4_explant	NA	NA	BMP4_explant	19	Somites	2.37946412580491	-6.06874857123401
ACCAACAAGCAGGGAG-1	BMP4_24h	5822	1362	0.772930264513913	7	3	NA	NA	NA	NA	NA	BMP4_explant	BMP4_explant	NA	NA	BMP4_explant	3	Pharyngeal Arch	5.98716781156541	-6.78341255362537
ACCAACAAGCTAGCCC-1	BMP4_24h	13796	3103	2.06581617860249	8	27	NA	NA	NA	NA	NA	BMP4_explant	BMP4_explant	NA	NA	BMP4_explant	27	Neural Crest	3.39186809080125	1.77100803677533
ACCAACACAACCGGAA-1	BMP4_24h	703	420	3.41394025604552	0	10	NA	NA	NA	NA	NA	BMP4_explant	BMP4_explant	NA	NA	BMP4_explant	10	Epidermis	5.94269940870286	-2.40857014830615
ACCAACACACGGCACT-1	BMP4_24h	2378	866	1.09335576114382	21	18	NA	NA	NA	NA	NA	BMP4_explant	BMP4_explant	NA	NA	BMP4_explant	18	Optic Cup	-0.314162635631551	-1.69062338049914
ACCAACACAGAGTCAG-1	BMP4_24h	1124	595	3.82562277580071	0	10	NA	NA	NA	NA	NA	BMP4_explant	BMP4_explant	NA	NA	BMP4_explant	10	Epidermis	6.46879098432542	-2.54360256369617
ACCAACAGTAGGCAAC-1	BMP4_24h	10263	2436	1.6272045210952	18	37	NA	NA	NA	NA	NA	BMP4_explant	BMP4_explant	NA	NA	BMP4_explant	37	Pronephric Duct	12.3994917632866	-0.458511032419463
ACCAACAGTATGCAAA-1	BMP4_24h	716	409	1.39664804469274	0	10	NA	NA	NA	NA	NA	BMP4_explant	BMP4_explant	NA	NA	BMP4_explant	10	Epidermis	6.76294705884935	-2.52622471030261
ACCAACAGTCGCCTAG-1	BMP4_24h	18551	3414	1.13740499164466	6	2	NA	NA	NA	NA	NA	BMP4_explant	BMP4_explant	NA	NA	BMP4_explant	2	Forebrain-Telencephalon/Diencephalon	-4.04709365350722	4.30653228585217
ACCAACAGTCTGTGAT-1	BMP4_24h	1419	667	1.33897110641297	21	10	NA	NA	NA	NA	NA	BMP4_explant	BMP4_explant	NA	NA	BMP4_explant	10	Epidermis	-0.445814022250165	-1.55010745699908
ACCAACAGTCTTACTT-1	BMP4_24h	774	435	1.29198966408269	0	10	NA	NA	NA	NA	NA	BMP4_explant	BMP4_explant	NA	NA	BMP4_explant	10	Epidermis	7.1616873504448	-2.27065739806201
ACCAACAGTTGCATGT-1	BMP4_24h	1105	547	1.6289592760181	0	10	NA	NA	NA	NA	NA	BMP4_explant	BMP4_explant	NA	NA	BMP4_explant	10	Epidermis	6.93489930646897	-2.29634080107715
ACCAACATCCAAGCAT-1	BMP4_24h	564	342	2.30496453900709	0	10	NA	NA	NA	NA	NA	BMP4_explant	BMP4_explant	NA	NA	BMP4_explant	10	Epidermis	5.33510921018602	-2.46364221747424
ACCAACATCTCTTCAA-1	BMP4_24h	2097	1163	4.482594182165	2	19	NA	NA	NA	NA	NA	BMP4_explant	BMP4_explant	NA	NA	BMP4_explant	19	Somites	1.91338679807664	-6.36536178763415
ACCACAAAGACATAGT-1	BMP4_24h	4051	1641	4.27055048136263	3	13	NA	NA	NA	NA	NA	BMP4_explant	BMP4_explant	NA	NA	BMP4_explant	13	Epidermis	9.42857787626268	-4.15056667502429
ACCACAAAGCCTGTGC-1	BMP4_24h	13616	2844	1.26321974148061	2	19	NA	NA	NA	NA	NA	BMP4_explant	BMP4_explant	NA	NA	BMP4_explant	19	Somites	2.83835074918748	-6.70997724707629
ACCACAACACACCGAC-1	BMP4_24h	674	416	2.52225519287834	0	2	NA	NA	NA	NA	NA	BMP4_explant	BMP4_explant	NA	NA	BMP4_explant	2	Forebrain-Telencephalon/Diencephalon	-1.90621604902266	1.19935383622144
ACCACAACACACCTGG-1	BMP4_24h	7171	1734	3.13763770743272	1	17	NA	NA	NA	NA	NA	BMP4_explant	BMP4_explant	NA	NA	BMP4_explant	17	Epidermis	3.9936079742241	-0.880718447523376
ACCACAACACCGGCTA-1	BMP4_24h	503	319	3.97614314115308	0	10	NA	NA	NA	NA	NA	BMP4_explant	BMP4_explant	NA	NA	BMP4_explant	10	Epidermis	5.44211242216111	-2.40227804358508
ACCACAACACCGTGGT-1	BMP4_24h	12652	3002	1.39108441353146	10	37	NA	NA	NA	NA	NA	BMP4_explant	BMP4_explant	NA	NA	BMP4_explant	37	Pronephric Duct	10.1923680068779	-0.335059978323241
ACCACAACAGCTTCCT-1	BMP4_24h	866	470	1.270207852194	0	10	NA	NA	NA	NA	NA	BMP4_explant	BMP4_explant	NA	NA	BMP4_explant	10	Epidermis	7.23126504438401	-1.98693976576831
ACCACAACAGTCTCTC-1	BMP4_24h	2200	917	0.954545454545455	4	26	NA	NA	NA	NA	NA	BMP4_explant	BMP4_explant	NA	NA	BMP4_explant	26	Epidermis	9.88803241270066	-2.26775965865161
ACCACAAGTCTCACAA-1	BMP4_24h	12731	2555	2.23863011546619	19	23	NA	NA	NA	NA	NA	BMP4_explant	BMP4_explant	NA	NA	BMP4_explant	23	Periderm	10.5436329604912	4.52953567330335
ACCACAAGTCTTGCTC-1	BMP4_24h	12813	2541	1.74041988605323	27	28	NA	NA	NA	NA	NA	BMP4_explant	BMP4_explant	NA	NA	BMP4_explant	28	Myotome	-0.175906950063695	-7.43826828177478
ACCACAAGTGGTTCTA-1	BMP4_24h	2083	668	0.624099855976956	17	23	NA	NA	NA	NA	NA	BMP4_explant	BMP4_explant	NA	NA	BMP4_explant	23	Periderm	10.3252777816582	3.66552891556714
ACCACAATCAAACTGC-1	BMP4_24h	671	399	1.4903129657228	0	10	NA	NA	NA	NA	NA	BMP4_explant	BMP4_explant	NA	NA	BMP4_explant	10	Epidermis	6.82979104536058	-2.38935456450488
ACCACAATCAAGCCCG-1	BMP4_24h	833	450	3.12124849939976	0	10	NA	NA	NA	NA	NA	BMP4_explant	BMP4_explant	NA	NA	BMP4_explant	10	Epidermis	5.8911795379448	-2.40894994910266
ACCACAATCGTCCATC-1	BMP4_24h	5074	1650	1.41899881750099	4	26	NA	NA	NA	NA	NA	BMP4_explant	BMP4_explant	NA	NA	BMP4_explant	26	Epidermis	10.3493208648491	-1.90856776412036
ACCACAATCTCACCCA-1	BMP4_24h	17858	3460	0.968753499832008	12	14	NA	NA	NA	NA	NA	BMP4_explant	BMP4_explant	NA	NA	BMP4_explant	14	Endothelial	6.77550504224778	-5.55450878317859
ACCACAATCTCCTGCA-1	BMP4_24h	2796	906	2.89699570815451	1	17	NA	NA	NA	NA	NA	BMP4_explant	BMP4_explant	NA	NA	BMP4_explant	17	Epidermis	3.70985648649217	-1.68300233061816
ACCACAATCTCGTCGT-1	BMP4_24h	48087	5154	1.12920331898434	4	26	NA	NA	NA	NA	NA	BMP4_explant	BMP4_explant	NA	NA	BMP4_explant	26	Epidermis	10.5600056411553	-1.68016646082904
ACCACAATCTTACACT-1	BMP4_24h	10518	2732	2.41490777714394	2	19	NA	NA	NA	NA	NA	BMP4_explant	BMP4_explant	NA	NA	BMP4_explant	19	Somites	3.17674133794786	-6.55424890692737
ACCATTTAGAAGAACG-1	BMP4_24h	5531	1676	4.04990056047731	5	17	NA	NA	NA	NA	NA	BMP4_explant	BMP4_explant	NA	NA	BMP4_explant	17	Epidermis	2.1730046035576	-1.0465079325011
ACCATTTAGAGTCTGG-1	BMP4_24h	1711	659	0.81823495032145	21	18	NA	NA	NA	NA	NA	BMP4_explant	BMP4_explant	NA	NA	BMP4_explant	18	Optic Cup	-0.475276568360318	-1.58410391982104
ACCATTTAGTTGCCCG-1	BMP4_24h	694	401	2.59365994236311	0	10	NA	NA	NA	NA	NA	BMP4_explant	BMP4_explant	NA	NA	BMP4_explant	10	Epidermis	7.45204684751512	-2.44627056296374
ACCATTTCAACTCGTA-1	BMP4_24h	791	440	2.40202275600506	1	17	NA	NA	NA	NA	NA	BMP4_explant	BMP4_explant	NA	NA	BMP4_explant	17	Epidermis	4.42946717756272	-1.36745784457233
ACCATTTCAGGACATG-1	BMP4_24h	3474	1212	0.921128382268279	3	13	NA	NA	NA	NA	NA	BMP4_explant	BMP4_explant	NA	NA	BMP4_explant	13	Epidermis	9.11027190702439	-3.77398691351916
ACCATTTGTACCAGAG-1	BMP4_24h	832	490	1.20192307692308	0	10	NA	NA	NA	NA	NA	BMP4_explant	BMP4_explant	NA	NA	BMP4_explant	10	Epidermis	7.05596587675096	-2.30498919661548
ACCATTTGTCCATACA-1	BMP4_24h	4343	1328	1.65784020262491	18	37	NA	NA	NA	NA	NA	BMP4_explant	BMP4_explant	NA	NA	BMP4_explant	37	Pronephric Duct	12.4019789459038	-0.512636520223876
ACCATTTGTGAGGCAT-1	BMP4_24h	13403	2550	1.68618965903156	2	19	NA	NA	NA	NA	NA	BMP4_explant	BMP4_explant	NA	NA	BMP4_explant	19	Somites	1.17088673131944	-6.65532646353747
ACCATTTGTGGTAACG-1	BMP4_24h	9913	2566	0.575002521940886	16	14	NA	NA	NA	NA	NA	BMP4_explant	BMP4_explant	NA	NA	BMP4_explant	14	Endothelial	6.60030553358079	-8.47768793280627
ACCATTTGTTGCTGAT-1	BMP4_24h	10013	2661	2.25706581444123	16	14	NA	NA	NA	NA	NA	BMP4_explant	BMP4_explant	NA	NA	BMP4_explant	14	Endothelial	6.13737628477098	-8.36630449469592
ACCATTTTCCCAGTGG-1	BMP4_24h	16696	3155	1.73095352180163	9	25	NA	NA	NA	NA	NA	BMP4_explant	BMP4_explant	NA	NA	BMP4_explant	25	Erythroid	-2.55289294702529	-10.1998969095519
ACCATTTTCTTTACAC-1	BMP4_24h	5373	1950	3.29424902289224	3	13	NA	NA	NA	NA	NA	BMP4_explant	BMP4_explant	NA	NA	BMP4_explant	13	Epidermis	9.6016983749199	-4.2643133180907
ACCCAAAAGCAGGTCA-1	BMP4_24h	14340	2618	1.79218967921897	3	13	NA	NA	NA	NA	NA	BMP4_explant	BMP4_explant	NA	NA	BMP4_explant	13	Epidermis	10.5141405822563	-4.24589500601794
ACCCAAAAGTGGTGAC-1	BMP4_24h	17474	2989	1.53943001030102	9	25	NA	NA	NA	NA	NA	BMP4_explant	BMP4_explant	NA	NA	BMP4_explant	25	Erythroid	-2.60556259138106	-9.9848338144591
ACCCAAACAAAGTATG-1	BMP4_24h	1058	580	1.70132325141777	13	11	NA	NA	NA	NA	NA	BMP4_explant	BMP4_explant	NA	NA	BMP4_explant	11	Epidermis	9.09355876462937	-2.39078555281665
ACCCAAACAATTGCCA-1	BMP4_24h	17973	3418	1.19067490124075	6	0	NA	NA	NA	NA	NA	BMP4_explant	BMP4_explant	NA	NA	BMP4_explant	0	Midbrain/Hindbrain	-4.24328997117995	4.32218684975598
ACCCAAACACAGACGA-1	BMP4_24h	2130	742	1.07981220657277	17	23	NA	NA	NA	NA	NA	BMP4_explant	BMP4_explant	NA	NA	BMP4_explant	23	Periderm	10.1479639770317	3.26943864647839
ACCCAAACACTTCTCG-1	BMP4_24h	2955	1089	0.947546531302876	4	26	NA	NA	NA	NA	NA	BMP4_explant	BMP4_explant	NA	NA	BMP4_explant	26	Epidermis	10.3943114043999	-1.76160321410205
ACCCAAACAGCCCAGT-1	BMP4_24h	20026	3362	0.923799061220413	11	21	NA	NA	NA	NA	NA	BMP4_explant	BMP4_explant	NA	NA	BMP4_explant	21	PSM	1.89346597211839	-5.06369648154285
ACCCAAACAGCGTACC-1	BMP4_24h	17901	3422	1.58650354728786	6	2	NA	NA	NA	NA	NA	BMP4_explant	BMP4_explant	NA	NA	BMP4_explant	2	Forebrain-Telencephalon/Diencephalon	-4.84051706773757	3.70918502633069
ACCCAAACAGGTCCCA-1	BMP4_24h	580	356	2.58620689655172	0	10	NA	NA	NA	NA	NA	BMP4_explant	BMP4_explant	NA	NA	BMP4_explant	10	Epidermis	6.09940574186326	-2.61070523436572
ACCCAAAGTCAAATCC-1	BMP4_24h	1482	624	0.742240215924426	21	18	NA	NA	NA	NA	NA	BMP4_explant	BMP4_explant	NA	NA	BMP4_explant	18	Optic Cup	-0.392872133679379	-1.60746190722491
ACCCAAAGTCCTCCTA-1	BMP4_24h	655	371	3.3587786259542	0	17	NA	NA	NA	NA	NA	BMP4_explant	BMP4_explant	NA	NA	BMP4_explant	17	Epidermis	5.64532277601243	-1.89821205313708
ACCCAAAGTCCTGGGT-1	BMP4_24h	35107	5020	1.7603326971829	12	19	NA	NA	NA	NA	NA	BMP4_explant	BMP4_explant	NA	NA	BMP4_explant	19	Somites	2.56775734441758	-6.61561165030505
ACCCAAAGTCGCTTAA-1	BMP4_24h	28935	3956	1.23034387420079	9	25	NA	NA	NA	NA	NA	BMP4_explant	BMP4_explant	NA	NA	BMP4_explant	25	Erythroid	-1.9290656088066	-10.8408843057921
ACCCAAATCGGTAACT-1	BMP4_24h	18860	3178	1.13997879109226	14	21	NA	NA	NA	NA	NA	BMP4_explant	BMP4_explant	NA	NA	BMP4_explant	21	PSM	1.67835423963548	-4.69364700491931
ACCCTCAAGAATTTGG-1	BMP4_24h	17334	3247	0.998038536979347	3	13	NA	NA	NA	NA	NA	BMP4_explant	BMP4_explant	NA	NA	BMP4_explant	13	Epidermis	10.3416476012993	-3.05601368124988
ACCCTCAAGCGCAATG-1	BMP4_24h	814	503	1.71990171990172	15	10	NA	NA	NA	NA	NA	BMP4_explant	BMP4_explant	NA	NA	BMP4_explant	10	Epidermis	5.278206324749	-2.39780817206409
ACCCTCAAGCGGGTAT-1	BMP4_24h	6447	1697	1.65968667597332	11	21	NA	NA	NA	NA	NA	BMP4_explant	BMP4_explant	NA	NA	BMP4_explant	21	PSM	2.76280806081773	-3.48554668601062
ACCCTCAAGGTAGTCG-1	BMP4_24h	7327	2024	4.18998225740412	4	26	NA	NA	NA	NA	NA	BMP4_explant	BMP4_explant	NA	NA	BMP4_explant	26	Epidermis	10.6306032897759	-1.86465320761706
ACCCTCACAATAACGA-1	BMP4_24h	17112	3357	1.3148667601683	8	27	NA	NA	NA	NA	NA	BMP4_explant	BMP4_explant	NA	NA	BMP4_explant	27	Neural Crest	3.32877228277207	1.90219189946149
ACCCTCACAATGTCAC-1	BMP4_24h	730	402	1.91780821917808	20	10	NA	NA	NA	NA	NA	BMP4_explant	BMP4_explant	NA	NA	BMP4_explant	10	Epidermis	5.12360475080491	-2.52268014128711
ACCCTCACAGTATACC-1	BMP4_24h	4620	1528	2.31601731601732	4	26	NA	NA	NA	NA	NA	BMP4_explant	BMP4_explant	NA	NA	BMP4_explant	26	Epidermis	10.4512591125298	-2.02155528243091
ACCCTCACATTGGGAG-1	BMP4_24h	2122	748	3.77002827521206	5	19	NA	NA	NA	NA	NA	BMP4_explant	BMP4_explant	NA	NA	BMP4_explant	19	Somites	2.49797985570909	-1.99871764357593
ACCCTCAGTCAATCTG-1	BMP4_24h	1489	717	2.01477501678979	15	10	NA	NA	NA	NA	NA	BMP4_explant	BMP4_explant	NA	NA	BMP4_explant	10	Epidermis	6.13035533445359	-1.88727555449512
ACCCTCAGTCTCAGGC-1	BMP4_24h	8772	2030	1.84678522571819	2	19	NA	NA	NA	NA	NA	BMP4_explant	BMP4_explant	NA	NA	BMP4_explant	19	Somites	2.91129753606797	-6.09517297919299
ACCCTCAGTGATGAAT-1	BMP4_24h	10954	2915	2.0083987584444	2	19	NA	NA	NA	NA	NA	BMP4_explant	BMP4_explant	NA	NA	BMP4_explant	19	Somites	3.12187550085069	-6.82399234946277
ACCCTCATCACTTGGA-1	BMP4_24h	3686	1311	1.54639175257732	4	26	NA	NA	NA	NA	NA	BMP4_explant	BMP4_explant	NA	NA	BMP4_explant	26	Epidermis	10.1407437087822	-2.01292905982043
ACCCTTGAGCGGTAAC-1	BMP4_24h	2778	1002	1.40388768898488	21	25	NA	NA	NA	NA	NA	BMP4_explant	BMP4_explant	NA	NA	BMP4_explant	25	Erythroid	-3.11600925905227	-9.8632632273009
ACCCTTGAGTTTCAGC-1	BMP4_24h	17925	3383	1.06555090655509	2	19	NA	NA	NA	NA	NA	BMP4_explant	BMP4_explant	NA	NA	BMP4_explant	19	Somites	2.4695133926201	-6.40981683905627
ACCCTTGCAAACTCTG-1	BMP4_24h	22600	3868	1.65486725663717	12	14	NA	NA	NA	NA	NA	BMP4_explant	BMP4_explant	NA	NA	BMP4_explant	14	Endothelial	6.3995122672844	-7.10772428687121
ACCCTTGCAACGCATT-1	BMP4_24h	8003	2180	2.47407222291641	10	22	NA	NA	NA	NA	NA	BMP4_explant	BMP4_explant	NA	NA	BMP4_explant	22	Heart/Pectoral Fin Bud	6.75614783781053	2.20113696877454
ACCCTTGCACGTTGGC-1	BMP4_24h	991	497	1.31180625630676	0	10	NA	NA	NA	NA	NA	BMP4_explant	BMP4_explant	NA	NA	BMP4_explant	10	Epidermis	6.01089665906907	-2.66924891646411
ACCCTTGCAGTTGTCA-1	BMP4_24h	5794	1452	0.517777010700725	21	18	NA	NA	NA	NA	NA	BMP4_explant	BMP4_explant	NA	NA	BMP4_explant	18	Optic Cup	-0.255083375997533	-2.02223787482288
ACCCTTGCATAGCTGT-1	BMP4_24h	1335	619	1.42322097378277	0	10	NA	NA	NA	NA	NA	BMP4_explant	BMP4_explant	NA	NA	BMP4_explant	10	Epidermis	7.88241527097703	-2.07283220465686
ACCCTTGGTCCATCTC-1	BMP4_24h	13988	2976	0.957963969116385	3	13	NA	NA	NA	NA	NA	BMP4_explant	BMP4_explant	NA	NA	BMP4_explant	13	Epidermis	10.8629517318535	-3.92821178610828
ACCCTTGTCAAGTGTC-1	BMP4_24h	4063	1256	0.516859463450652	24	5	NA	NA	NA	NA	NA	BMP4_explant	BMP4_explant	NA	NA	BMP4_explant	5	Spinal Cord	2.45876667516709	3.59686722580884
ACCCTTGTCACTTGGA-1	BMP4_24h	648	390	2.31481481481481	0	10	NA	NA	NA	NA	NA	BMP4_explant	BMP4_explant	NA	NA	BMP4_explant	10	Epidermis	6.71589562910081	-2.19479069884326
ACCCTTGTCGACATAC-1	BMP4_24h	652	379	1.53374233128834	0	10	NA	NA	NA	NA	NA	BMP4_explant	BMP4_explant	NA	NA	BMP4_explant	10	Epidermis	6.68513009565354	-2.25728783782031
ACCCTTGTCGCATAGT-1	BMP4_24h	593	416	2.86677908937605	20	10	NA	NA	NA	NA	NA	BMP4_explant	BMP4_explant	NA	NA	BMP4_explant	10	Epidermis	4.90491054075242	-2.16676173384692
ACCGTTCAGATGCGAC-1	BMP4_24h	5281	1693	3.46525279303162	18	37	NA	NA	NA	NA	NA	BMP4_explant	BMP4_explant	NA	NA	BMP4_explant	37	Pronephric Duct	12.0986208679009	-0.714273490267058
ACCGTTCAGGTCCAGA-1	BMP4_24h	662	382	1.96374622356495	0	10	NA	NA	NA	NA	NA	BMP4_explant	BMP4_explant	NA	NA	BMP4_explant	10	Epidermis	7.0615315200615	-2.17858705695178
ACCGTTCAGGTCGTCC-1	BMP4_24h	8566	2213	2.97688536072846	16	14	NA	NA	NA	NA	NA	BMP4_explant	BMP4_explant	NA	NA	BMP4_explant	14	Endothelial	5.40735242383958	-8.13359365637805
ACCGTTCAGGTGATAT-1	BMP4_24h	1247	693	1.28307939053729	25	10	NA	NA	NA	NA	NA	BMP4_explant	BMP4_explant	NA	NA	BMP4_explant	10	Epidermis	6.664032912426	-2.291635372
ACCGTTCAGTGATAGT-1	BMP4_24h	1539	641	4.41845354126056	1	17	NA	NA	NA	NA	NA	BMP4_explant	BMP4_explant	NA	NA	BMP4_explant	17	Epidermis	3.23542425649644	-0.890865423040649
ACCGTTCCAAATAAGC-1	BMP4_24h	753	484	0.664010624169987	20	0	NA	NA	NA	NA	NA	BMP4_explant	BMP4_explant	NA	NA	BMP4_explant	0	Midbrain/Hindbrain	-4.77853968126296	4.00386562172864
ACCGTTCCACAACCGC-1	BMP4_24h	3710	1196	0.997304582210243	7	14	NA	NA	NA	NA	NA	BMP4_explant	BMP4_explant	NA	NA	BMP4_explant	14	Endothelial	6.4267830611992	-6.98020610983874
ACCGTTCGTAGCGTCC-1	BMP4_24h	8482	1869	2.29898608818675	1	17	NA	NA	NA	NA	NA	BMP4_explant	BMP4_explant	NA	NA	BMP4_explant	17	Epidermis	2.74866507070542	-1.1643514412215
ACCGTTCGTAGCGTTT-1	BMP4_24h	885	489	4.97175141242938	0	10	NA	NA	NA	NA	NA	BMP4_explant	BMP4_explant	NA	NA	BMP4_explant	10	Epidermis	-2.85045626146315	-3.48972306426074
ACCGTTCTCCCTAGGG-1	BMP4_24h	16545	3015	1.40223632517377	27	28	NA	NA	NA	NA	NA	BMP4_explant	BMP4_explant	NA	NA	BMP4_explant	28	Myotome	-0.0763160823058977	-7.40496502097156
ACCGTTCTCTCATGGA-1	BMP4_24h	7532	1693	2.68189060010621	1	17	NA	NA	NA	NA	NA	BMP4_explant	BMP4_explant	NA	NA	BMP4_explant	17	Epidermis	3.39703938978196	-0.945181586103698
ACCGTTCTCTTCTCAA-1	BMP4_24h	554	353	1.08303249097473	0	10	NA	NA	NA	NA	NA	BMP4_explant	BMP4_explant	NA	NA	BMP4_explant	10	Epidermis	6.81602904813768	-2.43440303977038
ACCTACCAGGCTCTAT-1	BMP4_24h	9407	2500	2.48750930158393	3	13	NA	NA	NA	NA	NA	BMP4_explant	BMP4_explant	NA	NA	BMP4_explant	13	Epidermis	9.16627643125535	-4.07509765799548
ACCTACCAGTGTACAA-1	BMP4_24h	4045	1352	2.00247218788628	4	26	NA	NA	NA	NA	NA	BMP4_explant	BMP4_explant	NA	NA	BMP4_explant	26	Epidermis	10.3392920257378	-1.76951823409106
ACCTACCCACGGGCTT-1	BMP4_24h	591	358	2.19966159052453	0	10	NA	NA	NA	NA	NA	BMP4_explant	BMP4_explant	NA	NA	BMP4_explant	10	Epidermis	5.42644927518846	-2.64249358351733
ACCTACCCAGGCACAA-1	BMP4_24h	14981	3193	1.22822241505907	18	37	NA	NA	NA	NA	NA	BMP4_explant	BMP4_explant	NA	NA	BMP4_explant	37	Pronephric Duct	2.44737169759751	4.60937871758435
ACCTACCCATCGCTCT-1	BMP4_24h	1850	728	2.91891891891892	5	17	NA	NA	NA	NA	NA	BMP4_explant	BMP4_explant	NA	NA	BMP4_explant	17	Epidermis	4.18343160169603	-1.38830647643115
ACCTACCCATGGATCT-1	BMP4_24h	25951	4043	1.38722977919926	8	27	NA	NA	NA	NA	NA	BMP4_explant	BMP4_explant	NA	NA	BMP4_explant	27	Neural Crest	2.98865077512742	1.99762692276929
ACCTACCGTATCGAGG-1	BMP4_24h	10935	2188	0.420667581161408	21	19	NA	NA	NA	NA	NA	BMP4_explant	BMP4_explant	NA	NA	BMP4_explant	19	Somites	2.80017969625474	-5.50801382239368
ACCTACCTCACCCATC-1	BMP4_24h	533	328	2.6266416510319	0	10	NA	NA	NA	NA	NA	BMP4_explant	BMP4_explant	NA	NA	BMP4_explant	10	Epidermis	6.9520082237053	-2.45136199172046
ACCTACCTCTCATTGT-1	BMP4_24h	654	377	3.21100917431193	0	10	NA	NA	NA	NA	NA	BMP4_explant	BMP4_explant	NA	NA	BMP4_explant	10	Epidermis	6.95139739530564	-2.3851686495116
ACCTACCTCTGGGAGA-1	BMP4_24h	21411	3582	2.00831348372332	9	25	NA	NA	NA	NA	NA	BMP4_explant	BMP4_explant	NA	NA	BMP4_explant	25	Erythroid	-1.85810472948073	-10.4078866022399
ACCTGAAAGATCACCT-1	BMP4_24h	689	378	2.322206095791	1	17	NA	NA	NA	NA	NA	BMP4_explant	BMP4_explant	NA	NA	BMP4_explant	17	Epidermis	3.9351830245781	-1.28241787131335
ACCTGAAAGGCTCCCA-1	BMP4_24h	647	407	1.39103554868624	0	10	NA	NA	NA	NA	NA	BMP4_explant	BMP4_explant	NA	NA	BMP4_explant	10	Epidermis	6.14240691679002	-2.71307239707019
ACCTGAAAGGGTACGT-1	BMP4_24h	6936	1547	1.26874279123414	4	26	NA	NA	NA	NA	NA	BMP4_explant	BMP4_explant	NA	NA	BMP4_explant	26	Epidermis	9.66680285947801	-2.70009432013538
ACCTGAACAATTCTCT-1	BMP4_24h	14760	2977	1.68021680216802	14	21	NA	NA	NA	NA	NA	BMP4_explant	BMP4_explant	NA	NA	BMP4_explant	21	PSM	2.08052418249131	-4.06941852744128
ACCTGAACACCGTACG-1	BMP4_24h	28360	4697	2.02045133991537	19	23	NA	NA	NA	NA	NA	BMP4_explant	BMP4_explant	NA	NA	BMP4_explant	23	Periderm	10.5702070953179	5.14469613854382
ACCTGAACATCGGTTA-1	BMP4_24h	7415	1955	2.48145650708024	23	16	NA	NA	NA	NA	NA	BMP4_explant	BMP4_explant	NA	NA	BMP4_explant	16	Neuron	-10.9021983383369	0.659503184003571
ACCTGAAGTTACCTGA-1	BMP4_24h	881	477	3.51872871736663	0	10	NA	NA	NA	NA	NA	BMP4_explant	BMP4_explant	NA	NA	BMP4_explant	10	Epidermis	6.31386468427659	-2.208951570349
ACCTGAAGTTCTGAGT-1	BMP4_24h	16376	3262	1.4228138739619	8	27	NA	NA	NA	NA	NA	BMP4_explant	BMP4_explant	NA	NA	BMP4_explant	27	Neural Crest	3.24903652685166	1.66495754544232
ACCTGAATCACCATGA-1	BMP4_24h	2949	1068	1.11902339776195	15	19	NA	NA	NA	NA	NA	BMP4_explant	BMP4_explant	NA	NA	BMP4_explant	19	Somites	3.37682483213426	-6.41026220496204
ACCTGAATCGGCTGAC-1	BMP4_24h	11026	2335	1.79575548703065	2	19	NA	NA	NA	NA	NA	BMP4_explant	BMP4_explant	NA	NA	BMP4_explant	19	Somites	0.368179297618876	-7.17305479224231
ACCTGAATCTAGTACG-1	BMP4_24h	7741	1691	0.361710373336778	11	21	NA	NA	NA	NA	NA	BMP4_explant	BMP4_explant	NA	NA	BMP4_explant	21	PSM	2.20181105154039	-4.71199474509265
ACCTGAATCTGCTTTA-1	BMP4_24h	1567	670	2.04211869814933	5	18	NA	NA	NA	NA	NA	BMP4_explant	BMP4_explant	NA	NA	BMP4_explant	18	Optic Cup	2.00855491178514	-1.00688431437518
ACCTGTCAGATCCGAG-1	BMP4_24h	5160	1446	2.44186046511628	1	17	NA	NA	NA	NA	NA	BMP4_explant	BMP4_explant	NA	NA	BMP4_explant	17	Epidermis	3.88108346479417	-1.44905326540973
ACCTGTCAGCGTCTGC-1	BMP4_24h	17247	3077	1.67565373688178	9	25	NA	NA	NA	NA	NA	BMP4_explant	BMP4_explant	NA	NA	BMP4_explant	25	Erythroid	-2.28068044168471	-10.0370017069152
ACCTGTCAGGAACATT-1	BMP4_24h	8166	1898	0.783737447954935	20	21	NA	NA	NA	NA	NA	BMP4_explant	BMP4_explant	NA	NA	BMP4_explant	21	PSM	1.02254996316911	-3.02829942877795
ACCTGTCAGTCAGCCC-1	BMP4_24h	11088	2935	2.78679653679654	10	22	NA	NA	NA	NA	NA	BMP4_explant	BMP4_explant	NA	NA	BMP4_explant	22	Heart/Pectoral Fin Bud	7.1972999336052	1.01244028632138
ACCTGTCAGTTAGTAG-1	BMP4_24h	5492	1348	1.00145666423889	21	18	NA	NA	NA	NA	NA	BMP4_explant	BMP4_explant	NA	NA	BMP4_explant	18	Optic Cup	-0.601147984541644	-1.60632620032336
ACCTGTCCAACACACT-1	BMP4_24h	10972	2717	1.51294203426905	8	0	NA	NA	NA	NA	NA	BMP4_explant	BMP4_explant	NA	NA	BMP4_explant	0	Midbrain/Hindbrain	-4.62395646554946	3.96784295861218
ACCTGTCCAACCACGC-1	BMP4_24h	10702	2698	2.02765838161091	3	13	NA	NA	NA	NA	NA	BMP4_explant	BMP4_explant	NA	NA	BMP4_explant	13	Epidermis	10.1098742248345	-3.70835790808704
ACCTGTCCAGATGCGA-1	BMP4_24h	5143	1343	4.51098580594983	1	17	NA	NA	NA	NA	NA	BMP4_explant	BMP4_explant	NA	NA	BMP4_explant	17	Epidermis	4.2102770568657	-1.91331443961169
ACCTGTCCAGGTCAAG-1	BMP4_24h	5979	1779	2.42515470814517	4	26	NA	NA	NA	NA	NA	BMP4_explant	BMP4_explant	NA	NA	BMP4_explant	26	Epidermis	10.6937136413384	-1.57103572066333
ACCTGTCCAGTCAACT-1	BMP4_24h	8372	1896	0.812231247013856	25	5	NA	NA	NA	NA	NA	BMP4_explant	BMP4_explant	NA	NA	BMP4_explant	5	Spinal Cord	1.62606260793687	2.4122642499635
ACCTGTCGTAACATCC-1	BMP4_24h	1820	756	3.02197802197802	25	27	NA	NA	NA	NA	NA	BMP4_explant	BMP4_explant	NA	NA	BMP4_explant	27	Neural Crest	3.62401959913255	1.29140331570599
ACCTGTCGTATTCCGA-1	BMP4_24h	1766	873	3.6806342015855	11	21	NA	NA	NA	NA	NA	BMP4_explant	BMP4_explant	NA	NA	BMP4_explant	21	PSM	2.1752121211815	-4.48309145148303
ACCTGTCTCTTCTCAA-1	BMP4_24h	33150	4960	1.37254901960784	3	11	NA	NA	NA	NA	NA	BMP4_explant	BMP4_explant	NA	NA	BMP4_explant	11	Epidermis	9.91430423276902	-3.48048172171619
ACGATCAAGAATCGTA-1	BMP4_24h	13905	2655	0.985257101761956	11	21	NA	NA	NA	NA	NA	BMP4_explant	BMP4_explant	NA	NA	BMP4_explant	21	PSM	2.61009213941575	-3.98498401816394
ACGATCAAGAGTATAC-1	BMP4_24h	15649	3005	1.12467250303534	10	22	NA	NA	NA	NA	NA	BMP4_explant	BMP4_explant	NA	NA	BMP4_explant	22	Heart/Pectoral Fin Bud	6.86948058622361	1.50183727566693
ACGATCAAGTTCCGTA-1	BMP4_24h	13558	2863	0.848207700250775	14	21	NA	NA	NA	NA	NA	BMP4_explant	BMP4_explant	NA	NA	BMP4_explant	21	PSM	2.013797497921	-3.60466871436145
ACGATCACAACTTCTT-1	BMP4_24h	4263	1301	0.750645085620455	15	19	NA	NA	NA	NA	NA	BMP4_explant	BMP4_explant	NA	NA	BMP4_explant	19	Somites	2.83817384260179	-6.08010063345935
ACGATCACACACTTAG-1	BMP4_24h	11738	3088	1.84869654114841	16	14	NA	NA	NA	NA	NA	BMP4_explant	BMP4_explant	NA	NA	BMP4_explant	14	Endothelial	5.52474925535203	-8.39998064215686
ACGATCACACGTATAC-1	BMP4_24h	17810	3191	1.79674340258282	14	21	NA	NA	NA	NA	NA	BMP4_explant	BMP4_explant	NA	NA	BMP4_explant	21	PSM	1.86881420629502	-4.20287952597644
ACGATCACAGCTATTG-1	BMP4_24h	19400	3195	1.24742268041237	19	23	NA	NA	NA	NA	NA	BMP4_explant	BMP4_explant	NA	NA	BMP4_explant	23	Periderm	10.3212542297173	6.180696867151
ACGATCAGTACCCGCA-1	BMP4_24h	13151	2568	1.43715306820774	11	21	NA	NA	NA	NA	NA	BMP4_explant	BMP4_explant	NA	NA	BMP4_explant	21	PSM	2.75545499341966	-3.96181402380969
ACGATCATCTCCGAAA-1	BMP4_24h	8204	2259	2.20624085811799	11	21	NA	NA	NA	NA	NA	BMP4_explant	BMP4_explant	NA	NA	BMP4_explant	21	PSM	2.76373312490464	-3.43822894270923
ACGATGTAGCAAATGT-1	BMP4_24h	7924	2108	2.37253912165573	16	14	NA	NA	NA	NA	NA	BMP4_explant	BMP4_explant	NA	NA	BMP4_explant	14	Endothelial	6.1406969787407	-8.24628935034778
ACGATGTAGGATTTCC-1	BMP4_24h	10963	2367	1.21317157712305	3	13	NA	NA	NA	NA	NA	BMP4_explant	BMP4_explant	NA	NA	BMP4_explant	13	Epidermis	10.9069514037895	-3.18713460143115
ACGATGTAGTCACTCA-1	BMP4_24h	1932	710	0.98343685300207	7	14	NA	NA	NA	NA	NA	BMP4_explant	BMP4_explant	NA	NA	BMP4_explant	14	Endothelial	6.55675551908494	-6.6888419168761
ACGATGTCACGCACCA-1	BMP4_24h	790	428	2.78481012658228	0	10	NA	NA	NA	NA	NA	BMP4_explant	BMP4_explant	NA	NA	BMP4_explant	10	Epidermis	6.79993531721116	-2.32318840201404
ACGATGTCACTATGTG-1	BMP4_24h	2791	1033	0.93156574704407	4	26	NA	NA	NA	NA	NA	BMP4_explant	BMP4_explant	NA	NA	BMP4_explant	26	Epidermis	10.4965061904717	-1.99717507536914
ACGATGTGTCCCTGTT-1	BMP4_24h	16629	3088	2.05063443382043	8	27	NA	NA	NA	NA	NA	BMP4_explant	BMP4_explant	NA	NA	BMP4_explant	27	Neural Crest	3.22900650518418	1.97334029499982
ACGATGTGTCCGCAGT-1	BMP4_24h	26523	4368	1.71926252686348	23	16	NA	NA	NA	NA	NA	BMP4_explant	BMP4_explant	NA	NA	BMP4_explant	16	Neuron	-11.5540805099678	0.739901266736726
ACGATGTGTGGCCTCA-1	BMP4_24h	6090	1437	4.02298850574713	1	17	NA	NA	NA	NA	NA	BMP4_explant	BMP4_explant	NA	NA	BMP4_explant	17	Epidermis	3.41011712568284	-1.03447256262805
ACGATGTGTTAAGGAT-1	BMP4_24h	9133	2070	1.62049709843425	3	13	NA	NA	NA	NA	NA	BMP4_explant	BMP4_explant	NA	NA	BMP4_explant	13	Epidermis	10.6006531478691	-3.20218095953967
ACGATGTTCCCGTGAG-1	BMP4_24h	1227	695	4.72697636511817	11	21	NA	NA	NA	NA	NA	BMP4_explant	BMP4_explant	NA	NA	BMP4_explant	21	PSM	2.53880665319444	-4.20219860251453
ACGCACGAGGTCCCGT-1	BMP4_24h	16502	3307	1.64828505635681	22	2	NA	NA	NA	NA	NA	BMP4_explant	BMP4_explant	NA	NA	BMP4_explant	2	Forebrain-Telencephalon/Diencephalon	-5.2968554733467	3.59881677453015
ACGCACGAGTTACTCG-1	BMP4_24h	25038	3757	1.10631839603802	7	14	NA	NA	NA	NA	NA	BMP4_explant	BMP4_explant	NA	NA	BMP4_explant	14	Endothelial	4.80663678663255	-6.0931502359679
ACGCACGCACCGCTGA-1	BMP4_24h	13898	2760	1.25197870197151	3	13	NA	NA	NA	NA	NA	BMP4_explant	BMP4_explant	NA	NA	BMP4_explant	13	Epidermis	10.4505896331596	-2.99279627974536
ACGCACGCACTGTCCT-1	BMP4_24h	5689	1484	4.04288978730884	1	17	NA	NA	NA	NA	NA	BMP4_explant	BMP4_explant	NA	NA	BMP4_explant	17	Epidermis	2.87929627912522	-0.953446127729674
ACGCACGCAGTTAAAG-1	BMP4_24h	560	339	3.57142857142857	0	10	NA	NA	NA	NA	NA	BMP4_explant	BMP4_explant	NA	NA	BMP4_explant	10	Epidermis	6.06473252790452	-2.52133164580371
ACGCACGCATAGATGA-1	BMP4_24h	16744	3146	0.997372193024367	10	22	NA	NA	NA	NA	NA	BMP4_explant	BMP4_explant	NA	NA	BMP4_explant	22	Heart/Pectoral Fin Bud	6.72292802350999	2.21639563862775
ACGCACGCATTGAGCT-1	BMP4_24h	10544	2378	1.451062215478	3	13	NA	NA	NA	NA	NA	BMP4_explant	BMP4_explant	NA	NA	BMP4_explant	13	Epidermis	10.8189129592705	-3.09740767653491
ACGCACGGTTACACAC-1	BMP4_24h	4318	1271	0.741083835108847	5	19	NA	NA	NA	NA	NA	BMP4_explant	BMP4_explant	NA	NA	BMP4_explant	19	Somites	2.39970061796189	-3.95041666205432
ACGCACGTCAAATAGG-1	BMP4_24h	14964	2890	1.4635124298316	12	3	NA	NA	NA	NA	NA	BMP4_explant	BMP4_explant	NA	NA	BMP4_explant	3	Pharyngeal Arch	6.55543992536546	3.84382428948377
ACGCACGTCAGGACGA-1	BMP4_24h	5111	1592	1.89786734494228	4	26	NA	NA	NA	NA	NA	BMP4_explant	BMP4_explant	NA	NA	BMP4_explant	26	Epidermis	10.4768481017876	-1.66454086478259
ACGCACGTCATTGGTG-1	BMP4_24h	837	456	2.7479091995221	0	10	NA	NA	NA	NA	NA	BMP4_explant	BMP4_explant	NA	NA	BMP4_explant	10	Epidermis	7.67745921628953	-1.93366871054675
ACGGAAGAGGAACATT-1	BMP4_24h	13045	2317	1.46416251437332	27	28	NA	NA	NA	NA	NA	BMP4_explant	BMP4_explant	NA	NA	BMP4_explant	28	Myotome	-0.00648828727721118	-7.35796461279895
ACGGAAGCAACTCGTA-1	BMP4_24h	5543	1346	0.487100847916291	20	18	NA	NA	NA	NA	NA	BMP4_explant	BMP4_explant	NA	NA	BMP4_explant	18	Optic Cup	-1.22854473573684	0.86953999821637
ACGGAAGCACCTGCAG-1	BMP4_24h	6562	1541	2.37732398658945	7	14	NA	NA	NA	NA	NA	BMP4_explant	BMP4_explant	NA	NA	BMP4_explant	14	Endothelial	5.93503806608201	-7.64295587714221
ACGGAAGCACGGTGTC-1	BMP4_24h	11873	2709	2.26564474016677	18	37	NA	NA	NA	NA	NA	BMP4_explant	BMP4_explant	NA	NA	BMP4_explant	37	Pronephric Duct	12.371712184124	-0.546375371771117
ACGGAAGGTAAGCAAT-1	BMP4_24h	20916	3571	0.774526678141136	6	2	NA	NA	NA	NA	NA	BMP4_explant	BMP4_explant	NA	NA	BMP4_explant	2	Forebrain-Telencephalon/Diencephalon	-5.61889221651076	3.23347844902966
ACGGAAGGTAGACGTG-1	BMP4_24h	13188	2689	1.78192296026691	12	14	NA	NA	NA	NA	NA	BMP4_explant	BMP4_explant	NA	NA	BMP4_explant	14	Endothelial	4.89934585111619	-6.71280250723865
ACGGAAGGTTACCCTC-1	BMP4_24h	16530	3159	1.97822141560799	12	14	NA	NA	NA	NA	NA	BMP4_explant	BMP4_explant	NA	NA	BMP4_explant	14	Endothelial	5.04474923627854	-7.24833450491931
ACGGAAGTCAGAGTGG-1	BMP4_24h	15987	3289	2.22680928254207	25	18	NA	NA	NA	NA	NA	BMP4_explant	BMP4_explant	NA	NA	BMP4_explant	18	Optic Cup	2.29434797780992	2.04166784111951
ACGGAAGTCATTACCT-1	BMP4_24h	26137	4314	1.74847916746375	14	21	NA	NA	NA	NA	NA	BMP4_explant	BMP4_explant	NA	NA	BMP4_explant	21	PSM	1.95256326215745	-3.22255358870532
ACGGAAGTCCCGTTGT-1	BMP4_24h	7407	1768	2.52463885513703	7	14	NA	NA	NA	NA	NA	BMP4_explant	BMP4_explant	NA	NA	BMP4_explant	14	Endothelial	6.29127500074388	-7.38670931036975
ACGGGTCAGAGAGTGA-1	BMP4_24h	966	500	2.69151138716356	0	19	NA	NA	NA	NA	NA	BMP4_explant	BMP4_explant	NA	NA	BMP4_explant	19	Somites	4.83089349287034	-2.44822845633533
ACGGGTCAGCAACAAT-1	BMP4_24h	14790	2928	1.54834347532116	11	21	NA	NA	NA	NA	NA	BMP4_explant	BMP4_explant	NA	NA	BMP4_explant	21	PSM	2.62923977392198	-4.00019750769641
ACGGGTCAGGTCCAGA-1	BMP4_24h	976	546	2.25409836065574	13	11	NA	NA	NA	NA	NA	BMP4_explant	BMP4_explant	NA	NA	BMP4_explant	11	Epidermis	8.83257815855027	-2.69055948431995
ACGGGTCAGGTCGCCT-1	BMP4_24h	1819	741	2.52886201209456	1	17	NA	NA	NA	NA	NA	BMP4_explant	BMP4_explant	NA	NA	BMP4_explant	17	Epidermis	3.83164451139451	-1.39554581816699
ACGGGTCCACCAGCCA-1	BMP4_24h	6153	1976	1.86900698846091	4	26	NA	NA	NA	NA	NA	BMP4_explant	BMP4_explant	NA	NA	BMP4_explant	26	Epidermis	10.5617871047783	-1.91014037306811
ACGGGTCCACCGTGAC-1	BMP4_24h	14050	2743	1.38790035587189	14	21	NA	NA	NA	NA	NA	BMP4_explant	BMP4_explant	NA	NA	BMP4_explant	21	PSM	1.7233488323021	-3.58919129546191
ACGGGTCCATCCGGCA-1	BMP4_24h	9732	2578	2.63049732840115	10	22	NA	NA	NA	NA	NA	BMP4_explant	BMP4_explant	NA	NA	BMP4_explant	22	Heart/Pectoral Fin Bud	7.1890573264885	0.993015371007661
ACGGGTCGTGCATCTA-1	BMP4_24h	939	487	4.0468583599574	15	10	NA	NA	NA	NA	NA	BMP4_explant	BMP4_explant	NA	NA	BMP4_explant	10	Epidermis	6.9902539016533	-2.38122043784167
ACGGGTCTCACCGCTT-1	BMP4_24h	22557	3936	1.1703684000532	21	19	NA	NA	NA	NA	NA	BMP4_explant	BMP4_explant	NA	NA	BMP4_explant	19	Somites	2.04493639486314	-5.18201599295642
ACGGGTCTCCACCTCA-1	BMP4_24h	28058	4233	1.72499821797705	19	23	NA	NA	NA	NA	NA	BMP4_explant	BMP4_explant	NA	NA	BMP4_explant	23	Periderm	10.3278851272392	6.25598659340833
ACGGGTCTCGACATCA-1	BMP4_24h	11868	3149	2.47724974721941	3	11	NA	NA	NA	NA	NA	BMP4_explant	BMP4_explant	NA	NA	BMP4_explant	11	Epidermis	9.46049258726121	-4.11477909262683
ACGGGTCTCGCAGAGA-1	BMP4_24h	17888	3110	1.40317531305903	11	21	NA	NA	NA	NA	NA	BMP4_explant	BMP4_explant	NA	NA	BMP4_explant	21	PSM	2.71413276212693	-3.4724854009917
ACGGGTCTCTCAGAAC-1	BMP4_24h	961	566	3.01768990634755	15	17	NA	NA	NA	NA	NA	BMP4_explant	BMP4_explant	NA	NA	BMP4_explant	17	Epidermis	4.71984813230516	-2.0019773023894
ACGGGTCTCTCTTAAC-1	BMP4_24h	1271	704	3.7765538945712	13	11	NA	NA	NA	NA	NA	BMP4_explant	BMP4_explant	NA	NA	BMP4_explant	11	Epidermis	9.56766269224168	-4.10117731268909
ACGGGTCTCTTGATTC-1	BMP4_24h	31324	4613	1.23228195632742	6	11	NA	NA	NA	NA	NA	BMP4_explant	BMP4_explant	NA	NA	BMP4_explant	11	Epidermis	10.4332117797661	-3.14535103018787
ACGGTCGCAAGAATAC-1	BMP4_24h	16683	3189	1.87016723610861	23	16	NA	NA	NA	NA	NA	BMP4_explant	BMP4_explant	NA	NA	BMP4_explant	16	Neuron	-9.59291031343459	0.72254174177144
ACGGTCGCAGTCGGAA-1	BMP4_24h	1387	603	2.45133381398702	17	23	NA	NA	NA	NA	NA	BMP4_explant	BMP4_explant	NA	NA	BMP4_explant	23	Periderm	10.2225107909966	3.53661980454419
ACGGTCGCATGGTGGA-1	BMP4_24h	8322	1794	0.708964191300168	7	14	NA	NA	NA	NA	NA	BMP4_explant	BMP4_explant	NA	NA	BMP4_explant	14	Endothelial	4.92769286649705	-6.12960300620105
ACGGTCGGTAGATTAG-1	BMP4_24h	12856	2719	1.01120099564406	10	22	NA	NA	NA	NA	NA	BMP4_explant	BMP4_explant	NA	NA	BMP4_explant	22	Heart/Pectoral Fin Bud	6.69028899686814	3.18302550141309
ACGGTCGGTGAACCGA-1	BMP4_24h	15422	2811	0.998573466476462	3	13	NA	NA	NA	NA	NA	BMP4_explant	BMP4_explant	NA	NA	BMP4_explant	13	Epidermis	10.8083548309136	-3.87080583746936
ACGGTCGGTTAAGTCC-1	BMP4_24h	1495	641	2.67558528428094	15	10	NA	NA	NA	NA	NA	BMP4_explant	BMP4_explant	NA	NA	BMP4_explant	10	Epidermis	5.87016198652269	-2.58091602499988
ACGGTCGGTTCCGCTT-1	BMP4_24h	11941	2121	1.39854283560841	3	13	NA	NA	NA	NA	NA	BMP4_explant	BMP4_explant	NA	NA	BMP4_explant	13	Epidermis	10.9968228103447	-4.17370376761462
ACGGTCGGTTGACTGT-1	BMP4_24h	805	476	0.745341614906832	13	11	NA	NA	NA	NA	NA	BMP4_explant	BMP4_explant	NA	NA	BMP4_explant	11	Epidermis	9.1815380813408	-3.08553300078418
ACGGTCGTCGAATCCA-1	BMP4_24h	5132	1410	2.08495713172253	7	14	NA	NA	NA	NA	NA	BMP4_explant	BMP4_explant	NA	NA	BMP4_explant	14	Endothelial	6.44523952024461	-7.02874860938098
ACGGTTAAGAGGATCC-1	BMP4_24h	6710	1797	2.72727272727273	8	2	NA	NA	NA	NA	NA	BMP4_explant	BMP4_explant	NA	NA	BMP4_explant	2	Forebrain-Telencephalon/Diencephalon	-5.32270195466994	3.69632139031384
ACGGTTAAGGTGCTGA-1	BMP4_24h	737	394	1.35685210312076	24	10	NA	NA	NA	NA	NA	BMP4_explant	BMP4_explant	NA	NA	BMP4_explant	10	Epidermis	7.25189778821946	-2.0586818235686
ACGGTTACAACACTAC-1	BMP4_24h	698	431	3.72492836676218	24	10	NA	NA	NA	NA	NA	BMP4_explant	BMP4_explant	NA	NA	BMP4_explant	10	Epidermis	8.57822368162156	-1.80893120940234
ACGGTTACAATTGCCA-1	BMP4_24h	15533	3007	0.907744801390588	2	19	NA	NA	NA	NA	NA	BMP4_explant	BMP4_explant	NA	NA	BMP4_explant	19	Somites	2.21147344129563	-6.10570869620349
ACGGTTACACGGATCC-1	BMP4_24h	16884	3297	1.93674484719261	3	13	NA	NA	NA	NA	NA	BMP4_explant	BMP4_explant	NA	NA	BMP4_explant	13	Epidermis	8.94358584897996	-4.1128126161864
ACGGTTACACTGCGTG-1	BMP4_24h	24948	3441	1.42696809363476	2	19	NA	NA	NA	NA	NA	BMP4_explant	BMP4_explant	NA	NA	BMP4_explant	19	Somites	1.64655253904344	-6.47878275092151
ACGGTTAGTGAGTTGG-1	BMP4_24h	1283	644	1.09119251753702	17	23	NA	NA	NA	NA	NA	BMP4_explant	BMP4_explant	NA	NA	BMP4_explant	23	Periderm	10.4827360870171	4.12181510750745
ACGGTTATCACACCGG-1	BMP4_24h	989	545	4.14560161779575	20	17	NA	NA	NA	NA	NA	BMP4_explant	BMP4_explant	NA	NA	BMP4_explant	17	Epidermis	4.85657403486253	-1.66524229224231
ACGGTTATCATACGAC-1	BMP4_24h	11443	2723	1.71283754260246	6	2	NA	NA	NA	NA	NA	BMP4_explant	BMP4_explant	NA	NA	BMP4_explant	2	Forebrain-Telencephalon/Diencephalon	-5.00774528963088	3.5201755983064
ACGGTTATCCATTCAT-1	BMP4_24h	1151	692	1.99826238053866	13	13	NA	NA	NA	NA	NA	BMP4_explant	BMP4_explant	NA	NA	BMP4_explant	13	Epidermis	9.67096374052049	-4.12387142355945
ACGGTTATCCGCGAGT-1	BMP4_24h	18870	3238	0.964493905670376	3	11	NA	NA	NA	NA	NA	BMP4_explant	BMP4_explant	NA	NA	BMP4_explant	11	Epidermis	10.1787600280571	-3.6597527044585
ACGGTTATCCTGGCTT-1	BMP4_24h	8903	1853	0.9210378524093	21	25	NA	NA	NA	NA	NA	BMP4_explant	BMP4_explant	NA	NA	BMP4_explant	25	Erythroid	-2.74173929674147	-9.52258024390246
ACGGTTATCGCTACAA-1	BMP4_24h	16557	3320	1.83004167421634	8	27	NA	NA	NA	NA	NA	BMP4_explant	BMP4_explant	NA	NA	BMP4_explant	27	Neural Crest	1.82066676633836	3.10578408066724
ACGGTTATCTACACTT-1	BMP4_24h	7289	1657	0.288105364247496	5	19	NA	NA	NA	NA	NA	BMP4_explant	BMP4_explant	NA	NA	BMP4_explant	19	Somites	-0.220946067399968	-2.07411084349658
ACGTAACAGAGAGCAA-1	BMP4_24h	9181	2263	0.707983879751661	7	14	NA	NA	NA	NA	NA	BMP4_explant	BMP4_explant	NA	NA	BMP4_explant	14	Endothelial	5.18889329450608	-7.33033237631824
ACGTAACAGCCGAACA-1	BMP4_24h	13405	2984	0.626631853785901	12	14	NA	NA	NA	NA	NA	BMP4_explant	BMP4_explant	NA	NA	BMP4_explant	14	Endothelial	4.98498389738084	-7.44976720984485
ACGTAACCAAGGGCAT-1	BMP4_24h	1753	830	2.85225328009127	17	23	NA	NA	NA	NA	NA	BMP4_explant	BMP4_explant	NA	NA	BMP4_explant	23	Periderm	10.1718411208916	3.42244090859387
ACGTAACGTAGGACCA-1	BMP4_24h	3007	1007	2.59394745593615	1	17	NA	NA	NA	NA	NA	BMP4_explant	BMP4_explant	NA	NA	BMP4_explant	17	Epidermis	3.33474180715562	-1.14276728804614
ACGTAACGTATCGAAA-1	BMP4_24h	13482	2811	1.20160213618158	3	13	NA	NA	NA	NA	NA	BMP4_explant	BMP4_explant	NA	NA	BMP4_explant	13	Epidermis	8.87993762510301	-4.07541380103137
ACGTAACGTATCGTGT-1	BMP4_24h	14079	2778	2.05270260671923	3	13	NA	NA	NA	NA	NA	BMP4_explant	BMP4_explant	NA	NA	BMP4_explant	13	Epidermis	9.98780772703172	-3.08596406157519
ACGTAACTCAAGCCTA-1	BMP4_24h	1114	549	2.42369838420108	0	10	NA	NA	NA	NA	NA	BMP4_explant	BMP4_explant	NA	NA	BMP4_explant	10	Epidermis	6.02798173444749	-2.52289638693835
ACGTAACTCATTGAGC-1	BMP4_24h	1150	626	3.73913043478261	5	19	NA	NA	NA	NA	NA	BMP4_explant	BMP4_explant	NA	NA	BMP4_explant	19	Somites	3.47879931943895	-2.56636057074573
ACGTAACTCTGGGCGT-1	BMP4_24h	22792	3079	0.772200772200772	19	23	NA	NA	NA	NA	NA	BMP4_explant	BMP4_explant	NA	NA	BMP4_explant	23	Periderm	10.6322912933159	5.87864579979871
ACGTACACAATTGAGA-1	BMP4_24h	726	402	1.51515151515152	15	17	NA	NA	NA	NA	NA	BMP4_explant	BMP4_explant	NA	NA	BMP4_explant	17	Epidermis	5.12841269987107	-1.93360243018176
ACGTACACATTCAGGT-1	BMP4_24h	16422	2918	1.5284374619413	27	28	NA	NA	NA	NA	NA	BMP4_explant	BMP4_explant	NA	NA	BMP4_explant	28	Myotome	-0.393071734733571	-7.46378240759875
ACGTACAGTGCACATT-1	BMP4_24h	25122	4159	1.93057877557519	6	2	NA	NA	NA	NA	NA	BMP4_explant	BMP4_explant	NA	NA	BMP4_explant	2	Forebrain-Telencephalon/Diencephalon	-4.12587168199538	4.03280868355725
ACGTACAGTTGGACCC-1	BMP4_24h	595	368	2.35294117647059	0	10	NA	NA	NA	NA	NA	BMP4_explant	BMP4_explant	NA	NA	BMP4_explant	10	Epidermis	5.99836776273728	-2.28070483382251
ACGTACATCAAAGACA-1	BMP4_24h	1274	504	0.706436420722135	17	23	NA	NA	NA	NA	NA	BMP4_explant	BMP4_explant	NA	NA	BMP4_explant	23	Periderm	9.85552833097459	2.58584728066419
ACGTACATCAGAGTGG-1	BMP4_24h	25664	3887	1.3910536159601	19	23	NA	NA	NA	NA	NA	BMP4_explant	BMP4_explant	NA	NA	BMP4_explant	23	Periderm	10.429142451458	6.03959264580701
ACGTACATCCACAGCG-1	BMP4_24h	18269	3294	1.67496852591822	23	16	NA	NA	NA	NA	NA	BMP4_explant	BMP4_explant	NA	NA	BMP4_explant	16	Neuron	-10.1961608169746	0.70163115088437
ACGTACATCTTACGTT-1	BMP4_24h	33440	4789	1.56997607655502	9	2	NA	NA	NA	NA	NA	BMP4_explant	BMP4_explant	NA	NA	BMP4_explant	2	Forebrain-Telencephalon/Diencephalon	-4.77392914278029	3.57257714096997
ACGTAGTAGCATTGTC-1	BMP4_24h	18183	3418	0.97343672661277	22	21	NA	NA	NA	NA	NA	BMP4_explant	BMP4_explant	NA	NA	BMP4_explant	21	PSM	1.8529293300438	-3.28662095244434
ACGTAGTCAAGGCGTA-1	BMP4_24h	27462	4164	1.11790838249217	9	2	NA	NA	NA	NA	NA	BMP4_explant	BMP4_explant	NA	NA	BMP4_explant	2	Forebrain-Telencephalon/Diencephalon	-4.6873264549446	3.78647723023389
ACGTAGTCAAGGTTGG-1	BMP4_24h	1475	693	4.54237288135593	10	22	NA	NA	NA	NA	NA	BMP4_explant	BMP4_explant	NA	NA	BMP4_explant	22	Heart/Pectoral Fin Bud	7.21248433607103	2.14552869622205
ACGTAGTCAGGGAGAG-1	BMP4_24h	11407	2490	1.77084246515298	18	37	NA	NA	NA	NA	NA	BMP4_explant	BMP4_explant	NA	NA	BMP4_explant	37	Pronephric Duct	12.0611357452202	-0.271079458551665
ACGTAGTGTACTGGGA-1	BMP4_24h	9219	2325	2.07180822214991	2	19	NA	NA	NA	NA	NA	BMP4_explant	BMP4_explant	NA	NA	BMP4_explant	19	Somites	2.66593644636155	-6.49577865775134
ACGTAGTGTGGTATGG-1	BMP4_24h	4715	1555	3.83881230116649	3	13	NA	NA	NA	NA	NA	BMP4_explant	BMP4_explant	NA	NA	BMP4_explant	13	Epidermis	10.6412300826836	-3.4694107549956
ACGTAGTTCACATACG-1	BMP4_24h	8609	2270	2.64839121849228	16	14	NA	NA	NA	NA	NA	BMP4_explant	BMP4_explant	NA	NA	BMP4_explant	14	Endothelial	5.6713537933159	-8.22389135535266
ACGTCCTAGAAATCCA-1	BMP4_24h	1328	606	3.76506024096386	17	23	NA	NA	NA	NA	NA	BMP4_explant	BMP4_explant	NA	NA	BMP4_explant	23	Periderm	9.90568587797166	2.72717180077527
ACGTCCTAGATGTTCC-1	BMP4_24h	9568	2354	2.2366220735786	2	19	NA	NA	NA	NA	NA	BMP4_explant	BMP4_explant	NA	NA	BMP4_explant	19	Somites	3.18259928243638	-6.63674078162219
ACGTCCTCACCTGCTT-1	BMP4_24h	17955	3584	1.04706209969368	3	13	NA	NA	NA	NA	NA	BMP4_explant	BMP4_explant	NA	NA	BMP4_explant	13	Epidermis	9.11594150083543	-4.090458967047
ACGTCCTGTCTACAGT-1	BMP4_24h	10490	2299	1.48713060057197	12	14	NA	NA	NA	NA	NA	BMP4_explant	BMP4_explant	NA	NA	BMP4_explant	14	Endothelial	0.0267038704681501	-2.23567733939197
ACGTCCTTCCACAAGT-1	BMP4_24h	16762	3614	0.841188402338623	16	14	NA	NA	NA	NA	NA	BMP4_explant	BMP4_explant	NA	NA	BMP4_explant	14	Endothelial	5.22730777280809	-7.84542474921252
ACGTCCTTCTGAGATC-1	BMP4_24h	7584	2130	1.71413502109705	11	21	NA	NA	NA	NA	NA	BMP4_explant	BMP4_explant	NA	NA	BMP4_explant	21	PSM	2.25563642995835	-4.72569236929919
ACGTCCTTCTTCTTCC-1	BMP4_24h	13662	3206	1.36876006441224	8	27	NA	NA	NA	NA	NA	BMP4_explant	BMP4_explant	NA	NA	BMP4_explant	27	Neural Crest	1.75275061147691	3.14003481690381
ACGTCCTTCTTTGATC-1	BMP4_24h	1225	579	2.28571428571429	24	10	NA	NA	NA	NA	NA	BMP4_explant	BMP4_explant	NA	NA	BMP4_explant	10	Epidermis	7.72086570280076	-2.08422980483081
ACGTTCCAGATAACAC-1	BMP4_24h	10165	2264	1.84948352188883	7	14	NA	NA	NA	NA	NA	BMP4_explant	BMP4_explant	NA	NA	BMP4_explant	14	Endothelial	6.31074759977342	-7.76254091437366
ACGTTCCAGTGGCAGT-1	BMP4_24h	16601	3326	1.31919763869646	8	27	NA	NA	NA	NA	NA	BMP4_explant	BMP4_explant	NA	NA	BMP4_explant	27	Neural Crest	3.24164865034104	1.94119801346753
ACGTTCCCAAGTTTGC-1	BMP4_24h	3604	1068	3.96781354051054	24	5	NA	NA	NA	NA	NA	BMP4_explant	BMP4_explant	NA	NA	BMP4_explant	5	Spinal Cord	2.52768299596788	3.38020577256177
ACGTTCCCACAAATAG-1	BMP4_24h	9763	2226	3.93321724879648	16	14	NA	NA	NA	NA	NA	BMP4_explant	BMP4_explant	NA	NA	BMP4_explant	14	Endothelial	5.80547187345506	-8.22016344244983
ACGTTCCCAGAATCGG-1	BMP4_24h	22804	3556	1.87247851254166	14	21	NA	NA	NA	NA	NA	BMP4_explant	BMP4_explant	NA	NA	BMP4_explant	21	PSM	1.94666788595201	-3.81610355551746
ACGTTCCGTGACTCGC-1	BMP4_24h	12277	2634	1.30324997963672	12	14	NA	NA	NA	NA	NA	BMP4_explant	BMP4_explant	NA	NA	BMP4_explant	14	Endothelial	4.97973630445481	-6.99611244376208
ACGTTCCGTGGATACG-1	BMP4_24h	12727	2277	0.573583719651135	15	28	NA	NA	NA	NA	NA	BMP4_explant	BMP4_explant	NA	NA	BMP4_explant	28	Myotome	-1.20286365730285	-7.43823585684802
ACGTTCCTCCGCGAGT-1	BMP4_24h	12393	2503	1.29912047123376	3	13	NA	NA	NA	NA	NA	BMP4_explant	BMP4_explant	NA	NA	BMP4_explant	13	Epidermis	9.93935439603807	-3.72324714835193
ACGTTCCTCTTTGGAG-1	BMP4_24h	13607	2522	1.29345189975748	12	14	NA	NA	NA	NA	NA	BMP4_explant	BMP4_explant	NA	NA	BMP4_explant	14	Endothelial	5.06807706373216	-7.27874717886951
ACTACGAAGAATCTAG-1	BMP4_24h	12058	2831	1.40155913086747	10	22	NA	NA	NA	NA	NA	BMP4_explant	BMP4_explant	NA	NA	BMP4_explant	22	Heart/Pectoral Fin Bud	6.86224362867356	2.09626450364087
ACTACGAAGCTGAGTG-1	BMP4_24h	6399	1374	1.42209720268792	7	14	NA	NA	NA	NA	NA	BMP4_explant	BMP4_explant	NA	NA	BMP4_explant	14	Endothelial	6.37960145490647	-7.50423488791492
ACTACGAAGGCGTTGA-1	BMP4_24h	2764	1012	1.04920405209841	7	18	NA	NA	NA	NA	NA	BMP4_explant	BMP4_explant	NA	NA	BMP4_explant	18	Optic Cup	-0.233457141942967	-1.96523175414111
ACTACGAAGTAAACAC-1	BMP4_24h	14748	3088	2.06807702739354	9	25	NA	NA	NA	NA	NA	BMP4_explant	BMP4_explant	NA	NA	BMP4_explant	25	Erythroid	-1.93941202146529	-10.5931569116881
ACTACGACAACACAGG-1	BMP4_24h	1940	788	0.56701030927835	4	26	NA	NA	NA	NA	NA	BMP4_explant	BMP4_explant	NA	NA	BMP4_explant	26	Epidermis	9.63933608549119	-2.1851249712279
ACTACGACAACCAATC-1	BMP4_24h	725	401	3.31034482758621	15	10	NA	NA	NA	NA	NA	BMP4_explant	BMP4_explant	NA	NA	BMP4_explant	10	Epidermis	6.40061185377122	-2.55055175002124
ACTACGACATATACCG-1	BMP4_24h	734	492	4.35967302452316	20	10	NA	NA	NA	NA	NA	BMP4_explant	BMP4_explant	NA	NA	BMP4_explant	10	Epidermis	5.46075866239549	-2.20543132002856
ACTACGAGTATGAAAC-1	BMP4_24h	19665	3475	1.31197559115179	14	21	NA	NA	NA	NA	NA	BMP4_explant	BMP4_explant	NA	NA	BMP4_explant	21	PSM	1.52507874982835	-3.78283748801257
ACTACGAGTGGGTATG-1	BMP4_24h	1125	549	2.31111111111111	24	10	NA	NA	NA	NA	NA	BMP4_explant	BMP4_explant	NA	NA	BMP4_explant	10	Epidermis	7.00415179746629	-1.92133031065967
ACTACGAGTGTGAGCA-1	BMP4_24h	13727	2763	1.7265243680338	14	21	NA	NA	NA	NA	NA	BMP4_explant	BMP4_explant	NA	NA	BMP4_explant	21	PSM	1.98733017461778	-3.51113090689685
ACTACGAGTTCCGCGA-1	BMP4_24h	9431	2753	3.41427208143357	22	21	NA	NA	NA	NA	NA	BMP4_explant	BMP4_explant	NA	NA	BMP4_explant	21	PSM	1.80501482503892	-2.97487960036304
ACTACGAGTTCTAAGC-1	BMP4_24h	28667	3961	0.795339589074546	19	23	NA	NA	NA	NA	NA	BMP4_explant	BMP4_explant	NA	NA	BMP4_explant	23	Periderm	10.5771507980156	5.69474115197156
ACTACGATCGAGAGAC-1	BMP4_24h	12252	2500	1.34671890303624	2	19	NA	NA	NA	NA	NA	BMP4_explant	BMP4_explant	NA	NA	BMP4_explant	19	Somites	3.18792078512193	-6.61993417914416
ACTACGATCGGAGTAG-1	BMP4_24h	862	469	1.27610208816705	5	17	NA	NA	NA	NA	NA	BMP4_explant	BMP4_explant	NA	NA	BMP4_explant	17	Epidermis	4.78209683912278	-1.73133537943866
ACTACGATCTCGGTAA-1	BMP4_24h	987	534	1.62107396149949	1	17	NA	NA	NA	NA	NA	BMP4_explant	BMP4_explant	NA	NA	BMP4_explant	17	Epidermis	4.5189723731804	-1.60649976904895
ACTATCTAGGTAGCCA-1	BMP4_24h	901	516	4.21753607103219	13	10	NA	NA	NA	NA	NA	BMP4_explant	BMP4_explant	NA	NA	BMP4_explant	10	Epidermis	7.59866759794236	-2.24847874815967
ACTATCTAGTAACAGT-1	BMP4_24h	8871	2456	1.22872280464435	16	14	NA	NA	NA	NA	NA	BMP4_explant	BMP4_explant	NA	NA	BMP4_explant	14	Endothelial	6.70340964811326	-8.30779276068713
ACTATCTCAACCAGAG-1	BMP4_24h	1630	740	2.08588957055215	4	26	NA	NA	NA	NA	NA	BMP4_explant	BMP4_explant	NA	NA	BMP4_explant	26	Epidermis	10.3208679916191	-1.74571261580493
ACTATCTCAACGATCT-1	BMP4_24h	12594	2668	0.881372081943783	3	13	NA	NA	NA	NA	NA	BMP4_explant	BMP4_explant	NA	NA	BMP4_explant	13	Epidermis	9.34483954923631	-3.6579888838103
ACTATCTCACCTCTAC-1	BMP4_24h	20740	3394	1.63934426229508	9	25	NA	NA	NA	NA	NA	BMP4_explant	BMP4_explant	NA	NA	BMP4_explant	25	Erythroid	-2.84110548479079	-10.4498272913268
ACTATCTCACCTGCGA-1	BMP4_24h	1769	729	3.90050876201244	5	17	NA	NA	NA	NA	NA	BMP4_explant	BMP4_explant	NA	NA	BMP4_explant	17	Epidermis	-1.73632409555434	-0.44875947411563
ACTATCTCATGACACT-1	BMP4_24h	742	412	2.42587601078167	0	10	NA	NA	NA	NA	NA	BMP4_explant	BMP4_explant	NA	NA	BMP4_explant	10	Epidermis	4.83797261732103	-1.89402065451648
ACTATCTCATTCTCCG-1	BMP4_24h	17715	3472	1.34913914761502	6	2	NA	NA	NA	NA	NA	BMP4_explant	BMP4_explant	NA	NA	BMP4_explant	2	Forebrain-Telencephalon/Diencephalon	-4.94795038682937	3.94200887505505
ACTATCTTCCCGAATA-1	BMP4_24h	11966	2886	1.72990138726391	10	22	NA	NA	NA	NA	NA	BMP4_explant	BMP4_explant	NA	NA	BMP4_explant	22	Heart/Pectoral Fin Bud	7.11381051557542	1.02367498700116
ACTATGGCAATGACCT-1	BMP4_24h	11190	3130	1.31367292225201	8	27	NA	NA	NA	NA	NA	BMP4_explant	BMP4_explant	NA	NA	BMP4_explant	27	Neural Crest	3.06436584012986	2.22662880246137
ACTATGGCACGCGTGT-1	BMP4_24h	13006	2699	0.799630939566354	12	14	NA	NA	NA	NA	NA	BMP4_explant	BMP4_explant	NA	NA	BMP4_explant	14	Endothelial	4.91185376661302	-6.60014543707873
ACTATGGTCCGGGACT-1	BMP4_24h	14071	2604	0.710681543600313	5	18	NA	NA	NA	NA	NA	BMP4_explant	BMP4_explant	NA	NA	BMP4_explant	18	Optic Cup	-2.19640579206466	-0.940626718359252
ACTATGGTCCTTCACG-1	BMP4_24h	15220	3096	1.84625492772668	3	13	NA	NA	NA	NA	NA	BMP4_explant	BMP4_explant	NA	NA	BMP4_explant	13	Epidermis	8.84590098875047	-4.20419416602161
ACTATGGTCTTTCAGT-1	BMP4_24h	928	499	4.63362068965517	0	10	NA	NA	NA	NA	NA	BMP4_explant	BMP4_explant	NA	NA	BMP4_explant	10	Epidermis	5.51294515150071	-2.08392915900256
ACTATTCAGTAATCCC-1	BMP4_24h	7239	1622	0.621632822213013	15	19	NA	NA	NA	NA	NA	BMP4_explant	BMP4_explant	NA	NA	BMP4_explant	19	Somites	2.41316864507676	-5.07581291373279
ACTATTCCAACTCCCT-1	BMP4_24h	620	378	1.61290322580645	0	10	NA	NA	NA	NA	NA	BMP4_explant	BMP4_explant	NA	NA	BMP4_explant	10	Epidermis	5.14743468778611	-2.0099073427489
ACTATTCCAGGTATGG-1	BMP4_24h	14602	2982	1.95178742637995	11	21	NA	NA	NA	NA	NA	BMP4_explant	BMP4_explant	NA	NA	BMP4_explant	21	PSM	2.16468236463548	-4.57353458579089
ACTATTCCAGTTCTAG-1	BMP4_24h	2300	964	3.21739130434783	13	11	NA	NA	NA	NA	NA	BMP4_explant	BMP4_explant	NA	NA	BMP4_explant	11	Epidermis	10.2716526748467	-3.1855619924834
ACTATTCGTAGACGTG-1	BMP4_24h	1583	717	1.89513581806696	0	10	NA	NA	NA	NA	NA	BMP4_explant	BMP4_explant	NA	NA	BMP4_explant	10	Epidermis	5.73594710844041	-1.91187725241687
ACTATTCGTCACCTTC-1	BMP4_24h	4153	1285	0.650132434384782	10	22	NA	NA	NA	NA	NA	BMP4_explant	BMP4_explant	NA	NA	BMP4_explant	22	Heart/Pectoral Fin Bud	7.00829932706834	2.39698591057752
ACTATTCGTCGCTTGG-1	BMP4_24h	6036	1876	3.66136514247846	4	26	NA	NA	NA	NA	NA	BMP4_explant	BMP4_explant	NA	NA	BMP4_explant	26	Epidermis	10.511508441143	-1.63048014815356
ACTATTCGTTGGTACT-1	BMP4_24h	11136	2623	2.65804597701149	2	19	NA	NA	NA	NA	NA	BMP4_explant	BMP4_explant	NA	NA	BMP4_explant	19	Somites	2.20178816335679	-5.46041736777331
ACTATTCTCACTCTTA-1	BMP4_24h	576	350	4.86111111111111	0	10	NA	NA	NA	NA	NA	BMP4_explant	BMP4_explant	NA	NA	BMP4_explant	10	Epidermis	5.62144801633836	-2.25481090720203
ACTATTCTCATCACCC-1	BMP4_24h	1394	788	3.29985652797704	0	11	NA	NA	NA	NA	NA	BMP4_explant	BMP4_explant	NA	NA	BMP4_explant	11	Epidermis	8.94202849882127	-2.28204450781848
ACTATTCTCGCAGAGA-1	BMP4_24h	25129	3519	0.815790520912094	9	25	NA	NA	NA	NA	NA	BMP4_explant	BMP4_explant	NA	NA	BMP4_explant	25	Erythroid	-2.44491579515456	-10.1462269800475
ACTATTCTCGTCTACC-1	BMP4_24h	3112	1159	1.5745501285347	7	17	NA	NA	NA	NA	NA	BMP4_explant	BMP4_explant	NA	NA	BMP4_explant	17	Epidermis	3.12560627477647	-1.39748046572711
ACTATTCTCTCTGAGA-1	BMP4_24h	1600	651	2.6875	1	17	NA	NA	NA	NA	NA	BMP4_explant	BMP4_explant	NA	NA	BMP4_explant	17	Epidermis	3.9904455901909	-1.10756430800464
ACTCCCAAGAAACACT-1	BMP4_24h	1807	761	2.4349750968456	1	17	NA	NA	NA	NA	NA	BMP4_explant	BMP4_explant	NA	NA	BMP4_explant	17	Epidermis	3.50923392789842	-0.976040102796813
ACTCCCAAGGTAGTCG-1	BMP4_24h	10472	2317	1.86210847975554	3	13	NA	NA	NA	NA	NA	BMP4_explant	BMP4_explant	NA	NA	BMP4_explant	13	Epidermis	10.9638867141533	-3.13686928923633
ACTCCCACAATCCTTT-1	BMP4_24h	7900	1946	0.455696202531646	25	27	NA	NA	NA	NA	NA	BMP4_explant	BMP4_explant	NA	NA	BMP4_explant	27	Neural Crest	3.58456609266282	1.34269883458112
ACTCCCACACAGCCAC-1	BMP4_24h	3002	1121	1.36575616255829	4	26	NA	NA	NA	NA	NA	BMP4_explant	BMP4_explant	NA	NA	BMP4_explant	26	Epidermis	10.4366459609795	-1.70148644621875
ACTCCCACACTGTCCT-1	BMP4_24h	13056	3256	1.55484068627451	8	17	NA	NA	NA	NA	NA	BMP4_explant	BMP4_explant	NA	NA	BMP4_explant	17	Epidermis	8.5341295959282	-3.1471315401366
ACTCCCACATGTGCCG-1	BMP4_24h	3898	1055	4.33555669574141	1	17	NA	NA	NA	NA	NA	BMP4_explant	BMP4_explant	NA	NA	BMP4_explant	17	Epidermis	2.98358986394883	-0.966619588690063
ACTCCCACATGTGGCC-1	BMP4_24h	15388	3335	2.26800103977125	6	0	NA	NA	NA	NA	NA	BMP4_explant	BMP4_explant	NA	NA	BMP4_explant	0	Midbrain/Hindbrain	-4.62474968416213	3.88875999276135
ACTCCCAGTAGCCCTG-1	BMP4_24h	777	440	1.8018018018018	15	10	NA	NA	NA	NA	NA	BMP4_explant	BMP4_explant	NA	NA	BMP4_explant	10	Epidermis	6.73360536115647	-2.51951251204517
ACTCCCAGTCGGAACA-1	BMP4_24h	12372	2648	1.09117361784675	9	25	NA	NA	NA	NA	NA	BMP4_explant	BMP4_explant	NA	NA	BMP4_explant	25	Erythroid	-2.3896585939598	-9.82747659857776
ACTCCCAGTTAAGACA-1	BMP4_24h	675	404	1.03703703703704	0	10	NA	NA	NA	NA	NA	BMP4_explant	BMP4_explant	NA	NA	BMP4_explant	10	Epidermis	6.02247903364183	-2.71282992537524
ACTCCCATCAGAACCT-1	BMP4_24h	18575	3426	1.5935397039031	14	21	NA	NA	NA	NA	NA	BMP4_explant	BMP4_explant	NA	NA	BMP4_explant	21	PSM	1.65510079877854	-3.75722418005969
ACTCCCATCCCTCATG-1	BMP4_24h	3043	1221	2.66184686164969	4	11	NA	NA	NA	NA	NA	BMP4_explant	BMP4_explant	NA	NA	BMP4_explant	11	Epidermis	10.496263003521	-3.36076674635913
ACTCCCATCTCACCCA-1	BMP4_24h	1747	812	2.57584430452204	10	22	NA	NA	NA	NA	NA	BMP4_explant	BMP4_explant	NA	NA	BMP4_explant	22	Heart/Pectoral Fin Bud	7.18810126798631	2.25172188107465
ACTCTCGAGACAACAT-1	BMP4_24h	7700	1890	1.2987012987013	2	19	NA	NA	NA	NA	NA	BMP4_explant	BMP4_explant	NA	NA	BMP4_explant	19	Somites	0.94882426279069	-6.68385992224719
ACTCTCGAGATCACCT-1	BMP4_24h	18442	3362	1.08448107580523	22	21	NA	NA	NA	NA	NA	BMP4_explant	BMP4_explant	NA	NA	BMP4_explant	21	PSM	2.1577331783104	-3.17147360022571
ACTCTCGAGCTGCGAA-1	BMP4_24h	16233	2979	1.78032403129428	14	21	NA	NA	NA	NA	NA	BMP4_explant	BMP4_explant	NA	NA	BMP4_explant	21	PSM	1.81405351179124	-3.65861354048755
ACTCTCGAGGATGAGA-1	BMP4_24h	12266	3048	2.47839556497636	8	27	NA	NA	NA	NA	NA	BMP4_explant	BMP4_explant	NA	NA	BMP4_explant	27	Neural Crest	3.10717580335618	2.14332439724896
ACTCTCGAGTCACGCC-1	BMP4_24h	7978	1613	0.476309852093256	7	14	NA	NA	NA	NA	NA	BMP4_explant	BMP4_explant	NA	NA	BMP4_explant	14	Endothelial	5.10717580335618	-6.51133547003772
ACTCTCGCAAATTAGG-1	BMP4_24h	1441	678	1.66551006245663	4	26	NA	NA	NA	NA	NA	BMP4_explant	BMP4_explant	NA	NA	BMP4_explant	26	Epidermis	9.76394507902146	-2.05368194754626
ACTCTCGCAGACGCTC-1	BMP4_24h	765	500	2.22222222222222	15	10	NA	NA	NA	NA	NA	BMP4_explant	BMP4_explant	NA	NA	BMP4_explant	10	Epidermis	5.16133878248216	-2.09079275305774
ACTCTCGCAGCTATAC-1	BMP4_24h	9025	1803	0.57617728531856	7	14	NA	NA	NA	NA	NA	BMP4_explant	BMP4_explant	NA	NA	BMP4_explant	14	Endothelial	6.51052663343431	-7.15236959631946
ACTCTCGCATACTGTG-1	BMP4_24h	12603	3073	1.61866222328017	9	25	NA	NA	NA	NA	NA	BMP4_explant	BMP4_explant	NA	NA	BMP4_explant	25	Erythroid	-2.04171326143264	-9.80891905005481
ACTCTCGGTCAGTTTG-1	BMP4_24h	710	409	2.95774647887324	0	11	NA	NA	NA	NA	NA	BMP4_explant	BMP4_explant	NA	NA	BMP4_explant	11	Epidermis	8.60090396421434	-3.00996647055652
ACTCTCGGTGGCCACT-1	BMP4_24h	5994	1577	3.73707040373707	1	17	NA	NA	NA	NA	NA	BMP4_explant	BMP4_explant	NA	NA	BMP4_explant	17	Epidermis	3.27585885541917	-1.11888656790759
ACTCTCGTCCCAATAG-1	BMP4_24h	28265	4519	1.02954183619317	24	21	NA	NA	NA	NA	NA	BMP4_explant	BMP4_explant	NA	NA	BMP4_explant	21	PSM	1.94750568883897	-4.2485981958678
ACTGATGCAATCAGCT-1	BMP4_24h	814	457	1.96560196560197	15	10	NA	NA	NA	NA	NA	BMP4_explant	BMP4_explant	NA	NA	BMP4_explant	10	Epidermis	7.59302375333787	-2.4676767366698
ACTGATGCAGGACTAG-1	BMP4_24h	12930	2884	1.46945088940449	6	11	NA	NA	NA	NA	NA	BMP4_explant	BMP4_explant	NA	NA	BMP4_explant	11	Epidermis	10.774414515667	-3.77926359351184
ACTGATGCAGTATGAA-1	BMP4_24h	1154	545	1.73310225303293	1	17	NA	NA	NA	NA	NA	BMP4_explant	BMP4_explant	NA	NA	BMP4_explant	17	Epidermis	3.51441333311082	-0.928758599119445
ACTGATGCATGACGAG-1	BMP4_24h	15640	3061	1.54092071611253	8	2	NA	NA	NA	NA	NA	BMP4_explant	BMP4_explant	NA	NA	BMP4_explant	2	Forebrain-Telencephalon/Diencephalon	-6.12614729387282	4.13443960968945
ACTGATGCATGACTGT-1	BMP4_24h	1813	772	2.86817429674573	4	26	NA	NA	NA	NA	NA	BMP4_explant	BMP4_explant	NA	NA	BMP4_explant	26	Epidermis	9.70995376127244	-1.96965465720203
ACTGATGGTCATACCA-1	BMP4_24h	2973	1019	0.840901446350488	7	14	NA	NA	NA	NA	NA	BMP4_explant	BMP4_explant	NA	NA	BMP4_explant	14	Endothelial	6.18256948011399	-7.2571373956969
ACTGATGTCAAGTCGT-1	BMP4_24h	11361	2310	1.40832673180178	6	6	NA	NA	NA	NA	NA	BMP4_explant	BMP4_explant	NA	NA	BMP4_explant	6	Caudal Neuron	-6.9866895912361	1.89400913540814
ACTGATGTCTAACGCA-1	BMP4_24h	598	373	1.00334448160535	0	10	NA	NA	NA	NA	NA	BMP4_explant	BMP4_explant	NA	NA	BMP4_explant	10	Epidermis	6.11765334623338	-1.97838006194141
ACTGCAAAGGTTAGTA-1	BMP4_24h	8450	2024	1.59763313609467	9	25	NA	NA	NA	NA	NA	BMP4_explant	BMP4_explant	NA	NA	BMP4_explant	25	Erythroid	-2.62871029359816	-9.81093702490832
ACTGCAACATCCCGTT-1	BMP4_24h	9786	2585	2.9021050480278	10	22	NA	NA	NA	NA	NA	BMP4_explant	BMP4_explant	NA	NA	BMP4_explant	22	Heart/Pectoral Fin Bud	7.1087112190056	1.74410524193738
ACTGCAAGTATCGCTA-1	BMP4_24h	13258	2876	1.12384975109368	10	22	NA	NA	NA	NA	NA	BMP4_explant	BMP4_explant	NA	NA	BMP4_explant	22	Heart/Pectoral Fin Bud	7.03406331556321	1.13882978980039
ACTGCAATCCATAGAC-1	BMP4_24h	2145	1091	4.84848484848485	3	13	NA	NA	NA	NA	NA	BMP4_explant	BMP4_explant	NA	NA	BMP4_explant	13	Epidermis	9.60117003934861	-4.19976053412463
ACTGCAATCCGCGGAT-1	BMP4_24h	11504	2511	1.2865090403338	3	13	NA	NA	NA	NA	NA	BMP4_explant	BMP4_explant	NA	NA	BMP4_explant	13	Epidermis	10.8530020477104	-3.48215708907153
ACTGCAATCTGAGATC-1	BMP4_24h	800	469	2.875	0	10	NA	NA	NA	NA	NA	BMP4_explant	BMP4_explant	NA	NA	BMP4_explant	10	Epidermis	7.01051805036546	-2.35471234496142
ACTGTCCAGAGGTGCT-1	BMP4_24h	17547	3350	2.29098991280561	2	26	NA	NA	NA	NA	NA	BMP4_explant	BMP4_explant	NA	NA	BMP4_explant	26	Epidermis	10.5828861953545	-2.19464907820727
ACTGTCCAGATAGGGA-1	BMP4_24h	21735	3258	1.18702553485162	14	21	NA	NA	NA	NA	NA	BMP4_explant	BMP4_explant	NA	NA	BMP4_explant	21	PSM	1.00614938753129	-2.96599087889697
ACTGTCCAGATTGCGG-1	BMP4_24h	1236	571	1.94174757281553	21	18	NA	NA	NA	NA	NA	BMP4_explant	BMP4_explant	NA	NA	BMP4_explant	18	Optic Cup	-0.704166219956864	-1.62243292506244
ACTGTCCAGGTTTGAA-1	BMP4_24h	12308	2709	2.65680857978551	20	17	NA	NA	NA	NA	NA	BMP4_explant	BMP4_explant	NA	NA	BMP4_explant	17	Epidermis	1.5668616058159	2.12048234765027
ACTGTCCCAAGACTGG-1	BMP4_24h	13451	2505	1.70247565236785	2	19	NA	NA	NA	NA	NA	BMP4_explant	BMP4_explant	NA	NA	BMP4_explant	19	Somites	2.41735909002305	-5.3484893816283
ACTGTCCGTAACGTTC-1	BMP4_24h	2668	999	1.16191904047976	4	26	NA	NA	NA	NA	NA	BMP4_explant	BMP4_explant	NA	NA	BMP4_explant	26	Epidermis	10.0143818618584	-1.9785398023894
ACTGTCCGTGTCTAAC-1	BMP4_24h	999	501	2.3023023023023	7	10	NA	NA	NA	NA	NA	BMP4_explant	BMP4_explant	NA	NA	BMP4_explant	10	Epidermis	5.15786883848191	-2.04394374068286
ACTGTCCGTTTCGTAG-1	BMP4_24h	7795	1676	0.692751763951251	7	14	NA	NA	NA	NA	NA	BMP4_explant	BMP4_explant	NA	NA	BMP4_explant	14	Endothelial	4.8728861572075	-6.06579408820178
ACTGTCCTCCTTCTTC-1	BMP4_24h	11154	2953	1.38963600502062	10	22	NA	NA	NA	NA	NA	BMP4_explant	BMP4_explant	NA	NA	BMP4_explant	22	Heart/Pectoral Fin Bud	7.15712783353807	1.01372631613706
ACTGTCCTCGCAATGT-1	BMP4_24h	581	356	2.40963855421687	0	10	NA	NA	NA	NA	NA	BMP4_explant	BMP4_explant	NA	NA	BMP4_explant	10	Epidermis	6.95626733320237	-2.33527574713733
ACTGTCCTCGCTTTAT-1	BMP4_24h	667	390	2.24887556221889	0	10	NA	NA	NA	NA	NA	BMP4_explant	BMP4_explant	NA	NA	BMP4_explant	10	Epidermis	6.38823888319017	-2.23081312354114
ACTGTCCTCTCATTGT-1	BMP4_24h	628	366	1.11464968152866	0	10	NA	NA	NA	NA	NA	BMP4_explant	BMP4_explant	NA	NA	BMP4_explant	10	Epidermis	6.76524112241746	-2.36080513175037
ACTGTGAAGACAAGCC-1	BMP4_24h	5474	1433	3.39788089148703	1	17	NA	NA	NA	NA	NA	BMP4_explant	BMP4_explant	NA	NA	BMP4_explant	17	Epidermis	2.87119123952867	-1.14716432269122
ACTGTGAAGAGCTGAC-1	BMP4_24h	10956	2637	1.66119021540708	10	22	NA	NA	NA	NA	NA	BMP4_explant	BMP4_explant	NA	NA	BMP4_explant	22	Heart/Pectoral Fin Bud	6.28414008634568	3.04435529534314
ACTGTGACAACTGATC-1	BMP4_24h	943	512	4.24178154825027	0	10	NA	NA	NA	NA	NA	BMP4_explant	BMP4_explant	NA	NA	BMP4_explant	10	Epidermis	9.12333438413621	-2.92077360327746
ACTGTGACAACTGCCG-1	BMP4_24h	20655	3672	1.07480029048657	3	13	NA	NA	NA	NA	NA	BMP4_explant	BMP4_explant	NA	NA	BMP4_explant	13	Epidermis	9.3147864105034	-3.81439218695666
ACTGTGACAATACGCT-1	BMP4_24h	13694	2962	1.57733313860085	3	13	NA	NA	NA	NA	NA	BMP4_explant	BMP4_explant	NA	NA	BMP4_explant	13	Epidermis	9.23398253934861	-3.87334404166247
ACTGTGACACGCGGTT-1	BMP4_24h	844	504	2.13270142180095	5	17	NA	NA	NA	NA	NA	BMP4_explant	BMP4_explant	NA	NA	BMP4_explant	17	Epidermis	4.90758512037278	-1.96022639449145
ACTGTGACAGTAGAGC-1	BMP4_24h	13460	2844	1.99108469539376	8	27	NA	NA	NA	NA	NA	BMP4_explant	BMP4_explant	NA	NA	BMP4_explant	27	Neural Crest	3.36260054128648	1.70917715851758
ACTGTGAGTAACGGTG-1	BMP4_24h	15428	2970	1.48431423386051	6	0	NA	NA	NA	NA	NA	BMP4_explant	BMP4_explant	NA	NA	BMP4_explant	0	Midbrain/Hindbrain	-4.22909095270156	4.55511751000379
ACTGTGAGTCCGACGT-1	BMP4_24h	10271	2279	2.9987343004576	12	14	NA	NA	NA	NA	NA	BMP4_explant	BMP4_explant	NA	NA	BMP4_explant	14	Endothelial	6.35576722639085	-8.16238889868762
ACTGTGAGTGCGTCGT-1	BMP4_24h	6829	1886	1.52291697173818	12	14	NA	NA	NA	NA	NA	BMP4_explant	BMP4_explant	NA	NA	BMP4_explant	14	Endothelial	6.83638618009568	-6.40370378668811
ACTGTGATCGACGTCG-1	BMP4_24h	17170	3222	1.43855562026791	12	14	NA	NA	NA	NA	NA	BMP4_explant	BMP4_explant	NA	NA	BMP4_explant	14	Endothelial	5.03380820768357	-7.24850187476184
ACTTAGGAGTAGCAAT-1	BMP4_24h	17561	3094	0.609304709299015	3	11	NA	NA	NA	NA	NA	BMP4_explant	BMP4_explant	NA	NA	BMP4_explant	11	Epidermis	9.24732730405809	-3.21982393439319
ACTTAGGCAAAGCAAT-1	BMP4_24h	7718	1927	0.725576574242032	7	14	NA	NA	NA	NA	NA	BMP4_explant	BMP4_explant	NA	NA	BMP4_explant	14	Endothelial	6.55659244077684	-6.89160928900745
ACTTAGGCAATAGGGC-1	BMP4_24h	11225	2495	1.51447661469933	10	22	NA	NA	NA	NA	NA	BMP4_explant	BMP4_explant	NA	NA	BMP4_explant	22	Heart/Pectoral Fin Bud	6.17087743299485	3.1213592511842
ACTTAGGCACAGAGCA-1	BMP4_24h	16342	3141	1.80516460653531	10	22	NA	NA	NA	NA	NA	BMP4_explant	BMP4_explant	NA	NA	BMP4_explant	22	Heart/Pectoral Fin Bud	7.19855878370286	1.36425235096906
ACTTAGGCACTTACAG-1	BMP4_24h	11144	2749	1.1127063890883	10	3	NA	NA	NA	NA	NA	BMP4_explant	BMP4_explant	NA	NA	BMP4_explant	3	Pharyngeal Arch	4.99848554151536	-6.00466594870593
ACTTAGGCAGGGTTGA-1	BMP4_24h	1156	540	2.68166089965398	17	23	NA	NA	NA	NA	NA	BMP4_explant	BMP4_explant	NA	NA	BMP4_explant	23	Periderm	10.3566813232231	3.85153665368054
ACTTAGGGTACCATAC-1	BMP4_24h	13532	2997	1.09370381318357	12	25	NA	NA	NA	NA	NA	BMP4_explant	BMP4_explant	NA	NA	BMP4_explant	25	Erythroid	-1.0838901637268	-4.57873020346667
ACTTAGGGTCTTTCAT-1	BMP4_24h	4050	1134	0.91358024691358	23	16	NA	NA	NA	NA	NA	BMP4_explant	BMP4_explant	NA	NA	BMP4_explant	16	Neuron	-9.87757351381301	0.648032478732804
ACTTAGGGTTACTCAG-1	BMP4_24h	3960	1318	2.14646464646465	4	26	NA	NA	NA	NA	NA	BMP4_explant	BMP4_explant	NA	NA	BMP4_explant	26	Epidermis	10.593485331707	-2.06566820319202
ACTTAGGTCAAGTCTG-1	BMP4_24h	11873	2457	1.30548302872063	2	19	NA	NA	NA	NA	NA	BMP4_explant	BMP4_explant	NA	NA	BMP4_explant	19	Somites	1.24090943353654	-6.63889990027454
ACTTAGGTCTGCGGAC-1	BMP4_24h	104821	7193	0.740309670772078	12	19	NA	NA	NA	NA	NA	BMP4_explant	BMP4_explant	NA	NA	BMP4_explant	19	Somites	3.33093521612168	-6.7458864229491
ACTTATCAGCTCGTGC-1	BMP4_24h	710	400	4.7887323943662	0	11	NA	NA	NA	NA	NA	BMP4_explant	BMP4_explant	NA	NA	BMP4_explant	11	Epidermis	9.22867915647508	-2.91118130858447
ACTTATCAGGAAGTCC-1	BMP4_24h	13929	2573	1.02663507789504	2	19	NA	NA	NA	NA	NA	BMP4_explant	BMP4_explant	NA	NA	BMP4_explant	19	Somites	2.76784346120835	-6.47237835104968
ACTTATCAGTGAGTGC-1	BMP4_24h	13929	2951	3.15169789647498	6	11	NA	NA	NA	NA	NA	BMP4_explant	BMP4_explant	NA	NA	BMP4_explant	11	Epidermis	10.2512278320122	-2.03500995810535
ACTTATCCAAGCTGTT-1	BMP4_24h	884	534	3.16742081447964	13	10	NA	NA	NA	NA	NA	BMP4_explant	BMP4_explant	NA	NA	BMP4_explant	10	Epidermis	8.24687812345506	-2.88318762953784
ACTTATCCACCGTCTT-1	BMP4_24h	10282	2619	1.61447189262789	6	0	NA	NA	NA	NA	NA	BMP4_explant	BMP4_explant	NA	NA	BMP4_explant	0	Midbrain/Hindbrain	-4.28172519189834	4.29796781365369
ACTTATCCATCTCCCA-1	BMP4_24h	11886	3157	1.6826518593303	6	0	NA	NA	NA	NA	NA	BMP4_explant	BMP4_explant	NA	NA	BMP4_explant	0	Midbrain/Hindbrain	-3.26167848093032	4.56946601693128
ACTTATCGTAAGGCCA-1	BMP4_24h	1237	613	2.02101859337106	20	10	NA	NA	NA	NA	NA	BMP4_explant	BMP4_explant	NA	NA	BMP4_explant	10	Epidermis	7.66247127073289	-2.26681099112537
ACTTATCGTCCTTGTC-1	BMP4_24h	14385	2751	1.73792144595064	2	19	NA	NA	NA	NA	NA	BMP4_explant	BMP4_explant	NA	NA	BMP4_explant	19	Somites	2.54916307943345	-6.08698425467517
ACTTATCTCAAACCCA-1	BMP4_24h	1331	619	2.25394440270473	7	10	NA	NA	NA	NA	NA	BMP4_explant	BMP4_explant	NA	NA	BMP4_explant	10	Epidermis	5.73388144987107	-2.58305010970142
ACTTATCTCCCGAGGT-1	BMP4_24h	3554	1375	1.49127743387732	4	11	NA	NA	NA	NA	NA	BMP4_explant	BMP4_explant	NA	NA	BMP4_explant	11	Epidermis	10.6717886688042	-3.18030533965137
ACTTATCTCCTCGATC-1	BMP4_24h	8307	2451	2.35945588058264	4	26	NA	NA	NA	NA	NA	BMP4_explant	BMP4_explant	NA	NA	BMP4_explant	26	Epidermis	10.6615271331596	-1.74223289664294
ACTTATCTCGGTGCAC-1	BMP4_24h	1268	603	2.9179810725552	13	11	NA	NA	NA	NA	NA	BMP4_explant	BMP4_explant	NA	NA	BMP4_explant	11	Epidermis	9.0752262832451	-2.30844602759387
ACTTATCTCTAAACGC-1	BMP4_24h	1049	661	4.67111534795043	13	11	NA	NA	NA	NA	NA	BMP4_explant	BMP4_explant	NA	NA	BMP4_explant	11	Epidermis	9.17808005826951	-3.17266879256274
ACTTCCGAGACTAGAT-1	BMP4_24h	17205	3134	1.02295844231328	3	13	NA	NA	NA	NA	NA	BMP4_explant	BMP4_explant	NA	NA	BMP4_explant	13	Epidermis	11.1370768310356	-4.33256111319568
ACTTCCGAGGCATGGT-1	BMP4_24h	943	514	4.34782608695652	21	10	NA	NA	NA	NA	NA	BMP4_explant	BMP4_explant	NA	NA	BMP4_explant	10	Epidermis	5.54042289274217	-2.88433680708911
ACTTCCGCAACTGAAA-1	BMP4_24h	945	483	2.85714285714286	20	10	NA	NA	NA	NA	NA	BMP4_explant	BMP4_explant	NA	NA	BMP4_explant	10	Epidermis	5.00279567258836	-2.4279285448363
ACTTCCGCAAGACCTT-1	BMP4_24h	930	492	2.25806451612903	0	10	NA	NA	NA	NA	NA	BMP4_explant	BMP4_explant	NA	NA	BMP4_explant	10	Epidermis	5.25716874616624	-2.09544358428027
ACTTCCGCACAACATC-1	BMP4_24h	1668	741	1.07913669064748	13	10	NA	NA	NA	NA	NA	BMP4_explant	BMP4_explant	NA	NA	BMP4_explant	10	Epidermis	8.29591033475877	-2.22082600768115
ACTTCCGGTACGGATG-1	BMP4_24h	1065	535	1.78403755868545	5	12	NA	NA	NA	NA	NA	BMP4_explant	BMP4_explant	NA	NA	BMP4_explant	12	Midbrain	-2.08408894521712	0.531284264964799
ACTTCCGGTCGCTCGA-1	BMP4_24h	653	385	2.45022970903522	0	10	NA	NA	NA	NA	NA	BMP4_explant	BMP4_explant	NA	NA	BMP4_explant	10	Epidermis	5.61282203214646	-2.34041795905139
ACTTCCGGTCGTCGGT-1	BMP4_24h	24011	3807	1.38269959601849	12	25	NA	NA	NA	NA	NA	BMP4_explant	BMP4_explant	NA	NA	BMP4_explant	25	Erythroid	-1.26797386390685	-4.563359357672
ACTTCCGTCGAAGCAG-1	BMP4_24h	17727	3107	1.4046369944153	9	25	NA	NA	NA	NA	NA	BMP4_explant	BMP4_explant	NA	NA	BMP4_explant	25	Erythroid	-2.22246088964461	-9.93490801032092
ACTTCCGTCGACATCA-1	BMP4_24h	579	340	3.10880829015544	0	10	NA	NA	NA	NA	NA	BMP4_explant	BMP4_explant	NA	NA	BMP4_explant	10	Epidermis	6.05533359067918	-2.6978477018645
ACTTCGCAGGAGAATG-1	BMP4_24h	3845	1036	4.10923276983095	1	17	NA	NA	NA	NA	NA	BMP4_explant	BMP4_explant	NA	NA	BMP4_explant	17	Epidermis	4.13529822843553	-2.05826411421802
ACTTCGCAGTGTTCAC-1	BMP4_24h	12288	2523	1.9775390625	16	14	NA	NA	NA	NA	NA	BMP4_explant	BMP4_explant	NA	NA	BMP4_explant	14	Endothelial	5.30122182386399	-7.91115007575061
ACTTCGCCAACGACAG-1	BMP4_24h	591	360	1.1844331641286	1	17	NA	NA	NA	NA	NA	BMP4_explant	BMP4_explant	NA	NA	BMP4_explant	17	Epidermis	4.66384313123704	-1.66969487841632
ACTTCGCCACCAAAGG-1	BMP4_24h	21605	3797	1.50428141633881	11	21	NA	NA	NA	NA	NA	BMP4_explant	BMP4_explant	NA	NA	BMP4_explant	21	PSM	2.197067237072	-4.61066875632312
ACTTCGCCAGTCAGAG-1	BMP4_24h	15334	3003	1.22603365071084	8	27	NA	NA	NA	NA	NA	BMP4_explant	BMP4_explant	NA	NA	BMP4_explant	27	Neural Crest	3.31540009992601	1.76578535859082
ACTTCGCCATTCATCT-1	BMP4_24h	13785	3159	2.12549873050417	11	21	NA	NA	NA	NA	NA	BMP4_explant	BMP4_explant	NA	NA	BMP4_explant	21	PSM	1.71387670057298	-4.83840141470935
ACTTCGCGTCCCAAAT-1	BMP4_24h	2478	973	2.50201775625504	4	26	NA	NA	NA	NA	NA	BMP4_explant	BMP4_explant	NA	NA	BMP4_explant	26	Epidermis	10.3433289291191	-1.97185979064014
ACTTCGCGTCTACAGT-1	BMP4_24h	11731	2300	1.44062739749382	11	21	NA	NA	NA	NA	NA	BMP4_explant	BMP4_explant	NA	NA	BMP4_explant	21	PSM	2.49006865041734	-4.46975336249377
ACTTCGCTCATTGCGA-1	BMP4_24h	7372	2008	2.19750406945198	18	37	NA	NA	NA	NA	NA	BMP4_explant	BMP4_explant	NA	NA	BMP4_explant	37	Pronephric Duct	12.355806803875	-0.42657337363269
ACTTCGCTCCTCACCA-1	BMP4_24h	513	323	1.16959064327485	0	10	NA	NA	NA	NA	NA	BMP4_explant	BMP4_explant	NA	NA	BMP4_explant	10	Epidermis	5.8631639243889	-2.35255441840198
ACTTCGCTCGCCAGTG-1	BMP4_24h	3660	1141	1.58469945355191	7	14	NA	NA	NA	NA	NA	BMP4_explant	BMP4_explant	NA	NA	BMP4_explant	14	Endothelial	5.45667788999559	-7.00865087683704
ACTTCGCTCTAGCAAC-1	BMP4_24h	32196	4828	1.5623058765064	19	23	NA	NA	NA	NA	NA	BMP4_explant	BMP4_explant	NA	NA	BMP4_explant	23	Periderm	10.6193346740532	5.26981296364758
ACTTTCAAGATCGCCC-1	BMP4_24h	10209	2337	1.45949652267607	8	2	NA	NA	NA	NA	NA	BMP4_explant	BMP4_explant	NA	NA	BMP4_explant	2	Forebrain-Telencephalon/Diencephalon	-5.9050793884468	3.58309354607556
ACTTTCAAGTTCGGTT-1	BMP4_24h	21070	3644	2.51067869008068	23	16	NA	NA	NA	NA	NA	BMP4_explant	BMP4_explant	NA	NA	BMP4_explant	16	Neuron	-10.9524741409492	0.697887889785508
ACTTTCAAGTTGGGAC-1	BMP4_24h	17230	3445	2.14161346488683	4	21	NA	NA	NA	NA	NA	BMP4_explant	BMP4_explant	NA	NA	BMP4_explant	21	PSM	2.34733364599229	-4.4842611330321
ACTTTCACAGAAGCTG-1	BMP4_24h	24595	3348	1.09778410245985	19	23	NA	NA	NA	NA	NA	BMP4_explant	BMP4_explant	NA	NA	BMP4_explant	23	Periderm	10.6714091064262	5.7146004659364
ACTTTCACAGACAATA-1	BMP4_24h	16644	3220	1.06344628695025	2	19	NA	NA	NA	NA	NA	BMP4_explant	BMP4_explant	NA	NA	BMP4_explant	19	Somites	2.15689990537645	-6.21157798941638
ACTTTCATCACCTCGT-1	BMP4_24h	9734	2304	1.33552496404356	6	6	NA	NA	NA	NA	NA	BMP4_explant	BMP4_explant	NA	NA	BMP4_explant	6	Caudal Neuron	-7.18847038728713	1.70060756031964
ACTTTCATCAGGTAAA-1	BMP4_24h	24180	3922	2.06782464846981	19	23	NA	NA	NA	NA	NA	BMP4_explant	BMP4_explant	NA	NA	BMP4_explant	23	Periderm	10.5142884017754	5.72777881447766
ACTTTCATCCACATAG-1	BMP4_24h	1098	558	1.09289617486339	0	10	NA	NA	NA	NA	NA	BMP4_explant	BMP4_explant	NA	NA	BMP4_explant	10	Epidermis	6.07314870374681	-2.13721738036182
ACTTTCATCCATTTCA-1	BMP4_24h	5186	1416	3.81797146162746	1	17	NA	NA	NA	NA	NA	BMP4_explant	BMP4_explant	NA	NA	BMP4_explant	17	Epidermis	3.29379508512498	-1.18875787432696
ACTTTCATCGGCATCG-1	BMP4_24h	44242	5246	1.2522037882555	6	2	NA	NA	NA	NA	NA	BMP4_explant	BMP4_explant	NA	NA	BMP4_explant	2	Forebrain-Telencephalon/Diencephalon	-4.89625360948562	3.71492066208814
ACTTTCATCTGAGGTT-1	BMP4_24h	550	348	2.72727272727273	0	10	NA	NA	NA	NA	NA	BMP4_explant	BMP4_explant	NA	NA	BMP4_explant	10	Epidermis	6.73793504255296	-2.48750839407947
ACTTTGTAGCACGATG-1	BMP4_24h	9657	2216	1.23226674950813	16	14	NA	NA	NA	NA	NA	BMP4_explant	BMP4_explant	NA	NA	BMP4_explant	14	Endothelial	6.18251988904954	-8.02957735236194
ACTTTGTCAATGAGCG-1	BMP4_24h	2437	1178	3.36479277800575	14	21	NA	NA	NA	NA	NA	BMP4_explant	BMP4_explant	NA	NA	BMP4_explant	21	PSM	2.0142493011284	-3.87575731452014
ACTTTGTCACCCTCTA-1	BMP4_24h	773	482	0.517464424320828	21	25	NA	NA	NA	NA	NA	BMP4_explant	BMP4_explant	NA	NA	BMP4_explant	25	Erythroid	5.50591466444017	-2.61841807539966
ACTTTGTCACCTTCGT-1	BMP4_24h	652	370	1.68711656441718	17	10	NA	NA	NA	NA	NA	BMP4_explant	BMP4_explant	NA	NA	BMP4_explant	10	Epidermis	9.60166976469041	2.20598234955762
ACTTTGTCACGGGTAA-1	BMP4_24h	14404	2759	1.56206609275201	11	21	NA	NA	NA	NA	NA	BMP4_explant	BMP4_explant	NA	NA	BMP4_explant	21	PSM	2.0114621879387	-5.40621099646594
ACTTTGTCATACCAGT-1	BMP4_24h	526	325	4.56273764258555	0	10	NA	NA	NA	NA	NA	BMP4_explant	BMP4_explant	NA	NA	BMP4_explant	10	Epidermis	5.62780807035447	-2.35448680098559
ACTTTGTTCAAATAGG-1	BMP4_24h	12676	2871	1.04133796150205	6	0	NA	NA	NA	NA	NA	BMP4_explant	BMP4_explant	NA	NA	BMP4_explant	0	Midbrain/Hindbrain	-3.84777166826247	4.7725371343324
ACTTTGTTCACCGACG-1	BMP4_24h	624	384	1.76282051282051	0	10	NA	NA	NA	NA	NA	BMP4_explant	BMP4_explant	NA	NA	BMP4_explant	10	Epidermis	6.74040744321824	-2.42698297675159
ACTTTGTTCCGGTAAT-1	BMP4_24h	19915	3712	1.35576198845092	2	19	NA	NA	NA	NA	NA	BMP4_explant	BMP4_explant	NA	NA	BMP4_explant	19	Somites	2.72116205709458	-6.36169395621326
ACTTTGTTCTCTCGAC-1	BMP4_24h	504	317	2.18253968253968	0	10	NA	NA	NA	NA	NA	BMP4_explant	BMP4_explant	NA	NA	BMP4_explant	10	Epidermis	6.46867463605882	-2.4266975897124
AGAAATGAGATTGAGT-1	BMP4_24h	9797	2161	1.91895478207615	27	28	NA	NA	NA	NA	NA	BMP4_explant	BMP4_explant	NA	NA	BMP4_explant	28	Myotome	-0.0844193337631121	-7.4801484125426
AGAAATGAGTCCCTAA-1	BMP4_24h	1088	544	4.31985294117647	24	5	NA	NA	NA	NA	NA	BMP4_explant	BMP4_explant	NA	NA	BMP4_explant	5	Spinal Cord	2.58564493673326	3.28816380326245
AGAAATGAGTCGAATA-1	BMP4_24h	10650	2381	1.57746478873239	2	19	NA	NA	NA	NA	NA	BMP4_explant	BMP4_explant	NA	NA	BMP4_explant	19	Somites	3.36437151449205	-6.58783874686267
AGAAATGAGTTGGAAT-1	BMP4_24h	12400	2456	1.54838709677419	27	28	NA	NA	NA	NA	NA	BMP4_explant	BMP4_explant	NA	NA	BMP4_explant	28	Myotome	-0.604740453339805	-7.49553594763782
AGAAATGCACATGTTG-1	BMP4_24h	18610	3302	1.40784524449221	2	19	NA	NA	NA	NA	NA	BMP4_explant	BMP4_explant	NA	NA	BMP4_explant	19	Somites	2.31113646047593	-6.01663122351672
AGAAATGCACTGGAAG-1	BMP4_24h	14055	2921	1.6293134115973	22	21	NA	NA	NA	NA	NA	BMP4_explant	BMP4_explant	NA	NA	BMP4_explant	21	PSM	2.30250880735398	-3.13884697134997
AGAAATGGTCAGTCGC-1	BMP4_24h	12393	2372	1.58960703623013	11	21	NA	NA	NA	NA	NA	BMP4_explant	BMP4_explant	NA	NA	BMP4_explant	21	PSM	2.46326277273179	-4.28192196066882
AGAAATGGTCTCTCTG-1	BMP4_24h	12212	2785	1.4739600393056	8	27	NA	NA	NA	NA	NA	BMP4_explant	BMP4_explant	NA	NA	BMP4_explant	27	Neural Crest	3.36596486585618	1.77642204586957
AGAAATGTCCAAGCCG-1	BMP4_24h	1859	821	0.806885422270038	10	10	NA	NA	NA	NA	NA	BMP4_explant	BMP4_explant	NA	NA	BMP4_explant	10	Epidermis	6.83818910139085	-1.90840015585925
AGAACAAGTACCACGC-1	BMP4_24h	1061	542	2.82752120640905	13	11	NA	NA	NA	NA	NA	BMP4_explant	BMP4_explant	NA	NA	BMP4_explant	11	Epidermis	8.8607840301323	-3.46001444037463
AGAACAAGTGCGGATA-1	BMP4_24h	17761	3419	1.28934181633917	6	2	NA	NA	NA	NA	NA	BMP4_explant	BMP4_explant	NA	NA	BMP4_explant	2	Forebrain-Telencephalon/Diencephalon	-4.71870138628005	3.90266432587598
AGAACAAGTTGGGTAG-1	BMP4_24h	8070	2054	1.56133828996283	6	0	NA	NA	NA	NA	NA	BMP4_explant	BMP4_explant	NA	NA	BMP4_explant	0	Midbrain/Hindbrain	-4.82252361757277	4.50316419426892
AGAACAATCGTTCCTG-1	BMP4_24h	78248	6509	0.775738677026889	26	26	NA	NA	NA	NA	NA	BMP4_explant	BMP4_explant	NA	NA	BMP4_explant	26	Epidermis	10.8421854736137	-1.70414266760852
AGAACAATCTGAACGT-1	BMP4_24h	795	432	1.25786163522013	0	10	NA	NA	NA	NA	NA	BMP4_explant	BMP4_explant	NA	NA	BMP4_explant	10	Epidermis	5.65073487775804	-2.69986138518359
AGAACCTAGCTCCATA-1	BMP4_24h	13613	2990	1.4324542716521	2	19	NA	NA	NA	NA	NA	BMP4_explant	BMP4_explant	NA	NA	BMP4_explant	19	Somites	1.97404358404161	-5.29102907355334
AGAACCTAGTGAGCCA-1	BMP4_24h	13948	2890	1.92142242615429	10	22	NA	NA	NA	NA	NA	BMP4_explant	BMP4_explant	NA	NA	BMP4_explant	22	Heart/Pectoral Fin Bud	6.9929337264824	1.18348386113141
AGAACCTCACGACTAT-1	BMP4_24h	12190	3020	1.78835110746514	18	37	NA	NA	NA	NA	NA	BMP4_explant	BMP4_explant	NA	NA	BMP4_explant	37	Pronephric Duct	12.2819037200737	-0.458337582903167
AGAACCTCACGGCTAC-1	BMP4_24h	676	397	1.77514792899408	0	10	NA	NA	NA	NA	NA	BMP4_explant	BMP4_explant	NA	NA	BMP4_explant	10	Epidermis	5.17573497312547	-2.09963426764514
AGAACCTCACTTGTCC-1	BMP4_24h	885	532	2.71186440677966	20	2	NA	NA	NA	NA	NA	BMP4_explant	BMP4_explant	NA	NA	BMP4_explant	2	Forebrain-Telencephalon/Diencephalon	-2.3917440412712	0.727843664331178
AGAACCTCATGGACAG-1	BMP4_24h	17316	3252	1.35135135135135	2	19	NA	NA	NA	NA	NA	BMP4_explant	BMP4_explant	NA	NA	BMP4_explant	19	Somites	2.4497425319481	-5.80459175284412
AGAACCTGTAACAGGC-1	BMP4_24h	31732	4734	1.47485188453296	3	13	NA	NA	NA	NA	NA	BMP4_explant	BMP4_explant	NA	NA	BMP4_explant	13	Epidermis	9.12558028715135	-3.94735012228992
AGAACCTGTATCGATC-1	BMP4_24h	15561	3089	1.02821155452734	11	21	NA	NA	NA	NA	NA	BMP4_explant	BMP4_explant	NA	NA	BMP4_explant	21	PSM	2.00619647520066	-5.13106355841663
AGAACCTGTTGCATTG-1	BMP4_24h	651	383	1.99692780337942	0	10	NA	NA	NA	NA	NA	BMP4_explant	BMP4_explant	NA	NA	BMP4_explant	10	Epidermis	6.7211379768181	-2.41545925314929
AGAACCTTCCGGTAGC-1	BMP4_24h	3581	1053	3.37894442893047	15	17	NA	NA	NA	NA	NA	BMP4_explant	BMP4_explant	NA	NA	BMP4_explant	17	Epidermis	4.37671849744798	-1.60156533892657
AGAACCTTCGCTTTAT-1	BMP4_24h	16525	3392	1.58547655068079	14	21	NA	NA	NA	NA	NA	BMP4_explant	BMP4_explant	NA	NA	BMP4_explant	21	PSM	1.83623073118211	-4.41275224860217
AGAAGCGAGACAGCTG-1	BMP4_24h	12498	2654	1.4162265962554	8	2	NA	NA	NA	NA	NA	BMP4_explant	BMP4_explant	NA	NA	BMP4_explant	2	Forebrain-Telencephalon/Diencephalon	-5.5300507782173	3.67805495087598
AGAAGCGAGATGACCG-1	BMP4_24h	3757	1256	2.84801703486825	7	14	NA	NA	NA	NA	NA	BMP4_explant	BMP4_explant	NA	NA	BMP4_explant	14	Endothelial	6.46375701444627	-7.67635069067981
AGAAGCGAGTATGGAT-1	BMP4_24h	1127	532	1.24223602484472	10	17	NA	NA	NA	NA	NA	BMP4_explant	BMP4_explant	NA	NA	BMP4_explant	17	Epidermis	4.6727318527031	-1.59288964446094
AGAAGCGCACATATGC-1	BMP4_24h	1198	574	1.1686143572621	0	10	NA	NA	NA	NA	NA	BMP4_explant	BMP4_explant	NA	NA	BMP4_explant	10	Epidermis	7.63284251707078	-2.11108551199939
AGAAGCGCAGCGGTTC-1	BMP4_24h	30412	4454	1.45008549256872	19	23	NA	NA	NA	NA	NA	BMP4_explant	BMP4_explant	NA	NA	BMP4_explant	23	Periderm	10.5280966522026	5.32159366433118
AGAAGCGCATCAGTCA-1	BMP4_24h	842	460	2.73159144893112	24	10	NA	NA	NA	NA	NA	BMP4_explant	BMP4_explant	NA	NA	BMP4_explant	10	Epidermis	7.79739902036668	-1.80796346838977
AGAAGCGGTATCGTAC-1	BMP4_24h	1107	582	1.3550135501355	13	11	NA	NA	NA	NA	NA	BMP4_explant	BMP4_explant	NA	NA	BMP4_explant	11	Epidermis	8.85850856321336	-2.43737397368457
AGAAGCGGTGACAGCA-1	BMP4_24h	14419	2913	1.76156460226091	16	14	NA	NA	NA	NA	NA	BMP4_explant	BMP4_explant	NA	NA	BMP4_explant	14	Endothelial	6.79194591062547	-8.07492361243274
AGAAGCGGTTCGTGCG-1	BMP4_24h	3876	1251	3.76676986584107	6	2	NA	NA	NA	NA	NA	BMP4_explant	BMP4_explant	NA	NA	BMP4_explant	2	Forebrain-Telencephalon/Diencephalon	-4.8019242523384	3.91775049988721
AGAAGCGTCATTGCTT-1	BMP4_24h	10847	2508	1.61334931317415	18	37	NA	NA	NA	NA	NA	BMP4_explant	BMP4_explant	NA	NA	BMP4_explant	37	Pronephric Duct	2.81829473989488	4.30497493569348
AGAAGCGTCGGATACT-1	BMP4_24h	7225	1790	2.22837370242215	7	14	NA	NA	NA	NA	NA	BMP4_explant	BMP4_explant	NA	NA	BMP4_explant	14	Endothelial	6.62419412153245	-7.1823230760863
AGAAGCGTCTATTCGT-1	BMP4_24h	25207	3749	1.15444122664339	19	23	NA	NA	NA	NA	NA	BMP4_explant	BMP4_explant	NA	NA	BMP4_explant	23	Periderm	10.603817439251	5.63699188057874
AGAAGTAAGATCCGAG-1	BMP4_24h	5633	1603	2.14805609799396	1	17	NA	NA	NA	NA	NA	BMP4_explant	BMP4_explant	NA	NA	BMP4_explant	17	Epidermis	2.81130144613267	-1.21509490187671
AGAAGTAAGATCGGTG-1	BMP4_24h	11634	2253	2.04572803850782	3	13	NA	NA	NA	NA	NA	BMP4_explant	BMP4_explant	NA	NA	BMP4_explant	13	Epidermis	10.779894328289	-4.39242134268787
AGAAGTAAGATTTGCC-1	BMP4_24h	12096	2901	1.59556878306878	23	16	NA	NA	NA	NA	NA	BMP4_explant	BMP4_explant	NA	NA	BMP4_explant	16	Neuron	-9.23029663545607	0.764427505178193
AGAAGTAAGCACCGTC-1	BMP4_24h	9696	1910	0.237211221122112	15	18	NA	NA	NA	NA	NA	BMP4_explant	BMP4_explant	NA	NA	BMP4_explant	18	Optic Cup	-1.95030858499526	-1.42849729235675
AGAAGTAAGCCAGACA-1	BMP4_24h	667	394	3.59820089955022	13	10	NA	NA	NA	NA	NA	BMP4_explant	BMP4_explant	NA	NA	BMP4_explant	10	Epidermis	7.68890330808641	-2.46139369185474
AGAAGTACAAACCATC-1	BMP4_24h	548	333	2.00729927007299	0	10	NA	NA	NA	NA	NA	BMP4_explant	BMP4_explant	NA	NA	BMP4_explant	10	Epidermis	5.45535228269578	-2.60717449362781
AGAAGTACAATAGTCC-1	BMP4_24h	22503	3528	1.22650313291561	9	25	NA	NA	NA	NA	NA	BMP4_explant	BMP4_explant	NA	NA	BMP4_explant	25	Erythroid	-2.18301274759292	-9.91060266669299
AGAAGTACATCATCCC-1	BMP4_24h	680	371	3.97058823529412	1	17	NA	NA	NA	NA	NA	BMP4_explant	BMP4_explant	NA	NA	BMP4_explant	17	Epidermis	4.43413445966722	-1.4129630106261
AGAAGTAGTGACTGTT-1	BMP4_24h	18539	3294	1.46178326770592	23	6	NA	NA	NA	NA	NA	BMP4_explant	BMP4_explant	NA	NA	BMP4_explant	6	Caudal Neuron	-7.00775625688552	2.01942004982922
AGAAGTAGTTCAGCTA-1	BMP4_24h	16357	3396	1.51005685639176	8	27	NA	NA	NA	NA	NA	BMP4_explant	BMP4_explant	NA	NA	BMP4_explant	27	Neural Crest	2.9002253772545	2.03769233052228
AGAAGTAGTTCCTTGC-1	BMP4_24h	14030	2887	1.51817533856023	6	2	NA	NA	NA	NA	NA	BMP4_explant	BMP4_explant	NA	NA	BMP4_explant	2	Forebrain-Telencephalon/Diencephalon	-4.27132871133803	4.07787980858777
AGAAGTAGTTTCACTT-1	BMP4_24h	1270	597	0.708661417322835	13	10	NA	NA	NA	NA	NA	BMP4_explant	BMP4_explant	NA	NA	BMP4_explant	10	Epidermis	8.29726932065965	-2.13083539183642
AGAAGTATCAGACTGT-1	BMP4_24h	9579	2370	1.89998956049692	8	27	NA	NA	NA	NA	NA	BMP4_explant	BMP4_explant	NA	NA	BMP4_explant	27	Neural Crest	3.43401238935472	1.88624610726331
AGAAGTATCCTAACAG-1	BMP4_24h	604	360	2.81456953642384	0	10	NA	NA	NA	NA	NA	BMP4_explant	BMP4_explant	NA	NA	BMP4_explant	10	Epidermis	6.92400882261277	-2.2499295252135
AGAAGTATCGCAACAT-1	BMP4_24h	720	435	1.25	13	10	NA	NA	NA	NA	NA	BMP4_explant	BMP4_explant	NA	NA	BMP4_explant	10	Epidermis	8.11873862760545	-2.4597672003081
AGAAGTATCGGCAGTC-1	BMP4_24h	13375	3055	1.51028037383178	22	21	NA	NA	NA	NA	NA	BMP4_explant	BMP4_explant	NA	NA	BMP4_explant	21	PSM	2.00969240682603	-2.91762433226611
AGACAAAAGAGTGTGC-1	BMP4_24h	3800	1163	0.5	25	27	NA	NA	NA	NA	NA	BMP4_explant	BMP4_explant	NA	NA	BMP4_explant	27	Neural Crest	4.53349397199632	2.20376338784192
AGACAAAAGCGTTGTT-1	BMP4_24h	6993	2013	2.64550264550265	3	13	NA	NA	NA	NA	NA	BMP4_explant	BMP4_explant	NA	NA	BMP4_explant	13	Epidermis	9.5049834014702	-3.43915352995898
AGACAAAAGTCACACT-1	BMP4_24h	20929	3690	0.898275120645994	22	21	NA	NA	NA	NA	NA	BMP4_explant	BMP4_explant	NA	NA	BMP4_explant	21	PSM	1.95219252126695	-3.26247582610156
AGACAAACAATCTGCA-1	BMP4_24h	2130	1067	4.4131455399061	3	13	NA	NA	NA	NA	NA	BMP4_explant	BMP4_explant	NA	NA	BMP4_explant	13	Epidermis	9.73196551816941	-4.27969656165149
AGACAAACACCTGCGA-1	BMP4_24h	26754	4258	1.54369440083726	12	14	NA	NA	NA	NA	NA	BMP4_explant	BMP4_explant	NA	NA	BMP4_explant	14	Endothelial	4.91746184843064	-7.30111370261218
AGACAAACATTCCTCG-1	BMP4_24h	4518	1360	3.40858787073926	1	17	NA	NA	NA	NA	NA	BMP4_explant	BMP4_explant	NA	NA	BMP4_explant	17	Epidermis	3.079386925869	-0.88271019633319
AGACAAAGTACGTTCA-1	BMP4_24h	8984	2119	2.83837934105076	7	11	NA	NA	NA	NA	NA	BMP4_explant	BMP4_explant	NA	NA	BMP4_explant	11	Epidermis	9.76264808195115	-2.19710574324634
AGACAAAGTACTGAGG-1	BMP4_24h	1405	627	1.85053380782918	1	17	NA	NA	NA	NA	NA	BMP4_explant	BMP4_explant	NA	NA	BMP4_explant	17	Epidermis	-1.77404346448897	0.633173785848359
AGACAAAGTCACCACG-1	BMP4_24h	6403	1850	2.84241761674215	4	26	NA	NA	NA	NA	NA	BMP4_explant	BMP4_explant	NA	NA	BMP4_explant	26	Epidermis	10.5810141326714	-1.64365790064838
AGACAAAGTCTACACA-1	BMP4_24h	6539	1603	2.81388591527757	7	14	NA	NA	NA	NA	NA	BMP4_explant	BMP4_explant	NA	NA	BMP4_explant	14	Endothelial	6.59559009092332	-7.69595346625354
AGACAAAGTGAGTAGC-1	BMP4_24h	11938	2426	1.25649187468588	11	21	NA	NA	NA	NA	NA	BMP4_explant	BMP4_explant	NA	NA	BMP4_explant	21	PSM	2.59375832098008	-3.53302488501575
AGACAAATCCACCTGT-1	BMP4_24h	924	479	4.76190476190476	20	10	NA	NA	NA	NA	NA	BMP4_explant	BMP4_explant	NA	NA	BMP4_explant	10	Epidermis	5.58212468641282	-2.75545749838855
AGACAAATCCAGCTCT-1	BMP4_24h	2535	843	2.80078895463511	1	17	NA	NA	NA	NA	NA	BMP4_explant	BMP4_explant	NA	NA	BMP4_explant	17	Epidermis	4.01150224225999	-1.51267609770801
AGACAAATCCTCTGCA-1	BMP4_24h	19376	3969	2.51857968620974	18	37	NA	NA	NA	NA	NA	BMP4_explant	BMP4_explant	NA	NA	BMP4_explant	37	Pronephric Duct	12.0031752349663	-0.66659919198062
AGACAAATCCTTTGAT-1	BMP4_24h	571	349	1.22591943957968	5	10	NA	NA	NA	NA	NA	BMP4_explant	BMP4_explant	NA	NA	BMP4_explant	10	Epidermis	5.44938180463792	-2.69129405196216
AGACACTAGCCGTAAG-1	BMP4_24h	15016	3170	1.10548748002131	22	21	NA	NA	NA	NA	NA	BMP4_explant	BMP4_explant	NA	NA	BMP4_explant	21	PSM	2.01039335744859	-3.15636453803088
AGACACTAGTTCACTG-1	BMP4_24h	736	436	1.08695652173913	0	10	NA	NA	NA	NA	NA	BMP4_explant	BMP4_explant	NA	NA	BMP4_explant	10	Epidermis	6.4344186546135	-2.42224178488757
AGACACTCACTACGGC-1	BMP4_24h	558	346	2.5089605734767	0	10	NA	NA	NA	NA	NA	BMP4_explant	BMP4_explant	NA	NA	BMP4_explant	10	Epidermis	6.12933919446946	-2.38512621100452
AGACACTTCAGGACGA-1	BMP4_24h	9011	2072	0.199755853956276	25	27	NA	NA	NA	NA	NA	BMP4_explant	BMP4_explant	NA	NA	BMP4_explant	27	Neural Crest	2.7599608661461	1.74200548951123
AGACACTTCATTGTTC-1	BMP4_24h	17813	3591	1.36978611126705	12	25	NA	NA	NA	NA	NA	BMP4_explant	BMP4_explant	NA	NA	BMP4_explant	25	Erythroid	-1.38607480508803	-4.38089809592273
AGACACTTCCACTTTA-1	BMP4_24h	1340	600	4.17910447761194	5	17	NA	NA	NA	NA	NA	BMP4_explant	BMP4_explant	NA	NA	BMP4_explant	17	Epidermis	-2.01509180051803	0.138786777598599
AGACACTTCCTACCAC-1	BMP4_24h	23641	3916	1.20553276088152	9	25	NA	NA	NA	NA	NA	BMP4_explant	BMP4_explant	NA	NA	BMP4_explant	25	Erythroid	-2.39735140783309	-10.0101252573302
AGACAGGAGCATTTCG-1	BMP4_24h	12664	2757	1.46083385975995	6	6	NA	NA	NA	NA	NA	BMP4_explant	BMP4_explant	NA	NA	BMP4_explant	6	Caudal Neuron	-6.46481897813796	2.00225152794812
AGACAGGAGTCGAATA-1	BMP4_24h	724	407	3.31491712707182	0	10	NA	NA	NA	NA	NA	BMP4_explant	BMP4_explant	NA	NA	BMP4_explant	10	Epidermis	5.77450606840135	-2.55896196539905
AGACAGGCAACTTCTT-1	BMP4_24h	503	334	1.19284294234592	0	10	NA	NA	NA	NA	NA	BMP4_explant	BMP4_explant	NA	NA	BMP4_explant	10	Epidermis	6.38147256391526	-2.58732924635913
AGACAGGCAAGGCGTA-1	BMP4_24h	12044	2626	1.27034207904351	12	14	NA	NA	NA	NA	NA	BMP4_explant	BMP4_explant	NA	NA	BMP4_explant	14	Endothelial	6.79429576414109	-6.82001934226062
AGACAGGCAATCGCGC-1	BMP4_24h	14021	3329	1.9042864275016	22	21	NA	NA	NA	NA	NA	BMP4_explant	BMP4_explant	NA	NA	BMP4_explant	21	PSM	1.87254402654649	-2.85798535521533
AGACAGGCAATGGCCC-1	BMP4_24h	14582	2857	2.2424907420107	11	21	NA	NA	NA	NA	NA	BMP4_explant	BMP4_explant	NA	NA	BMP4_explant	21	PSM	2.17937657850267	-4.77850494559314
AGACAGGCACAGAAGC-1	BMP4_24h	2119	720	4.34167059933931	1	17	NA	NA	NA	NA	NA	BMP4_explant	BMP4_explant	NA	NA	BMP4_explant	17	Epidermis	3.89934251325608	-1.59684643919971
AGACAGGCACGCGTCA-1	BMP4_24h	628	371	2.70700636942675	0	10	NA	NA	NA	NA	NA	BMP4_explant	BMP4_explant	NA	NA	BMP4_explant	10	Epidermis	6.15928647535325	-2.41430030043628
AGACAGGCACTGATTG-1	BMP4_24h	11250	2921	1.67111111111111	9	25	NA	NA	NA	NA	NA	BMP4_explant	BMP4_explant	NA	NA	BMP4_explant	25	Erythroid	-2.01610603315352	-9.92001543219592
AGACAGGGTGTAGCAG-1	BMP4_24h	5990	1431	0.918196994991653	3	11	NA	NA	NA	NA	NA	BMP4_explant	BMP4_explant	NA	NA	BMP4_explant	11	Epidermis	10.17964885252	-2.95300707991626
AGACAGGTCCGATAAC-1	BMP4_24h	1674	736	1.85185185185185	4	26	NA	NA	NA	NA	NA	BMP4_explant	BMP4_explant	NA	NA	BMP4_explant	26	Epidermis	9.42074821012498	-2.60141430075671
AGACAGGTCCTAGCTC-1	BMP4_24h	975	510	4.51282051282051	13	11	NA	NA	NA	NA	NA	BMP4_explant	BMP4_explant	NA	NA	BMP4_explant	11	Epidermis	8.91053531187059	-2.36150155241992
AGACAGGTCCTCAGGG-1	BMP4_24h	11774	2665	1.26550025479871	10	22	NA	NA	NA	NA	NA	BMP4_explant	BMP4_explant	NA	NA	BMP4_explant	22	Heart/Pectoral Fin Bud	7.35150048749925	0.902911506337861
AGACAGGTCTAAACGC-1	BMP4_24h	13413	2513	1.48363527920674	2	19	NA	NA	NA	NA	NA	BMP4_explant	BMP4_explant	NA	NA	BMP4_explant	19	Somites	2.58722636716844	-6.17608652289416
AGACAGGTCTGGCCAG-1	BMP4_24h	20536	3552	1.05668095052591	3	13	NA	NA	NA	NA	NA	BMP4_explant	BMP4_explant	NA	NA	BMP4_explant	13	Epidermis	9.1738066436577	-3.94795522864368
AGACAGGTCTGGCCTT-1	BMP4_24h	20376	3466	1.53612092658029	14	21	NA	NA	NA	NA	NA	BMP4_explant	BMP4_explant	NA	NA	BMP4_explant	21	PSM	1.54428861158372	-3.88549289877917
AGACCATAGACGCATG-1	BMP4_24h	7231	1631	3.94136357350297	1	17	NA	NA	NA	NA	NA	BMP4_explant	BMP4_explant	NA	NA	BMP4_explant	17	Epidermis	2.67347333448411	-0.855862953024169
AGACCATAGGCGTTAG-1	BMP4_24h	18567	3100	1.38956212635321	9	25	NA	NA	NA	NA	NA	BMP4_explant	BMP4_explant	NA	NA	BMP4_explant	25	Erythroid	-2.67920186502456	-10.048955060797
AGACCATCAATACGCT-1	BMP4_24h	8291	1848	0.144735255095887	23	16	NA	NA	NA	NA	NA	BMP4_explant	BMP4_explant	NA	NA	BMP4_explant	16	Neuron	-10.3811507461738	0.793283782644013
AGACCATCATCTAACG-1	BMP4_24h	1758	829	1.36518771331058	13	11	NA	NA	NA	NA	NA	BMP4_explant	BMP4_explant	NA	NA	BMP4_explant	11	Epidermis	9.86659572141648	-3.02825389082934
AGACCATGTAAGTTGA-1	BMP4_24h	11846	2653	1.45196690866115	11	21	NA	NA	NA	NA	NA	BMP4_explant	BMP4_explant	NA	NA	BMP4_explant	21	PSM	2.19680736082078	-4.89783249075915
AGACCATGTGGAACCA-1	BMP4_24h	1581	733	1.32827324478178	13	11	NA	NA	NA	NA	NA	BMP4_explant	BMP4_explant	NA	NA	BMP4_explant	11	Epidermis	9.0625891448784	-2.30616245444324
AGACCATGTGTCCAAT-1	BMP4_24h	3889	1129	4.78272049370018	1	17	NA	NA	NA	NA	NA	BMP4_explant	BMP4_explant	NA	NA	BMP4_explant	17	Epidermis	4.15235946195603	-1.82465586836841
AGACCATTCAATCTTC-1	BMP4_24h	2176	862	0.505514705882353	5	19	NA	NA	NA	NA	NA	BMP4_explant	BMP4_explant	NA	NA	BMP4_explant	19	Somites	2.44894144552232	-2.60827360327746
AGACCATTCCAGCAAT-1	BMP4_24h	869	513	2.99194476409666	15	10	NA	NA	NA	NA	NA	BMP4_explant	BMP4_explant	NA	NA	BMP4_explant	10	Epidermis	5.63400790708543	-2.31703601058032
AGACCCGAGTGGAATT-1	BMP4_24h	10055	2561	2.03878667329687	22	21	NA	NA	NA	NA	NA	BMP4_explant	BMP4_explant	NA	NA	BMP4_explant	21	PSM	0.88726637380601	-2.57653770621326
AGACCCGCACAATGAA-1	BMP4_24h	912	475	2.19298245614035	1	17	NA	NA	NA	NA	NA	BMP4_explant	BMP4_explant	NA	NA	BMP4_explant	17	Epidermis	4.24029967802049	-1.17467532332446
AGACCCGGTAATCAGA-1	BMP4_24h	5131	1302	0.662638861820308	7	14	NA	NA	NA	NA	NA	BMP4_explant	BMP4_explant	NA	NA	BMP4_explant	14	Endothelial	6.49843356626512	-6.67966280158069
AGACCCGGTCAGGCAA-1	BMP4_24h	1139	627	4.30201931518876	13	11	NA	NA	NA	NA	NA	BMP4_explant	BMP4_explant	NA	NA	BMP4_explant	11	Epidermis	10.4690069915581	-3.95096502478625
AGACCCGGTCAGTTTG-1	BMP4_24h	923	496	1.51679306608884	5	10	NA	NA	NA	NA	NA	BMP4_explant	BMP4_explant	NA	NA	BMP4_explant	10	Epidermis	5.24894235151292	-2.6095212477019
AGACCCGGTGTATCCA-1	BMP4_24h	28195	4475	1.18815392800142	6	11	NA	NA	NA	NA	NA	BMP4_explant	BMP4_explant	NA	NA	BMP4_explant	11	Epidermis	9.27346560972215	-3.444138862448
AGACCCGGTGTCCAAT-1	BMP4_24h	1466	666	1.77353342428377	4	10	NA	NA	NA	NA	NA	BMP4_explant	BMP4_explant	NA	NA	BMP4_explant	10	Epidermis	8.34487292783738	-2.03609690840747
AGACCCGGTTATCCAG-1	BMP4_24h	709	399	3.52609308885755	5	10	NA	NA	NA	NA	NA	BMP4_explant	BMP4_explant	NA	NA	BMP4_explant	10	Epidermis	5.48207805173875	-2.36254534895923
AGACCCGTCATGGATC-1	BMP4_24h	22162	3595	1.34915621333815	8	27	NA	NA	NA	NA	NA	BMP4_explant	BMP4_explant	NA	NA	BMP4_explant	27	Neural Crest	3.32705757635118	1.84982540432904
AGACCCGTCTCAAAGC-1	BMP4_24h	16474	3265	1.39006919995144	9	25	NA	NA	NA	NA	NA	BMP4_explant	BMP4_explant	NA	NA	BMP4_explant	25	Erythroid	-1.59614899141311	-4.60362682517078
AGACTCAAGCATCCCG-1	BMP4_24h	12442	3078	1.45475004018647	18	37	NA	NA	NA	NA	NA	BMP4_explant	BMP4_explant	NA	NA	BMP4_explant	37	Pronephric Duct	12.1985220672417	-0.456634737806579
AGACTCAAGCATCTTG-1	BMP4_24h	19531	3052	1.24929599098868	2	19	NA	NA	NA	NA	NA	BMP4_explant	BMP4_explant	NA	NA	BMP4_explant	19	Somites	2.8506521941948	-6.35441789801623
AGACTCAAGGCCATAG-1	BMP4_24h	2825	832	4.63716814159292	7	17	NA	NA	NA	NA	NA	BMP4_explant	BMP4_explant	NA	NA	BMP4_explant	17	Epidermis	3.89929864423753	-2.1695765035918
AGACTCAAGTCGCCCA-1	BMP4_24h	7639	1653	0.484356591176856	25	27	NA	NA	NA	NA	NA	BMP4_explant	BMP4_explant	NA	NA	BMP4_explant	27	Neural Crest	3.55227754133226	1.18480487887357
AGACTCACATCTATCT-1	BMP4_24h	14354	2468	1.84617528215132	9	25	NA	NA	NA	NA	NA	BMP4_explant	BMP4_explant	NA	NA	BMP4_explant	25	Erythroid	-3.18633987886428	-10.2683564203551
AGACTCATCAGCTTCC-1	BMP4_24h	13629	3350	1.92970870936973	10	22	NA	NA	NA	NA	NA	BMP4_explant	BMP4_explant	NA	NA	BMP4_explant	22	Heart/Pectoral Fin Bud	7.13295457380296	1.48994149987195
AGACTCATCATTTGTC-1	BMP4_24h	644	425	4.03726708074534	24	10	NA	NA	NA	NA	NA	BMP4_explant	BMP4_explant	NA	NA	BMP4_explant	10	Epidermis	7.74738833921434	-1.89271102126147
AGACTCATCGGTGCAC-1	BMP4_24h	7456	1789	0.965665236051502	12	18	NA	NA	NA	NA	NA	BMP4_explant	BMP4_explant	NA	NA	BMP4_explant	18	Optic Cup	-2.00621845705031	-1.41368827994372
AGACTCATCGTCAGAT-1	BMP4_24h	6228	2128	3.3558124598587	18	37	NA	NA	NA	NA	NA	BMP4_explant	BMP4_explant	NA	NA	BMP4_explant	37	Pronephric Duct	11.864782786541	-0.31144372399356
AGACTCATCTCAATCT-1	BMP4_24h	2105	843	1.14014251781473	4	26	NA	NA	NA	NA	NA	BMP4_explant	BMP4_explant	NA	NA	BMP4_explant	26	Epidermis	9.96741817014695	-1.89376363928821
AGAGAATAGACCGTTT-1	BMP4_24h	717	429	1.81311018131102	13	10	NA	NA	NA	NA	NA	BMP4_explant	BMP4_explant	NA	NA	BMP4_explant	10	Epidermis	8.23500106351853	-2.40178809340503
AGAGAATCAAGCCCAC-1	BMP4_24h	7149	1557	0.279759406910057	5	19	NA	NA	NA	NA	NA	BMP4_explant	BMP4_explant	NA	NA	BMP4_explant	19	Somites	2.44125077741624	-4.20646724875476
AGAGAATCAAGTGGGT-1	BMP4_24h	9023	2224	3.46891277845506	12	14	NA	NA	NA	NA	NA	BMP4_explant	BMP4_explant	NA	NA	BMP4_explant	14	Endothelial	6.84347341077806	-7.69346771414783
AGAGAATCACACACTA-1	BMP4_24h	876	497	0.91324200913242	5	17	NA	NA	NA	NA	NA	BMP4_explant	BMP4_explant	NA	NA	BMP4_explant	17	Epidermis	4.72408959882737	-2.12185988600757
AGAGAATGTCATAGTC-1	BMP4_24h	647	409	2.93663060278207	13	10	NA	NA	NA	NA	NA	BMP4_explant	BMP4_explant	NA	NA	BMP4_explant	10	Epidermis	7.37728354948045	-2.36194167311694
AGAGAATGTGAGACCA-1	BMP4_24h	803	469	2.86425902864259	7	17	NA	NA	NA	NA	NA	BMP4_explant	BMP4_explant	NA	NA	BMP4_explant	17	Epidermis	5.17755696790696	-1.58516762431171
AGAGAATGTGGAGGTT-1	BMP4_24h	9993	2376	1.59111377964575	8	27	NA	NA	NA	NA	NA	BMP4_explant	BMP4_explant	NA	NA	BMP4_explant	27	Neural Crest	3.32175776975633	1.95937957589124
AGAGAATTCCATAGGT-1	BMP4_24h	17170	3409	2.68491555037857	10	17	NA	NA	NA	NA	NA	BMP4_explant	BMP4_explant	NA	NA	BMP4_explant	17	Epidermis	7.33796546476365	0.648971639318208
AGAGAATTCTTACGGA-1	BMP4_24h	15562	2935	1.21449685130446	2	19	NA	NA	NA	NA	NA	BMP4_explant	BMP4_explant	NA	NA	BMP4_explant	19	Somites	3.00840375440599	-6.5537248628905
AGAGAGCAGACGGAAA-1	BMP4_24h	12666	2601	3.52123795989263	22	21	NA	NA	NA	NA	NA	BMP4_explant	BMP4_explant	NA	NA	BMP4_explant	21	PSM	1.5948533775139	-1.57800588782336
AGAGAGCAGCTAGAAT-1	BMP4_24h	12270	2758	2.29013854930725	18	37	NA	NA	NA	NA	NA	BMP4_explant	BMP4_explant	NA	NA	BMP4_explant	37	Pronephric Duct	12.4102692367363	-0.426490344362517
AGAGAGCAGCTTTGTG-1	BMP4_24h	3014	1291	4.67816854678169	8	2	NA	NA	NA	NA	NA	BMP4_explant	BMP4_explant	NA	NA	BMP4_explant	2	Forebrain-Telencephalon/Diencephalon	-5.77716400606154	3.62968363587354
AGAGAGCGTCGAATGG-1	BMP4_24h	3769	1147	1.2470151233749	17	23	NA	NA	NA	NA	NA	BMP4_explant	BMP4_explant	NA	NA	BMP4_explant	23	Periderm	10.484053111248	4.35925998513196
AGAGAGCGTTCAAGGG-1	BMP4_24h	831	455	1.08303249097473	0	10	NA	NA	NA	NA	NA	BMP4_explant	BMP4_explant	NA	NA	BMP4_explant	10	Epidermis	9.94363353269578	0.576137773437241
AGAGAGCGTTCCATTT-1	BMP4_24h	1091	531	4.85792850595784	17	23	NA	NA	NA	NA	NA	BMP4_explant	BMP4_explant	NA	NA	BMP4_explant	23	Periderm	9.81289241331102	2.5213221532533
AGAGAGCGTTTCACAG-1	BMP4_24h	2078	740	1.05871029836381	21	25	NA	NA	NA	NA	NA	BMP4_explant	BMP4_explant	NA	NA	BMP4_explant	25	Erythroid	-2.7695424793434	-9.39898500617053
AGAGAGCTCCCTCAAC-1	BMP4_24h	13895	2712	1.91435768261965	9	25	NA	NA	NA	NA	NA	BMP4_explant	BMP4_explant	NA	NA	BMP4_explant	25	Erythroid	-2.397579455204	-10.1106568353942
AGAGCAGAGCTTCGTA-1	BMP4_24h	741	420	2.69905533063428	0	10	NA	NA	NA	NA	NA	BMP4_explant	BMP4_explant	NA	NA	BMP4_explant	10	Epidermis	5.27902410047532	-2.08314213927295
AGAGCAGAGTAATTGG-1	BMP4_24h	15893	3153	1.88762348203612	12	14	NA	NA	NA	NA	NA	BMP4_explant	BMP4_explant	NA	NA	BMP4_explant	14	Endothelial	6.80037591474534	-6.59326038535144
AGAGCAGAGTCCGCCA-1	BMP4_24h	15186	2637	1.7186882655077	14	21	NA	NA	NA	NA	NA	BMP4_explant	BMP4_explant	NA	NA	BMP4_explant	21	PSM	2.01069376485826	-3.54587493117358
AGAGCAGCATGAAGGC-1	BMP4_24h	13755	2518	1.16321337695383	11	21	NA	NA	NA	NA	NA	BMP4_explant	BMP4_explant	NA	NA	BMP4_explant	21	PSM	2.58028504865647	-4.14145431693103
AGAGCAGGTTACCTTT-1	BMP4_24h	17430	2935	1.66379804934022	19	23	NA	NA	NA	NA	NA	BMP4_explant	BMP4_explant	NA	NA	BMP4_explant	23	Periderm	10.5489268066216	5.51714696709607
AGAGCAGTCACTCGAA-1	BMP4_24h	4281	1248	0.583975706610605	25	27	NA	NA	NA	NA	NA	BMP4_explant	BMP4_explant	NA	NA	BMP4_explant	27	Neural Crest	4.23765323179246	1.89276745144818
AGAGCAGTCGTGTGGC-1	BMP4_24h	7360	1962	1.75271739130435	15	19	NA	NA	NA	NA	NA	BMP4_explant	BMP4_explant	NA	NA	BMP4_explant	19	Somites	1.95389816778184	-4.86691818411853
AGAGCCCAGCGGTAAC-1	BMP4_24h	9229	2188	0.855997399501571	18	37	NA	NA	NA	NA	NA	BMP4_explant	BMP4_explant	NA	NA	BMP4_explant	37	Pronephric Duct	12.1271652938652	-0.363028981046935
AGAGCCCAGGGACACT-1	BMP4_24h	4758	1293	1.21899957965532	7	14	NA	NA	NA	NA	NA	BMP4_explant	BMP4_explant	NA	NA	BMP4_explant	14	Endothelial	6.54682204740525	-7.15392694647815
AGAGCCCAGTAATACG-1	BMP4_24h	1388	621	1.29682997118156	1	17	NA	NA	NA	NA	NA	BMP4_explant	BMP4_explant	NA	NA	BMP4_explant	17	Epidermis	2.93655297773362	-1.04513464148547
AGAGCCCCAAGGCTTT-1	BMP4_24h	12092	2577	2.56367846510089	2	19	NA	NA	NA	NA	NA	BMP4_explant	BMP4_explant	NA	NA	BMP4_explant	19	Somites	3.36427328603746	-6.70583257849719
AGAGCCCGTAACGCGA-1	BMP4_24h	869	472	1.95627157652474	0	10	NA	NA	NA	NA	NA	BMP4_explant	BMP4_explant	NA	NA	BMP4_explant	10	Epidermis	5.72041938322068	-2.71662292655017
AGAGCCCGTCACGACC-1	BMP4_24h	9134	2408	0.897744690168601	6	2	NA	NA	NA	NA	NA	BMP4_explant	BMP4_explant	NA	NA	BMP4_explant	2	Forebrain-Telencephalon/Diencephalon	-5.16156246644973	3.7819639665315
AGAGCCCTCCTACCAC-1	BMP4_24h	25589	3542	0.711243112274806	19	23	NA	NA	NA	NA	NA	BMP4_explant	BMP4_explant	NA	NA	BMP4_explant	23	Periderm	10.3843216659355	6.03812064949963
AGATAGAAGGTACTGG-1	BMP4_24h	9824	2206	1.87296416938111	3	13	NA	NA	NA	NA	NA	BMP4_explant	BMP4_explant	NA	NA	BMP4_explant	13	Epidermis	8.83639571683885	-4.1644598024657
AGATAGAAGGTTGAGC-1	BMP4_24h	13869	2508	1.88189487345879	11	19	NA	NA	NA	NA	NA	BMP4_explant	BMP4_explant	NA	NA	BMP4_explant	19	Somites	2.24146101491929	-5.3128686922362
AGATAGAAGTCTGCGC-1	BMP4_24h	749	423	1.60213618157543	0	10	NA	NA	NA	NA	NA	BMP4_explant	BMP4_explant	NA	NA	BMP4_explant	10	Epidermis	7.31134459989549	-2.28927931960132
AGATAGACAAACGGCA-1	BMP4_24h	990	557	1.81818181818182	10	10	NA	NA	NA	NA	NA	BMP4_explant	BMP4_explant	NA	NA	BMP4_explant	10	Epidermis	6.91370818632127	-2.23062834914233
AGATAGACACGACCTG-1	BMP4_24h	1744	869	1.8348623853211	13	11	NA	NA	NA	NA	NA	BMP4_explant	BMP4_explant	NA	NA	BMP4_explant	11	Epidermis	9.38865516202928	-2.68626032050159
AGATAGACACTCTGCT-1	BMP4_24h	2107	835	1.94589463692454	1	17	NA	NA	NA	NA	NA	BMP4_explant	BMP4_explant	NA	NA	BMP4_explant	17	Epidermis	3.71795556562425	-1.00672445471789
AGATAGACATCAGCGC-1	BMP4_24h	4470	1283	1.29753914988814	20	17	NA	NA	NA	NA	NA	BMP4_explant	BMP4_explant	NA	NA	BMP4_explant	17	Epidermis	1.68783400075914	2.63172783677075
AGATAGAGTAGTCTGT-1	BMP4_24h	8578	2088	1.85357892282583	12	8	NA	NA	NA	NA	NA	BMP4_explant	BMP4_explant	NA	NA	BMP4_explant	8	Optic Cup	-4.61612608415603	-3.71272001441028
AGATAGAGTGGAACAC-1	BMP4_24h	10823	2344	1.78323939757923	3	13	NA	NA	NA	NA	NA	BMP4_explant	BMP4_explant	NA	NA	BMP4_explant	13	Epidermis	10.4839043380547	-3.10097251112964
AGATAGAGTGGCTCTG-1	BMP4_24h	14562	2470	1.09188298310672	2	19	NA	NA	NA	NA	NA	BMP4_explant	BMP4_explant	NA	NA	BMP4_explant	19	Somites	3.25744292753221	-6.52484712775256
AGATAGAGTTGCATGT-1	BMP4_24h	3488	1267	1.8348623853211	4	26	NA	NA	NA	NA	NA	BMP4_explant	BMP4_explant	NA	NA	BMP4_explant	26	Epidermis	10.1727871658135	-2.0916305559447
AGATAGATCCACACAA-1	BMP4_24h	41725	5006	1.49310964649491	2	19	NA	NA	NA	NA	NA	BMP4_explant	BMP4_explant	NA	NA	BMP4_explant	19	Somites	2.43064544218064	-6.22519359763171
AGATAGATCGTTTACT-1	BMP4_24h	15798	3225	1.89264463856184	26	21	NA	NA	NA	NA	NA	BMP4_explant	BMP4_explant	NA	NA	BMP4_explant	21	PSM	2.42147705572129	-3.71078858550098
AGATAGATCTACCACC-1	BMP4_24h	12686	2711	2.40422513006464	4	26	NA	NA	NA	NA	NA	BMP4_explant	BMP4_explant	NA	NA	BMP4_explant	26	Epidermis	10.4834875823784	-1.78265652831103
AGATAGATCTACTCAT-1	BMP4_24h	11751	2355	1.93175048932006	2	19	NA	NA	NA	NA	NA	BMP4_explant	BMP4_explant	NA	NA	BMP4_explant	19	Somites	2.71751759069444	-6.24533710654285
AGATCCAAGCCTCTGG-1	BMP4_24h	646	371	3.09597523219814	20	7	NA	NA	NA	NA	NA	BMP4_explant	BMP4_explant	NA	NA	BMP4_explant	7	Hindbrain	5.23814008253099	-2.5751522558501
AGATCCAAGCTACTGT-1	BMP4_24h	793	430	2.39596469104666	0	10	NA	NA	NA	NA	NA	BMP4_explant	BMP4_explant	NA	NA	BMP4_explant	10	Epidermis	6.48310134428025	-2.42264900382068
AGATCCAAGGTGAGAA-1	BMP4_24h	4533	1463	2.38252812706817	4	26	NA	NA	NA	NA	NA	BMP4_explant	BMP4_explant	NA	NA	BMP4_explant	26	Epidermis	10.40181682127	-1.85278735335376
AGATCCAAGTTGAATG-1	BMP4_24h	16223	2815	0.918449115453369	12	18	NA	NA	NA	NA	NA	BMP4_explant	BMP4_explant	NA	NA	BMP4_explant	18	Optic Cup	-1.57497199756621	-2.70741973097827
AGATCCATCCTTCTAA-1	BMP4_24h	885	479	2.3728813559322	20	10	NA	NA	NA	NA	NA	BMP4_explant	BMP4_explant	NA	NA	BMP4_explant	10	Epidermis	5.6117310287285	-2.79385957892444
AGATCGTAGCCAGTAG-1	BMP4_24h	4267	1462	3.58565737051793	1	14	NA	NA	NA	NA	NA	BMP4_explant	BMP4_explant	NA	NA	BMP4_explant	14	Endothelial	6.75009200590135	-7.2254892366698
AGATCGTAGTGGTGAC-1	BMP4_24h	12349	2402	1.56287958539153	11	21	NA	NA	NA	NA	NA	BMP4_explant	BMP4_explant	NA	NA	BMP4_explant	21	PSM	2.76740667837144	-3.47525248702075
AGATCGTCACGTAACT-1	BMP4_24h	15549	2849	1.36986301369863	9	25	NA	NA	NA	NA	NA	BMP4_explant	BMP4_explant	NA	NA	BMP4_explant	25	Erythroid	-2.41237034780501	-9.84038267310168
AGATCGTCACTGCGAC-1	BMP4_24h	557	354	4.84739676840215	0	10	NA	NA	NA	NA	NA	BMP4_explant	BMP4_explant	NA	NA	BMP4_explant	10	Epidermis	5.79044005887986	-2.77866993124988
AGATCGTGTCAAGCGA-1	BMP4_24h	706	402	3.11614730878187	0	10	NA	NA	NA	NA	NA	BMP4_explant	BMP4_explant	NA	NA	BMP4_explant	10	Epidermis	6.08404681699754	-2.57617221053149
AGATCGTTCAGCTGAT-1	BMP4_24h	1084	647	2.76752767527675	13	11	NA	NA	NA	NA	NA	BMP4_explant	BMP4_explant	NA	NA	BMP4_explant	11	Epidermis	9.28322169797898	-2.75115785773303
AGATCGTTCATGACAC-1	BMP4_24h	9949	2246	1.33681777063021	6	0	NA	NA	NA	NA	NA	BMP4_explant	BMP4_explant	NA	NA	BMP4_explant	0	Midbrain/Hindbrain	-4.58203866464614	4.2827157003114
AGATCGTTCATGCATG-1	BMP4_24h	680	398	1.32352941176471	0	10	NA	NA	NA	NA	NA	BMP4_explant	BMP4_explant	NA	NA	BMP4_explant	10	Epidermis	8.18059203641893	-2.35762987311389
AGATCGTTCTATGTGG-1	BMP4_24h	12663	2750	1.43725815367606	12	25	NA	NA	NA	NA	NA	BMP4_explant	BMP4_explant	NA	NA	BMP4_explant	25	Erythroid	-1.54034384471892	-2.47224483664538
AGATCGTTCTCAACGA-1	BMP4_24h	8929	1838	0.3135849479225	21	25	NA	NA	NA	NA	NA	BMP4_explant	BMP4_explant	NA	NA	BMP4_explant	25	Erythroid	-2.81768920404433	-9.77205381567981
AGATGAAAGAAACCAT-1	BMP4_24h	10071	2234	1.63836759011022	18	37	NA	NA	NA	NA	NA	BMP4_explant	BMP4_explant	NA	NA	BMP4_explant	37	Pronephric Duct	12.3111824752617	-0.377968587236663
AGATGAAAGGCATGCA-1	BMP4_24h	767	415	1.17340286831812	5	10	NA	NA	NA	NA	NA	BMP4_explant	BMP4_explant	NA	NA	BMP4_explant	10	Epidermis	5.01676127927781	-2.46041808302905
AGATGAAAGGGATCGT-1	BMP4_24h	12194	2788	1.62374938494341	10	11	NA	NA	NA	NA	NA	BMP4_explant	BMP4_explant	NA	NA	BMP4_explant	11	Epidermis	8.55506465452195	-0.8585880773833
AGATGAAAGTGACACG-1	BMP4_24h	30030	4239	1.13886113886114	2	19	NA	NA	NA	NA	NA	BMP4_explant	BMP4_explant	NA	NA	BMP4_explant	19	Somites	2.15611336248399	-5.32829628165271
AGATGAACACATGTTG-1	BMP4_24h	1404	632	2.77777777777778	1	17	NA	NA	NA	NA	NA	BMP4_explant	BMP4_explant	NA	NA	BMP4_explant	17	Epidermis	3.99163768308641	-1.34111712153461
AGATGAACACTATCCC-1	BMP4_24h	616	375	1.94805194805195	0	10	NA	NA	NA	NA	NA	BMP4_explant	BMP4_explant	NA	NA	BMP4_explant	10	Epidermis	6.13007161634446	-2.88789353545215
AGATGAACATGGGATG-1	BMP4_24h	4023	1349	1.93885160328113	4	26	NA	NA	NA	NA	NA	BMP4_explant	BMP4_explant	NA	NA	BMP4_explant	26	Epidermis	10.3254570724297	-1.84210786994006
AGATGAAGTAGACGGT-1	BMP4_24h	1686	678	3.3214709371293	1	17	NA	NA	NA	NA	NA	BMP4_explant	BMP4_explant	NA	NA	BMP4_explant	17	Epidermis	3.16241357343675	-0.878785826521178
AGATGAAGTATCGTTG-1	BMP4_24h	3705	1262	2.99595141700405	1	17	NA	NA	NA	NA	NA	BMP4_explant	BMP4_explant	NA	NA	BMP4_explant	17	Epidermis	5.05920503156663	-0.986074187116881
AGATGAATCATGAGGG-1	BMP4_24h	1472	860	3.66847826086957	8	2	NA	NA	NA	NA	NA	BMP4_explant	BMP4_explant	NA	NA	BMP4_explant	2	Forebrain-Telencephalon/Diencephalon	-4.62771084291457	4.06746091668103
AGATGAATCTGCGGCA-1	BMP4_24h	15874	2881	1.22212422829785	5	17	NA	NA	NA	NA	NA	BMP4_explant	BMP4_explant	NA	NA	BMP4_explant	17	Epidermis	3.07653186338426	-1.0095935838988
AGATGCTAGGGCGAGA-1	BMP4_24h	4024	1283	1.31709741550696	7	14	NA	NA	NA	NA	NA	BMP4_explant	BMP4_explant	NA	NA	BMP4_explant	14	Endothelial	6.44119117277146	-7.28929577048328
AGATGCTCAAATAGCA-1	BMP4_24h	13466	2922	2.10901529778702	22	21	NA	NA	NA	NA	NA	BMP4_explant	BMP4_explant	NA	NA	BMP4_explant	21	PSM	2.44436619298936	-3.43455062087085
AGATGCTCACCAGCCA-1	BMP4_24h	10708	2064	0.457601793051924	7	14	NA	NA	NA	NA	NA	BMP4_explant	BMP4_explant	NA	NA	BMP4_explant	14	Endothelial	4.90187594907762	-6.12797651465442
AGATGCTCATACCATG-1	BMP4_24h	7156	1475	0.684740078256009	7	14	NA	NA	NA	NA	NA	BMP4_explant	BMP4_explant	NA	NA	BMP4_explant	14	Endothelial	5.00962874906541	-6.56883440192248
AGATGCTCATCGATAC-1	BMP4_24h	22066	3980	0.589141665911357	6	2	NA	NA	NA	NA	NA	BMP4_explant	BMP4_explant	NA	NA	BMP4_explant	2	Forebrain-Telencephalon/Diencephalon	-4.99742510301589	3.90101017777417
AGATGCTGTAACACGG-1	BMP4_24h	16570	3350	1.75618587809294	22	21	NA	NA	NA	NA	NA	BMP4_explant	BMP4_explant	NA	NA	BMP4_explant	21	PSM	1.4584631683159	-2.70732531722095
AGATGCTGTCCGAAGA-1	BMP4_24h	16380	3201	1.25152625152625	8	2	NA	NA	NA	NA	NA	BMP4_explant	BMP4_explant	NA	NA	BMP4_explant	2	Forebrain-Telencephalon/Diencephalon	-6.05778076631545	3.855497024698
AGATGCTGTCTTACTT-1	BMP4_24h	3550	1229	1.71830985915493	4	26	NA	NA	NA	NA	NA	BMP4_explant	BMP4_explant	NA	NA	BMP4_explant	26	Epidermis	10.2596497299004	-1.71835873301532
AGATGCTTCCCATAGA-1	BMP4_24h	12953	2681	1.29699683471011	2	19	NA	NA	NA	NA	NA	BMP4_explant	BMP4_explant	NA	NA	BMP4_explant	19	Somites	1.52337667959214	-6.40447292502429
AGATGCTTCGACGATT-1	BMP4_24h	28344	4119	1.43945808636749	8	11	NA	NA	NA	NA	NA	BMP4_explant	BMP4_explant	NA	NA	BMP4_explant	11	Epidermis	10.6286167861748	-2.91673598464038
AGATGCTTCTACTCAT-1	BMP4_24h	11242	2859	2.24159402241594	12	14	NA	NA	NA	NA	NA	BMP4_explant	BMP4_explant	NA	NA	BMP4_explant	14	Endothelial	5.1416268111992	-7.58904514487292
AGATGCTTCTTAAGGC-1	BMP4_24h	4095	1219	2.80830280830281	1	17	NA	NA	NA	NA	NA	BMP4_explant	BMP4_explant	NA	NA	BMP4_explant	17	Epidermis	3.5537829162407	-1.47381088908221
AGCATCAAGCTGAGCA-1	BMP4_24h	16364	3148	1.48496700073332	3	13	NA	NA	NA	NA	NA	BMP4_explant	BMP4_explant	NA	NA	BMP4_explant	13	Epidermis	9.29282424467088	-3.4192627447417
AGCATCACACAGAGCA-1	BMP4_24h	13324	2706	1.28339837886521	8	2	NA	NA	NA	NA	NA	BMP4_explant	BMP4_explant	NA	NA	BMP4_explant	2	Forebrain-Telencephalon/Diencephalon	-5.50638582689284	3.47813644234631
AGCATCATCGAACTCA-1	BMP4_24h	14070	3356	1.88343994314144	8	2	NA	NA	NA	NA	NA	BMP4_explant	BMP4_explant	NA	NA	BMP4_explant	2	Forebrain-Telencephalon/Diencephalon	-5.73090841753005	3.79184856240247
AGCATCATCGTCACCT-1	BMP4_24h	671	392	1.93740685543964	0	10	NA	NA	NA	NA	NA	BMP4_explant	BMP4_explant	NA	NA	BMP4_explant	10	Epidermis	5.95779368894578	-2.68598327811267
AGCATCATCTTGGTCC-1	BMP4_24h	4545	1839	3.25632563256326	18	37	NA	NA	NA	NA	NA	BMP4_explant	BMP4_explant	NA	NA	BMP4_explant	37	Pronephric Duct	12.3723740340996	-0.598333038645049
AGCCAATAGCTGTTCA-1	BMP4_24h	19029	3773	1.77623627095486	6	2	NA	NA	NA	NA	NA	BMP4_explant	BMP4_explant	NA	NA	BMP4_explant	2	Forebrain-Telencephalon/Diencephalon	1.27760145681382	-3.35810980971362
AGCCAATAGGATTCCT-1	BMP4_24h	26386	3948	0.879254149927992	9	25	NA	NA	NA	NA	NA	BMP4_explant	BMP4_explant	NA	NA	BMP4_explant	25	Erythroid	-2.54077484590529	-10.262370206671
AGCCAATAGGGTACAC-1	BMP4_24h	12353	2607	1.31951752610702	11	21	NA	NA	NA	NA	NA	BMP4_explant	BMP4_explant	NA	NA	BMP4_explant	21	PSM	2.06908009069444	-4.73353538687732
AGCCAATAGTAAGAGG-1	BMP4_24h	4490	1347	3.02895322939866	3	13	NA	NA	NA	NA	NA	BMP4_explant	BMP4_explant	NA	NA	BMP4_explant	13	Epidermis	10.6502365829277	-4.33719024832751
AGCCAATCACCATTCC-1	BMP4_24h	3709	1098	2.12995416554327	7	14	NA	NA	NA	NA	NA	BMP4_explant	BMP4_explant	NA	NA	BMP4_explant	14	Endothelial	6.04162118452073	-7.26316986258533
AGCCAATCAGTGACCC-1	BMP4_24h	4233	1172	0.448854240491377	21	18	NA	NA	NA	NA	NA	BMP4_explant	BMP4_explant	NA	NA	BMP4_explant	18	Optic Cup	-0.762234279341687	-1.53444943602588
AGCCAATGTTGGTACT-1	BMP4_24h	1510	655	2.18543046357616	1	17	NA	NA	NA	NA	NA	BMP4_explant	BMP4_explant	NA	NA	BMP4_explant	17	Epidermis	3.7662548782158	-1.62798259432819
AGCCAATTCAAGCCCG-1	BMP4_24h	16440	3281	1.8978102189781	8	27	NA	NA	NA	NA	NA	BMP4_explant	BMP4_explant	NA	NA	BMP4_explant	27	Neural Crest	3.31241295354844	1.90465011422131
AGCCAATTCCGCTGTT-1	BMP4_24h	1291	610	3.4856700232378	7	10	NA	NA	NA	NA	NA	BMP4_explant	BMP4_explant	NA	NA	BMP4_explant	10	Epidermis	6.2151393653679	-2.53393802817371
AGCCAATTCTGGGTCG-1	BMP4_24h	12937	2539	1.17492463476849	3	13	NA	NA	NA	NA	NA	BMP4_explant	BMP4_explant	NA	NA	BMP4_explant	13	Epidermis	10.096056437664	-3.5352979677489
AGCCACGAGCAATTCC-1	BMP4_24h	4004	1353	0.999000999000999	1	17	NA	NA	NA	NA	NA	BMP4_explant	BMP4_explant	NA	NA	BMP4_explant	17	Epidermis	5.08828446882249	-0.960684277372619
AGCCACGAGCCGCTTG-1	BMP4_24h	837	451	3.3452807646356	13	10	NA	NA	NA	NA	NA	BMP4_explant	BMP4_explant	NA	NA	BMP4_explant	10	Epidermis	7.86011073606492	-2.64899740393664
AGCCACGAGGTCTACT-1	BMP4_24h	1814	775	1.32304299889746	20	10	NA	NA	NA	NA	NA	BMP4_explant	BMP4_explant	NA	NA	BMP4_explant	10	Epidermis	6.05185887830735	-2.67614326651599
AGCCACGCAGTTTCAG-1	BMP4_24h	28235	3979	0.814591818664778	9	25	NA	NA	NA	NA	NA	BMP4_explant	BMP4_explant	NA	NA	BMP4_explant	25	Erythroid	-2.56097736341475	-10.3016816156676
AGCCACGCATTGCCGG-1	BMP4_24h	12145	2554	1.31741457389872	10	11	NA	NA	NA	NA	NA	BMP4_explant	BMP4_explant	NA	NA	BMP4_explant	11	Epidermis	8.47837588804246	-0.286053456621429
AGCCACGGTCCTGAAT-1	BMP4_24h	20666	3717	1.14681118745766	14	21	NA	NA	NA	NA	NA	BMP4_explant	BMP4_explant	NA	NA	BMP4_explant	21	PSM	1.95202753561021	-4.17913208182361
AGCCACGGTCTGCATA-1	BMP4_24h	7179	2037	2.45159492965594	4	26	NA	NA	NA	NA	NA	BMP4_explant	BMP4_explant	NA	NA	BMP4_explant	26	Epidermis	10.3577866317558	-1.68211958582904
AGCCACGGTGCCTTCT-1	BMP4_24h	2756	920	2.93904208998549	1	17	NA	NA	NA	NA	NA	BMP4_explant	BMP4_explant	NA	NA	BMP4_explant	17	Epidermis	4.01832196729661	-1.02153704340961
AGCCACGGTGCTATTG-1	BMP4_24h	2250	903	1.2	4	26	NA	NA	NA	NA	NA	BMP4_explant	BMP4_explant	NA	NA	BMP4_explant	26	Epidermis	10.0677895309258	-1.97626886542346
AGCCACGGTGCTCTCT-1	BMP4_24h	889	469	2.13723284589426	0	10	NA	NA	NA	NA	NA	BMP4_explant	BMP4_explant	NA	NA	BMP4_explant	10	Epidermis	7.54437015073777	-2.20665249999072
AGCCACGTCAACCGAT-1	BMP4_24h	897	475	4.0133779264214	13	10	NA	NA	NA	NA	NA	BMP4_explant	BMP4_explant	NA	NA	BMP4_explant	10	Epidermis	8.68201015012742	-2.45051822836902
AGCCACGTCAGTCTTT-1	BMP4_24h	1960	821	2.09183673469388	25	27	NA	NA	NA	NA	NA	BMP4_explant	BMP4_explant	NA	NA	BMP4_explant	27	Neural Crest	3.23017618673326	2.29673304383252
AGCCACGTCCTCTAAT-1	BMP4_24h	8636	2701	4.50440018527096	19	23	NA	NA	NA	NA	NA	BMP4_explant	BMP4_explant	NA	NA	BMP4_explant	23	Periderm	10.4718680145073	4.81227578942273
AGCCACGTCCTGTAAG-1	BMP4_24h	2729	944	1.46573836570172	5	18	NA	NA	NA	NA	NA	BMP4_explant	BMP4_explant	NA	NA	BMP4_explant	18	Optic Cup	-2.22456457597731	-0.761534549551269
AGCCACGTCGGCCAAC-1	BMP4_24h	694	409	2.44956772334294	0	10	NA	NA	NA	NA	NA	BMP4_explant	BMP4_explant	NA	NA	BMP4_explant	10	Epidermis	5.56370780485154	-2.6180034654906
AGCCACGTCTTCTGGC-1	BMP4_24h	5667	1476	0.547026645491442	20	17	NA	NA	NA	NA	NA	BMP4_explant	BMP4_explant	NA	NA	BMP4_explant	17	Epidermis	1.05819294469834	2.27707805458997
AGCCAGCAGATGGGCT-1	BMP4_24h	625	381	4.8	0	10	NA	NA	NA	NA	NA	BMP4_explant	BMP4_explant	NA	NA	BMP4_explant	10	Epidermis	5.93687055128099	-2.49346409018542
AGCCAGCAGCGATGGT-1	BMP4_24h	849	463	3.2979976442874	15	17	NA	NA	NA	NA	NA	BMP4_explant	BMP4_explant	NA	NA	BMP4_explant	17	Epidermis	4.98613688962937	-1.87288460906055
AGCCAGCAGGTAGCAC-1	BMP4_24h	1790	749	2.51396648044693	13	11	NA	NA	NA	NA	NA	BMP4_explant	BMP4_explant	NA	NA	BMP4_explant	11	Epidermis	9.74891421812059	-2.50638160880115
AGCCAGCCAACTACGT-1	BMP4_24h	14050	3068	0.882562277580071	11	21	NA	NA	NA	NA	NA	BMP4_explant	BMP4_explant	NA	NA	BMP4_explant	21	PSM	2.67127344625474	-3.39464602644946
AGCCAGCCAATGCTCA-1	BMP4_24h	575	348	2.26086956521739	0	10	NA	NA	NA	NA	NA	BMP4_explant	BMP4_explant	NA	NA	BMP4_explant	10	Epidermis	6.23916432874681	-2.42003045256641
AGCCAGCCACAGTACT-1	BMP4_24h	706	419	3.25779036827195	0	10	NA	NA	NA	NA	NA	BMP4_explant	BMP4_explant	NA	NA	BMP4_explant	10	Epidermis	6.7801561118889	-2.50903258498218
AGCCAGCCAGCTTTGA-1	BMP4_24h	18982	3648	1.3328416394479	14	21	NA	NA	NA	NA	NA	BMP4_explant	BMP4_explant	NA	NA	BMP4_explant	21	PSM	1.62189433591844	-4.49214515860583
AGCCAGCCATACAGAA-1	BMP4_24h	1186	596	3.87858347386172	20	10	NA	NA	NA	NA	NA	BMP4_explant	BMP4_explant	NA	NA	BMP4_explant	10	Epidermis	5.89513013380052	-2.25603447134997
AGCCAGCGTACTCCGG-1	BMP4_24h	758	435	1.71503957783641	15	10	NA	NA	NA	NA	NA	BMP4_explant	BMP4_explant	NA	NA	BMP4_explant	10	Epidermis	5.40206334608079	-2.1854034441283
AGCCAGCGTTCTGAGT-1	BMP4_24h	8117	2138	2.34076629296538	4	26	NA	NA	NA	NA	NA	BMP4_explant	BMP4_explant	NA	NA	BMP4_explant	26	Epidermis	10.5528378249931	-1.77346072371509
AGCCAGCGTTTACTGG-1	BMP4_24h	1363	809	1.39398385913426	3	13	NA	NA	NA	NA	NA	BMP4_explant	BMP4_explant	NA	NA	BMP4_explant	13	Epidermis	10.2574009658623	-4.27385578330066
AGCCAGCTCGCCTATC-1	BMP4_24h	22540	3822	1.60159716060337	3	13	NA	NA	NA	NA	NA	BMP4_explant	BMP4_explant	NA	NA	BMP4_explant	13	Epidermis	9.22633883970262	-3.55627880270984
AGCGATTAGGTGCTAG-1	BMP4_24h	19290	2654	1.59149818558839	19	23	NA	NA	NA	NA	NA	BMP4_explant	BMP4_explant	NA	NA	BMP4_explant	23	Periderm	10.692172503643	5.87791194741223
AGCGATTAGTGGATTA-1	BMP4_24h	5202	1244	2.6720492118416	1	17	NA	NA	NA	NA	NA	BMP4_explant	BMP4_explant	NA	NA	BMP4_explant	17	Epidermis	2.73460409658433	-0.937735893087646
AGCGATTCAAGAATAC-1	BMP4_24h	11268	2189	1.87255946041889	5	19	NA	NA	NA	NA	NA	BMP4_explant	BMP4_explant	NA	NA	BMP4_explant	19	Somites	2.32005903738023	-2.591515399771
AGCGATTCACCCTAAA-1	BMP4_24h	15184	3040	0.935194942044257	8	27	NA	NA	NA	NA	NA	BMP4_explant	BMP4_explant	NA	NA	BMP4_explant	27	Neural Crest	3.35718152540208	1.70238938157056
AGCGATTCACTACGGC-1	BMP4_24h	1825	746	3.67123287671233	1	17	NA	NA	NA	NA	NA	BMP4_explant	BMP4_explant	NA	NA	BMP4_explant	17	Epidermis	3.12046835439683	-0.871911026792785
AGCGATTGTCGCATCG-1	BMP4_24h	13342	2505	0.749512816669165	12	14	NA	NA	NA	NA	NA	BMP4_explant	BMP4_explant	NA	NA	BMP4_explant	14	Endothelial	4.85593841093064	-6.1585045831969
AGCGATTGTGCCCAGT-1	BMP4_24h	18619	3425	2.59412428164778	10	22	NA	NA	NA	NA	NA	BMP4_explant	BMP4_explant	NA	NA	BMP4_explant	22	Heart/Pectoral Fin Bud	7.02223918455125	1.36709918801282
AGCGATTTCAGAGCAG-1	BMP4_24h	11409	2051	1.14821632044877	3	13	NA	NA	NA	NA	NA	BMP4_explant	BMP4_explant	NA	NA	BMP4_explant	13	Epidermis	10.6579289199638	-3.28075752432849
AGCGATTTCCTCTTTC-1	BMP4_24h	19708	3610	1.57803937487315	2	19	NA	NA	NA	NA	NA	BMP4_explant	BMP4_explant	NA	NA	BMP4_explant	19	Somites	3.27075860517503	-6.60114965613391
AGCGCCAAGGTTGCCC-1	BMP4_24h	12817	2909	1.41218693922135	18	37	NA	NA	NA	NA	NA	BMP4_explant	BMP4_explant	NA	NA	BMP4_explant	37	Pronephric Duct	12.3190550567436	-0.363297678785583
AGCGCCAAGTGCTCGC-1	BMP4_24h	1924	894	4.83367983367983	3	13	NA	NA	NA	NA	NA	BMP4_explant	BMP4_explant	NA	NA	BMP4_explant	13	Epidermis	9.58072135465623	-4.13470039542224
AGCGCCACAAACCGGA-1	BMP4_24h	52042	5491	1.08950463087506	2	21	NA	NA	NA	NA	NA	BMP4_explant	BMP4_explant	NA	NA	BMP4_explant	21	PSM	2.55911681669236	-4.4856301325133
AGCGCCAGTACAAAGT-1	BMP4_24h	13564	2913	1.62194043055146	16	14	NA	NA	NA	NA	NA	BMP4_explant	BMP4_explant	NA	NA	BMP4_explant	14	Endothelial	5.2645516158867	-7.96172247107532
AGCGCCAGTCCAACGC-1	BMP4_24h	10034	2353	2.10285030894957	18	37	NA	NA	NA	NA	NA	BMP4_explant	BMP4_explant	NA	NA	BMP4_explant	37	Pronephric Duct	2.55795738714219	4.35244169060681
AGCGCCAGTTACCTGA-1	BMP4_24h	686	481	3.2069970845481	15	10	NA	NA	NA	NA	NA	BMP4_explant	BMP4_explant	NA	NA	BMP4_explant	10	Epidermis	6.16553971784593	-2.2280801313689
AGCGCCATCAACTACG-1	BMP4_24h	5761	1414	1.45808019441069	7	14	NA	NA	NA	NA	NA	BMP4_explant	BMP4_explant	NA	NA	BMP4_explant	14	Endothelial	6.51164290922166	-6.00014076407458
AGCGCCATCACAATGC-1	BMP4_24h	905	509	4.64088397790055	24	10	NA	NA	NA	NA	NA	BMP4_explant	BMP4_explant	NA	NA	BMP4_explant	10	Epidermis	8.49352977293016	-2.21323332961108
AGCGCCATCATGAGGG-1	BMP4_24h	20077	3324	1.23026348558052	9	25	NA	NA	NA	NA	NA	BMP4_explant	BMP4_explant	NA	NA	BMP4_explant	25	Erythroid	-2.07331206781386	-9.81247911627795
AGCGCCATCATGGCCG-1	BMP4_24h	40307	4932	1.53075148237279	12	21	NA	NA	NA	NA	NA	BMP4_explant	BMP4_explant	NA	NA	BMP4_explant	21	PSM	6.54233405607225	-6.92642316992786
AGCGCCATCCACACAA-1	BMP4_24h	910	509	1.20879120879121	15	17	NA	NA	NA	NA	NA	BMP4_explant	BMP4_explant	NA	NA	BMP4_explant	17	Epidermis	4.76580808179856	-1.69571623976733
AGCGCCATCCGGTAAT-1	BMP4_24h	16903	3051	1.56185292551618	14	21	NA	NA	NA	NA	NA	BMP4_explant	BMP4_explant	NA	NA	BMP4_explant	21	PSM	2.43968365209581	-4.10231170828845
AGCGCTGAGAGTCTGG-1	BMP4_24h	13475	2716	1.48423005565863	6	2	NA	NA	NA	NA	NA	BMP4_explant	BMP4_explant	NA	NA	BMP4_explant	2	Forebrain-Telencephalon/Diencephalon	-5.02539398653029	3.96387877289746
AGCGCTGAGAGTGAAG-1	BMP4_24h	21546	3408	1.69869117237538	6	2	NA	NA	NA	NA	NA	BMP4_explant	BMP4_explant	NA	NA	BMP4_explant	2	Forebrain-Telencephalon/Diencephalon	-4.76640512926101	3.9135967714021
AGCGCTGAGCGTCAAG-1	BMP4_24h	13813	2510	2.09223195540433	11	21	NA	NA	NA	NA	NA	BMP4_explant	BMP4_explant	NA	NA	BMP4_explant	21	PSM	2.8399431468773	-3.5076735990813
AGCGCTGAGCGTTCCG-1	BMP4_24h	1975	803	2.83544303797468	5	17	NA	NA	NA	NA	NA	BMP4_explant	BMP4_explant	NA	NA	BMP4_explant	17	Epidermis	5.07447383420945	-2.08958563979175
AGCGCTGAGCTAATGA-1	BMP4_24h	19048	3394	1.80071398572029	9	25	NA	NA	NA	NA	NA	BMP4_explant	BMP4_explant	NA	NA	BMP4_explant	25	Erythroid	-1.96109786016463	-10.7700425165465
AGCGCTGAGGAGATAG-1	BMP4_24h	12254	2433	1.71372613024319	11	21	NA	NA	NA	NA	NA	BMP4_explant	BMP4_explant	NA	NA	BMP4_explant	21	PSM	1.81962916868211	-4.84782371695544
AGCGCTGCAAAGCTCT-1	BMP4_24h	18106	3116	1.17640561139954	9	25	NA	NA	NA	NA	NA	BMP4_explant	BMP4_explant	NA	NA	BMP4_explant	25	Erythroid	-2.51968004686355	-10.0154086130431
AGCGCTGCAATCGCAT-1	BMP4_24h	815	442	1.22699386503067	1	17	NA	NA	NA	NA	NA	BMP4_explant	BMP4_explant	NA	NA	BMP4_explant	17	Epidermis	4.72429606931687	-1.51842270072009
AGCGCTGCAGCCGGTT-1	BMP4_24h	16070	3117	1.00186683260734	9	25	NA	NA	NA	NA	NA	BMP4_explant	BMP4_explant	NA	NA	BMP4_explant	25	Erythroid	-2.09699764234542	-10.2358466165831
AGCGCTGCATCACCAA-1	BMP4_24h	6080	1859	2.22039473684211	4	26	NA	NA	NA	NA	NA	BMP4_explant	BMP4_explant	NA	NA	BMP4_explant	26	Epidermis	10.5331034423637	-1.75893125708606
AGCGCTGGTAGCGTTT-1	BMP4_24h	17892	3260	1.26872345182204	6	0	NA	NA	NA	NA	NA	BMP4_explant	BMP4_explant	NA	NA	BMP4_explant	0	Midbrain/Hindbrain	-3.28792359811782	4.56252279107068
AGCGCTGGTATCGCAT-1	BMP4_24h	2142	799	0.513538748832866	7	14	NA	NA	NA	NA	NA	BMP4_explant	BMP4_explant	NA	NA	BMP4_explant	14	Endothelial	6.4380512000847	-6.52758417304065
AGCGCTGGTCGTTCAA-1	BMP4_24h	14574	2915	2.08590640867298	9	25	NA	NA	NA	NA	NA	BMP4_explant	BMP4_explant	NA	NA	BMP4_explant	25	Erythroid	-2.07874991876601	-9.77283582861926
AGCGCTGTCACTACTT-1	BMP4_24h	2074	815	2.02507232401157	20	12	NA	NA	NA	NA	NA	BMP4_explant	BMP4_explant	NA	NA	BMP4_explant	12	Midbrain	-2.23993637544631	1.39916469876264
AGCGCTGTCCGTGGTG-1	BMP4_24h	2216	836	4.6028880866426	5	17	NA	NA	NA	NA	NA	BMP4_explant	BMP4_explant	NA	NA	BMP4_explant	17	Epidermis	5.04658315198899	-1.89159307654407
AGCGCTGTCGGCCTTT-1	BMP4_24h	11692	2220	2.83099555251454	11	21	NA	NA	NA	NA	NA	BMP4_explant	BMP4_explant	NA	NA	BMP4_explant	21	PSM	2.51876614110948	-3.23087272818591
AGCGTATAGACTTGTC-1	BMP4_24h	15344	2943	1.33602711157456	22	21	NA	NA	NA	NA	NA	BMP4_explant	BMP4_explant	NA	NA	BMP4_explant	21	PSM	2.15598151700975	-3.18598733122851
AGCGTATAGGAACGAA-1	BMP4_24h	59062	5743	0.871965053672412	17	23	NA	NA	NA	NA	NA	BMP4_explant	BMP4_explant	NA	NA	BMP4_explant	23	Periderm	10.3720545532036	4.11546959702466
AGCGTATCACCAGCCA-1	BMP4_24h	1369	627	1.75310445580716	5	17	NA	NA	NA	NA	NA	BMP4_explant	BMP4_explant	NA	NA	BMP4_explant	17	Epidermis	4.30674312131883	-1.51759181197192
AGCGTATCAGACTCTA-1	BMP4_24h	64238	6040	0.868644727419907	26	26	NA	NA	NA	NA	NA	BMP4_explant	BMP4_explant	NA	NA	BMP4_explant	26	Epidermis	10.7581486465263	-1.73029265578296
AGCGTATGTAACATAG-1	BMP4_24h	586	355	3.41296928327645	0	10	NA	NA	NA	NA	NA	BMP4_explant	BMP4_explant	NA	NA	BMP4_explant	10	Epidermis	5.76611039655686	-2.46418962653186
AGCGTATGTACGCTAT-1	BMP4_24h	21350	3509	0.988290398126464	9	25	NA	NA	NA	NA	NA	BMP4_explant	BMP4_explant	NA	NA	BMP4_explant	25	Erythroid	-2.26858320219039	-10.0653382318785
AGCGTATGTCGCTTGG-1	BMP4_24h	17049	2806	1.40770719690304	9	25	NA	NA	NA	NA	NA	BMP4_explant	BMP4_explant	NA	NA	BMP4_explant	25	Erythroid	-2.6572377918434	-10.2943936365416
AGCGTATGTCGTCAGC-1	BMP4_24h	773	436	4.78654592496766	13	11	NA	NA	NA	NA	NA	BMP4_explant	BMP4_explant	NA	NA	BMP4_explant	11	Epidermis	8.56815383451463	-2.6362763422301
AGCGTATGTGGTCTAT-1	BMP4_24h	6399	1980	2.23472417565245	16	14	NA	NA	NA	NA	NA	BMP4_explant	BMP4_explant	NA	NA	BMP4_explant	14	Endothelial	6.5735378028679	-8.22164640601184
AGCGTATGTTAGGCTT-1	BMP4_24h	647	374	3.86398763523957	17	23	NA	NA	NA	NA	NA	BMP4_explant	BMP4_explant	NA	NA	BMP4_explant	23	Periderm	9.7611279250908	2.41241445366834
AGCGTATGTTGAGAGC-1	BMP4_24h	739	407	1.48849797023004	0	10	NA	NA	NA	NA	NA	BMP4_explant	BMP4_explant	NA	NA	BMP4_explant	10	Epidermis	6.08828637617112	-2.54562864478137
AGCGTATGTTGCAACT-1	BMP4_24h	1991	813	1.45655449522853	4	26	NA	NA	NA	NA	NA	BMP4_explant	BMP4_explant	NA	NA	BMP4_explant	26	Epidermis	10.3335776092339	-1.79826865370776
AGCGTATTCCGTCACT-1	BMP4_24h	11733	2181	0.52842410295747	5	19	NA	NA	NA	NA	NA	BMP4_explant	BMP4_explant	NA	NA	BMP4_explant	19	Somites	2.27242825048448	-4.37411651785876
AGCGTCGAGACATACA-1	BMP4_24h	6118	1974	4.62569467146126	5	21	NA	NA	NA	NA	NA	BMP4_explant	BMP4_explant	NA	NA	BMP4_explant	21	PSM	1.59410998838426	-2.00799427207019
AGCGTCGAGCATCCTA-1	BMP4_24h	7794	1736	1.95021811649987	27	28	NA	NA	NA	NA	NA	BMP4_explant	BMP4_explant	NA	NA	BMP4_explant	28	Myotome	-0.599865881181945	-7.48452148612048
AGCGTCGAGGGATCAC-1	BMP4_24h	14481	2922	1.12561287203922	6	11	NA	NA	NA	NA	NA	BMP4_explant	BMP4_explant	NA	NA	BMP4_explant	11	Epidermis	9.36427829282762	-2.79856405432727
AGCGTCGAGTGGTGGT-1	BMP4_24h	1257	604	1.5115354017502	5	19	NA	NA	NA	NA	NA	BMP4_explant	BMP4_explant	NA	NA	BMP4_explant	19	Somites	2.19775078313829	-2.54394731696155
AGCGTCGCAACTCATG-1	BMP4_24h	17139	2775	1.43532294766322	3	13	NA	NA	NA	NA	NA	BMP4_explant	BMP4_explant	NA	NA	BMP4_explant	13	Epidermis	10.8603157760429	-3.4713159578612
AGCGTCGCAATTGCAC-1	BMP4_24h	12336	2462	1.39429312581064	12	14	NA	NA	NA	NA	NA	BMP4_explant	BMP4_explant	NA	NA	BMP4_explant	14	Endothelial	5.22705743330003	-7.81433401282336
AGCGTCGCACCGGTCA-1	BMP4_24h	695	430	3.45323741007194	20	2	NA	NA	NA	NA	NA	BMP4_explant	BMP4_explant	NA	NA	BMP4_explant	2	Forebrain-Telencephalon/Diencephalon	-5.3074813125801	3.63490023438428
AGCGTCGCAGCGGATA-1	BMP4_24h	2273	850	1.58380994280686	1	17	NA	NA	NA	NA	NA	BMP4_explant	BMP4_explant	NA	NA	BMP4_explant	17	Epidermis	3.44764611738206	-1.01762459452655
AGCTACAAGAAATGGG-1	BMP4_24h	1006	521	1.78926441351889	13	10	NA	NA	NA	NA	NA	BMP4_explant	BMP4_explant	NA	NA	BMP4_explant	10	Epidermis	8.76860473173143	-2.54159126456287
AGCTACAAGACTCAAA-1	BMP4_24h	10798	2659	0.953880348212632	3	13	NA	NA	NA	NA	NA	BMP4_explant	BMP4_explant	NA	NA	BMP4_explant	13	Epidermis	10.294298625164	-3.3732934969237
AGCTACAAGATTGCGG-1	BMP4_24h	15498	2764	1.45825267776487	11	21	NA	NA	NA	NA	NA	BMP4_explant	BMP4_explant	NA	NA	BMP4_explant	21	PSM	1.82122800367356	-4.74954376395251
AGCTACACAAATACGA-1	BMP4_24h	503	319	2.5844930417495	0	10	NA	NA	NA	NA	NA	BMP4_explant	BMP4_explant	NA	NA	BMP4_explant	10	Epidermis	6.42879912870408	-2.61957607443835
AGCTACACAATTTCCT-1	BMP4_24h	15623	3127	1.97145234590028	9	25	NA	NA	NA	NA	NA	BMP4_explant	BMP4_explant	NA	NA	BMP4_explant	25	Erythroid	-1.98969187719344	-9.75310526068713
AGCTACACATGGAACG-1	BMP4_24h	836	446	2.87081339712919	1	17	NA	NA	NA	NA	NA	BMP4_explant	BMP4_explant	NA	NA	BMP4_explant	17	Epidermis	4.45418260114671	-1.212937690573
AGCTACAGTACGAGCA-1	BMP4_24h	1235	601	4.77732793522267	13	13	NA	NA	NA	NA	NA	BMP4_explant	BMP4_explant	NA	NA	BMP4_explant	13	Epidermis	10.3889078857231	-4.27286873038318
AGCTACAGTACTGCCG-1	BMP4_24h	1358	543	0.810014727540501	17	23	NA	NA	NA	NA	NA	BMP4_explant	BMP4_explant	NA	NA	BMP4_explant	23	Periderm	10.1431193115044	3.25677194420789
AGCTACAGTCAAATCC-1	BMP4_24h	5635	1919	3.79769299023957	4	26	NA	NA	NA	NA	NA	BMP4_explant	BMP4_explant	NA	NA	BMP4_explant	26	Epidermis	10.6849512817192	-1.79976353819873
AGCTACAGTTCACCGG-1	BMP4_24h	886	515	2.03160270880361	13	13	NA	NA	NA	NA	NA	BMP4_explant	BMP4_explant	NA	NA	BMP4_explant	13	Epidermis	10.9477629424858	-3.96064243491199
AGCTACAGTTTGGAAA-1	BMP4_24h	8255	2176	1.53846153846154	10	11	NA	NA	NA	NA	NA	BMP4_explant	BMP4_explant	NA	NA	BMP4_explant	11	Epidermis	8.6699356796074	-0.244796552019378
AGCTACATCATTCTTG-1	BMP4_24h	747	477	4.01606425702811	5	10	NA	NA	NA	NA	NA	BMP4_explant	BMP4_explant	NA	NA	BMP4_explant	10	Epidermis	5.73194882886888	-2.34149608786609
AGCTACATCCGTGGGT-1	BMP4_24h	812	489	1.72413793103448	13	10	NA	NA	NA	NA	NA	BMP4_explant	BMP4_explant	NA	NA	BMP4_explant	10	Epidermis	8.46659324186326	-2.2892213838866
AGCTACATCGTAGCTA-1	BMP4_24h	823	440	1.94410692588092	0	10	NA	NA	NA	NA	NA	BMP4_explant	BMP4_explant	NA	NA	BMP4_explant	10	Epidermis	6.14588830488206	-2.46353922064807
AGCTACATCGTGCTCT-1	BMP4_24h	622	364	4.5016077170418	5	10	NA	NA	NA	NA	NA	BMP4_explant	BMP4_explant	NA	NA	BMP4_explant	10	Epidermis	-0.0459167001914873	-1.59441051657703
AGCTACATCTCCTGCA-1	BMP4_24h	18533	2936	0.393891976474397	15	18	NA	NA	NA	NA	NA	BMP4_explant	BMP4_explant	NA	NA	BMP4_explant	18	Optic Cup	-1.88427879793166	-1.37782344992663
AGCTCAAAGACTACCT-1	BMP4_24h	36434	5103	1.01827962891804	9	2	NA	NA	NA	NA	NA	BMP4_explant	BMP4_explant	NA	NA	BMP4_explant	2	Forebrain-Telencephalon/Diencephalon	-4.73323776704787	3.81815519158337
AGCTCAAAGAGGGTGG-1	BMP4_24h	15573	2850	1.40628010017338	9	25	NA	NA	NA	NA	NA	BMP4_explant	BMP4_explant	NA	NA	BMP4_explant	25	Erythroid	-2.08996834737777	-10.4821873682311
AGCTCAAAGCGTCAGA-1	BMP4_24h	7216	1612	0.997782705099778	7	14	NA	NA	NA	NA	NA	BMP4_explant	BMP4_explant	NA	NA	BMP4_explant	14	Endothelial	6.42462012784959	-7.04776821311023
AGCTCAACACAGCTTA-1	BMP4_24h	17662	3339	0.871928433925943	8	2	NA	NA	NA	NA	NA	BMP4_explant	BMP4_explant	NA	NA	BMP4_explant	2	Forebrain-Telencephalon/Diencephalon	-5.44255878908156	3.96330632988904
AGCTCAACACGGCCAT-1	BMP4_24h	943	566	2.75715800636267	24	11	NA	NA	NA	NA	NA	BMP4_explant	BMP4_explant	NA	NA	BMP4_explant	11	Epidermis	9.3293766738701	-1.53969798262622
AGCTCAAGTACACGTT-1	BMP4_24h	9917	2372	0.625189069274982	23	16	NA	NA	NA	NA	NA	BMP4_explant	BMP4_explant	NA	NA	BMP4_explant	16	Neuron	-10.8195014236641	0.654572896404008
AGCTCAAGTCAGTTTG-1	BMP4_24h	2072	882	4.1988416988417	0	10	NA	NA	NA	NA	NA	BMP4_explant	BMP4_explant	NA	NA	BMP4_explant	10	Epidermis	8.0158247710991	-2.6221550482085
AGCTCAAGTCCATCTC-1	BMP4_24h	656	365	1.67682926829268	0	10	NA	NA	NA	NA	NA	BMP4_explant	BMP4_explant	NA	NA	BMP4_explant	10	Epidermis	6.91630122678758	-2.17786607916858
AGCTCAAGTGTCCATA-1	BMP4_24h	20823	3742	1.56077414397541	6	2	NA	NA	NA	NA	NA	BMP4_explant	BMP4_explant	NA	NA	BMP4_explant	2	Forebrain-Telencephalon/Diencephalon	7.08799550550462	1.3735908490846
AGCTCAAGTGTGTGGA-1	BMP4_24h	2215	821	3.29571106094808	1	17	NA	NA	NA	NA	NA	BMP4_explant	BMP4_explant	NA	NA	BMP4_explant	17	Epidermis	3.21474072950364	-0.939059712248107
AGCTCAATCACGTAGT-1	BMP4_24h	672	391	3.57142857142857	0	10	NA	NA	NA	NA	NA	BMP4_explant	BMP4_explant	NA	NA	BMP4_explant	10	Epidermis	5.10311982648851	-1.63572011168506
AGCTCAATCCCGATCT-1	BMP4_24h	6330	1553	0.552922590837283	25	27	NA	NA	NA	NA	NA	BMP4_explant	BMP4_explant	NA	NA	BMP4_explant	27	Neural Crest	3.57296559827806	1.16041936699841
AGCTCAATCGCTTACC-1	BMP4_24h	1084	526	2.85977859778598	0	10	NA	NA	NA	NA	NA	BMP4_explant	BMP4_explant	NA	NA	BMP4_explant	10	Epidermis	5.87753913419725	-2.33935485060718
AGCTTCCAGAGCATTA-1	BMP4_24h	4097	1149	3.44154259214059	1	17	NA	NA	NA	NA	NA	BMP4_explant	BMP4_explant	NA	NA	BMP4_explant	17	Epidermis	3.77968690412522	-0.971300341444274
AGCTTCCAGCTGCCAC-1	BMP4_24h	1459	667	2.1932830705963	0	10	NA	NA	NA	NA	NA	BMP4_explant	BMP4_explant	NA	NA	BMP4_explant	10	Epidermis	9.87789962308885	-1.90883956130054
AGCTTCCAGGATTCCT-1	BMP4_24h	1750	776	1.65714285714286	7	14	NA	NA	NA	NA	NA	BMP4_explant	BMP4_explant	NA	NA	BMP4_explant	14	Endothelial	6.44823834913255	-6.67393264945056
AGCTTCCAGTGTGTTC-1	BMP4_24h	704	415	1.98863636363636	0	10	NA	NA	NA	NA	NA	BMP4_explant	BMP4_explant	NA	NA	BMP4_explant	10	Epidermis	6.41429278867723	-2.47957716162707
AGCTTCCCACAGTACT-1	BMP4_24h	664	424	4.06626506024096	0	10	NA	NA	NA	NA	NA	BMP4_explant	BMP4_explant	NA	NA	BMP4_explant	10	Epidermis	5.76674363630296	-2.51556763823535
AGCTTCCCACGGGTAA-1	BMP4_24h	18270	3432	1.61466885604817	9	25	NA	NA	NA	NA	NA	BMP4_explant	BMP4_explant	NA	NA	BMP4_explant	25	Erythroid	-2.10276153070449	-9.99533472235705
AGCTTCCGTCTCGACG-1	BMP4_24h	719	421	2.64255910987483	0	10	NA	NA	NA	NA	NA	BMP4_explant	BMP4_explant	NA	NA	BMP4_explant	10	Epidermis	5.52363536375047	-2.25932703192737
AGCTTCCTCCATACAG-1	BMP4_24h	14956	3093	0.989569403583846	2	19	NA	NA	NA	NA	NA	BMP4_explant	BMP4_explant	NA	NA	BMP4_explant	19	Somites	0.96188316362382	-6.78100547965076
AGCTTCCTCCGCCTAT-1	BMP4_24h	815	474	2.69938650306748	5	10	NA	NA	NA	NA	NA	BMP4_explant	BMP4_explant	NA	NA	BMP4_explant	10	Epidermis	5.27325723188401	-2.05747280295398
AGCTTCCTCGGTGTAT-1	BMP4_24h	23118	3973	1.17224673414655	3	13	NA	NA	NA	NA	NA	BMP4_explant	BMP4_explant	NA	NA	BMP4_explant	13	Epidermis	10.7263254882622	-3.04885635550525
AGGAAATCATTCAGGT-1	BMP4_24h	15448	3293	2.01320559295702	8	2	NA	NA	NA	NA	NA	BMP4_explant	BMP4_explant	NA	NA	BMP4_explant	2	Forebrain-Telencephalon/Diencephalon	-5.64936449510573	3.74063482109998
AGGAAATGTACGCGTC-1	BMP4_24h	14939	2697	0.930450498694692	2	19	NA	NA	NA	NA	NA	BMP4_explant	BMP4_explant	NA	NA	BMP4_explant	19	Somites	2.42968151586534	-6.26787004645373
AGGAAATGTATTTCGG-1	BMP4_24h	10226	2214	1.24193232935654	3	13	NA	NA	NA	NA	NA	BMP4_explant	BMP4_explant	NA	NA	BMP4_explant	13	Epidermis	10.0477576019096	-3.8672595995238
AGGAAATGTATTTCTC-1	BMP4_24h	13347	2655	1.81314152993182	11	21	NA	NA	NA	NA	NA	BMP4_explant	BMP4_explant	NA	NA	BMP4_explant	21	PSM	2.70283720510484	-3.29452047522571
AGGAATAAGACTACCT-1	BMP4_24h	3744	1326	2.24358974358974	10	22	NA	NA	NA	NA	NA	BMP4_explant	BMP4_explant	NA	NA	BMP4_explant	22	Heart/Pectoral Fin Bud	6.56954047697068	1.95477607075665
AGGAATAAGGTACCTT-1	BMP4_24h	935	492	1.28342245989305	5	10	NA	NA	NA	NA	NA	BMP4_explant	BMP4_explant	NA	NA	BMP4_explant	10	Epidermis	5.2186965705681	-2.13155422385242
AGGAATAAGTAGAATC-1	BMP4_24h	4975	1525	2.53266331658291	7	14	NA	NA	NA	NA	NA	BMP4_explant	BMP4_explant	NA	NA	BMP4_explant	14	Endothelial	6.6825294257927	-6.92729435141589
AGGAATACAACGCATT-1	BMP4_24h	1170	582	2.73504273504274	7	17	NA	NA	NA	NA	NA	BMP4_explant	BMP4_explant	NA	NA	BMP4_explant	17	Epidermis	4.90746781843186	-1.86017975981738
AGGAATACACACCGAC-1	BMP4_24h	1756	707	2.0501138952164	1	17	NA	NA	NA	NA	NA	BMP4_explant	BMP4_explant	NA	NA	BMP4_explant	17	Epidermis	3.60716722028733	-1.13046310122516
AGGAATACAGCTTTCC-1	BMP4_24h	13003	2582	2.53018534184419	2	19	NA	NA	NA	NA	NA	BMP4_explant	BMP4_explant	NA	NA	BMP4_explant	19	Somites	2.35328862684251	-6.06952724631335
AGGAATACATCTGCGG-1	BMP4_24h	17844	3102	1.45146828065456	11	21	NA	NA	NA	NA	NA	BMP4_explant	BMP4_explant	NA	NA	BMP4_explant	21	PSM	1.84503743665696	-4.49160299475696
AGGAATACATGACTTG-1	BMP4_24h	12650	2761	1.21739130434783	6	0	NA	NA	NA	NA	NA	BMP4_explant	BMP4_explant	NA	NA	BMP4_explant	0	Midbrain/Hindbrain	-4.10492804033278	4.80912008110974
AGGAATAGTCCACATA-1	BMP4_24h	780	498	4.35897435897436	7	10	NA	NA	NA	NA	NA	BMP4_explant	BMP4_explant	NA	NA	BMP4_explant	10	Epidermis	6.61040971296311	-2.30449733908679
AGGAATATCTGGTTGA-1	BMP4_24h	605	368	1.32231404958678	0	10	NA	NA	NA	NA	NA	BMP4_explant	BMP4_explant	NA	NA	BMP4_explant	10	Epidermis	6.59148929136277	-2.40021381552722
AGGACGACAAACGAGC-1	BMP4_24h	8272	1560	1.31769825918762	15	19	NA	NA	NA	NA	NA	BMP4_explant	BMP4_explant	NA	NA	BMP4_explant	19	Somites	2.19509980695726	-5.3138795870116
AGGACGACAGGGCTTC-1	BMP4_24h	7881	2321	3.61629234868672	16	14	NA	NA	NA	NA	NA	BMP4_explant	BMP4_explant	NA	NA	BMP4_explant	14	Endothelial	5.63103959577561	-8.36473760779407
AGGACGACATGACAAA-1	BMP4_24h	3784	1148	3.38266384778013	1	17	NA	NA	NA	NA	NA	BMP4_explant	BMP4_explant	NA	NA	BMP4_explant	17	Epidermis	3.34507820623399	-0.90121982272174
AGGACGAGTACGATCT-1	BMP4_24h	17808	3309	1.75202156334232	6	0	NA	NA	NA	NA	NA	BMP4_explant	BMP4_explant	NA	NA	BMP4_explant	0	Midbrain/Hindbrain	-3.33214905244826	4.51244058434461
AGGACGAGTGCTATTG-1	BMP4_24h	6625	1676	3.33584905660377	7	14	NA	NA	NA	NA	NA	BMP4_explant	BMP4_explant	NA	NA	BMP4_explant	14	Endothelial	6.5110697509575	-6.14973793204333
AGGACGATCGAATGCT-1	BMP4_24h	13189	2824	1.2207142315566	10	11	NA	NA	NA	NA	NA	BMP4_explant	BMP4_explant	NA	NA	BMP4_explant	11	Epidermis	8.68864486234666	-0.462048508482238
AGGACGATCGCAATGT-1	BMP4_24h	6699	1531	0.343334826093447	21	25	NA	NA	NA	NA	NA	BMP4_explant	BMP4_explant	NA	NA	BMP4_explant	25	Erythroid	-2.99685385210036	-10.0557194727233
AGGACTTAGAAGATCT-1	BMP4_24h	13808	2657	1.3180764774044	11	21	NA	NA	NA	NA	NA	BMP4_explant	BMP4_explant	NA	NA	BMP4_explant	21	PSM	2.22034237401963	-4.55367336447742
AGGACTTAGAGACAAG-1	BMP4_24h	11429	2502	1.49619389272902	8	27	NA	NA	NA	NA	NA	BMP4_explant	BMP4_explant	NA	NA	BMP4_explant	27	Neural Crest	3.39888761060716	1.66475632016156
AGGACTTAGATACTGA-1	BMP4_24h	1676	738	0.835322195704057	4	26	NA	NA	NA	NA	NA	BMP4_explant	BMP4_explant	NA	NA	BMP4_explant	26	Epidermis	9.68882606046678	-1.89285407240893
AGGACTTAGCTGACCC-1	BMP4_24h	20543	3489	0.890814389329699	14	21	NA	NA	NA	NA	NA	BMP4_explant	BMP4_explant	NA	NA	BMP4_explant	21	PSM	1.81829593198777	-4.41030655081775
AGGACTTCAAATACAG-1	BMP4_24h	12708	2717	1.51085930122757	8	27	NA	NA	NA	NA	NA	BMP4_explant	BMP4_explant	NA	NA	BMP4_explant	27	Neural Crest	3.01691696660997	2.20937373463605
AGGACTTCACAATGAA-1	BMP4_24h	11294	2483	1.98335399327076	2	19	NA	NA	NA	NA	NA	BMP4_explant	BMP4_explant	NA	NA	BMP4_explant	19	Somites	3.23038289564134	-6.66818962271716
AGGACTTCACGCCACA-1	BMP4_24h	7923	1855	0.681560015145778	7	14	NA	NA	NA	NA	NA	BMP4_explant	BMP4_explant	NA	NA	BMP4_explant	14	Endothelial	6.54857871549607	-6.83564672644641
AGGACTTGTCTGGTTA-1	BMP4_24h	14586	3042	1.67283696695461	18	37	NA	NA	NA	NA	NA	BMP4_explant	BMP4_explant	NA	NA	BMP4_explant	37	Pronephric Duct	10.4237293960381	-0.0605146067908011
AGGACTTGTGGCTTGC-1	BMP4_24h	18726	3267	0.785004806151874	3	11	NA	NA	NA	NA	NA	BMP4_explant	BMP4_explant	NA	NA	BMP4_explant	11	Epidermis	9.99918124692918	-2.86476073439624
AGGACTTGTTAACAGA-1	BMP4_24h	9464	2167	1.52155536770921	10	22	NA	NA	NA	NA	NA	BMP4_explant	BMP4_explant	NA	NA	BMP4_explant	22	Heart/Pectoral Fin Bud	7.39521739500047	0.872686825437287
AGGACTTGTTCAGCTA-1	BMP4_24h	517	345	4.642166344294	20	10	NA	NA	NA	NA	NA	BMP4_explant	BMP4_explant	NA	NA	BMP4_explant	10	Epidermis	5.84383151548387	-2.60335121329333
AGGACTTTCACAAGAA-1	BMP4_24h	885	454	3.50282485875706	1	17	NA	NA	NA	NA	NA	BMP4_explant	BMP4_explant	NA	NA	BMP4_explant	17	Epidermis	4.35575530546189	-1.29091737444903
AGGACTTTCGGCTGAC-1	BMP4_24h	847	474	2.71546635182999	5	10	NA	NA	NA	NA	NA	BMP4_explant	BMP4_explant	NA	NA	BMP4_explant	10	Epidermis	5.82641313093186	-2.5911468046477
AGGAGGTAGGGCGAAG-1	BMP4_24h	601	377	2.32945091514143	0	10	NA	NA	NA	NA	NA	BMP4_explant	BMP4_explant	NA	NA	BMP4_explant	10	Epidermis	5.48520753400804	-2.48997054274585
AGGAGGTCACCTCAGG-1	BMP4_24h	15270	2925	1.40798952193844	11	21	NA	NA	NA	NA	NA	BMP4_explant	BMP4_explant	NA	NA	BMP4_explant	21	PSM	2.91977379339219	-3.84762964423205
AGGAGGTCATCGTTCC-1	BMP4_24h	11658	2267	0.892091267798936	2	19	NA	NA	NA	NA	NA	BMP4_explant	BMP4_explant	NA	NA	BMP4_explant	19	Somites	1.92457268255235	-5.9385396021178
AGGAGGTGTTGGGATG-1	BMP4_24h	37588	4960	1.67872725337874	6	0	NA	NA	NA	NA	NA	BMP4_explant	BMP4_explant	NA	NA	BMP4_explant	0	Midbrain/Hindbrain	-4.30945994836806	4.27910890404675
AGGAGGTTCAACCTCC-1	BMP4_24h	5263	1722	2.39407182215466	4	26	NA	NA	NA	NA	NA	BMP4_explant	BMP4_explant	NA	NA	BMP4_explant	26	Epidermis	10.4795717956352	-1.86545810874011
AGGAGGTTCAGTGGGA-1	BMP4_24h	1241	606	2.09508460918614	0	10	NA	NA	NA	NA	NA	BMP4_explant	BMP4_explant	NA	NA	BMP4_explant	10	Epidermis	6.63689372556687	-6.65622768576648
AGGAGGTTCCAATGCA-1	BMP4_24h	799	435	2.12765957446809	1	17	NA	NA	NA	NA	NA	BMP4_explant	BMP4_explant	NA	NA	BMP4_explant	17	Epidermis	5.0140108825493	-1.76707778151538
AGGAGGTTCCCTCAAC-1	BMP4_24h	788	433	3.04568527918782	0	17	NA	NA	NA	NA	NA	BMP4_explant	BMP4_explant	NA	NA	BMP4_explant	17	Epidermis	5.23460528867723	-1.89082560713794
AGGAGGTTCTCTCGAC-1	BMP4_24h	1992	773	0.552208835341365	23	16	NA	NA	NA	NA	NA	BMP4_explant	BMP4_explant	NA	NA	BMP4_explant	16	Neuron	-10.4613099334907	0.664336226625184
AGGATAAAGTCACTAC-1	BMP4_24h	14812	2922	1.24898730758844	14	21	NA	NA	NA	NA	NA	BMP4_explant	BMP4_explant	NA	NA	BMP4_explant	21	PSM	1.5949480296898	-3.18953738387134
AGGATAAAGTTGTCGT-1	BMP4_24h	1071	504	4.85527544351074	17	23	NA	NA	NA	NA	NA	BMP4_explant	BMP4_explant	NA	NA	BMP4_explant	23	Periderm	10.2607378722954	3.66884722535108
AGGATAACAACACACT-1	BMP4_24h	17330	3054	1.2867859203693	9	25	NA	NA	NA	NA	NA	BMP4_explant	BMP4_explant	NA	NA	BMP4_explant	25	Erythroid	-1.70176770669936	-4.04642162497546
AGGATAACACCACATA-1	BMP4_24h	925	531	2.91891891891892	13	11	NA	NA	NA	NA	NA	BMP4_explant	BMP4_explant	NA	NA	BMP4_explant	11	Epidermis	8.86827514188768	-2.76418051894214
AGGATAACAGTCCGTG-1	BMP4_24h	12043	2279	1.35348335132442	6	0	NA	NA	NA	NA	NA	BMP4_explant	BMP4_explant	NA	NA	BMP4_explant	0	Midbrain/Hindbrain	-4.94715359193801	4.4489172918031
AGGATAAGTGTCATTG-1	BMP4_24h	24861	3581	1.3917380636338	2	19	NA	NA	NA	NA	NA	BMP4_explant	BMP4_explant	NA	NA	BMP4_explant	19	Somites	2.10997960584642	-5.32173595603015
AGGATCTAGACTCAAA-1	BMP4_24h	2036	741	1.8664047151277	1	17	NA	NA	NA	NA	NA	BMP4_explant	BMP4_explant	NA	NA	BMP4_explant	17	Epidermis	4.41632459180833	-1.85914693053271
AGGATCTAGCGTCGAA-1	BMP4_24h	849	469	2.12014134275618	7	10	NA	NA	NA	NA	NA	BMP4_explant	BMP4_explant	NA	NA	BMP4_explant	10	Epidermis	-0.643795343503047	-0.604583837347289
AGGATCTAGTACTCGT-1	BMP4_24h	1893	793	1.00369783412573	4	26	NA	NA	NA	NA	NA	BMP4_explant	BMP4_explant	NA	NA	BMP4_explant	26	Epidermis	10.056505656414	-2.02392802413013
AGGATCTCACTCCTGT-1	BMP4_24h	1850	766	2.48648648648649	0	10	NA	NA	NA	NA	NA	BMP4_explant	BMP4_explant	NA	NA	BMP4_explant	10	Epidermis	5.84722707288743	-2.30531153853442
AGGATCTCATAGAGGC-1	BMP4_24h	7666	1690	1.18705974432559	7	14	NA	NA	NA	NA	NA	BMP4_explant	BMP4_explant	NA	NA	BMP4_explant	14	Endothelial	6.31515786664964	-6.03293953116443
AGGATCTCATCTTTCA-1	BMP4_24h	507	315	1.9723865877712	0	10	NA	NA	NA	NA	NA	BMP4_explant	BMP4_explant	NA	NA	BMP4_explant	10	Epidermis	5.73234937208177	-2.00956950362231
AGGATCTCATTCAGGT-1	BMP4_24h	13639	3047	1.0557958794633	8	27	NA	NA	NA	NA	NA	BMP4_explant	BMP4_explant	NA	NA	BMP4_explant	27	Neural Crest	2.45483682172776	2.66698350731824
AGGATCTGTAGCGTTT-1	BMP4_24h	2492	850	1.64526484751204	7	14	NA	NA	NA	NA	NA	BMP4_explant	BMP4_explant	NA	NA	BMP4_explant	14	Endothelial	6.44040153043748	-6.83336982901599
AGGATCTGTATCACGT-1	BMP4_24h	17491	2644	0.846149448287691	19	23	NA	NA	NA	NA	NA	BMP4_explant	BMP4_explant	NA	NA	BMP4_explant	23	Periderm	10.4519171478081	5.35017242257092
AGGATCTGTGCCTTTC-1	BMP4_24h	2670	1038	2.17228464419476	1	17	NA	NA	NA	NA	NA	BMP4_explant	BMP4_explant	NA	NA	BMP4_explant	17	Epidermis	3.34544179456712	-1.39195392306354
AGGATCTGTGCTCTTC-1	BMP4_24h	3236	1096	0.957972805933251	20	18	NA	NA	NA	NA	NA	BMP4_explant	BMP4_explant	NA	NA	BMP4_explant	18	Optic Cup	-1.3229305980873	0.753073148174027
AGGATCTGTGGTCTGC-1	BMP4_24h	14835	3074	1.26727334007415	9	25	NA	NA	NA	NA	NA	BMP4_explant	BMP4_explant	NA	NA	BMP4_explant	25	Erythroid	-2.12570693475722	-9.81984911139514
AGGATCTGTTGCTCAA-1	BMP4_24h	531	325	1.69491525423729	0	10	NA	NA	NA	NA	NA	BMP4_explant	BMP4_explant	NA	NA	BMP4_explant	10	Epidermis	6.2534284354973	-2.5882547872832
AGGATCTTCGCGCTGA-1	BMP4_24h	21962	3459	1.60732173754667	2	19	NA	NA	NA	NA	NA	BMP4_explant	BMP4_explant	NA	NA	BMP4_explant	19	Somites	1.54321000593186	-6.49104318793323
AGGATCTTCGTGCTCT-1	BMP4_24h	8942	2237	2.19190337732051	2	19	NA	NA	NA	NA	NA	BMP4_explant	BMP4_explant	NA	NA	BMP4_explant	19	Somites	2.92881104963304	-6.47530994589831
AGGCATTAGAGTTGAT-1	BMP4_24h	2418	848	4.3424317617866	1	17	NA	NA	NA	NA	NA	BMP4_explant	BMP4_explant	NA	NA	BMP4_explant	17	Epidermis	3.0074350597191	-0.842873789625426
AGGCATTAGATCCAAA-1	BMP4_24h	13973	2711	1.8965147069348	2	19	NA	NA	NA	NA	NA	BMP4_explant	BMP4_explant	NA	NA	BMP4_explant	19	Somites	0.677404856853496	-6.89707050498035
AGGCATTCAACGTAAA-1	BMP4_24h	4290	1172	3.70629370629371	1	17	NA	NA	NA	NA	NA	BMP4_explant	BMP4_explant	NA	NA	BMP4_explant	17	Epidermis	3.04026887434007	-0.896361209707519
AGGCATTCACAGGATG-1	BMP4_24h	17455	3192	1.85047264394156	14	21	NA	NA	NA	NA	NA	BMP4_explant	BMP4_explant	NA	NA	BMP4_explant	21	PSM	1.80028316991807	-3.6304751413634
AGGCATTCAGCCCACA-1	BMP4_24h	913	473	0.985761226725082	1	17	NA	NA	NA	NA	NA	BMP4_explant	BMP4_explant	NA	NA	BMP4_explant	17	Epidermis	4.1689796211052	-1.08056233103778
AGGCATTCAGCTGTGC-1	BMP4_24h	1495	671	2.47491638795987	17	23	NA	NA	NA	NA	NA	BMP4_explant	BMP4_explant	NA	NA	BMP4_explant	23	Periderm	10.1385521652031	3.2964686376283
AGGCATTGTACTCGTA-1	BMP4_24h	20735	3514	1.59633469978298	9	25	NA	NA	NA	NA	NA	BMP4_explant	BMP4_explant	NA	NA	BMP4_explant	25	Erythroid	-2.15158584100722	-9.41704569037463
AGGCATTGTAGGAGTC-1	BMP4_24h	963	512	2.49221183800623	0	10	NA	NA	NA	NA	NA	BMP4_explant	BMP4_explant	NA	NA	BMP4_explant	10	Epidermis	6.89284465330125	-2.50781831915881
AGGCATTGTTTGACAC-1	BMP4_24h	502	332	1.39442231075697	0	10	NA	NA	NA	NA	NA	BMP4_explant	BMP4_explant	NA	NA	BMP4_explant	10	Epidermis	6.7166852714348	-2.29854259665515
AGGCATTTCAACTCTT-1	BMP4_24h	5372	1398	0.521221146686523	5	19	NA	NA	NA	NA	NA	BMP4_explant	BMP4_explant	NA	NA	BMP4_explant	19	Somites	2.40980789678575	-4.32288847144153
AGGCATTTCGACTCCT-1	BMP4_24h	10061	2839	1.45114799721698	16	14	NA	NA	NA	NA	NA	BMP4_explant	BMP4_explant	NA	NA	BMP4_explant	14	Endothelial	6.57528731840135	-8.14509782965686
AGGCATTTCGCCCAGA-1	BMP4_24h	1178	609	0.933786078098472	25	27	NA	NA	NA	NA	NA	BMP4_explant	BMP4_explant	NA	NA	BMP4_explant	27	Neural Crest	4.31577680128099	2.14531280819867
AGGCATTTCTGAGGCC-1	BMP4_24h	1988	731	4.62776659959759	1	17	NA	NA	NA	NA	NA	BMP4_explant	BMP4_explant	NA	NA	BMP4_explant	17	Epidermis	3.37042806165696	-1.14879629786517
AGGCCACAGCCAGTAG-1	BMP4_24h	1418	768	4.44287729196051	13	11	NA	NA	NA	NA	NA	BMP4_explant	BMP4_explant	NA	NA	BMP4_explant	11	Epidermis	9.63463637845994	-3.13224826033618
AGGCCACCATTAAAGG-1	BMP4_24h	12821	2936	1.59893924030887	14	21	NA	NA	NA	NA	NA	BMP4_explant	BMP4_explant	NA	NA	BMP4_explant	21	PSM	-3.3316557644081	4.11403074089978
AGGCCACCATTCACCC-1	BMP4_24h	1209	604	2.39867659222498	1	17	NA	NA	NA	NA	NA	BMP4_explant	BMP4_explant	NA	NA	BMP4_explant	17	Epidermis	4.15856978910447	-1.20803401644733
AGGCCACGTTCACCGG-1	BMP4_24h	813	474	4.4280442804428	20	10	NA	NA	NA	NA	NA	BMP4_explant	BMP4_explant	NA	NA	BMP4_explant	10	Epidermis	7.09409759061814	-2.35527930434253
AGGCCACTCACTACTT-1	BMP4_24h	644	384	1.86335403726708	0	10	NA	NA	NA	NA	NA	BMP4_explant	BMP4_explant	NA	NA	BMP4_explant	10	Epidermis	6.2026037933159	-2.53646478827502
AGGCCACTCGTCAAAC-1	BMP4_24h	2144	846	3.07835820895522	1	17	NA	NA	NA	NA	NA	BMP4_explant	BMP4_explant	NA	NA	BMP4_explant	17	Epidermis	4.15089318769456	-1.20604763205554
AGGCCACTCTATCGTT-1	BMP4_24h	22310	3806	1.22366651725684	3	11	NA	NA	NA	NA	NA	BMP4_explant	BMP4_explant	NA	NA	BMP4_explant	11	Epidermis	9.73109099882127	-2.96886215384509
AGGCTGCAGAAGGCTC-1	BMP4_24h	20713	3603	1.64148119538454	6	2	NA	NA	NA	NA	NA	BMP4_explant	BMP4_explant	NA	NA	BMP4_explant	2	Forebrain-Telencephalon/Diencephalon	-3.90176084024428	4.29094066445325
AGGCTGCGTCGTAATC-1	BMP4_24h	13107	2391	1.9150072480354	12	14	NA	NA	NA	NA	NA	BMP4_explant	BMP4_explant	NA	NA	BMP4_explant	14	Endothelial	5.1122193099785	-7.30335054572131
AGGCTGCTCATTCATC-1	BMP4_24h	719	409	0.417246175243394	0	17	NA	NA	NA	NA	NA	BMP4_explant	BMP4_explant	NA	NA	BMP4_explant	17	Epidermis	4.91199109571458	-1.6708621757796
AGGGAGTAGACTCATC-1	BMP4_24h	3765	1138	1.19521912350598	17	23	NA	NA	NA	NA	NA	BMP4_explant	BMP4_explant	NA	NA	BMP4_explant	23	Periderm	10.3111462356377	3.8048686010072
AGGGAGTAGGCCTTGC-1	BMP4_24h	1122	557	1.33689839572193	1	17	NA	NA	NA	NA	NA	BMP4_explant	BMP4_explant	NA	NA	BMP4_explant	17	Epidermis	4.74665687101365	-1.4515223282149
AGGGAGTAGGTCGAGT-1	BMP4_24h	2531	1025	2.05452390359542	3	13	NA	NA	NA	NA	NA	BMP4_explant	BMP4_explant	NA	NA	BMP4_explant	13	Epidermis	10.6935095550346	-3.54054031546619
AGGGAGTAGTTCGGTT-1	BMP4_24h	14157	3051	2.03432930705658	10	3	NA	NA	NA	NA	NA	BMP4_explant	BMP4_explant	NA	NA	BMP4_explant	3	Pharyngeal Arch	6.58730695264817	3.5028084737489
AGGGAGTCAAGACCGA-1	BMP4_24h	24764	3879	0.940881925375545	10	22	NA	NA	NA	NA	NA	BMP4_explant	BMP4_explant	NA	NA	BMP4_explant	22	Heart/Pectoral Fin Bud	7.00752446668626	2.02508797471021
AGGGAGTGTCCCAAAT-1	BMP4_24h	10359	2258	2.89603243556328	14	21	NA	NA	NA	NA	NA	BMP4_explant	BMP4_explant	NA	NA	BMP4_explant	21	PSM	1.73195574300767	-3.34181318457629
AGGGAGTTCATTTGGG-1	BMP4_24h	685	393	3.06569343065693	24	10	NA	NA	NA	NA	NA	BMP4_explant	BMP4_explant	NA	NA	BMP4_explant	10	Epidermis	7.16962859647752	-2.33172784026172
AGGGAGTTCCAACTGA-1	BMP4_24h	7080	1541	2.86723163841808	1	17	NA	NA	NA	NA	NA	BMP4_explant	BMP4_explant	NA	NA	BMP4_explant	17	Epidermis	3.05511925237657	-0.86812291319873
AGGGAGTTCCAATCCC-1	BMP4_24h	18694	3392	1.71712849042474	23	6	NA	NA	NA	NA	NA	BMP4_explant	BMP4_explant	NA	NA	BMP4_explant	6	Caudal Neuron	-7.47318222505568	1.82342543427441
AGGGAGTTCCATAGGT-1	BMP4_24h	9770	2409	2.16990788126919	10	11	NA	NA	NA	NA	NA	BMP4_explant	BMP4_explant	NA	NA	BMP4_explant	11	Epidermis	9.17784926908494	-1.48205921824481
AGGGCCTAGACAAGCC-1	BMP4_24h	3294	1212	4.2501517911354	1	17	NA	NA	NA	NA	NA	BMP4_explant	BMP4_explant	NA	NA	BMP4_explant	17	Epidermis	4.28067872541429	-1.55116806204822
AGGGCCTAGATGTAGT-1	BMP4_24h	1866	982	3.7513397642015	20	0	NA	NA	NA	NA	NA	BMP4_explant	BMP4_explant	NA	NA	BMP4_explant	0	Midbrain/Hindbrain	-4.43241860849379	3.86348333184216
AGGGCCTAGTCACGAG-1	BMP4_24h	937	502	1.49413020277481	23	16	NA	NA	NA	NA	NA	BMP4_explant	BMP4_explant	NA	NA	BMP4_explant	16	Neuron	-10.4897599456978	0.661484949035386
AGGGCCTAGTGCAGGT-1	BMP4_24h	8686	1993	2.57886253741653	7	14	NA	NA	NA	NA	NA	BMP4_explant	BMP4_explant	NA	NA	BMP4_explant	14	Endothelial	6.51207969205857	-7.18368492301013
AGGGCCTAGTGGAAAG-1	BMP4_24h	11098	2440	1.27049918904307	3	13	NA	NA	NA	NA	NA	BMP4_explant	BMP4_explant	NA	NA	BMP4_explant	13	Epidermis	9.5615544082451	-3.35246882613208
AGGGCCTAGTGGAATT-1	BMP4_24h	12357	2955	2.53297725985272	16	14	NA	NA	NA	NA	NA	BMP4_explant	BMP4_explant	NA	NA	BMP4_explant	14	Endothelial	6.04674813764573	-8.59084806616809
AGGGCCTCAACCACGC-1	BMP4_24h	958	521	3.86221294363257	1	17	NA	NA	NA	NA	NA	BMP4_explant	BMP4_explant	NA	NA	BMP4_explant	17	Epidermis	4.48405549543382	-1.36208388979938
AGGGCCTCAAGGCCTC-1	BMP4_24h	6319	1583	0.601360974837791	7	14	NA	NA	NA	NA	NA	BMP4_explant	BMP4_explant	NA	NA	BMP4_explant	14	Endothelial	4.8633384467888	-6.06857690985705
AGGGCCTCACTTCAGA-1	BMP4_24h	594	368	0.841750841750842	0	10	NA	NA	NA	NA	NA	BMP4_explant	BMP4_explant	NA	NA	BMP4_explant	10	Epidermis	5.86776921766282	-2.73236499007251
AGGGCCTCATGTAACC-1	BMP4_24h	5737	1694	3.41641973156702	5	17	NA	NA	NA	NA	NA	BMP4_explant	BMP4_explant	NA	NA	BMP4_explant	17	Epidermis	2.37719819562913	-0.602091707544585
AGGGCCTGTACCCACG-1	BMP4_24h	1173	536	2.64279624893436	1	17	NA	NA	NA	NA	NA	BMP4_explant	BMP4_explant	NA	NA	BMP4_explant	17	Epidermis	3.69954392927171	-0.871232249098083
AGGGCCTGTCGAATGG-1	BMP4_24h	18918	3363	1.1681995982662	2	19	NA	NA	NA	NA	NA	BMP4_explant	BMP4_explant	NA	NA	BMP4_explant	19	Somites	1.98487684743882	-5.47350702460315
AGGGCCTGTCTCGCGA-1	BMP4_24h	1955	777	3.68286445012788	1	17	NA	NA	NA	NA	NA	BMP4_explant	BMP4_explant	NA	NA	BMP4_explant	17	Epidermis	3.07398412244798	-1.26947698767688
AGGGCCTTCAAGGCTT-1	BMP4_24h	6914	1883	0.477292450101244	9	25	NA	NA	NA	NA	NA	BMP4_explant	BMP4_explant	NA	NA	BMP4_explant	25	Erythroid	-2.57533397657393	-10.1288567560485
AGGGCTCAGATAACAC-1	BMP4_24h	12703	2758	1.08635755333386	6	2	NA	NA	NA	NA	NA	BMP4_explant	BMP4_explant	NA	NA	BMP4_explant	2	Forebrain-Telencephalon/Diencephalon	-5.37993195039748	3.42852606598828
AGGGCTCAGATACAGT-1	BMP4_24h	4554	1483	2.45937637241985	4	26	NA	NA	NA	NA	NA	BMP4_explant	BMP4_explant	NA	NA	BMP4_explant	26	Epidermis	10.428524470501	-1.8225465791991
AGGGCTCAGCGCCTCA-1	BMP4_24h	20146	3215	1.62315099771667	19	23	NA	NA	NA	NA	NA	BMP4_explant	BMP4_explant	NA	NA	BMP4_explant	23	Periderm	10.3354611160088	6.09627237145398
AGGGCTCAGGCACTAG-1	BMP4_24h	3452	1032	2.28852838933951	1	17	NA	NA	NA	NA	NA	BMP4_explant	BMP4_explant	NA	NA	BMP4_explant	17	Epidermis	2.73255226629258	-1.0700469988158
AGGGCTCAGGGACTGT-1	BMP4_24h	16450	2768	1.53191489361702	9	25	NA	NA	NA	NA	NA	BMP4_explant	BMP4_explant	NA	NA	BMP4_explant	25	Erythroid	-2.52018311006545	-9.90728101904895
AGGGCTCCAAATTAGG-1	BMP4_24h	1979	893	0.757958564931784	25	27	NA	NA	NA	NA	NA	BMP4_explant	BMP4_explant	NA	NA	BMP4_explant	27	Neural Crest	3.79501388090135	1.46128358666394
AGGGCTCCAACTCGAT-1	BMP4_24h	2694	875	0.334075723830735	21	18	NA	NA	NA	NA	NA	BMP4_explant	BMP4_explant	NA	NA	BMP4_explant	18	Optic Cup	-0.616614594511379	-1.30720577414538
AGGGCTCCACTGGCGT-1	BMP4_24h	4114	1555	2.72241127856101	18	37	NA	NA	NA	NA	NA	BMP4_explant	BMP4_explant	NA	NA	BMP4_explant	37	Pronephric Duct	10.7906622649956	-0.221764631824752
AGGGCTCCAGATCATC-1	BMP4_24h	1333	648	0.750187546886722	15	19	NA	NA	NA	NA	NA	BMP4_explant	BMP4_explant	NA	NA	BMP4_explant	19	Somites	3.30541036146165	-6.29947719748523
AGGGCTCCAGCCTACG-1	BMP4_24h	811	493	2.09617755856967	15	10	NA	NA	NA	NA	NA	BMP4_explant	BMP4_explant	NA	NA	BMP4_explant	10	Epidermis	5.18840882795335	-2.28670201476123
AGGGCTCCATCGCTGG-1	BMP4_24h	13006	2701	1.63001691526988	6	2	NA	NA	NA	NA	NA	BMP4_explant	BMP4_explant	NA	NA	BMP4_explant	2	Forebrain-Telencephalon/Diencephalon	-5.01116325838088	3.72038378540967
AGGGCTCGTTGGAGGT-1	BMP4_24h	8853	2096	1.70563650739862	12	14	NA	NA	NA	NA	NA	BMP4_explant	BMP4_explant	NA	NA	BMP4_explant	14	Endothelial	4.99166390913011	-6.90273962195422
AGGGCTCTCCTACCGT-1	BMP4_24h	8203	1687	1.4384981104474	7	14	NA	NA	NA	NA	NA	BMP4_explant	BMP4_explant	NA	NA	BMP4_explant	14	Endothelial	6.05625484006883	-7.61916122611072
AGGGTCCCATGAGAAT-1	BMP4_24h	61261	5746	1.02512201890273	6	2	NA	NA	NA	NA	NA	BMP4_explant	BMP4_explant	NA	NA	BMP4_explant	2	Forebrain-Telencephalon/Diencephalon	1.4244911433983	-3.61244616683032
AGGGTCCGTAGCGAGT-1	BMP4_24h	930	479	3.11827956989247	0	10	NA	NA	NA	NA	NA	BMP4_explant	BMP4_explant	NA	NA	BMP4_explant	10	Epidermis	9.70229957120896	2.31800284211133
AGGGTCCGTCCGAAAG-1	BMP4_24h	1525	630	1.18032786885246	1	17	NA	NA	NA	NA	NA	BMP4_explant	BMP4_explant	NA	NA	BMP4_explant	17	Epidermis	4.21539590375901	-1.19775793726947
AGGGTCCGTGTATACC-1	BMP4_24h	7724	1822	1.82547902641119	18	37	NA	NA	NA	NA	NA	BMP4_explant	BMP4_explant	NA	NA	BMP4_explant	37	Pronephric Duct	12.0642742873955	-0.354975439863463
AGGGTCCTCACCTCAC-1	BMP4_24h	870	482	1.49425287356322	0	10	NA	NA	NA	NA	NA	BMP4_explant	BMP4_explant	NA	NA	BMP4_explant	10	Epidermis	6.90973947065354	-2.40004358466174
AGGGTCCTCACCTTGC-1	BMP4_24h	919	488	4.13492927094668	24	10	NA	NA	NA	NA	NA	BMP4_explant	BMP4_explant	NA	NA	BMP4_explant	10	Epidermis	7.71355197446824	-2.36648998435046
AGGGTCCTCACTGAAC-1	BMP4_24h	12898	2577	1.7677159249496	27	28	NA	NA	NA	NA	NA	BMP4_explant	BMP4_explant	NA	NA	BMP4_explant	28	Myotome	-0.0233555076789751	-7.41486320670154
AGGGTCCTCATTGCTT-1	BMP4_24h	688	404	0.872093023255814	1	17	NA	NA	NA	NA	NA	BMP4_explant	BMP4_explant	NA	NA	BMP4_explant	17	Epidermis	4.32695767896653	-1.29082796748187
AGGGTCCTCCATCTAT-1	BMP4_24h	29265	4566	1.77344951307022	6	2	NA	NA	NA	NA	NA	BMP4_explant	BMP4_explant	NA	NA	BMP4_explant	2	Forebrain-Telencephalon/Diencephalon	-5.05155374986647	3.05906834427808
AGGGTCCTCCGCACTT-1	BMP4_24h	2692	938	1.37444279346211	1	17	NA	NA	NA	NA	NA	BMP4_explant	BMP4_explant	NA	NA	BMP4_explant	17	Epidermis	4.17847678678514	-1.28110823805835
AGGGTCCTCTATACGG-1	BMP4_24h	3058	1060	2.87769784172662	1	17	NA	NA	NA	NA	NA	BMP4_explant	BMP4_explant	NA	NA	BMP4_explant	17	Epidermis	3.50923821943284	-0.959563114004394
AGGGTGAAGACCTGGA-1	BMP4_24h	674	394	2.37388724035608	0	10	NA	NA	NA	NA	NA	BMP4_explant	BMP4_explant	NA	NA	BMP4_explant	10	Epidermis	5.46674058454515	-2.56703958685901
AGGGTGACACGCGCTA-1	BMP4_24h	1707	695	1.23022847100176	5	10	NA	NA	NA	NA	NA	BMP4_explant	BMP4_explant	NA	NA	BMP4_explant	10	Epidermis	5.55745599287034	-2.12917552168872
AGGGTGACAGAAATCA-1	BMP4_24h	19836	3534	2.68703367614438	11	21	NA	NA	NA	NA	NA	BMP4_explant	BMP4_explant	NA	NA	BMP4_explant	21	PSM	1.88382647054673	-4.57048139746692
AGGGTGACATGACGTT-1	BMP4_24h	10478	2502	1.36476426799007	10	22	NA	NA	NA	NA	NA	BMP4_explant	BMP4_explant	NA	NA	BMP4_explant	22	Heart/Pectoral Fin Bud	7.29347751157762	0.974812052888612
AGGGTGACATGCCGCA-1	BMP4_24h	17908	3595	1.6417243689971	12	25	NA	NA	NA	NA	NA	BMP4_explant	BMP4_explant	NA	NA	BMP4_explant	25	Erythroid	-1.44457187635421	-4.46568355734851
AGGGTGAGTCACAGTT-1	BMP4_24h	956	488	1.56903765690377	0	10	NA	NA	NA	NA	NA	BMP4_explant	BMP4_explant	NA	NA	BMP4_explant	10	Epidermis	7.53379580991746	-2.24617896254565
AGGGTGATCACGATAC-1	BMP4_24h	14371	2872	0.974184120798831	3	13	NA	NA	NA	NA	NA	BMP4_explant	BMP4_explant	NA	NA	BMP4_explant	13	Epidermis	10.4117312194634	-3.48649058516528
AGGGTTTAGACGTCGA-1	BMP4_24h	13225	2914	1.9054820415879	22	21	NA	NA	NA	NA	NA	BMP4_explant	BMP4_explant	NA	NA	BMP4_explant	21	PSM	2.03352115171434	-2.89161286528613
AGGGTTTAGCCTGAAG-1	BMP4_24h	20087	3535	2.07596953253348	2	19	NA	NA	NA	NA	NA	BMP4_explant	BMP4_explant	NA	NA	BMP4_explant	19	Somites	2.2188162566948	-5.78876362021472
AGGGTTTAGTACGTCT-1	BMP4_24h	12293	2119	1.01683885137883	7	14	NA	NA	NA	NA	NA	BMP4_explant	BMP4_explant	NA	NA	BMP4_explant	14	Endothelial	5.07566354291917	-6.60366211112048
AGGGTTTAGTCAGCCC-1	BMP4_24h	6117	1593	3.33496812162825	1	17	NA	NA	NA	NA	NA	BMP4_explant	BMP4_explant	NA	NA	BMP4_explant	17	Epidermis	3.36611650007249	-0.949965812521239
AGGGTTTAGTCATACC-1	BMP4_24h	10782	2514	1.78074568725654	12	14	NA	NA	NA	NA	NA	BMP4_explant	BMP4_explant	NA	NA	BMP4_explant	14	Endothelial	6.715950465374	-6.72958908255603
AGGGTTTGTAGCCCTG-1	BMP4_24h	7171	1859	1.18532980058569	1	17	NA	NA	NA	NA	NA	BMP4_explant	BMP4_explant	NA	NA	BMP4_explant	17	Epidermis	3.05975911634446	-0.846035219984313
AGGGTTTGTATCGGTT-1	BMP4_24h	23218	3635	1.24041691790852	3	13	NA	NA	NA	NA	NA	BMP4_explant	BMP4_explant	NA	NA	BMP4_explant	13	Epidermis	10.0432305099297	-3.52739057715442
AGGGTTTGTGCTTCAA-1	BMP4_24h	10286	2063	2.12910752479098	1	17	NA	NA	NA	NA	NA	BMP4_explant	BMP4_explant	NA	NA	BMP4_explant	17	Epidermis	2.5537681342888	-0.915369607763549
AGGGTTTGTGTCCGTG-1	BMP4_24h	2385	791	0.79664570230608	17	23	NA	NA	NA	NA	NA	BMP4_explant	BMP4_explant	NA	NA	BMP4_explant	23	Periderm	10.1670794250298	3.31755747620557
AGGGTTTTCCTAGAGT-1	BMP4_24h	698	357	1.43266475644699	17	23	NA	NA	NA	NA	NA	BMP4_explant	BMP4_explant	NA	NA	BMP4_explant	23	Periderm	10.0215649368096	2.93711175744031
AGGTAGGAGACCAAAT-1	BMP4_24h	663	389	3.77073906485671	24	10	NA	NA	NA	NA	NA	BMP4_explant	BMP4_explant	NA	NA	BMP4_explant	10	Epidermis	8.07851169126512	-1.71132550414111
AGGTAGGAGATCACCT-1	BMP4_24h	2228	916	1.97486535008977	4	26	NA	NA	NA	NA	NA	BMP4_explant	BMP4_explant	NA	NA	BMP4_explant	26	Epidermis	9.89907977598191	-1.90819368536975
AGGTAGGCAAGACTGG-1	BMP4_24h	11915	2750	1.83801930339908	18	37	NA	NA	NA	NA	NA	BMP4_explant	BMP4_explant	NA	NA	BMP4_explant	37	Pronephric Duct	12.2784218551445	-0.556256868200561
AGGTAGGCACTCCTGT-1	BMP4_24h	591	354	2.7072758037225	5	10	NA	NA	NA	NA	NA	BMP4_explant	BMP4_explant	NA	NA	BMP4_explant	10	Epidermis	5.6059241058159	-2.42661152060535
AGGTAGGCATACATCG-1	BMP4_24h	15782	2764	1.22291217843112	27	28	NA	NA	NA	NA	NA	BMP4_explant	BMP4_explant	NA	NA	BMP4_explant	28	Myotome	-0.298063361473073	-7.46985492880847
AGGTAGGCATGAAGCG-1	BMP4_24h	13946	3057	1.87867488885702	12	8	NA	NA	NA	NA	NA	BMP4_explant	BMP4_explant	NA	NA	BMP4_explant	8	Optic Cup	-4.23102929574965	-2.56654033835437
AGGTAGGCATGTGGCC-1	BMP4_24h	864	469	2.43055555555556	24	10	NA	NA	NA	NA	NA	BMP4_explant	BMP4_explant	NA	NA	BMP4_explant	10	Epidermis	8.35336253660203	-1.6371480005553
AGGTAGGGTCATGCAT-1	BMP4_24h	12064	2362	2.58620689655172	1	17	NA	NA	NA	NA	NA	BMP4_explant	BMP4_explant	NA	NA	BMP4_explant	17	Epidermis	3.07701275365831	-0.870042301969787
AGGTAGGGTCCAGAAG-1	BMP4_24h	13679	2606	1.19891804956503	11	19	NA	NA	NA	NA	NA	BMP4_explant	BMP4_explant	NA	NA	BMP4_explant	19	Somites	2.13176391141893	-5.30563221152331
AGGTAGGTCTGCTAGA-1	BMP4_24h	924	480	2.5974025974026	0	10	NA	NA	NA	NA	NA	BMP4_explant	BMP4_explant	NA	NA	BMP4_explant	10	Epidermis	6.18409678953172	-1.99128899748828
AGGTCATAGACTCCGC-1	BMP4_24h	5300	1551	1.56603773584906	7	14	NA	NA	NA	NA	NA	BMP4_explant	BMP4_explant	NA	NA	BMP4_explant	14	Endothelial	5.9982695342827	-7.67449388678577
AGGTCATAGTAATCCC-1	BMP4_24h	543	332	0.368324125230203	0	10	NA	NA	NA	NA	NA	BMP4_explant	BMP4_explant	NA	NA	BMP4_explant	10	Epidermis	5.68457314985276	-2.33924184020068
AGGTCATCACGCTATA-1	BMP4_24h	16630	3258	2.36921226698737	19	23	NA	NA	NA	NA	NA	BMP4_explant	BMP4_explant	NA	NA	BMP4_explant	23	Periderm	10.4368996383476	5.95557155434583
AGGTCATCAGACAAGC-1	BMP4_24h	2204	910	4.67332123411978	3	13	NA	NA	NA	NA	NA	BMP4_explant	BMP4_explant	NA	NA	BMP4_explant	13	Epidermis	10.3082060577202	-4.26614961798694
AGGTCATGTAGACACG-1	BMP4_24h	3319	1102	1.08466405543839	13	11	NA	NA	NA	NA	NA	BMP4_explant	BMP4_explant	NA	NA	BMP4_explant	11	Epidermis	9.87667510526658	-3.08467993910815
AGGTCATGTCGCTTAA-1	BMP4_24h	8389	2194	1.39468351412564	17	23	NA	NA	NA	NA	NA	BMP4_explant	BMP4_explant	NA	NA	BMP4_explant	23	Periderm	10.3688645126152	4.17995824639295
AGGTCATGTTGCTCAA-1	BMP4_24h	16894	2969	1.19569077779093	3	13	NA	NA	NA	NA	NA	BMP4_explant	BMP4_explant	NA	NA	BMP4_explant	13	Epidermis	10.7832112075615	-2.86017856772449
AGGTCATGTTGGTGTT-1	BMP4_24h	12810	2910	1.58469945355191	3	13	NA	NA	NA	NA	NA	BMP4_explant	BMP4_explant	NA	NA	BMP4_explant	13	Epidermis	10.9732813598442	-4.52203045065906
AGGTCATTCACGGGCT-1	BMP4_24h	10418	2494	1.61259358802073	6	0	NA	NA	NA	NA	NA	BMP4_explant	BMP4_explant	NA	NA	BMP4_explant	0	Midbrain/Hindbrain	-5.27361156923293	3.70994081322644
AGGTCATTCCAGTTCC-1	BMP4_24h	566	343	2.29681978798587	0	10	NA	NA	NA	NA	NA	BMP4_explant	BMP4_explant	NA	NA	BMP4_explant	10	Epidermis	6.41043994443895	-2.66677174742725
AGGTCATTCTAGTTCT-1	BMP4_24h	633	378	1.4218009478673	1	17	NA	NA	NA	NA	NA	BMP4_explant	BMP4_explant	NA	NA	BMP4_explant	17	Epidermis	4.61755511777879	-1.49602494414355
AGGTCTAAGCAGCCTC-1	BMP4_24h	14171	2776	1.14317973325806	9	25	NA	NA	NA	NA	NA	BMP4_explant	BMP4_explant	NA	NA	BMP4_explant	25	Erythroid	-2.5647427080345	-10.0379220026305
AGGTCTAAGCATCAGG-1	BMP4_24h	19153	3426	1.00767503785308	14	21	NA	NA	NA	NA	NA	BMP4_explant	BMP4_explant	NA	NA	BMP4_explant	21	PSM	1.80400059240342	-3.34563884909656
AGGTCTAAGCCGAATG-1	BMP4_24h	18037	3463	1.47474635471531	3	13	NA	NA	NA	NA	NA	BMP4_explant	BMP4_explant	NA	NA	BMP4_explant	13	Epidermis	9.14668891447068	-3.55734715636279
AGGTCTAAGCCTCAGC-1	BMP4_24h	17599	3519	1.31257457810103	6	2	NA	NA	NA	NA	NA	BMP4_explant	BMP4_explant	NA	NA	BMP4_explant	2	Forebrain-Telencephalon/Diencephalon	-4.82231380922316	4.16856565300916
AGGTCTAAGCCTGTCG-1	BMP4_24h	11357	2503	1.93713128467025	11	21	NA	NA	NA	NA	NA	BMP4_explant	BMP4_explant	NA	NA	BMP4_explant	21	PSM	2.13396761434556	-5.1345935838988
AGGTCTAAGGTTCAGG-1	BMP4_24h	823	445	3.64520048602673	0	10	NA	NA	NA	NA	NA	BMP4_explant	BMP4_explant	NA	NA	BMP4_explant	10	Epidermis	7.67783305662156	-2.38411126311328
AGGTCTAAGTGCAAAT-1	BMP4_24h	15141	3083	1.35393963410607	6	2	NA	NA	NA	NA	NA	BMP4_explant	BMP4_explant	NA	NA	BMP4_explant	2	Forebrain-Telencephalon/Diencephalon	-5.58616688234328	3.10141196076367
AGGTCTAGTGCTGATT-1	BMP4_24h	1644	695	4.31873479318735	0	22	NA	NA	NA	NA	NA	BMP4_explant	BMP4_explant	NA	NA	BMP4_explant	22	Heart/Pectoral Fin Bud	6.27407691495896	1.36816217724774
AGGTCTAGTGCTTCAA-1	BMP4_24h	3024	1065	1.52116402116402	4	26	NA	NA	NA	NA	NA	BMP4_explant	BMP4_explant	NA	NA	BMP4_explant	26	Epidermis	10.1622471572685	-1.80215368445422
AGGTCTATCCTACACC-1	BMP4_24h	16137	2969	1.65458263617773	11	21	NA	NA	NA	NA	NA	BMP4_explant	BMP4_explant	NA	NA	BMP4_explant	21	PSM	2.82158968465806	-3.72266969855334
AGGTCTATCCTTCACG-1	BMP4_24h	16097	3543	2.08113313039697	16	14	NA	NA	NA	NA	NA	BMP4_explant	BMP4_explant	NA	NA	BMP4_explant	14	Endothelial	6.52077529447557	-8.17325601752307
AGGTCTATCTCGAGTA-1	BMP4_24h	15697	3034	0.936484678601007	10	11	NA	NA	NA	NA	NA	BMP4_explant	BMP4_explant	NA	NA	BMP4_explant	11	Epidermis	8.30940768735887	-0.0585574286749564
AGGTGTTAGGCCTTGC-1	BMP4_24h	7161	1557	2.8208350788996	21	25	NA	NA	NA	NA	NA	BMP4_explant	BMP4_explant	NA	NA	BMP4_explant	25	Erythroid	-0.464903899855603	-1.93662820036914
AGGTGTTAGGTGCGAT-1	BMP4_24h	24305	3143	1.1725982308167	19	23	NA	NA	NA	NA	NA	BMP4_explant	BMP4_explant	NA	NA	BMP4_explant	23	Periderm	10.5635952712822	5.9034923536012
AGGTGTTAGGTTATAG-1	BMP4_24h	14814	3162	0.938301606588362	10	36	NA	NA	NA	NA	NA	BMP4_explant	BMP4_explant	NA	NA	BMP4_explant	36	Endoderm/Pharyngeal Pouch	8.96934649961473	0.637701235456208
AGGTGTTCACATACTG-1	BMP4_24h	22270	3714	0.951953300404131	10	37	NA	NA	NA	NA	NA	BMP4_explant	BMP4_explant	NA	NA	BMP4_explant	37	Pronephric Duct	2.59813067930223	4.42909898583386
AGGTGTTCATTGCCGG-1	BMP4_24h	12960	2973	1.45061728395062	18	37	NA	NA	NA	NA	NA	BMP4_explant	BMP4_explant	NA	NA	BMP4_explant	37	Pronephric Duct	12.2769789459038	-0.350648083048125
AGGTGTTGTACGTGAG-1	BMP4_24h	12960	2714	1.53549382716049	2	19	NA	NA	NA	NA	NA	BMP4_explant	BMP4_explant	NA	NA	BMP4_explant	19	Somites	3.06513903158189	-6.56891498740222
AGGTGTTGTTTACCAG-1	BMP4_24h	19132	3581	1.13422538155969	6	2	NA	NA	NA	NA	NA	BMP4_explant	BMP4_explant	NA	NA	BMP4_explant	2	Forebrain-Telencephalon/Diencephalon	-4.62737538797377	3.95312371079419
AGGTGTTTCGGCTGTG-1	BMP4_24h	12899	2539	2.46530738816963	2	19	NA	NA	NA	NA	NA	BMP4_explant	BMP4_explant	NA	NA	BMP4_explant	19	Somites	3.3397686244774	-6.79408655341174
AGGTGTTTCGGTGTAT-1	BMP4_24h	3989	1342	1.27851591877664	4	26	NA	NA	NA	NA	NA	BMP4_explant	BMP4_explant	NA	NA	BMP4_explant	26	Epidermis	9.97324607389451	-1.79337558920886
AGGTTACAGAAGCTGC-1	BMP4_24h	11927	2266	1.77747966798021	2	19	NA	NA	NA	NA	NA	BMP4_explant	BMP4_explant	NA	NA	BMP4_explant	19	Somites	3.21355054395677	-6.70299730475452
AGGTTACAGAGAGAAC-1	BMP4_24h	503	325	2.78330019880716	0	10	NA	NA	NA	NA	NA	BMP4_explant	BMP4_explant	NA	NA	BMP4_explant	10	Epidermis	6.32876870649339	-2.19418010886218
AGGTTACAGAGAGGTA-1	BMP4_24h	6818	1537	0.674684658257554	13	23	NA	NA	NA	NA	NA	BMP4_explant	BMP4_explant	NA	NA	BMP4_explant	23	Periderm	8.67543551939012	-2.24602041419055
AGGTTACAGGTTAGTA-1	BMP4_24h	18342	3495	1.23214480427434	6	2	NA	NA	NA	NA	NA	BMP4_explant	BMP4_explant	NA	NA	BMP4_explant	2	Forebrain-Telencephalon/Diencephalon	1.42372963445665	-2.91821894820239
AGGTTACCAAAGGATT-1	BMP4_24h	2361	902	0.550614146548073	20	10	NA	NA	NA	NA	NA	BMP4_explant	BMP4_explant	NA	NA	BMP4_explant	10	Epidermis	-2.08925464136123	0.535059980792741
AGGTTACCAAATCCCA-1	BMP4_24h	13261	2986	0.85212276600558	6	2	NA	NA	NA	NA	NA	BMP4_explant	BMP4_explant	NA	NA	BMP4_explant	2	Forebrain-Telencephalon/Diencephalon	-5.27907040102004	3.57871737305615
AGGTTACCACCTAAAC-1	BMP4_24h	2908	1080	1.75378266850069	4	26	NA	NA	NA	NA	NA	BMP4_explant	BMP4_explant	NA	NA	BMP4_explant	26	Epidermis	10.3507399322319	-1.84244618590381
AGGTTACCATACCGTA-1	BMP4_24h	879	478	1.47895335608646	0	10	NA	NA	NA	NA	NA	BMP4_explant	BMP4_explant	NA	NA	BMP4_explant	10	Epidermis	6.74429986494065	-2.25297627623584
AGGTTACGTCCTGAAT-1	BMP4_24h	948	522	1.58227848101266	0	10	NA	NA	NA	NA	NA	BMP4_explant	BMP4_explant	NA	NA	BMP4_explant	10	Epidermis	4.89246318357469	-1.80039653952624
AGGTTACTCCCAGTGG-1	BMP4_24h	647	400	2.16383307573416	0	10	NA	NA	NA	NA	NA	BMP4_explant	BMP4_explant	NA	NA	BMP4_explant	10	Epidermis	6.93305060880662	-1.91763148482349
AGGTTACTCCTTATAC-1	BMP4_24h	13888	2911	0.763248847926267	2	19	NA	NA	NA	NA	NA	BMP4_explant	BMP4_explant	NA	NA	BMP4_explant	19	Somites	2.32274863737107	-5.82225952322986
AGGTTACTCGACATAC-1	BMP4_24h	536	341	1.11940298507463	0	10	NA	NA	NA	NA	NA	BMP4_explant	BMP4_explant	NA	NA	BMP4_explant	10	Epidermis	5.18521974103929	-1.98157940085437
AGGTTACTCGGTCATA-1	BMP4_24h	9917	2244	1.58314006251891	6	0	NA	NA	NA	NA	NA	BMP4_explant	BMP4_explant	NA	NA	BMP4_explant	0	Midbrain/Hindbrain	-4.38459589464187	4.24331607644055
AGGTTACTCGTTCAGA-1	BMP4_24h	1225	632	4.73469387755102	0	18	NA	NA	NA	NA	NA	BMP4_explant	BMP4_explant	NA	NA	BMP4_explant	18	Optic Cup	-2.06453278047561	-0.943070389585754
AGGTTACTCTCCGCAT-1	BMP4_24h	18891	3597	1.41337144672066	2	19	NA	NA	NA	NA	NA	BMP4_explant	BMP4_explant	NA	NA	BMP4_explant	19	Somites	2.3294119598198	-6.31165132697131
AGGTTACTCTCGCTTG-1	BMP4_24h	10860	2591	1.47329650092081	18	37	NA	NA	NA	NA	NA	BMP4_explant	BMP4_explant	NA	NA	BMP4_explant	37	Pronephric Duct	11.679290270977	-0.347693301992675
AGGTTGTAGACCAGCA-1	BMP4_24h	22882	3765	2.17201293593217	2	19	NA	NA	NA	NA	NA	BMP4_explant	BMP4_explant	NA	NA	BMP4_explant	19	Somites	2.55945084112168	-6.60222587759997
AGGTTGTAGTTGCGCC-1	BMP4_24h	4163	1337	4.75618544319001	1	17	NA	NA	NA	NA	NA	BMP4_explant	BMP4_explant	NA	NA	BMP4_explant	17	Epidermis	3.14696977155686	-1.00081489260699
AGGTTGTCAACACAGG-1	BMP4_24h	9068	2353	2.61358623731804	12	2	NA	NA	NA	NA	NA	BMP4_explant	BMP4_explant	NA	NA	BMP4_explant	2	Forebrain-Telencephalon/Diencephalon	1.56119129674913	-3.4079466837218
AGGTTGTGTGTGTTTG-1	BMP4_24h	18299	3596	2.02743319307066	6	2	NA	NA	NA	NA	NA	BMP4_explant	BMP4_explant	NA	NA	BMP4_explant	2	Forebrain-Telencephalon/Diencephalon	-4.86458685380935	3.91939892594312
AGGTTGTGTTCGGCTG-1	BMP4_24h	3594	1196	0.97384529771842	7	14	NA	NA	NA	NA	NA	BMP4_explant	BMP4_explant	NA	NA	BMP4_explant	14	Endothelial	6.52448174970628	-7.23618040259387
AGGTTGTGTTGCCAAT-1	BMP4_24h	12032	2347	1.77859042553191	11	21	NA	NA	NA	NA	NA	BMP4_explant	BMP4_explant	NA	NA	BMP4_explant	21	PSM	2.65125391500474	-3.35527453597095
AGGTTGTTCGCACGGT-1	BMP4_24h	1692	742	2.24586288416076	5	17	NA	NA	NA	NA	NA	BMP4_explant	BMP4_explant	NA	NA	BMP4_explant	17	Epidermis	4.1627564193535	-1.4119635599425
AGTAACCAGCCTGACC-1	BMP4_24h	30669	3734	1.36620039779582	19	23	NA	NA	NA	NA	NA	BMP4_explant	BMP4_explant	NA	NA	BMP4_explant	23	Periderm	10.4755902053642	5.554147623224
AGTAACCAGCGTATGG-1	BMP4_24h	4485	1446	1.78372352285396	4	26	NA	NA	NA	NA	NA	BMP4_explant	BMP4_explant	NA	NA	BMP4_explant	26	Epidermis	10.253828501873	-1.87172017272021
AGTAACCAGCTCGACC-1	BMP4_24h	12485	2831	1.20945134160993	12	14	NA	NA	NA	NA	NA	BMP4_explant	BMP4_explant	NA	NA	BMP4_explant	14	Endothelial	4.84493920820237	-6.13061819251086
AGTAACCAGGTGGCTA-1	BMP4_24h	11959	2845	2.65072330462413	11	21	NA	NA	NA	NA	NA	BMP4_explant	BMP4_explant	NA	NA	BMP4_explant	21	PSM	2.01859996335984	-4.73172340567615
AGTAACCCAAATACGA-1	BMP4_24h	1885	777	0.689655172413793	25	12	NA	NA	NA	NA	NA	BMP4_explant	BMP4_explant	NA	NA	BMP4_explant	12	Midbrain	-0.668116772003163	-1.39767346556689
AGTAACCCAGGAGGTT-1	BMP4_24h	1398	723	1.21602288984263	2	19	NA	NA	NA	NA	NA	BMP4_explant	BMP4_explant	NA	NA	BMP4_explant	19	Somites	2.35151860731126	-5.48422775443103
AGTAACCCAGGTGACA-1	BMP4_24h	13147	2836	1.47562181486271	2	19	NA	NA	NA	NA	NA	BMP4_explant	BMP4_explant	NA	NA	BMP4_explant	19	Somites	3.09610531347276	-6.84164867575671
AGTAACCGTACCACGC-1	BMP4_24h	1851	791	1.02647217720151	5	17	NA	NA	NA	NA	NA	BMP4_explant	BMP4_explant	NA	NA	BMP4_explant	17	Epidermis	4.00582597272874	-1.74060509379413
AGTAACCGTAGGTACG-1	BMP4_24h	7987	1579	1.27707524727682	21	25	NA	NA	NA	NA	NA	BMP4_explant	BMP4_explant	NA	NA	BMP4_explant	25	Erythroid	-2.75081589204787	-9.51743326361682
AGTAACCGTGCTTATG-1	BMP4_24h	24973	4363	1.63376446562287	24	21	NA	NA	NA	NA	NA	BMP4_explant	BMP4_explant	NA	NA	BMP4_explant	21	PSM	2.01452157514573	-3.86689148123767
AGTAACCTCTCCTGAC-1	BMP4_24h	26087	3919	1.25349791083682	27	19	NA	NA	NA	NA	NA	BMP4_explant	BMP4_explant	NA	NA	BMP4_explant	19	Somites	0.169282055072795	-7.27681503470447
AGTACCAAGCAAGTCG-1	BMP4_24h	18472	3315	1.58618449545258	2	26	NA	NA	NA	NA	NA	BMP4_explant	BMP4_explant	NA	NA	BMP4_explant	26	Epidermis	10.5201430084038	-1.88901338751819
AGTACCAAGCACCGAA-1	BMP4_24h	40149	5158	1.34000846845501	6	21	NA	NA	NA	NA	NA	BMP4_explant	BMP4_explant	NA	NA	BMP4_explant	21	PSM	1.26658699529649	-3.13900671179797
AGTACCATCATCTATC-1	BMP4_24h	9296	2372	1.19406196213425	3	13	NA	NA	NA	NA	NA	BMP4_explant	BMP4_explant	NA	NA	BMP4_explant	13	Epidermis	9.22272918241502	-3.63807711775806
AGTACCATCCACAAGT-1	BMP4_24h	5221	1661	2.62401838728213	4	26	NA	NA	NA	NA	NA	BMP4_explant	BMP4_explant	NA	NA	BMP4_explant	26	Epidermis	10.3259682418633	-1.82461390669849
AGTACCATCGGACCAC-1	BMP4_24h	9612	2364	1.55014565126925	10	22	NA	NA	NA	NA	NA	BMP4_explant	BMP4_explant	NA	NA	BMP4_explant	22	Heart/Pectoral Fin Bud	7.05448243635179	2.04782786194775
AGTACCATCGTTCTGC-1	BMP4_24h	690	380	3.04347826086957	0	10	NA	NA	NA	NA	NA	BMP4_explant	BMP4_explant	NA	NA	BMP4_explant	10	Epidermis	6.22132203596116	-2.53720793898608
AGTACTGAGATAGCAT-1	BMP4_24h	1003	657	1.99401794616152	24	10	NA	NA	NA	NA	NA	BMP4_explant	BMP4_explant	NA	NA	BMP4_explant	10	Epidermis	8.43817183988572	-1.54215154822375
AGTACTGAGGTTACAA-1	BMP4_24h	4992	1461	1.30208333333333	24	22	NA	NA	NA	NA	NA	BMP4_explant	BMP4_explant	NA	NA	BMP4_explant	22	Heart/Pectoral Fin Bud	2.86888382452012	3.56711139504407
AGTACTGCAACTTCTT-1	BMP4_24h	9572	2507	2.09987463435019	2	21	NA	NA	NA	NA	NA	BMP4_explant	BMP4_explant	NA	NA	BMP4_explant	21	PSM	1.99784491079331	-5.31875953848865
AGTACTGCAATCGCAT-1	BMP4_24h	13515	3013	0.347761746207917	12	21	NA	NA	NA	NA	NA	BMP4_explant	BMP4_explant	NA	NA	BMP4_explant	21	PSM	-0.891757839746465	-3.42849502738025
AGTACTGCACCGTGAC-1	BMP4_24h	10142	2250	2.02129757444291	10	14	NA	NA	NA	NA	NA	BMP4_explant	BMP4_explant	NA	NA	BMP4_explant	14	Endothelial	4.88254020231248	-6.16988048728015
AGTACTGCACGGTGAA-1	BMP4_24h	24029	4098	1.77285779682883	18	27	NA	NA	NA	NA	NA	BMP4_explant	BMP4_explant	NA	NA	BMP4_explant	27	Neural Crest	1.97284767644883	3.56955184761975
AGTACTGCACTGAATC-1	BMP4_24h	721	408	0.832177531206657	0	10	NA	NA	NA	NA	NA	BMP4_explant	BMP4_explant	NA	NA	BMP4_explant	10	Epidermis	6.81218621747972	-2.2976315992644
AGTACTGCATTAAGCC-1	BMP4_24h	2653	1029	1.20618168111572	4	26	NA	NA	NA	NA	NA	BMP4_explant	BMP4_explant	NA	NA	BMP4_explant	26	Epidermis	9.92435405271531	-1.94598231490161
AGTACTGTCAGCTGAT-1	BMP4_24h	2064	817	2.42248062015504	1	17	NA	NA	NA	NA	NA	BMP4_explant	BMP4_explant	NA	NA	BMP4_explant	17	Epidermis	3.72684810178758	-1.04816398795154
AGTACTGTCCACTAGA-1	BMP4_24h	4150	1068	1.71084337349398	21	25	NA	NA	NA	NA	NA	BMP4_explant	BMP4_explant	NA	NA	BMP4_explant	25	Erythroid	-2.81923153383254	-9.58898172553088
AGTAGCTAGGTGGCTA-1	BMP4_24h	527	338	2.08728652751423	0	10	NA	NA	NA	NA	NA	BMP4_explant	BMP4_explant	NA	NA	BMP4_explant	10	Epidermis	5.58677575605394	-2.60157690222766
AGTAGCTAGTCGAATA-1	BMP4_24h	2370	931	4.47257383966245	3	13	NA	NA	NA	NA	NA	BMP4_explant	BMP4_explant	NA	NA	BMP4_explant	13	Epidermis	10.3356394531059	-4.10837993796374
AGTAGCTCAAGAGGTC-1	BMP4_24h	7189	1500	2.7124773960217	5	17	NA	NA	NA	NA	NA	BMP4_explant	BMP4_explant	NA	NA	BMP4_explant	17	Epidermis	4.161666846447	-1.50538644965198
AGTAGCTCATCGAACT-1	BMP4_24h	722	415	2.49307479224377	1	17	NA	NA	NA	NA	NA	BMP4_explant	BMP4_explant	NA	NA	BMP4_explant	17	Epidermis	4.2250737907219	-1.25526819403674
AGTAGCTCATTCGATG-1	BMP4_24h	1073	544	2.14352283317801	5	10	NA	NA	NA	NA	NA	BMP4_explant	BMP4_explant	NA	NA	BMP4_explant	10	Epidermis	6.2207112075615	-2.10993180449512
AGTAGCTGTTTACGTG-1	BMP4_24h	14019	2841	2.06148798059776	12	14	NA	NA	NA	NA	NA	BMP4_explant	BMP4_explant	NA	NA	BMP4_explant	14	Endothelial	5.94677350538255	-8.42487631018664
AGTAGCTTCCACACAA-1	BMP4_24h	833	476	2.52100840336134	25	10	NA	NA	NA	NA	NA	BMP4_explant	BMP4_explant	NA	NA	BMP4_explant	10	Epidermis	5.4709348441887	-2.64266524489429
AGTAGCTTCGCCTAGG-1	BMP4_24h	8410	1619	0.154577883472057	25	12	NA	NA	NA	NA	NA	BMP4_explant	BMP4_explant	NA	NA	BMP4_explant	12	Midbrain	-0.5047462074232	-0.874371983366271
AGTAGTCAGATGGCGT-1	BMP4_24h	11251	2184	1.51097680206204	3	13	NA	NA	NA	NA	NA	BMP4_explant	BMP4_explant	NA	NA	BMP4_explant	13	Epidermis	10.8048071624565	-3.39401445563342
AGTAGTCAGCACTTTG-1	BMP4_24h	1156	750	4.75778546712803	4	29	NA	NA	NA	NA	NA	BMP4_explant	BMP4_explant	NA	NA	BMP4_explant	29	Epidermis	10.188549494915	0.745955459518174
AGTAGTCCATAGAATG-1	BMP4_24h	19192	3141	1.28178407669862	14	21	NA	NA	NA	NA	NA	BMP4_explant	BMP4_explant	NA	NA	BMP4_explant	21	PSM	2.17020413892747	-3.43108163054492
AGTAGTCGTCACTAGT-1	BMP4_24h	15754	3020	1.46629427446998	11	21	NA	NA	NA	NA	NA	BMP4_explant	BMP4_explant	NA	NA	BMP4_explant	21	PSM	2.01984689252854	-5.11958275015857
AGTAGTCTCGGAAACG-1	BMP4_24h	4427	1271	0.293652586401626	5	21	NA	NA	NA	NA	NA	BMP4_explant	BMP4_explant	NA	NA	BMP4_explant	21	PSM	2.45334479825975	-3.96514806921985
AGTCAACAGGACGCAT-1	BMP4_24h	8866	2314	3.2258064516129	22	21	NA	NA	NA	NA	NA	BMP4_explant	BMP4_explant	NA	NA	BMP4_explant	21	PSM	2.38615105169297	-2.98847732718494
AGTCAACAGGCACGAT-1	BMP4_24h	15681	2881	1.65805752184172	6	0	NA	NA	NA	NA	NA	BMP4_explant	BMP4_explant	NA	NA	BMP4_explant	0	Midbrain/Hindbrain	-3.44712951166152	4.5198630315492
AGTCAACAGTAACCTC-1	BMP4_24h	2950	982	1.32203389830508	20	7	NA	NA	NA	NA	NA	BMP4_explant	BMP4_explant	NA	NA	BMP4_explant	7	Hindbrain	-2.62415697557448	1.05523916308377
AGTCAACAGTATAACG-1	BMP4_24h	6374	1537	0.894257922811421	23	16	NA	NA	NA	NA	NA	BMP4_explant	BMP4_explant	NA	NA	BMP4_explant	16	Neuron	-11.4391579864693	0.894900046033601
AGTCAACAGTGGTGAC-1	BMP4_24h	687	407	3.49344978165939	0	10	NA	NA	NA	NA	NA	BMP4_explant	BMP4_explant	NA	NA	BMP4_explant	10	Epidermis	5.71743342893602	-2.06222376997974
AGTCAACCAAGATTGA-1	BMP4_24h	13832	2355	0.93984962406015	27	28	NA	NA	NA	NA	NA	BMP4_explant	BMP4_explant	NA	NA	BMP4_explant	28	Myotome	-0.24498482925414	-7.46576080496814
AGTCAACCACTGTTCC-1	BMP4_24h	1514	756	1.98150594451783	25	27	NA	NA	NA	NA	NA	BMP4_explant	BMP4_explant	NA	NA	BMP4_explant	27	Neural Crest	4.92828176038743	-2.22993574317004
AGTCAACCATCGATAC-1	BMP4_24h	25909	3650	1.1386004863175	6	19	NA	NA	NA	NA	NA	BMP4_explant	BMP4_explant	NA	NA	BMP4_explant	19	Somites	3.11706063764573	-6.6290012377074
AGTCAACGTAAGCAAT-1	BMP4_24h	20465	3514	1.07500610798925	11	21	NA	NA	NA	NA	NA	BMP4_explant	BMP4_explant	NA	NA	BMP4_explant	21	PSM	1.74325177686692	-4.77697572882678
AGTCAACGTCTGTGAT-1	BMP4_24h	10084	2147	1.34867116223721	6	0	NA	NA	NA	NA	NA	BMP4_explant	BMP4_explant	NA	NA	BMP4_explant	0	Midbrain/Hindbrain	-4.94629242403029	4.19828858201001
AGTCAACTCACGAACT-1	BMP4_24h	15479	3173	1.22100910911558	22	21	NA	NA	NA	NA	NA	BMP4_explant	BMP4_explant	NA	NA	BMP4_explant	21	PSM	2.40625975149156	-3.04473314459827
AGTCAACTCTGGGTCG-1	BMP4_24h	655	386	3.51145038167939	0	10	NA	NA	NA	NA	NA	BMP4_explant	BMP4_explant	NA	NA	BMP4_explant	10	Epidermis	5.72760913389207	-2.57391772444751
AGTCACAAGCCACAAG-1	BMP4_24h	646	384	2.63157894736842	0	17	NA	NA	NA	NA	NA	BMP4_explant	BMP4_explant	NA	NA	BMP4_explant	17	Epidermis	5.64264485853196	-1.85194907362964
AGTCACAAGCTGACAG-1	BMP4_24h	6253	1987	4.20598112905805	18	37	NA	NA	NA	NA	NA	BMP4_explant	BMP4_explant	NA	NA	BMP4_explant	37	Pronephric Duct	12.3445820571709	-0.522240497427245
AGTCACAAGGCACGAT-1	BMP4_24h	18123	3389	0.728356232411852	23	16	NA	NA	NA	NA	NA	BMP4_explant	BMP4_explant	NA	NA	BMP4_explant	16	Neuron	-10.7568068741035	0.619400851173142
AGTCACAAGTCCTGCG-1	BMP4_24h	719	450	2.64255910987483	0	10	NA	NA	NA	NA	NA	BMP4_explant	BMP4_explant	NA	NA	BMP4_explant	10	Epidermis	6.05991408842088	-2.63260541136767
AGTCACAAGTGATCGG-1	BMP4_24h	14601	2661	1.17115266077666	11	21	NA	NA	NA	NA	NA	BMP4_explant	BMP4_explant	NA	NA	BMP4_explant	21	PSM	2.80768129842759	-3.88566789801623
AGTCACACAAGAAATC-1	BMP4_24h	597	359	2.01005025125628	0	10	NA	NA	NA	NA	NA	BMP4_explant	BMP4_explant	NA	NA	BMP4_explant	10	Epidermis	6.36232755201341	-2.18549761946704
AGTCACACACCTCTAC-1	BMP4_24h	1641	707	0.60938452163315	4	26	NA	NA	NA	NA	NA	BMP4_explant	BMP4_explant	NA	NA	BMP4_explant	26	Epidermis	9.90555236356736	-1.93999824698474
AGTCACACACGCCACA-1	BMP4_24h	19316	3494	1.30461793331953	16	14	NA	NA	NA	NA	NA	BMP4_explant	BMP4_explant	NA	NA	BMP4_explant	14	Endothelial	6.1577253104973	-8.68840322669055
AGTCACACAGACCTGC-1	BMP4_24h	13470	2969	1.22494432071269	10	22	NA	NA	NA	NA	NA	BMP4_explant	BMP4_explant	NA	NA	BMP4_explant	22	Heart/Pectoral Fin Bud	7.22997233884812	1.00861033026669
AGTCACACAGATTAAG-1	BMP4_24h	5335	1299	2.56794751640112	1	17	NA	NA	NA	NA	NA	BMP4_explant	BMP4_explant	NA	NA	BMP4_explant	17	Epidermis	3.14341757314683	-1.39996740992572
AGTCACACATAACGGG-1	BMP4_24h	12397	2775	2.41994030813907	10	11	NA	NA	NA	NA	NA	BMP4_explant	BMP4_explant	NA	NA	BMP4_explant	11	Epidermis	6.9721612693596	3.07643832985852
AGTCACAGTAGCTGCC-1	BMP4_24h	2776	1005	3.96253602305476	1	17	NA	NA	NA	NA	NA	BMP4_explant	BMP4_explant	NA	NA	BMP4_explant	17	Epidermis	4.28347966688157	-1.28807792838122
AGTCACAGTATACCTG-1	BMP4_24h	1192	623	2.3489932885906	20	0	NA	NA	NA	NA	NA	BMP4_explant	BMP4_explant	NA	NA	BMP4_explant	0	Midbrain/Hindbrain	-1.16229846460341	2.25375392262433
AGTCACAGTCCGGATC-1	BMP4_24h	1745	739	2.5214899713467	1	17	NA	NA	NA	NA	NA	BMP4_explant	BMP4_explant	NA	NA	BMP4_explant	17	Epidermis	4.2799119712639	-1.10532829936053
AGTCACAGTTCGTTCC-1	BMP4_24h	647	391	0.927357032457496	0	10	NA	NA	NA	NA	NA	BMP4_explant	BMP4_explant	NA	NA	BMP4_explant	10	Epidermis	7.20911262052537	-2.29365334685351
AGTCACATCCCTCAAC-1	BMP4_24h	15799	3079	0.962086207987847	2	19	NA	NA	NA	NA	NA	BMP4_explant	BMP4_explant	NA	NA	BMP4_explant	19	Somites	1.83069560544969	-5.7278028505614
AGTCACATCTTTCTAG-1	BMP4_24h	11780	2737	2.03735144312394	8	27	NA	NA	NA	NA	NA	BMP4_explant	BMP4_explant	NA	NA	BMP4_explant	27	Neural Crest	1.90705010908128	3.22854151551221
AGTCATGAGACATATG-1	BMP4_24h	748	417	0.802139037433155	1	10	NA	NA	NA	NA	NA	BMP4_explant	BMP4_explant	NA	NA	BMP4_explant	10	Epidermis	5.88071486967088	-1.72729776080157
AGTCATGAGAGAGAAC-1	BMP4_24h	13899	2787	1.85624865098209	3	13	NA	NA	NA	NA	NA	BMP4_explant	BMP4_explant	NA	NA	BMP4_explant	13	Epidermis	9.19434783475877	-3.86484394248035
AGTCATGAGATGAACT-1	BMP4_24h	12621	2638	1.27565169162507	9	25	NA	NA	NA	NA	NA	BMP4_explant	BMP4_explant	NA	NA	BMP4_explant	25	Erythroid	-2.11094763261794	-9.69154939826037
AGTCATGAGGCTTTCA-1	BMP4_24h	567	346	3.17460317460317	0	10	NA	NA	NA	NA	NA	BMP4_explant	BMP4_explant	NA	NA	BMP4_explant	10	Epidermis	5.33463714139939	-2.61374769385364
AGTCATGAGTCTGTAC-1	BMP4_24h	22359	3371	1.8650207969945	19	23	NA	NA	NA	NA	NA	BMP4_explant	BMP4_explant	NA	NA	BMP4_explant	23	Periderm	10.6083740951347	4.68437805001233
AGTCATGCAAGCCATT-1	BMP4_24h	7786	1487	1.25866940662728	15	19	NA	NA	NA	NA	NA	BMP4_explant	BMP4_explant	NA	NA	BMP4_explant	19	Somites	2.77977631109239	-4.72716579611804
AGTCATGCACGAAAGC-1	BMP4_24h	11161	2502	1.91739091479258	10	11	NA	NA	NA	NA	NA	BMP4_explant	BMP4_explant	NA	NA	BMP4_explant	11	Epidermis	7.61698958890916	0.718256853265504
AGTCATGCACGTACAT-1	BMP4_24h	752	436	3.98936170212766	0	17	NA	NA	NA	NA	NA	BMP4_explant	BMP4_explant	NA	NA	BMP4_explant	17	Epidermis	4.86436793821336	-1.61220393355395
AGTCATGCAGGAGACT-1	BMP4_24h	3379	1237	4.32080497188517	4	26	NA	NA	NA	NA	NA	BMP4_explant	BMP4_explant	NA	NA	BMP4_explant	26	Epidermis	10.3726248504448	-2.6013265627196
AGTCATGGTTCTTCAT-1	BMP4_24h	535	339	2.05607476635514	1	17	NA	NA	NA	NA	NA	BMP4_explant	BMP4_explant	NA	NA	BMP4_explant	17	Epidermis	4.34976480024339	-1.24918947394397
AGTCATGTCATAGAGA-1	BMP4_24h	16252	3074	1.91976372138814	14	21	NA	NA	NA	NA	NA	BMP4_explant	BMP4_explant	NA	NA	BMP4_explant	21	PSM	1.50414273756028	-3.7252987402251
AGTCATGTCCCATGGG-1	BMP4_24h	18280	3029	1.01750547045952	2	19	NA	NA	NA	NA	NA	BMP4_explant	BMP4_explant	NA	NA	BMP4_explant	19	Somites	1.61607596891404	-6.51916608984973
AGTCATGTCGTGTCAA-1	BMP4_24h	6366	1548	2.18347470939365	15	19	NA	NA	NA	NA	NA	BMP4_explant	BMP4_explant	NA	NA	BMP4_explant	19	Somites	3.17085931318284	-6.25771532233264
AGTCTCCAGAGTCTTC-1	BMP4_24h	580	357	2.41379310344828	15	10	NA	NA	NA	NA	NA	BMP4_explant	BMP4_explant	NA	NA	BMP4_explant	10	Epidermis	5.91995904462815	-2.74681315596606
AGTCTCCCACAACATC-1	BMP4_24h	507	321	2.16962524654832	0	10	NA	NA	NA	NA	NA	BMP4_explant	BMP4_explant	NA	NA	BMP4_explant	10	Epidermis	6.45731923597337	-2.63586244757678
AGTCTCCGTCAGGTGA-1	BMP4_24h	3482	981	4.10683515221137	1	17	NA	NA	NA	NA	NA	BMP4_explant	BMP4_explant	NA	NA	BMP4_explant	17	Epidermis	3.98234269636155	-1.62940976794269
AGTCTCCGTTACACTG-1	BMP4_24h	7561	1695	2.59224970242032	7	14	NA	NA	NA	NA	NA	BMP4_explant	BMP4_explant	NA	NA	BMP4_explant	14	Endothelial	6.40570113676072	-5.9387084024718
AGTCTCCTCTCGCGTT-1	BMP4_24h	20243	3419	1.01763572592995	19	23	NA	NA	NA	NA	NA	BMP4_explant	BMP4_explant	NA	NA	BMP4_explant	23	Periderm	10.2837424041557	6.17395391289685
AGTGACTAGAGACAAG-1	BMP4_24h	14037	2552	1.38918572344518	12	14	NA	NA	NA	NA	NA	BMP4_explant	BMP4_explant	NA	NA	BMP4_explant	14	Endothelial	4.82609794157029	-6.09006891425159
AGTGACTAGGACTATA-1	BMP4_24h	5076	1807	2.58077226162333	2	19	NA	NA	NA	NA	NA	BMP4_explant	BMP4_explant	NA	NA	BMP4_explant	19	Somites	1.32417175786973	-6.59827814276721
AGTGACTAGTACGTCT-1	BMP4_24h	6551	1523	1.2822469851931	7	14	NA	NA	NA	NA	NA	BMP4_explant	BMP4_explant	NA	NA	BMP4_explant	14	Endothelial	6.41506526487352	-6.68279800589587
AGTGACTAGTCGAAAT-1	BMP4_24h	1776	876	3.71621621621622	3	11	NA	NA	NA	NA	NA	BMP4_explant	BMP4_explant	NA	NA	BMP4_explant	11	Epidermis	10.1844038726616	-3.52702436621692
AGTGACTAGTGAGGCT-1	BMP4_24h	39300	4998	1.6793893129771	2	19	NA	NA	NA	NA	NA	BMP4_explant	BMP4_explant	NA	NA	BMP4_explant	19	Somites	2.36952540891648	-4.53730497534778
AGTGACTGTCAACATC-1	BMP4_24h	834	446	1.91846522781775	20	10	NA	NA	NA	NA	NA	BMP4_explant	BMP4_explant	NA	NA	BMP4_explant	10	Epidermis	6.38910911100389	-2.79099092658069
AGTGACTGTGAGAACC-1	BMP4_24h	2130	845	1.31455399061033	1	17	NA	NA	NA	NA	NA	BMP4_explant	BMP4_explant	NA	NA	BMP4_explant	17	Epidermis	3.67681119459153	-1.2932576912215
AGTGACTGTTCGGACC-1	BMP4_24h	10449	2322	2.07675375634032	1	17	NA	NA	NA	NA	NA	BMP4_explant	BMP4_explant	NA	NA	BMP4_explant	17	Epidermis	2.73652741926194	-0.782269098119994
AGTGACTTCCTTCACG-1	BMP4_24h	3681	1350	4.31947840260799	4	26	NA	NA	NA	NA	NA	BMP4_explant	BMP4_explant	NA	NA	BMP4_explant	26	Epidermis	10.418246722393	-1.65436623271014
AGTGATCAGCACCAGA-1	BMP4_24h	6711	1570	0.75994635672776	7	14	NA	NA	NA	NA	NA	BMP4_explant	BMP4_explant	NA	NA	BMP4_explant	14	Endothelial	6.49607989805223	-7.19047699149158
AGTGATCAGGCGCTTC-1	BMP4_24h	827	439	2.17654171704958	13	10	NA	NA	NA	NA	NA	BMP4_explant	BMP4_explant	NA	NA	BMP4_explant	10	Epidermis	7.66980311887742	-2.3743773477843
AGTGATCCAAAGACGC-1	BMP4_24h	1290	660	4.96124031007752	0	11	NA	NA	NA	NA	NA	BMP4_explant	BMP4_explant	NA	NA	BMP4_explant	11	Epidermis	9.17425105588914	-1.78415975745227
AGTGATCCACAACGTT-1	BMP4_24h	10851	2471	1.28098792737996	18	37	NA	NA	NA	NA	NA	BMP4_explant	BMP4_explant	NA	NA	BMP4_explant	37	Pronephric Duct	11.9736561538506	-0.241840251045486
AGTGATCCAGGAATAT-1	BMP4_24h	846	455	0.709219858156028	1	17	NA	NA	NA	NA	NA	BMP4_explant	BMP4_explant	NA	NA	BMP4_explant	17	Epidermis	4.16750047224046	-1.12181363280322
AGTGATCGTAGACTGG-1	BMP4_24h	941	488	4.99468650371945	0	22	NA	NA	NA	NA	NA	BMP4_explant	BMP4_explant	NA	NA	BMP4_explant	22	Heart/Pectoral Fin Bud	8.04479262845994	-1.69430134470965
AGTGATCGTATGGGAC-1	BMP4_24h	12201	2643	1.40972051471191	14	21	NA	NA	NA	NA	NA	BMP4_explant	BMP4_explant	NA	NA	BMP4_explant	21	PSM	1.79146692770005	-3.57661447699573
AGTGATCGTCTCTCCA-1	BMP4_24h	9553	2507	2.22966607348477	6	2	NA	NA	NA	NA	NA	BMP4_explant	BMP4_explant	NA	NA	BMP4_explant	2	Forebrain-Telencephalon/Diencephalon	-4.78331997377395	3.75679721657727
AGTGATCGTGCTATTG-1	BMP4_24h	11218	2406	1.55999286860403	3	13	NA	NA	NA	NA	NA	BMP4_explant	BMP4_explant	NA	NA	BMP4_explant	13	Epidermis	8.82681510465623	-4.27801237280871
AGTGATCGTTTGTGGT-1	BMP4_24h	16408	3245	1.68820087762067	14	21	NA	NA	NA	NA	NA	BMP4_explant	BMP4_explant	NA	NA	BMP4_explant	21	PSM	1.70501825826646	-3.62036118681934
AGTGATCTCAAATAGG-1	BMP4_24h	582	367	1.03092783505155	0	10	NA	NA	NA	NA	NA	BMP4_explant	BMP4_explant	NA	NA	BMP4_explant	10	Epidermis	6.98456666486741	-2.54711232359912
AGTGATCTCACAAGAA-1	BMP4_24h	14942	2982	1.54597778075224	8	2	NA	NA	NA	NA	NA	BMP4_explant	BMP4_explant	NA	NA	BMP4_explant	2	Forebrain-Telencephalon/Diencephalon	-5.25324394685744	3.701697490854
AGTGATCTCATACGAC-1	BMP4_24h	34769	4821	1.19359199286721	6	2	NA	NA	NA	NA	NA	BMP4_explant	BMP4_explant	NA	NA	BMP4_explant	2	Forebrain-Telencephalon/Diencephalon	-4.43933393938064	4.15205898110364
AGTGATCTCCAGTGCG-1	BMP4_24h	7836	1880	1.67177131189382	2	19	NA	NA	NA	NA	NA	BMP4_explant	BMP4_explant	NA	NA	BMP4_explant	19	Somites	3.29403350370408	-6.50018415625598
AGTGCCGAGCAGCCTC-1	BMP4_24h	14957	2564	0.788928261014909	15	19	NA	NA	NA	NA	NA	BMP4_explant	BMP4_explant	NA	NA	BMP4_explant	19	Somites	3.10328409688951	-6.25692758734729
AGTGCCGAGCTTACGT-1	BMP4_24h	14446	2664	1.25294199086252	12	14	NA	NA	NA	NA	NA	BMP4_explant	BMP4_explant	NA	NA	BMP4_explant	14	Endothelial	5.03005788343431	-7.17024622138049
AGTGCCGCAAGCAGGT-1	BMP4_24h	19673	3599	1.88583337569257	2	11	NA	NA	NA	NA	NA	BMP4_explant	BMP4_explant	NA	NA	BMP4_explant	11	Epidermis	9.03880736845018	-3.84130058463122
AGTGCCGCAGTCGTTA-1	BMP4_24h	666	366	2.85285285285285	0	10	NA	NA	NA	NA	NA	BMP4_explant	BMP4_explant	NA	NA	BMP4_explant	10	Epidermis	5.84179208295823	-2.70221743758227
AGTGCCGGTCTAATCG-1	BMP4_24h	11321	2413	2.33194947442805	5	17	NA	NA	NA	NA	NA	BMP4_explant	BMP4_explant	NA	NA	BMP4_explant	17	Epidermis	1.58211944120408	1.74024834458325
AGTGCCGGTTGGACCC-1	BMP4_24h	17221	3190	1.3413855176819	3	13	NA	NA	NA	NA	NA	BMP4_explant	BMP4_explant	NA	NA	BMP4_explant	13	Epidermis	9.12678477781297	-3.40614113982226
AGTGCCGTCATTATCC-1	BMP4_24h	20881	2773	0.598630333796274	19	23	NA	NA	NA	NA	NA	BMP4_explant	BMP4_explant	NA	NA	BMP4_explant	23	Periderm	10.8561396362114	5.70976009194348
AGTGCCGTCGCAATTG-1	BMP4_24h	17803	3270	1.66825815873729	8	27	NA	NA	NA	NA	NA	BMP4_explant	BMP4_explant	NA	NA	BMP4_explant	27	Neural Crest	3.26900765913011	2.20947542016004
AGTGCCGTCGTCGCTT-1	BMP4_24h	7883	1971	2.34682227578333	18	37	NA	NA	NA	NA	NA	BMP4_explant	BMP4_explant	NA	NA	BMP4_explant	37	Pronephric Duct	12.2214092971611	-0.311205007391234
AGTGCCGTCTCCTGTG-1	BMP4_24h	11008	2245	1.99854651162791	2	19	NA	NA	NA	NA	NA	BMP4_explant	BMP4_explant	NA	NA	BMP4_explant	19	Somites	2.84106752889634	-6.37007055457141
AGTGTTGAGAAACTCA-1	BMP4_24h	1090	595	1.74311926605505	13	11	NA	NA	NA	NA	NA	BMP4_explant	BMP4_explant	NA	NA	BMP4_explant	11	Epidermis	10.0528568984795	-4.00788030798938
AGTGTTGAGAAGTCCG-1	BMP4_24h	13728	2910	1.66812354312354	6	2	NA	NA	NA	NA	NA	BMP4_explant	BMP4_explant	NA	NA	BMP4_explant	2	Forebrain-Telencephalon/Diencephalon	-4.03129723054885	4.22879495446179
AGTGTTGAGAGGTCAC-1	BMP4_24h	822	470	2.67639902676399	0	10	NA	NA	NA	NA	NA	BMP4_explant	BMP4_explant	NA	NA	BMP4_explant	10	Epidermis	7.77808330076219	-2.3044162767699
AGTGTTGAGCCTCCAG-1	BMP4_24h	5897	1475	0.457859928777344	7	14	NA	NA	NA	NA	NA	BMP4_explant	BMP4_explant	NA	NA	BMP4_explant	14	Endothelial	5.42383430021287	-7.48190365012195
AGTGTTGCATACAGCT-1	BMP4_24h	710	438	3.09859154929577	15	10	NA	NA	NA	NA	NA	BMP4_explant	BMP4_explant	NA	NA	BMP4_explant	10	Epidermis	5.79355714338304	-2.08806333716418
AGTGTTGTCCTTGGAA-1	BMP4_24h	6502	1458	1.61488772685328	21	18	NA	NA	NA	NA	NA	BMP4_explant	BMP4_explant	NA	NA	BMP4_explant	18	Optic Cup	-0.283846819229115	-1.79533062155749
AGTGTTGTCGCAGAGA-1	BMP4_24h	5545	1420	2.4346257889991	1	17	NA	NA	NA	NA	NA	BMP4_explant	BMP4_explant	NA	NA	BMP4_explant	17	Epidermis	3.32560894506456	-0.779470898466369
AGTGTTGTCTTCGGAA-1	BMP4_24h	8564	2272	2.84913591779542	8	2	NA	NA	NA	NA	NA	BMP4_explant	BMP4_explant	NA	NA	BMP4_explant	2	Forebrain-Telencephalon/Diencephalon	-5.50013496858596	3.75927724663709
AGTGTTGTCTTTCGAT-1	BMP4_24h	563	365	1.77619893428064	23	17	NA	NA	NA	NA	NA	BMP4_explant	BMP4_explant	NA	NA	BMP4_explant	17	Epidermis	4.29031941907884	-1.23895511801746
AGTTAGCAGCTGTACT-1	BMP4_24h	24265	2897	0.671749433340202	19	23	NA	NA	NA	NA	NA	BMP4_explant	BMP4_explant	NA	NA	BMP4_explant	23	Periderm	10.6088537933159	5.56023826424573
AGTTAGCAGGCCTAGA-1	BMP4_24h	15885	3138	1.98929807994964	12	21	NA	NA	NA	NA	NA	BMP4_explant	BMP4_explant	NA	NA	BMP4_explant	21	PSM	2.73065922277452	-3.61331281836536
AGTTAGCAGGTTAGTA-1	BMP4_24h	11056	2598	1.40195369030391	16	14	NA	NA	NA	NA	NA	BMP4_explant	BMP4_explant	NA	NA	BMP4_explant	14	Endothelial	6.8754701377678	-7.8131676691344
AGTTAGCCACATGGTT-1	BMP4_24h	3548	1244	1.71927846674183	4	26	NA	NA	NA	NA	NA	BMP4_explant	BMP4_explant	NA	NA	BMP4_explant	26	Epidermis	10.3812594177055	-1.73604521925952
AGTTAGCCAGGACGAT-1	BMP4_24h	806	520	2.97766749379653	13	11	NA	NA	NA	NA	NA	BMP4_explant	BMP4_explant	NA	NA	BMP4_explant	11	Epidermis	9.3471178771782	-2.4791182058623
AGTTAGCCATAACCCA-1	BMP4_24h	1862	792	3.06122448979592	0	10	NA	NA	NA	NA	NA	BMP4_explant	BMP4_explant	NA	NA	BMP4_explant	10	Epidermis	5.53816792982103	-2.82474312956836
AGTTAGCGTCACCGCA-1	BMP4_24h	8955	2114	1.70854271356784	6	0	NA	NA	NA	NA	NA	BMP4_explant	BMP4_explant	NA	NA	BMP4_explant	0	Midbrain/Hindbrain	-5.19400503618239	3.95579709832166
AGTTAGCGTTTGTTGG-1	BMP4_24h	8327	2010	0.936711901044794	16	14	NA	NA	NA	NA	NA	BMP4_explant	BMP4_explant	NA	NA	BMP4_explant	14	Endothelial	5.34033868330003	-8.05718908484485
AGTTAGCTCACCATGA-1	BMP4_24h	11900	2494	1.48739495798319	23	16	NA	NA	NA	NA	NA	BMP4_explant	BMP4_explant	NA	NA	BMP4_explant	16	Neuron	-9.3039355514717	0.732341937465409
AGTTAGCTCGCTACAA-1	BMP4_24h	951	518	1.89274447949527	25	27	NA	NA	NA	NA	NA	BMP4_explant	BMP4_explant	NA	NA	BMP4_explant	27	Neural Crest	0.099156356029521	-0.90021393473651
AGTTAGCTCTTTCGAT-1	BMP4_24h	2099	751	4.85945688423059	1	17	NA	NA	NA	NA	NA	BMP4_explant	BMP4_explant	NA	NA	BMP4_explant	17	Epidermis	3.36011002080918	-1.1635870712569
AGTTCCCAGTGTTGAA-1	BMP4_24h	664	389	1.6566265060241	13	10	NA	NA	NA	NA	NA	BMP4_explant	BMP4_explant	NA	NA	BMP4_explant	10	Epidermis	7.84287593381883	-2.38986191924121
AGTTCCCCACCACATA-1	BMP4_24h	870	462	4.25287356321839	17	23	NA	NA	NA	NA	NA	BMP4_explant	BMP4_explant	NA	NA	BMP4_explant	23	Periderm	9.88163421171189	2.67650976006482
AGTTCCCCACCCAATA-1	BMP4_24h	1804	778	1.05321507760532	10	22	NA	NA	NA	NA	NA	BMP4_explant	BMP4_explant	NA	NA	BMP4_explant	22	Heart/Pectoral Fin Bud	7.09525392072679	2.17963208977673
AGTTCCCCATGAGAAT-1	BMP4_24h	678	412	3.24483775811209	24	10	NA	NA	NA	NA	NA	BMP4_explant	BMP4_explant	NA	NA	BMP4_explant	10	Epidermis	7.89885852354051	-1.8898049372008
AGTTCCCGTCCACTCT-1	BMP4_24h	10691	2407	1.15985408287344	3	13	NA	NA	NA	NA	NA	BMP4_explant	BMP4_explant	NA	NA	BMP4_explant	13	Epidermis	8.78614375608445	-4.37331733878162
AGTTCCCGTCTACACA-1	BMP4_24h	813	514	1.8450184501845	5	21	NA	NA	NA	NA	NA	BMP4_explant	BMP4_explant	NA	NA	BMP4_explant	21	PSM	2.05072424428941	-4.25847397025134
AGTTCCCTCATTACGG-1	BMP4_24h	14349	2903	1.24747369154645	6	2	NA	NA	NA	NA	NA	BMP4_explant	BMP4_explant	NA	NA	BMP4_explant	2	Forebrain-Telencephalon/Diencephalon	-4.95644571763991	3.68528523270581
AGTTCCCTCCTCTAAT-1	BMP4_24h	4956	1480	1.12994350282486	21	19	NA	NA	NA	NA	NA	BMP4_explant	BMP4_explant	NA	NA	BMP4_explant	19	Somites	1.9474129440117	-1.70879445250537
AGTTCCCTCTACTGAG-1	BMP4_24h	551	347	3.08529945553539	0	10	NA	NA	NA	NA	NA	BMP4_explant	BMP4_explant	NA	NA	BMP4_explant	10	Epidermis	5.66840503232957	-2.93100390608813
AGTTCGAAGATCACTC-1	BMP4_24h	10130	2229	1.28331688055281	3	13	NA	NA	NA	NA	NA	BMP4_explant	BMP4_explant	NA	NA	BMP4_explant	13	Epidermis	10.6595406295586	-3.74847231085803
AGTTCGAAGGTCTGGA-1	BMP4_24h	550	366	3.81818181818182	15	10	NA	NA	NA	NA	NA	BMP4_explant	BMP4_explant	NA	NA	BMP4_explant	10	Epidermis	6.28616426008226	-2.61648307021167
AGTTCGACAAGGCGTA-1	BMP4_24h	2800	961	2	1	17	NA	NA	NA	NA	NA	BMP4_explant	BMP4_explant	NA	NA	BMP4_explant	17	Epidermis	3.81334540861131	-1.46792588408496
AGTTCGACACGTCTCT-1	BMP4_24h	804	450	3.98009950248756	0	2	NA	NA	NA	NA	NA	BMP4_explant	BMP4_explant	NA	NA	BMP4_explant	2	Forebrain-Telencephalon/Diencephalon	5.33031890409471	-2.49597845252063
AGTTCGACACTGCGAC-1	BMP4_24h	1070	518	3.55140186915888	1	17	NA	NA	NA	NA	NA	BMP4_explant	BMP4_explant	NA	NA	BMP4_explant	17	Epidermis	4.1873655082512	-1.20250365908649
AGTTCGACAGGCATGA-1	BMP4_24h	8986	2311	1.17961273091476	3	13	NA	NA	NA	NA	NA	BMP4_explant	BMP4_explant	NA	NA	BMP4_explant	13	Epidermis	9.82196662443162	-3.71672973807361
AGTTCGATCCGTAGTA-1	BMP4_24h	2709	949	1.69804355850867	15	5	NA	NA	NA	NA	NA	BMP4_explant	BMP4_explant	NA	NA	BMP4_explant	5	Spinal Cord	2.03209064023973	3.21610131089185
AGTTCGATCTTGGGCG-1	BMP4_24h	11565	2198	1.66882836143537	3	13	NA	NA	NA	NA	NA	BMP4_explant	BMP4_explant	NA	NA	BMP4_explant	13	Epidermis	10.7324366332817	-3.84832439597156
ATACCGAAGCGCCTTG-1	BMP4_24h	15182	3094	2.15386642076143	7	14	NA	NA	NA	NA	NA	BMP4_explant	BMP4_explant	NA	NA	BMP4_explant	14	Endothelial	6.8169574500847	-6.97827873404529
ATACCGACAAAGGTTA-1	BMP4_24h	3820	1324	1.07329842931937	26	11	NA	NA	NA	NA	NA	BMP4_explant	BMP4_explant	NA	NA	BMP4_explant	11	Epidermis	9.74561641233445	-3.30641303236987
ATACCGACACAATGCT-1	BMP4_24h	19094	4035	2.08966167382424	16	14	NA	NA	NA	NA	NA	BMP4_explant	BMP4_explant	NA	NA	BMP4_explant	14	Endothelial	6.53041455762864	-8.26142893012073
ATACCGACACTTGAGT-1	BMP4_24h	963	576	3.11526479750779	3	13	NA	NA	NA	NA	NA	BMP4_explant	BMP4_explant	NA	NA	BMP4_explant	13	Epidermis	9.8019051315117	-4.17288456137683
ATACCGACAGAATCGG-1	BMP4_24h	11644	2504	1.42562693232566	11	21	NA	NA	NA	NA	NA	BMP4_explant	BMP4_explant	NA	NA	BMP4_explant	21	PSM	2.68223640935899	-3.51025781806018
ATACCGACATGTGGTT-1	BMP4_24h	666	385	2.7027027027027	0	10	NA	NA	NA	NA	NA	BMP4_explant	BMP4_explant	NA	NA	BMP4_explant	10	Epidermis	7.76727054136277	-2.53386840994861
ATACCGACATTGACCA-1	BMP4_24h	19605	3440	1.44350930884978	2	19	NA	NA	NA	NA	NA	BMP4_explant	BMP4_explant	NA	NA	BMP4_explant	19	Somites	2.57380149381639	-6.379521467047
ATACCGAGTCCGATCG-1	BMP4_24h	4499	1357	2.86730384529896	24	36	NA	NA	NA	NA	NA	BMP4_explant	BMP4_explant	NA	NA	BMP4_explant	36	Endoderm/Pharyngeal Pouch	9.50039241331102	-0.21824891145732
ATACCGAGTTATGGTC-1	BMP4_24h	8960	2372	1.52901785714286	18	37	NA	NA	NA	NA	NA	BMP4_explant	BMP4_explant	NA	NA	BMP4_explant	37	Pronephric Duct	12.2627796890068	-0.329726197080871
ATACCGAGTTCCTACC-1	BMP4_24h	14947	2957	3.20465645279989	9	25	NA	NA	NA	NA	NA	BMP4_explant	BMP4_explant	NA	NA	BMP4_explant	25	Erythroid	-2.0958535907936	-10.7234726923278
ATACCGATCACGGGCT-1	BMP4_24h	16834	3002	1.16431032434359	2	19	NA	NA	NA	NA	NA	BMP4_explant	BMP4_explant	NA	NA	BMP4_explant	19	Somites	1.9157762290764	-6.46679840262439
ATACCTTAGATGTTCC-1	BMP4_24h	760	404	1.05263157894737	17	23	NA	NA	NA	NA	NA	BMP4_explant	BMP4_explant	NA	NA	BMP4_explant	23	Periderm	9.86977241056443	2.59673895661328
ATACCTTAGGGCTGAT-1	BMP4_24h	13995	2987	1.74347981421936	18	37	NA	NA	NA	NA	NA	BMP4_explant	BMP4_explant	NA	NA	BMP4_explant	37	Pronephric Duct	2.41392586248399	4.06348171059583
ATACCTTCAAATTGGA-1	BMP4_24h	2183	945	3.52725606962895	3	13	NA	NA	NA	NA	NA	BMP4_explant	BMP4_explant	NA	NA	BMP4_explant	13	Epidermis	10.6647066833305	-3.75000295813586
ATACCTTCATCTGCGG-1	BMP4_24h	12463	2960	1.81336756800128	8	2	NA	NA	NA	NA	NA	BMP4_explant	BMP4_explant	NA	NA	BMP4_explant	2	Forebrain-Telencephalon/Diencephalon	-5.5219941375923	3.58580508057568
ATACCTTCATGGCCCA-1	BMP4_24h	1613	673	1.79789212647241	1	17	NA	NA	NA	NA	NA	BMP4_explant	BMP4_explant	NA	NA	BMP4_explant	17	Epidermis	4.15071103590013	-1.25328157122638
ATACCTTGTATCAGCT-1	BMP4_24h	614	354	2.93159609120521	0	10	NA	NA	NA	NA	NA	BMP4_explant	BMP4_explant	NA	NA	BMP4_explant	10	Epidermis	6.20432040708543	-2.33879051383044
ATACCTTGTGTCCAAT-1	BMP4_24h	1130	503	1.32743362831858	17	23	NA	NA	NA	NA	NA	BMP4_explant	BMP4_explant	NA	NA	BMP4_explant	23	Periderm	10.1490216018486	3.31957092110608
ATACCTTGTTAGAAAC-1	BMP4_24h	774	485	1.80878552971576	15	19	NA	NA	NA	NA	NA	BMP4_explant	BMP4_explant	NA	NA	BMP4_explant	19	Somites	4.31897637861253	-2.09942231352832
ATACCTTGTTGTACGT-1	BMP4_24h	12366	3141	1.69820475497331	16	14	NA	NA	NA	NA	NA	BMP4_explant	BMP4_explant	NA	NA	BMP4_explant	14	Endothelial	6.42003295438768	-8.31379041846301
ATACCTTTCGGCTGAC-1	BMP4_24h	3788	1125	3.40549102428722	1	17	NA	NA	NA	NA	NA	BMP4_explant	BMP4_explant	NA	NA	BMP4_explant	17	Epidermis	3.57974097745896	-1.58944151576068
ATACTTCAGAACGTGC-1	BMP4_24h	4787	1534	2.04721119699185	4	26	NA	NA	NA	NA	NA	BMP4_explant	BMP4_explant	NA	NA	BMP4_explant	26	Epidermis	10.4903845550346	-1.82261214430835
ATACTTCAGCATAGGC-1	BMP4_24h	6083	1610	1.21650501397337	1	17	NA	NA	NA	NA	NA	BMP4_explant	BMP4_explant	NA	NA	BMP4_explant	17	Epidermis	3.75357768552781	-1.10433671649005
ATACTTCAGGCGTTGA-1	BMP4_24h	10478	2318	1.7465165107845	10	11	NA	NA	NA	NA	NA	BMP4_explant	BMP4_explant	NA	NA	BMP4_explant	11	Epidermis	8.20936534421922	0.117898054165582
ATACTTCAGGTGGCTA-1	BMP4_24h	13952	3162	2.07855504587156	23	16	NA	NA	NA	NA	NA	BMP4_explant	BMP4_explant	NA	NA	BMP4_explant	16	Neuron	-9.76334049684523	0.656985483808259
ATACTTCAGTGGTCAG-1	BMP4_24h	25622	3763	1.01865584263524	19	23	NA	NA	NA	NA	NA	BMP4_explant	BMP4_explant	NA	NA	BMP4_explant	23	Periderm	10.5289129974175	5.47788371865247
ATACTTCCAACACTAC-1	BMP4_24h	733	401	3.27421555252387	0	10	NA	NA	NA	NA	NA	BMP4_explant	BMP4_explant	NA	NA	BMP4_explant	10	Epidermis	6.46265027540208	-2.17009744818713
ATACTTCCAACGACTT-1	BMP4_24h	14822	2536	0.7151531507219	15	19	NA	NA	NA	NA	NA	BMP4_explant	BMP4_explant	NA	NA	BMP4_explant	19	Somites	2.38997933881761	-5.63318166907336
ATACTTCCAGAATTCC-1	BMP4_24h	575	378	1.21739130434783	20	10	NA	NA	NA	NA	NA	BMP4_explant	BMP4_explant	NA	NA	BMP4_explant	10	Epidermis	5.34825847166062	-2.64268884833362
ATACTTCGTCCAAATC-1	BMP4_24h	17402	3154	1.35616595793587	2	19	NA	NA	NA	NA	NA	BMP4_explant	BMP4_explant	NA	NA	BMP4_explant	19	Somites	1.08924112337113	-6.69301567252185
ATACTTCGTTGCATAC-1	BMP4_24h	12546	2600	1.43472022955524	2	19	NA	NA	NA	NA	NA	BMP4_explant	BMP4_explant	NA	NA	BMP4_explant	19	Somites	2.01705286520005	-5.74574194129016
ATACTTCGTTTGTTGG-1	BMP4_24h	12824	2559	0.990330630068621	11	21	NA	NA	NA	NA	NA	BMP4_explant	BMP4_explant	NA	NA	BMP4_explant	21	PSM	2.15627453344346	-5.12013254340198
ATACTTCTCAAGTCTG-1	BMP4_24h	620	378	3.38709677419355	0	10	NA	NA	NA	NA	NA	BMP4_explant	BMP4_explant	NA	NA	BMP4_explant	10	Epidermis	6.9029040099907	-2.1623879450133
ATACTTCTCCTACACC-1	BMP4_24h	21415	3786	0.98529068409993	14	21	NA	NA	NA	NA	NA	BMP4_explant	BMP4_explant	NA	NA	BMP4_explant	21	PSM	1.25043926256181	-2.93856964285876
ATACTTCTCGGACTGC-1	BMP4_24h	38531	5023	0.965456385767304	8	27	NA	NA	NA	NA	NA	BMP4_explant	BMP4_explant	NA	NA	BMP4_explant	27	Neural Crest	2.90721199529649	2.01692273442243
ATACTTCTCGTTCGCT-1	BMP4_24h	790	484	2.27848101265823	20	10	NA	NA	NA	NA	NA	BMP4_explant	BMP4_explant	NA	NA	BMP4_explant	10	Epidermis	5.590218043499	-2.37367162879016
ATAGACCAGAGTTCGG-1	BMP4_24h	549	330	2.36794171220401	1	17	NA	NA	NA	NA	NA	BMP4_explant	BMP4_explant	NA	NA	BMP4_explant	17	Epidermis	4.66527459638597	-1.49860129530933
ATAGACCAGCCGATCC-1	BMP4_24h	16540	3175	1.92261185006046	11	21	NA	NA	NA	NA	NA	BMP4_explant	BMP4_explant	NA	NA	BMP4_explant	21	PSM	2.840124583416	-3.63840112860705
ATAGACCAGCGATGCA-1	BMP4_24h	14906	2851	1.04655843284583	8	27	NA	NA	NA	NA	NA	BMP4_explant	BMP4_explant	NA	NA	BMP4_explant	27	Neural Crest	3.32007215040208	1.92598011319135
ATAGACCCACCCTTGT-1	BMP4_24h	13210	3074	1.48372445117335	18	37	NA	NA	NA	NA	NA	BMP4_explant	BMP4_explant	NA	NA	BMP4_explant	37	Pronephric Duct	12.3570151092339	-0.433738746004363
ATAGACCCACTGAATC-1	BMP4_24h	5460	1655	0.952380952380952	3	13	NA	NA	NA	NA	NA	BMP4_explant	BMP4_explant	NA	NA	BMP4_explant	13	Epidermis	8.65111873167039	-4.41055259879138
ATAGACCCAGCGATTT-1	BMP4_24h	998	518	1.50300601202405	0	22	NA	NA	NA	NA	NA	BMP4_explant	BMP4_explant	NA	NA	BMP4_explant	22	Heart/Pectoral Fin Bud	6.29255197065354	-2.05325017149951
ATAGACCTCAAGATAG-1	BMP4_24h	11826	2560	1.90258751902588	2	19	NA	NA	NA	NA	NA	BMP4_explant	BMP4_explant	NA	NA	BMP4_explant	19	Somites	0.420380687885295	-7.08785305197742
ATAGACCTCAATCTCT-1	BMP4_24h	797	443	4.26599749058971	0	10	NA	NA	NA	NA	NA	BMP4_explant	BMP4_explant	NA	NA	BMP4_explant	10	Epidermis	6.05452201383592	-2.30311093504932
ATAGACCTCGCTTTAT-1	BMP4_24h	10820	2619	1.00739371534196	3	13	NA	NA	NA	NA	NA	BMP4_explant	BMP4_explant	NA	NA	BMP4_explant	13	Epidermis	9.04131553190232	-3.97696695502307
ATAGACCTCTGAGATC-1	BMP4_24h	13265	2991	1.70373162457595	22	21	NA	NA	NA	NA	NA	BMP4_explant	BMP4_explant	NA	NA	BMP4_explant	21	PSM	2.39897105710984	-2.94574198897388
ATAGAGAAGGATTTCC-1	BMP4_24h	21816	3770	1.31096442977631	3	13	NA	NA	NA	NA	NA	BMP4_explant	BMP4_explant	NA	NA	BMP4_explant	13	Epidermis	10.4274477721977	-4.26684723074939
ATAGAGAAGTTGCTCA-1	BMP4_24h	669	394	3.73692077727952	20	10	NA	NA	NA	NA	NA	BMP4_explant	BMP4_explant	NA	NA	BMP4_explant	10	Epidermis	6.18301007764817	-2.61881766493823
ATAGAGACAATCACGT-1	BMP4_24h	1915	1012	3.28981723237598	3	13	NA	NA	NA	NA	NA	BMP4_explant	BMP4_explant	NA	NA	BMP4_explant	13	Epidermis	9.73506400602342	-4.39822731192615
ATAGAGAGTCGAGTGA-1	BMP4_24h	11536	2495	2.375173370319	2	19	NA	NA	NA	NA	NA	BMP4_explant	BMP4_explant	NA	NA	BMP4_explant	19	Somites	2.53819034116746	-6.22598037894275
ATAGAGAGTTGTGCCG-1	BMP4_24h	4255	1222	0.423031727379553	25	27	NA	NA	NA	NA	NA	BMP4_explant	BMP4_explant	NA	NA	BMP4_explant	27	Neural Crest	3.4628691436577	1.37562241379712
ATAGAGATCGGTCATA-1	BMP4_24h	7118	1803	0.63220005619556	23	16	NA	NA	NA	NA	NA	BMP4_explant	BMP4_explant	NA	NA	BMP4_explant	16	Neuron	-9.4320283172798	0.769077203912476
ATAGAGATCGTTTACT-1	BMP4_24h	8291	2115	2.37607043782415	12	3	NA	NA	NA	NA	NA	BMP4_explant	BMP4_explant	NA	NA	BMP4_explant	3	Pharyngeal Arch	6.7967986823845	3.75346937005017
ATAGGCTAGACGACTG-1	BMP4_24h	14225	2895	1.5817223198594	8	2	NA	NA	NA	NA	NA	BMP4_explant	BMP4_explant	NA	NA	BMP4_explant	2	Forebrain-Telencephalon/Diencephalon	-5.90090181810378	3.75697007004712
ATAGGCTAGTCACGCC-1	BMP4_24h	10716	2273	1.15714818962299	12	14	NA	NA	NA	NA	NA	BMP4_explant	BMP4_explant	NA	NA	BMP4_explant	14	Endothelial	5.19472405927659	-7.68759451087024
ATAGGCTCATGACAGG-1	BMP4_24h	3813	1286	1.2326252294781	4	26	NA	NA	NA	NA	NA	BMP4_explant	BMP4_explant	NA	NA	BMP4_explant	26	Epidermis	10.0878777267265	-1.85827956374194
ATAGGCTGTGACAACG-1	BMP4_24h	4916	1505	1.13913751017087	4	26	NA	NA	NA	NA	NA	BMP4_explant	BMP4_explant	NA	NA	BMP4_explant	26	Epidermis	10.2238049270439	-2.81257257636096
ATAGGCTTCCTCTTTC-1	BMP4_24h	594	364	0.505050505050505	0	10	NA	NA	NA	NA	NA	BMP4_explant	BMP4_explant	NA	NA	BMP4_explant	10	Epidermis	6.25113914030076	-2.47890219862964
ATAGGCTTCGACTCCT-1	BMP4_24h	9077	1813	0.418640519995593	25	27	NA	NA	NA	NA	NA	BMP4_explant	BMP4_explant	NA	NA	BMP4_explant	27	Neural Crest	3.41941306608201	1.17963369910214
ATAGGCTTCGGTGTTA-1	BMP4_24h	2311	937	1.68758113370835	4	26	NA	NA	NA	NA	NA	BMP4_explant	BMP4_explant	NA	NA	BMP4_explant	26	Epidermis	10.1607603790093	-2.06917915518787
ATATCCTAGACTCTAC-1	BMP4_24h	585	354	1.1965811965812	0	10	NA	NA	NA	NA	NA	BMP4_explant	BMP4_explant	NA	NA	BMP4_explant	10	Epidermis	6.81810376661302	-2.2745603102019
ATATCCTAGCCGAATG-1	BMP4_24h	16730	3313	1.21936640765093	10	22	NA	NA	NA	NA	NA	BMP4_explant	BMP4_explant	NA	NA	BMP4_explant	22	Heart/Pectoral Fin Bud	8.23988387601853	0.315842739982346
ATATCCTAGCGGGTTA-1	BMP4_24h	833	402	2.28091236494598	17	23	NA	NA	NA	NA	NA	BMP4_explant	BMP4_explant	NA	NA	BMP4_explant	23	Periderm	9.81630275266648	2.52363076035474
ATATCCTAGGAAGTAG-1	BMP4_24h	5447	1653	2.97411419129796	8	27	NA	NA	NA	NA	NA	BMP4_explant	BMP4_explant	NA	NA	BMP4_explant	27	Neural Crest	3.55634257810594	1.77291574303601
ATATCCTAGGATCACG-1	BMP4_24h	12915	2890	1.54084397986837	3	11	NA	NA	NA	NA	NA	BMP4_explant	BMP4_explant	NA	NA	BMP4_explant	11	Epidermis	9.75921676176072	-3.06093321021106
ATATCCTAGGCTATCT-1	BMP4_24h	553	349	2.89330922242315	0	10	NA	NA	NA	NA	NA	BMP4_explant	BMP4_explant	NA	NA	BMP4_explant	10	Epidermis	6.1035203697014	-2.1581440943053
ATATCCTAGTAGATCA-1	BMP4_24h	12102	2511	1.10725499917369	10	22	NA	NA	NA	NA	NA	BMP4_explant	BMP4_explant	NA	NA	BMP4_explant	22	Heart/Pectoral Fin Bud	7.02847955244065	2.19943537537549
ATATCCTCAATGCAAA-1	BMP4_24h	14417	2421	0.665880557674967	15	18	NA	NA	NA	NA	NA	BMP4_explant	BMP4_explant	NA	NA	BMP4_explant	18	Optic Cup	-1.76413681489943	-1.4963061588576
ATATCCTCAGAGGTAC-1	BMP4_24h	2988	1218	3.01204819277108	24	11	NA	NA	NA	NA	NA	BMP4_explant	BMP4_explant	NA	NA	BMP4_explant	11	Epidermis	10.6066641570854	-1.6290684717467
ATATCCTCAGTCAGCC-1	BMP4_24h	3387	1119	2.80484204310599	5	17	NA	NA	NA	NA	NA	BMP4_explant	BMP4_explant	NA	NA	BMP4_explant	17	Epidermis	2.63915441053392	-0.979989864187499
ATATCCTCATCGGCCA-1	BMP4_24h	15972	3255	1.25219133483596	6	2	NA	NA	NA	NA	NA	BMP4_explant	BMP4_explant	NA	NA	BMP4_explant	2	Forebrain-Telencephalon/Diencephalon	-4.97838737947463	3.5865487081239
ATATCCTGTCCAGCAC-1	BMP4_24h	12362	3088	3.22763306908267	12	14	NA	NA	NA	NA	NA	BMP4_explant	BMP4_explant	NA	NA	BMP4_explant	14	Endothelial	4.90526435392381	-6.62855253394153
ATATCCTGTCTAGGTT-1	BMP4_24h	11069	2223	1.53582076068299	11	21	NA	NA	NA	NA	NA	BMP4_explant	BMP4_explant	NA	NA	BMP4_explant	21	PSM	2.49601337926866	-4.29680309470203
ATATCCTTCCTAGCCT-1	BMP4_24h	838	462	2.50596658711217	0	10	NA	NA	NA	NA	NA	BMP4_explant	BMP4_explant	NA	NA	BMP4_explant	10	Epidermis	6.61647889631272	-2.33444581206348
ATATCCTTCGTCACCT-1	BMP4_24h	565	346	3.71681415929204	0	10	NA	NA	NA	NA	NA	BMP4_explant	BMP4_explant	NA	NA	BMP4_explant	10	Epidermis	7.00050303953172	-2.23305592711475
ATATCCTTCTCGGTCT-1	BMP4_24h	5643	1795	4.60747829168882	13	23	NA	NA	NA	NA	NA	BMP4_explant	BMP4_explant	NA	NA	BMP4_explant	23	Periderm	10.160006022625	2.43092741791699
ATATCCTTCTCTATGT-1	BMP4_24h	1217	510	1.47904683648316	17	23	NA	NA	NA	NA	NA	BMP4_explant	BMP4_explant	NA	NA	BMP4_explant	23	Periderm	10.2092480422783	3.34887637917493
ATCACAGAGACTCCGC-1	BMP4_24h	1242	548	2.09339774557166	1	17	NA	NA	NA	NA	NA	BMP4_explant	BMP4_explant	NA	NA	BMP4_explant	17	Epidermis	3.83263442533494	-0.975202061491271
ATCACAGAGGTCGAGT-1	BMP4_24h	3566	1067	0.532809871003926	7	14	NA	NA	NA	NA	NA	BMP4_explant	BMP4_explant	NA	NA	BMP4_explant	14	Endothelial	6.55964515226365	-6.42372999365832
ATCACAGCAAACTCTG-1	BMP4_24h	8750	2230	3.2	2	19	NA	NA	NA	NA	NA	BMP4_explant	BMP4_explant	NA	NA	BMP4_explant	19	Somites	2.80776951330186	-6.16790685828235
ATCACAGCAAAGACGC-1	BMP4_24h	2056	795	3.74513618677043	1	17	NA	NA	NA	NA	NA	BMP4_explant	BMP4_explant	NA	NA	BMP4_explant	17	Epidermis	3.65971515195848	-1.16269931967761
ATCACAGCAAGCGAAC-1	BMP4_24h	25457	4007	1.74411753152375	8	27	NA	NA	NA	NA	NA	BMP4_explant	BMP4_explant	NA	NA	BMP4_explant	27	Neural Crest	3.33321163671495	1.81250586335156
ATCACAGCAATACCTG-1	BMP4_24h	21375	3734	1.19766081871345	14	21	NA	NA	NA	NA	NA	BMP4_explant	BMP4_explant	NA	NA	BMP4_explant	21	PSM	1.84953210371019	-4.05023870642688
ATCACAGCAGACCGCT-1	BMP4_24h	2250	886	3.91111111111111	1	17	NA	NA	NA	NA	NA	BMP4_explant	BMP4_explant	NA	NA	BMP4_explant	17	Epidermis	3.37322709577561	-1.26120755847003
ATCACAGCAGACTGCC-1	BMP4_24h	10216	2169	2.64291307752545	23	6	NA	NA	NA	NA	NA	BMP4_explant	BMP4_explant	NA	NA	BMP4_explant	6	Caudal Neuron	-8.58760263902663	1.11485388104413
ATCACAGGTAATTAGG-1	BMP4_24h	10024	2260	1.1073423782921	6	0	NA	NA	NA	NA	NA	BMP4_explant	BMP4_explant	NA	NA	BMP4_explant	0	Midbrain/Hindbrain	-4.3196301696968	4.5619772893617
ATCACAGGTCCGCAGT-1	BMP4_24h	1688	721	3.61374407582938	13	11	NA	NA	NA	NA	NA	BMP4_explant	BMP4_explant	NA	NA	BMP4_explant	11	Epidermis	8.89316890256883	-2.80814824278857
ATCACAGGTGGATCAG-1	BMP4_24h	9325	2174	1.55495978552279	6	0	NA	NA	NA	NA	NA	BMP4_explant	BMP4_explant	NA	NA	BMP4_explant	0	Midbrain/Hindbrain	-4.77126266939162	4.35009755913709
ATCACAGGTTATGTCG-1	BMP4_24h	12630	2852	1.55186064924782	10	22	NA	NA	NA	NA	NA	BMP4_explant	BMP4_explant	NA	NA	BMP4_explant	22	Heart/Pectoral Fin Bud	7.226355052166	0.972026072187165
ATCACAGTCCGGCTTT-1	BMP4_24h	933	505	2.2508038585209	15	19	NA	NA	NA	NA	NA	BMP4_explant	BMP4_explant	NA	NA	BMP4_explant	19	Somites	4.97380969541551	-2.61085186179187
ATCACAGTCGCATTGA-1	BMP4_24h	9387	2388	1.49142431021626	10	22	NA	NA	NA	NA	NA	BMP4_explant	BMP4_explant	NA	NA	BMP4_explant	22	Heart/Pectoral Fin Bud	7.1636748077202	1.0531648022363
ATCACAGTCTAAACGC-1	BMP4_24h	24031	3758	0.948774499604677	14	21	NA	NA	NA	NA	NA	BMP4_explant	BMP4_explant	NA	NA	BMP4_explant	21	PSM	1.40284321325303	-3.62643466170337
ATCACAGTCTGGGCAC-1	BMP4_24h	25003	3743	1.08786945566532	19	23	NA	NA	NA	NA	NA	BMP4_explant	BMP4_explant	NA	NA	BMP4_explant	23	Periderm	10.3152317764092	6.19814052407239
ATCACAGTCTTTCGAT-1	BMP4_24h	640	378	2.1875	0	10	NA	NA	NA	NA	NA	BMP4_explant	BMP4_explant	NA	NA	BMP4_explant	10	Epidermis	5.29894301908494	-2.29032120879199
ATCACGAAGGGAGGTG-1	BMP4_24h	29936	3969	1.27939604489578	19	23	NA	NA	NA	NA	NA	BMP4_explant	BMP4_explant	NA	NA	BMP4_explant	23	Periderm	10.6237110854912	4.68290653054212
ATCACGAAGTAGTCAA-1	BMP4_24h	2966	1000	1.41604855023601	7	14	NA	NA	NA	NA	NA	BMP4_explant	BMP4_explant	NA	NA	BMP4_explant	14	Endothelial	6.6090283157158	-7.42906246359851
ATCACGACAAGTATCC-1	BMP4_24h	1043	461	1.91754554170662	17	23	NA	NA	NA	NA	NA	BMP4_explant	BMP4_explant	NA	NA	BMP4_explant	23	Periderm	9.7481999160576	2.40396656815503
ATCACGACAATTCACG-1	BMP4_24h	15611	2965	1.19787329447185	2	19	NA	NA	NA	NA	NA	BMP4_explant	BMP4_explant	NA	NA	BMP4_explant	19	Somites	3.21555135267259	-6.65935049231555
ATCACGACAGCTGTAT-1	BMP4_24h	840	474	4.28571428571429	23	16	NA	NA	NA	NA	NA	BMP4_explant	BMP4_explant	NA	NA	BMP4_explant	16	Neuron	-10.7635169265938	0.655318997544984
ATCACGACAGGCATTT-1	BMP4_24h	7884	1807	0.329781836631152	5	21	NA	NA	NA	NA	NA	BMP4_explant	BMP4_explant	NA	NA	BMP4_explant	21	PSM	2.0229117633629	-4.34463510687854
ATCACGACATACCAGT-1	BMP4_24h	752	430	3.45744680851064	7	10	NA	NA	NA	NA	NA	BMP4_explant	BMP4_explant	NA	NA	BMP4_explant	10	Epidermis	5.45125005262376	-3.00718794043567
ATCACGACATCGATGT-1	BMP4_24h	118197	7296	0.484783877763395	26	23	NA	NA	NA	NA	NA	BMP4_explant	BMP4_explant	NA	NA	BMP4_explant	23	Periderm	10.3876967193413	4.13775791947339
ATCACGATCACATCAG-1	BMP4_24h	7252	1558	4.09542195256481	1	17	NA	NA	NA	NA	NA	BMP4_explant	BMP4_explant	NA	NA	BMP4_explant	17	Epidermis	2.86387441175462	-0.925614573316833
ATCACGATCGTTCTCG-1	BMP4_24h	10341	2225	1.10240789091964	27	28	NA	NA	NA	NA	NA	BMP4_explant	BMP4_explant	NA	NA	BMP4_explant	28	Myotome	-0.630420121751417	-7.51016388114001
ATCACGATCTCGTGAA-1	BMP4_24h	5660	1527	0.795053003533569	7	14	NA	NA	NA	NA	NA	BMP4_explant	BMP4_explant	NA	NA	BMP4_explant	14	Endothelial	6.57415530698777	-5.82981691535022
ATCACGATCTCTTGCG-1	BMP4_24h	727	417	2.33837689133425	13	10	NA	NA	NA	NA	NA	BMP4_explant	BMP4_explant	NA	NA	BMP4_explant	10	Epidermis	9.56566188352586	-2.32289872344043
ATCACGATCTGTACAG-1	BMP4_24h	15907	3023	1.24473502231722	14	21	NA	NA	NA	NA	NA	BMP4_explant	BMP4_explant	NA	NA	BMP4_explant	21	PSM	2.02578446882249	-3.59728989775684
ATCACGATCTTCGATT-1	BMP4_24h	18834	3545	0.918551555697143	14	21	NA	NA	NA	NA	NA	BMP4_explant	BMP4_explant	NA	NA	BMP4_explant	21	PSM	1.87497923391343	-3.93625698264148
ATCACTTAGACCTTTG-1	BMP4_24h	9886	2393	2.18490795063726	11	21	NA	NA	NA	NA	NA	BMP4_explant	BMP4_explant	NA	NA	BMP4_explant	21	PSM	2.16181299703599	-4.95408735449817
ATCACTTAGTGGAAAG-1	BMP4_24h	2477	865	3.5123132821962	1	17	NA	NA	NA	NA	NA	BMP4_explant	BMP4_explant	NA	NA	BMP4_explant	17	Epidermis	3.23552892225267	-0.859385825948974
ATCACTTCAGATCACT-1	BMP4_24h	6990	2085	2.53218884120172	4	26	NA	NA	NA	NA	NA	BMP4_explant	BMP4_explant	NA	NA	BMP4_explant	26	Epidermis	10.7567162277031	-1.85069523032214
ATCACTTCAGGATTCT-1	BMP4_24h	508	332	3.1496062992126	0	10	NA	NA	NA	NA	NA	BMP4_explant	BMP4_explant	NA	NA	BMP4_explant	10	Epidermis	6.69008348005296	-2.43541560347583
ATCACTTGTGACTAAA-1	BMP4_24h	610	358	1.31147540983607	0	10	NA	NA	NA	NA	NA	BMP4_explant	BMP4_explant	NA	NA	BMP4_explant	10	Epidermis	6.47858903425218	-2.42431912596728
ATCACTTGTGTTCCTC-1	BMP4_24h	10141	2318	1.15373237353318	6	2	NA	NA	NA	NA	NA	BMP4_explant	BMP4_explant	NA	NA	BMP4_explant	2	Forebrain-Telencephalon/Diencephalon	-5.33734228593825	3.71181025330518
ATCACTTTCATTCATC-1	BMP4_24h	2001	833	4.49775112443778	17	23	NA	NA	NA	NA	NA	BMP4_explant	BMP4_explant	NA	NA	BMP4_explant	23	Periderm	10.1001295806694	-1.47579560454394
ATCACTTTCGTCGATA-1	BMP4_24h	670	435	3.73134328358209	0	10	NA	NA	NA	NA	NA	BMP4_explant	BMP4_explant	NA	NA	BMP4_explant	10	Epidermis	5.69989154356004	-2.28867612059619
ATCACTTTCTCCCATG-1	BMP4_24h	22996	3729	1.26108888502348	3	13	NA	NA	NA	NA	NA	BMP4_explant	BMP4_explant	NA	NA	BMP4_explant	13	Epidermis	10.7539629699516	-4.39200124915149
ATCAGGTAGCATAGGC-1	BMP4_24h	2914	1069	1.8188057652711	4	26	NA	NA	NA	NA	NA	BMP4_explant	BMP4_explant	NA	NA	BMP4_explant	26	Epidermis	10.3365196945	-1.95241246397998
ATCAGGTCACGATTCA-1	BMP4_24h	14383	2916	1.43919905443927	8	27	NA	NA	NA	NA	NA	BMP4_explant	BMP4_explant	NA	NA	BMP4_explant	27	Neural Crest	3.39855906980516	1.83375301186536
ATCAGGTCAGGACTAG-1	BMP4_24h	13255	2695	1.44850999622784	3	13	NA	NA	NA	NA	NA	BMP4_explant	BMP4_explant	NA	NA	BMP4_explant	13	Epidermis	8.77460143583299	-4.25941620047595
ATCAGGTCATTGAGGG-1	BMP4_24h	5240	1637	2.36641221374046	19	23	NA	NA	NA	NA	NA	BMP4_explant	BMP4_explant	NA	NA	BMP4_explant	23	Periderm	10.4717802764702	5.32462587182019
ATCAGGTGTAAGATCA-1	BMP4_24h	16536	3008	2.99951620706338	11	21	NA	NA	NA	NA	NA	BMP4_explant	BMP4_explant	NA	NA	BMP4_explant	21	PSM	2.30547401922227	-4.57430420096423
ATCAGGTGTATACAGA-1	BMP4_24h	1357	635	2.28445099484156	10	22	NA	NA	NA	NA	NA	BMP4_explant	BMP4_explant	NA	NA	BMP4_explant	22	Heart/Pectoral Fin Bud	6.88356206434251	-2.51990041907336
ATCAGGTGTATACCTG-1	BMP4_24h	773	439	1.16429495472186	0	10	NA	NA	NA	NA	NA	BMP4_explant	BMP4_explant	NA	NA	BMP4_explant	10	Epidermis	5.79590508955003	-2.67851886923816
ATCAGGTGTGCCTACG-1	BMP4_24h	1044	495	3.16091954022989	17	23	NA	NA	NA	NA	NA	BMP4_explant	BMP4_explant	NA	NA	BMP4_explant	23	Periderm	10.2605681182671	3.6645995599458
ATCAGGTGTTATTCCT-1	BMP4_24h	18897	3594	0.592686669841774	6	2	NA	NA	NA	NA	NA	BMP4_explant	BMP4_explant	NA	NA	BMP4_explant	2	Forebrain-Telencephalon/Diencephalon	-5.40539123994826	3.49573244873975
ATCAGGTGTTTGGGTT-1	BMP4_24h	40937	5029	1.26535896621638	26	25	NA	NA	NA	NA	NA	BMP4_explant	BMP4_explant	NA	NA	BMP4_explant	25	Erythroid	2.23797986524583	-4.50666771109607
ATCAGGTTCCTCACCA-1	BMP4_24h	20839	3833	1.04131676184078	11	21	NA	NA	NA	NA	NA	BMP4_explant	BMP4_explant	NA	NA	BMP4_explant	21	PSM	1.65887043493272	-4.81194219763782
ATCAGGTTCTCAATCT-1	BMP4_24h	33351	4680	1.36127852238314	26	21	NA	NA	NA	NA	NA	BMP4_explant	BMP4_explant	NA	NA	BMP4_explant	21	PSM	1.51306865232469	-3.69813666518237
ATCATTCAGATGGCAC-1	BMP4_24h	730	423	2.19178082191781	0	10	NA	NA	NA	NA	NA	BMP4_explant	BMP4_explant	NA	NA	BMP4_explant	10	Epidermis	6.4276695014763	-2.27717361624744
ATCATTCAGTAACCGG-1	BMP4_24h	1491	673	2.68276324614353	5	17	NA	NA	NA	NA	NA	BMP4_explant	BMP4_explant	NA	NA	BMP4_explant	17	Epidermis	-1.70837309343337	-0.855219818907043
ATCATTCAGTCCTGTA-1	BMP4_24h	13410	3024	1.24533929903057	22	21	NA	NA	NA	NA	NA	BMP4_explant	BMP4_explant	NA	NA	BMP4_explant	21	PSM	2.06622002141954	-2.68132982428577
ATCATTCCACACAGCC-1	BMP4_24h	1707	747	3.57352079671939	1	17	NA	NA	NA	NA	NA	BMP4_explant	BMP4_explant	NA	NA	BMP4_explant	17	Epidermis	3.58317229764939	-1.02138528998401
ATCATTCCACAGAGAC-1	BMP4_24h	1661	680	4.69596628537026	1	17	NA	NA	NA	NA	NA	BMP4_explant	BMP4_explant	NA	NA	BMP4_explant	17	Epidermis	4.37238118665696	-1.41444931204822
ATCATTCCAGTGGGTA-1	BMP4_24h	11908	2758	3.14074571716493	23	16	NA	NA	NA	NA	NA	BMP4_explant	BMP4_explant	NA	NA	BMP4_explant	16	Neuron	-10.3490557907295	0.701987348241548
ATCATTCGTACGGCAA-1	BMP4_24h	931	486	4.51127819548872	0	17	NA	NA	NA	NA	NA	BMP4_explant	BMP4_explant	NA	NA	BMP4_explant	17	Epidermis	4.06894013898851	-1.62027082617786
ATCATTCGTACTCGTA-1	BMP4_24h	2646	945	1.20937263794407	10	22	NA	NA	NA	NA	NA	BMP4_explant	BMP4_explant	NA	NA	BMP4_explant	22	Heart/Pectoral Fin Bud	7.1076535941887	2.33660974328015
ATCATTCGTCTCAAGT-1	BMP4_24h	2554	1068	3.91542678151919	10	3	NA	NA	NA	NA	NA	BMP4_explant	BMP4_explant	NA	NA	BMP4_explant	3	Pharyngeal Arch	8.5267643691826	0.110840864224175
ATCATTCGTGGGCTTC-1	BMP4_24h	12408	2749	1.55544809800129	6	0	NA	NA	NA	NA	NA	BMP4_explant	BMP4_explant	NA	NA	BMP4_explant	0	Midbrain/Hindbrain	-4.83024981004714	4.20023169342969
ATCCACCAGAGTCTTC-1	BMP4_24h	1195	598	1.92468619246862	7	10	NA	NA	NA	NA	NA	BMP4_explant	BMP4_explant	NA	NA	BMP4_explant	10	Epidermis	7.78046653287889	-1.92413697417285
ATCCACCAGCCATCCG-1	BMP4_24h	24731	4053	0.954267922849865	3	13	NA	NA	NA	NA	NA	BMP4_explant	BMP4_explant	NA	NA	BMP4_explant	13	Epidermis	10.783333277874	-2.94110903914477
ATCCACCAGGATGGCT-1	BMP4_24h	1945	756	4.16452442159383	5	17	NA	NA	NA	NA	NA	BMP4_explant	BMP4_explant	NA	NA	BMP4_explant	17	Epidermis	2.16075155752183	-0.773464061575194
ATCCACCCAACCAACT-1	BMP4_24h	681	392	1.61527165932452	1	17	NA	NA	NA	NA	NA	BMP4_explant	BMP4_explant	NA	NA	BMP4_explant	17	Epidermis	4.35120294111253	-1.17753336604144
ATCCACCCAACGCATT-1	BMP4_24h	34933	4890	0.950390748003321	2	19	NA	NA	NA	NA	NA	BMP4_explant	BMP4_explant	NA	NA	BMP4_explant	19	Somites	2.06600806730271	-5.45321378882434
ATCCACCCAATACAGA-1	BMP4_24h	7421	1811	1.03759601131923	5	17	NA	NA	NA	NA	NA	BMP4_explant	BMP4_explant	NA	NA	BMP4_explant	17	Epidermis	1.49185059087754	2.08135583226178
ATCCACCGTCTCCCTA-1	BMP4_24h	522	327	2.8735632183908	0	10	NA	NA	NA	NA	NA	BMP4_explant	BMP4_explant	NA	NA	BMP4_explant	10	Epidermis	5.30341813581468	-2.26453933890369
ATCCACCGTTACGGAG-1	BMP4_24h	17998	3625	2.41693521502389	8	27	NA	NA	NA	NA	NA	BMP4_explant	BMP4_explant	NA	NA	BMP4_explant	27	Neural Crest	3.17059919851304	7.85881652657483
ATCCACCTCCACAGCG-1	BMP4_24h	3165	1061	2.49605055292259	1	17	NA	NA	NA	NA	NA	BMP4_explant	BMP4_explant	NA	NA	BMP4_explant	17	Epidermis	3.70734021680833	-0.970991947012206
ATCCACCTCCACTTCG-1	BMP4_24h	731	417	3.28317373461012	0	10	NA	NA	NA	NA	NA	BMP4_explant	BMP4_explant	NA	NA	BMP4_explant	10	Epidermis	6.61021420972825	-2.43975553687121
ATCCACCTCCAGCACG-1	BMP4_24h	17982	3374	0.867534200867534	3	13	NA	NA	NA	NA	NA	BMP4_explant	BMP4_explant	NA	NA	BMP4_explant	13	Epidermis	10.2833771468926	-3.70505342658069
ATCCACCTCTAGAACC-1	BMP4_24h	1018	527	1.66994106090373	0	17	NA	NA	NA	NA	NA	BMP4_explant	BMP4_explant	NA	NA	BMP4_explant	17	Epidermis	5.76358792798997	-1.81141505415942
ATCCACCTCTCCATAT-1	BMP4_24h	3049	1021	0.688750409970482	10	22	NA	NA	NA	NA	NA	BMP4_explant	BMP4_explant	NA	NA	BMP4_explant	22	Heart/Pectoral Fin Bud	6.72390363233567	1.7484151345918
ATCCACCTCTGATTCT-1	BMP4_24h	4326	1672	1.47942672214517	4	11	NA	NA	NA	NA	NA	BMP4_explant	BMP4_explant	NA	NA	BMP4_explant	11	Epidermis	9.40688941495896	-2.75979957755115
ATCCACCTCTTCCACG-1	BMP4_24h	838	464	0.35799522673031	1	17	NA	NA	NA	NA	NA	BMP4_explant	BMP4_explant	NA	NA	BMP4_explant	17	Epidermis	3.97044847028733	-1.04194674666431
ATCCATTAGAGTCGAC-1	BMP4_24h	11653	2697	1.75062215738436	18	37	NA	NA	NA	NA	NA	BMP4_explant	BMP4_explant	NA	NA	BMP4_explant	37	Pronephric Duct	12.2691120864678	-0.351175584154388
ATCCATTAGCAACAAT-1	BMP4_24h	39945	5129	1.36938290148955	17	23	NA	NA	NA	NA	NA	BMP4_explant	BMP4_explant	NA	NA	BMP4_explant	23	Periderm	10.4794993163872	4.3619131070802
ATCCATTGTACCCAGC-1	BMP4_24h	954	526	2.51572327044025	5	21	NA	NA	NA	NA	NA	BMP4_explant	BMP4_explant	NA	NA	BMP4_explant	21	PSM	2.54787371175767	-3.62806043799426
ATCCATTGTCGAGCAA-1	BMP4_24h	16228	3435	1.96573823021937	9	25	NA	NA	NA	NA	NA	BMP4_explant	BMP4_explant	NA	NA	BMP4_explant	25	Erythroid	-1.99136533720015	-10.6041975992491
ATCCATTTCAAGTCGT-1	BMP4_24h	720	407	0.555555555555556	0	10	NA	NA	NA	NA	NA	BMP4_explant	BMP4_explant	NA	NA	BMP4_explant	10	Epidermis	5.67554137723924	-2.63311038191821
ATCCATTTCCACCCTA-1	BMP4_24h	3117	1078	0.384985563041386	5	18	NA	NA	NA	NA	NA	BMP4_explant	BMP4_explant	NA	NA	BMP4_explant	18	Optic Cup	-2.45810213071822	-1.3604795711806
ATCCATTTCCGATAGT-1	BMP4_24h	16912	3015	1.21807000946074	2	19	NA	NA	NA	NA	NA	BMP4_explant	BMP4_explant	NA	NA	BMP4_explant	19	Somites	2.34085080640794	-6.18587598975207
ATCCATTTCCTGCCAT-1	BMP4_24h	1479	715	3.65111561866126	1	17	NA	NA	NA	NA	NA	BMP4_explant	BMP4_explant	NA	NA	BMP4_explant	17	Epidermis	3.66934201734544	-1.34687135394122
ATCCATTTCGGCTTCT-1	BMP4_24h	15400	3180	1.16883116883117	22	21	NA	NA	NA	NA	NA	BMP4_explant	BMP4_explant	NA	NA	BMP4_explant	21	PSM	2.02244684713365	-3.06329093153979
ATCCCTGAGCTGTGCC-1	BMP4_24h	19127	2909	1.61551733152089	19	23	NA	NA	NA	NA	NA	BMP4_explant	BMP4_explant	NA	NA	BMP4_explant	23	Periderm	10.4390063049126	5.45141401116345
ATCCCTGAGTCAGAGC-1	BMP4_24h	15467	2803	1.45471002780112	11	21	NA	NA	NA	NA	NA	BMP4_explant	BMP4_explant	NA	NA	BMP4_explant	21	PSM	2.61682102697374	-4.06665573294665
ATCCCTGCAAGGTCAG-1	BMP4_24h	647	396	2.47295208655332	0	10	NA	NA	NA	NA	NA	BMP4_explant	BMP4_explant	NA	NA	BMP4_explant	10	Epidermis	7.47066638486863	-2.06368885214831
ATCCCTGCAGCTGGTC-1	BMP4_24h	13190	2848	1.43290371493556	2	19	NA	NA	NA	NA	NA	BMP4_explant	BMP4_explant	NA	NA	BMP4_explant	19	Somites	3.41500947492601	-6.44887695487048
ATCCCTGGTCGGCCTA-1	BMP4_24h	788	445	2.15736040609137	0	10	NA	NA	NA	NA	NA	BMP4_explant	BMP4_explant	NA	NA	BMP4_explant	10	Epidermis	6.1614022018242	-2.62950167830493
ATCCCTGGTGTGTCCG-1	BMP4_24h	4105	1368	2.87454323995128	1	17	NA	NA	NA	NA	NA	BMP4_explant	BMP4_explant	NA	NA	BMP4_explant	17	Epidermis	2.64872047918321	-0.953732110815307
[truncated: 50,410 more rows]
