# Supplementary material for: BMP4 initiates and patterns ventral-caudal structures in zebrafish and human pluripotent stem cell aggregates
Source: EMBO J. 2025 Nov 24;45(1):210–42. doi: 10.1038/s44318-025-00643-6 (PMC12759085; doi:10.1038/s44318-025-00643-6)
Supplement: Supplementary file 19 — Source data Fig. 3 [file 44318_2025_643_MOESM19_ESM.zip › Figure 3/3D-F/24hpf cell types proportions.xlsx]

## Sheet: embryo
embryo
caudal neuron	1915
cephalic neuron	1030
endoderm/pharyngeal pouch	270
endothelial	703
epidermis	2255
erythroid	2856
floor plate	56
forebrain-telencephalon/diencephalon	2096
hatching gland	42
heart/pectoral fin bud	809
hindbrain	1868
lens	173
macrophage	358
midbrain	1218
midbrain/hindbrain	8225
myotome	457
neural crest	167
neural crest/xanthophore	249
neuron	1398
notochord	17
optic cup	3167
otic placode	144
periderm	402
pharyngeal arch	2156
pronephric duct	45
PSM	110
retina pigmented epithelium	138
rohon beard neuron	199
somites	456
spinal cord	1771			spinal cord	1771	0.050964	0.050964	0.0052189
	34750

## Sheet: explant
explant
caudal neuron	52
cephalic neuron	0
endoderm/pharyngeal pouch	8
endothelial	789
epidermis	4773
erythroid	478
floor plate	3
forebrain-telencephalon/diencephalon	297
hatching gland	0
heart/pectoral fin bud	263
hindbrain	7
lens	4
macrophage	0
midbrain	58
midbrain/hindbrain	202
myotome	59
neural crest	370
neural crest/xanthophore	0
neuron	119
notochord	0
optic cup	206
otic placode	0
periderm	487
pharyngeal arch	46
pronephric duct	233
PSM	969
retina pigmented epithelium	0
rohon beard neuron	0
somites	870
spinal cord	54
	10347
