# Supplementary material for: BMP4 initiates and patterns ventral-caudal structures in zebrafish and human pluripotent stem cell aggregates
Source: EMBO J. 2025 Nov 24;45(1):210–42. doi: 10.1038/s44318-025-00643-6 (PMC12759085; doi:10.1038/s44318-025-00643-6)
Supplement: Supplementary file 20 — Source data Fig. 4 [file 44318_2025_643_MOESM20_ESM.zip]

Archive with 34 entries (27 files):
- Figure 4/
- Figure 4/4B/
- Figure 4/4B/bottome_time 6.tif
- Figure 4/4B/bottom_time 1.tif
- Figure 4/4B/bottom_time 2.tif
- Figure 4/4B/bottom_time 3.tif
- Figure 4/4B/bottom_time 4.tif
- Figure 4/4B/bottom_time 5.tif
- Figure 4/4B/middle_time 1.tif
- Figure 4/4B/middle_time 2.tif
- Figure 4/4B/middle_time 3.tif
- Figure 4/4B/middle_time 4.tif
- Figure 4/4B/middle_time 5.tif
- Figure 4/4B/middle_time 6.tif
- Figure 4/4B/upper_time 1.tif
- Figure 4/4B/upper_time 2.tif
- Figure 4/4B/upper_time 3.tif
- Figure 4/4B/upper_time 4.tif
- Figure 4/4B/upper_time 5.tif
- Figure 4/4B/upper_time 6.tif
- Figure 4/4C/
- Figure 4/4C/bmp4 explant_dextran.jpg
- Figure 4/4C/bmp4 explant_H2B-GFP.jpg
- Figure 4/4C/bmp4 explant_mcherry.jpg
- Figure 4/4E-4F/
- Figure 4/4E-4F/bmp4 explants_internalization_angle_early.pdf
- Figure 4/4E-4F/bmp4 explants_internalization_angle_late.pdf
- Figure 4/4E-4F/movement_explant_involution.csv
- Figure 4/4G/
- Figure 4/4G/explant_involution.xlsx
- Figure 4/4I/
- Figure 4/4I/movement_all.csv
- Figure 4/4J-4L/
- Figure 4/4J-4L/movements.csv
