# Supplementary material for: BMP4 initiates and patterns ventral-caudal structures in zebrafish and human pluripotent stem cell aggregates
Source: EMBO J. 2025 Nov 24;45(1):210–42. doi: 10.1038/s44318-025-00643-6 (PMC12759085; doi:10.1038/s44318-025-00643-6)
Supplement: Supplementary file 20 — Source data Fig. 4 [file 44318_2025_643_MOESM20_ESM.zip › Figure 4/4E-4F/movement_explant_involution.csv]

	position_X	position_Y	position_Z	SPOT
T1	40088.3	-2086.19	2525.24	1
T2	40087.8	-2086.07	2525.24	1
T3	40090.9	-2085.82	2525.24	1
T4	40090.9	-2086.65	2525.24	1
T5	40090.9	-2087.26	2525.24	1
T6	40092.1	-2088.61	2525.24	1
T7	40094	-2088.85	2525.24	1
T8	40097.4	-2089.9	2525.24	1
T9	40100.3	-2091.73	2525.24	1
T10	40102.5	-2088.19	2525.24	1
T11	40104.1	-2086.79	2525.24	1
T12	40106.6	-2086.91	2533.88	1
T13	40110.7	-2086.58	2530.65	1
T14	40110.5	-2085.13	2525.24	1
T15	40109.6	-2083.67	2529.68	1
T16	40110.6	-2085.58	2527.41	1
T17	40109.4	-2082.73	2525.24	1
T18	40110.6	-2081.92	2525.24	1
T19	40113.2	-2081.11	2525.24	1
T20	40120.5	-2076.37	2525.24	1
T21	40120.6	-2073.83	2525.24	1
T22	40122	-2076.1	2525.24	1
T23	40122	-2078.44	2525.24	1
T24	40124.3	-2073.58	2545.94	1
T25	40118.8	-2059.69	2525.39	1
T26	40125.3	-2060.32	2545.97	1
T27	40126.2	-2059.42	2535.36	1
T28	40125.3	-2056.77	2526.33	1
T29	40125.6	-2054.98	2526.53	1
T30	40125.9	-2051.74	2526.32	1
T31	40133.7	-2053.43	2545.25	1
T32	40130.1	-2049.71	2525.86	1
T33	40131.4	-2046.42	2525.52	1
T34	40132.4	-2045.41	2525.68	1
T35	40133.1	-2041.37	2525.43	1
T36	40135.3	-2039.95	2526.02	1
T37	40131.8	-2036.5	2525.78	1
T38	40130.8	-2037.52	2525.63	1
T39	40137.6	-2035.66	2525.86	1
T40	40137.6	-2033.73	2526.46	1
T41	40137.6	-2029.49	2525.36	1
T42	40137.9	-2032.92	2526.38	1
T43	40138.6	-2033.22	2525.65	1
T44	40137.6	-2033.73	2526.46	1
T1	40103.6	-2061.91	2525.24	2
T2	40104	-2061.3	2525.24	2
T3	40104.3	-2060.79	2525.24	2
T4	40100.5	-2062.05	2525.24	2
T5	40100	-2062.96	2525.24	2
T6	40100.1	-2064.28	2525.24	2
T7	40101.4	-2065.57	2525.24	2
T8	40100.9	-2066.98	2525.24	2
T9	40100.4	-2068.95	2525.24	2
T10	40100.3	-2068.4	2525.24	2
T11	40100.5	-2064.57	2525.24	2
T12	40099.4	-2064.53	2525.24	2
T13	40099.3	-2064.36	2525.24	2
T14	40099.8	-2065.74	2525.24	2
T15	40100.8	-2066.09	2525.24	2
T16	40100.9	-2065.95	2536.05	2
T17	40102.8	-2063.53	2537.29	2
T18	40101.3	-2061.17	2539.2	2
T19	40102.7	-2055.76	2538.22	2
T20	40105	-2049.1	2535.72	2
T21	40108	-2043.08	2534.4	2
T22	40108.8	-2040.65	2536.47	2
T23	40105.2	-2040.46	2530.34	2
T24	40106	-2038.56	2530.72	2
T25	40113.2	-2036.24	2535.79	2
T26	40116.8	-2034.9	2530.46	2
T27	40115.8	-2033.22	2525.24	2
T28	40118.5	-2030.37	2525.24	2
T29	40122.6	-2028.31	2530.56	2
T30	40116.4	-2023.13	2527.99	2
T31	40118.7	-2020.06	2531.42	2
T32	40112.1	-2022.72	2525.24	2
T33	40113.6	-2022.79	2525.24	2
T34	40115.9	-2019.59	2525.24	2
T35	40116.6	-2016.04	2525.24	2
T36	40111.6	-2013.93	2525.24	2
T37	40110	-2012.32	2525.24	2
T38	40107.2	-2014.99	2525.24	2
T39	40110.4	-2012.37	2525.24	2
T40	40111.1	-2009.89	2535.31	2
T41	40106.6	-2022.89	2525.38	2
T42	40110.2	-2018.41	2525.24	2
T43	40113.9	-2019.82	2531.24	2
T44	40116.5	-2018.59	2534.24	2
T1	40073.9	-2053.88	2527.21	3
T2	40072.4	-2055.5	2525.24	3
T3	40072.6	-2055.58	2525.24	3
T4	40068.9	-2055.49	2525.24	3
T5	40069.1	-2057.72	2525.24	3
T6	40069.1	-2057.58	2525.24	3
T7	40071.5	-2061.1	2525.24	3
T8	40071.7	-2064.81	2525.24	3
T9	40074.5	-2070.06	2530.47	3
T10	40076.1	-2069.79	2534.79	3
T11	40077.5	-2067.11	2538.33	3
T12	40080.6	-2063.96	2540.53	3
T13	40084.2	-2060.29	2540.9	3
T14	40087.7	-2058.83	2543.94	3
T15	40087.3	-2058.21	2543.24	3
T16	40086.2	-2057.22	2525.24	3
T17	40089.7	-2055.36	2528.24	3
T18	40088.3	-2053.26	2525.24	3
T19	40089.1	-2052.95	2525.24	3
T20	40092.3	-2051.88	2528.24	3
T21	40095.2	-2052.96	2531.24	3
T22	40098	-2048.45	2527.35	3
T23	40096.7	-2049.19	2527.47	3
T24	40098.3	-2048.55	2525.36	3
T25	40100.9	-2041.26	2525.63	3
T26	40104.5	-2038.6	2526.3	3
T27	40101.2	-2037.5	2527.75	3
T28	40105.4	-2036.74	2527.28	3
T29	40103.8	-2037.99	2526.73	3
T30	40101.5	-2033.77	2527.63	3
T31	40102.2	-2034.08	2526.25	3
T32	40100.9	-2034.51	2525.32	3
T33	40105.1	-2030.51	2526.49	3
T34	40105.1	-2031.45	2527.09	3
T35	40108.7	-2029.13	2526.62	3
T36	40110.6	-2025.47	2526.69	3
T37	40113.9	-2020.57	2525.29	3
T38	40115.8	-2022.29	2525.83	3
T39	40120.4	-2020.06	2525.63	3
T40	40121.4	-2018.17	2526.42	3
T41	40126.6	-2013.93	2526.69	3
T42	40124	-2015.79	2525.97	3
T43	40125.6	-2012.7	2525.66	3
T44	40127.2	-2011.83	2525.29	3
T1	40057	-2111.15	2533.16	4
T2	40055	-2111.01	2531.2	4
T3	40051.9	-2109.25	2531.45	4
T4	40050.4	-2109.83	2528.9	4
T5	40048.2	-2110.38	2531.03	4
T6	40051.4	-2114.37	2530.37	4
T7	40053.9	-2117.76	2530.75	4
T8	40057.3	-2121.68	2530.59	4
T9	40060.6	-2127.41	2531.63	4
T10	40057.9	-2126.59	2536.4	4
T11	40059.1	-2122.97	2537.71	4
T12	40061.9	-2121.48	2537.98	4
T13	40058.3	-2117.67	2545.74	4
T14	40062.2	-2116.13	2545.52	4
T15	40060.9	-2116.57	2545.86	4
T16	40057.7	-2113.78	2546.22	4
T17	40060.9	-2113.08	2546.04	4
T18	40059.3	-2113.55	2545.75	4
T19	40069.4	-2111.95	2525.46	4
T20	40073.3	-2106.26	2525.93	4
T21	40073.6	-2100.8	2526.52	4
T22	40081.1	-2097.46	2525.31	4
T23	40081.4	-2096.7	2526.55	4
T24	40078.8	-2085.63	2545.7	4
T25	40091.1	-2091.44	2525.43	4
T26	40085.3	-2074.86	2546.13	4
T27	40098.6	-2071.22	2526.78	4
T28	40097.6	-2071.21	2525.57	4
T29	40099.6	-2068.27	2527.07	4
T30	40099.3	-2065.09	2526.49	4
T31	40097.3	-2060.7	2526.24	4
T32	40098.3	-2063.54	2526.87	4
T33	40100.6	-2061.15	2526.9	4
T34	40101.5	-2056.12	2526.94	4
T35	40107.1	-2056.5	2526.58	4
T36	40107.1	-2057	2525.38	4
T37	40111	-2047.45	2544.43	4
T38	40114.5	-2048.77	2526.1	4
T39	40118.1	-2048.21	2526.97	4
T40	40118.7	-2044.99	2526.25	4
T41	40111.8	-2035.56	2544.9	4
T42	40111.4	-2032.31	2544.2	4
T43	40113	-2031.34	2544.5	4
T44	40114.9	-2034.55	2525.84	4
T1	40129.3	-2088.7	2527.65	5
T2	40128.6	-2088.35	2525.24	5
T3	40129	-2087.89	2525.24	5
T4	40127.1	-2087.98	2525.24	5
T5	40125.4	-2087.48	2525.24	5
T6	40125.6	-2089.97	2525.24	5
T7	40125.3	-2090.97	2525.24	5
T8	40126	-2095.94	2525.24	5
T9	40128.1	-2098.44	2525.24	5
T10	40130.8	-2099.91	2525.24	5
T11	40129.8	-2101.19	2525.24	5
T12	40129	-2102.21	2525.24	5
T13	40130.3	-2104.74	2525.24	5
T14	40131.7	-2104.77	2525.24	5
T15	40128.6	-2106.36	2525.24	5
T16	40128	-2108.64	2525.24	5
T17	40131.2	-2110.42	2525.24	5
T18	40133.8	-2112.8	2525.24	5
T19	40129.1	-2112.19	2525.24	5
T20	40128.6	-2107.66	2525.24	5
T21	40132.2	-2106.82	2525.24	5
T22	40132.1	-2106.06	2525.24	5
T23	40131.4	-2101.86	2527.73	5
T24	40130.7	-2105.91	2525.24	5
T25	40133.4	-2100.73	2525.24	5
T26	40136.3	-2092.11	2526.13	5
T27	40142.8	-2086.26	2545.25	5
T28	40142.7	-2094.71	2526.16	5
T29	40142.1	-2094.39	2526.72	5
T30	40142.5	-2092.95	2527.25	5
T31	40145.7	-2089.92	2526.21	5
T32	40145.7	-2088.87	2525.88	5
T33	40148.7	-2084.28	2526.99	5
T34	40150.9	-2084.05	2526.86	5
T35	40152.6	-2082.32	2525.56	5
T36	40155.5	-2079.4	2525.49	5
T37	40158.1	-2080.53	2526.49	5
T38	40156.8	-2076.31	2526.83	5
T39	40161	-2074.68	2526.28	5
T40	40162.9	-2075.54	2525.82	5
T41	40163.6	-2074.89	2525.89	5
T42	40168.1	-2068.39	2544.95	5
T43	40162.7	-2071.31	2526.54	5
T44	40166.4	-2066.11	2525.94	5
T1	40171.6	-2078.94	2532.06	6
T2	40170.9	-2078.95	2529.85	6
T3	40172.1	-2079.86	2525.24	6
T4	40171.3	-2078.74	2525.24	6
T5	40170.6	-2078.91	2525.24	6
T6	40169.8	-2078.35	2525.24	6
T7	40170.6	-2079.08	2525.24	6
T8	40171.3	-2078.22	2525.24	6
T9	40170.9	-2076.62	2525.24	6
T10	40169.8	-2074.49	2525.24	6
T11	40168.6	-2074.45	2525.24	6
T12	40167.7	-2073.91	2525.24	6
T13	40167.8	-2072.23	2525.24	6
T14	40167.8	-2073.09	2525.24	6
T15	40166.5	-2073.5	2525.24	6
T16	40164.5	-2077.16	2527.26	6
T17	40164	-2078.46	2525.3	6
T18	40168.1	-2077.12	2528.24	6
T19	40164.4	-2079.89	2531.24	6
T20	40162.1	-2077.24	2528.24	6
T21	40165.6	-2076.6	2525.24	6
T22	40163.6	-2076.86	2525.24	6
T23	40162.1	-2078.08	2525.24	6
T24	40161.5	-2078.84	2525.24	6
T25	40164.4	-2075.72	2525.24	6
T26	40165.6	-2071.83	2525.24	6
T27	40171.3	-2070.71	2531.24	6
T28	40176.5	-2072.45	2525.24	6
T29	40172.1	-2073.71	2531.24	6
T30	40171.6	-2074.29	2528.24	6
T31	40173.5	-2072.5	2525.24	6
T32	40178.3	-2073.23	2525.24	6
T33	40182.2	-2069.99	2531.24	6
T34	40177.4	-2073.69	2525.24	6
T35	40183.7	-2073.57	2531.24	6
T36	40184	-2070.61	2528.24	6
T37	40183.6	-2067.78	2525.24	6
T38	40179.2	-2065.09	2528.24	6
T39	40181.8	-2068.71	2525.24	6
T40	40187.3	-2070.18	2528.24	6
T41	40185.8	-2068.86	2525.24	6
T42	40187	-2070.95	2546.24	6
T43	40188.2	-2071.61	2531.24	6
T44	40191.8	-2072.79	2546.24	6
T1	40128.9	-2054.13	2529.85	7
T2	40127.9	-2054.97	2527.14	7
T3	40128.4	-2054.37	2525.24	7
T4	40128.2	-2054.21	2525.24	7
T5	40126.7	-2054.26	2525.24	7
T6	40125.6	-2057.93	2525.24	7
T7	40126.5	-2057.98	2525.24	7
T8	40124.1	-2061.12	2525.24	7
T9	40123.9	-2062.09	2525.24	7
T10	40123.9	-2060.39	2525.24	7
T11	40124.3	-2058.6	2525.24	7
T12	40122.9	-2056.54	2525.24	7
T13	40121.2	-2057.13	2525.24	7
T14	40119.4	-2057.42	2525.24	7
T15	40117.9	-2056.52	2525.24	7
T16	40123.8	-2052.78	2543.24	7
T17	40126.5	-2053.11	2540.24	7
T18	40131.2	-2049.8	2525.24	7
T19	40130.2	-2051.33	2525.24	7
T20	40130.3	-2046.3	2525.24	7
T21	40135.6	-2041.85	2528.24	7
T22	40135	-2044.46	2525.24	7
T23	40139.3	-2043.11	2525.24	7
T24	40140.7	-2042.59	2546.24	7
T25	40144	-2040.07	2546.24	7
T26	40144.3	-2038.19	2546.24	7
T27	40144.6	-2036.97	2546.24	7
T28	40147.6	-2036.87	2546.24	7
T29	40149.7	-2038.03	2546.24	7
T30	40149.2	-2036.21	2546.24	7
T31	40150	-2035.29	2546.24	7
T32	40151.9	-2038.93	2546.24	7
T33	40153.6	-2038.12	2543.41	7
T34	40153.8	-2034.71	2544.42	7
T35	40155.2	-2033.77	2543.79	7
T36	40151.1	-2029.41	2546.24	7
T37	40153	-2029.69	2546.24	7
T38	40151	-2027.83	2546.24	7
T39	40152.4	-2025.34	2546.24	7
T40	40154.9	-2021.26	2526.83	7
T41	40156.4	-2019.64	2526.71	7
T42	40158.9	-2016.71	2527.28	7
T43	40156.8	-2015.74	2527.12	7
T44	40163	-2016.71	2545.73	7
T1	40163.6	-2001.44	2532.16	8
T2	40163.2	-2001.81	2527.89	8
T3	40162.6	-2002.98	2525.24	8
T4	40162.4	-2003.58	2525.24	8
T5	40161.1	-2003.6	2525.24	8
T6	40160.4	-2003.51	2525.24	8
T7	40159.7	-2005.42	2525.24	8
T8	40158.4	-2007.87	2525.24	8
T9	40156.9	-2008.31	2525.24	8
T10	40155.8	-2008.08	2525.24	8
T11	40154.9	-2007.42	2525.24	8
T12	40152.1	-2005.74	2525.24	8
T13	40149	-2006.91	2525.24	8
T14	40147.3	-2007.83	2525.24	8
T15	40146.8	-2007.53	2525.24	8
T16	40142.4	-2007.98	2525.24	8
T17	40139.2	-2008.56	2525.24	8
T18	40133.5	-2008.58	2525.24	8
T19	40130.8	-2008.82	2525.24	8
T20	40132	-2006.49	2525.24	8
T21	40131.8	-2003.83	2525.24	8
T22	40130	-2003.94	2525.24	8
T23	40127.1	-2002.44	2525.24	8
T24	40126.5	-2000.76	2525.24	8
T25	40125.1	-1996.6	2525.24	8
T26	40127.7	-1996.02	2525.24	8
T27	40125.4	-1996.06	2525.24	8
T28	40123.6	-1995.93	2525.24	8
T29	40120	-1994.69	2525.24	8
T30	40118	-1992.53	2525.24	8
T31	40115.5	-1993.35	2525.24	8
T32	40112.4	-1995	2525.24	8
T33	40111.8	-1995.16	2525.24	8
T34	40110.1	-1994.4	2525.24	8
T35	40109.9	-1993.12	2525.24	8
T36	40105.6	-1991.59	2525.24	8
T37	40101.7	-1991.24	2525.24	8
T38	40098.7	-1992.82	2525.24	8
T39	40102.7	-1999	2531.67	8
T40	40104.9	-1998.79	2531.2	8
T41	40103.6	-1998.39	2531.85	8
T42	40103.1	-1996.69	2534.23	8
T43	40104.5	-1998.96	2545.96	8
T44	40107.1	-1997.21	2534.24	8
T1	40057.7	-2037.12	2536.08	9
T2	40058.4	-2036.76	2536.67	9
T3	40060	-2036.48	2536.77	9
T4	40058.1	-2036.48	2535.56	9
T5	40057.4	-2038.56	2534.94	9
T6	40057.3	-2041.39	2535.82	9
T7	40057.2	-2042.48	2536.29	9
T8	40056	-2046.39	2535.33	9
T9	40056.1	-2049.86	2535.43	9
T10	40054.6	-2052.29	2537.91	9
T11	40054.9	-2056.03	2532.98	9
T12	40055.6	-2054.21	2532.14	9
T13	40055.2	-2052.92	2534.49	9
T14	40057.5	-2054.42	2535.49	9
T15	40059	-2053.38	2536.63	9
T16	40059.4	-2055.41	2540.63	9
T17	40057.7	-2056.48	2544.33	9
T18	40055.4	-2057.41	2546.24	9
T19	40058.6	-2060.92	2546.24	9
T20	40063.9	-2058.64	2545.92	9
T21	40066.5	-2056.69	2545.84	9
T22	40063.8	-2050.84	2526.47	9
T23	40068.1	-2049.86	2526.35	9
T24	40071.6	-2053.44	2545.3	9
T25	40077	-2052.46	2545.77	9
T26	40075.8	-2047.59	2527.39	9
T27	40076.9	-2043.69	2525.56	9
T28	40079.4	-2041.6	2525.6	9
T29	40083.3	-2041.86	2545.61	9
T30	40078.8	-2040.76	2527.21	9
T31	40079.8	-2040.76	2525.39	9
T32	40081.7	-2044.69	2527.46	9
T33	40085.9	-2041.3	2526.36	9
T34	40092.4	-2046.6	2545.64	9
T35	40094.7	-2044.5	2545.48	9
T36	40090.8	-2042.8	2526	9
T37	40096.7	-2042.25	2545.12	9
T38	40097	-2042.4	2545.28	9
T39	40098.6	-2037.51	2526.92	9
T40	40100.2	-2035.92	2525.29	9
T41	40098	-2030.11	2526	9
T42	40101.2	-2023.2	2525.67	9
T43	40103.8	-2021.03	2528.61	9
T44	40108.4	-2023.99	2526.63	9
T1	40113.6	-2078.51	2539.7	10
T2	40114.7	-2079.31	2538.08	10
T3	40116.1	-2077.62	2536.4	10
T4	40115.1	-2078.33	2533.91	10
T5	40115	-2077.83	2534.86	10
T6	40115.9	-2078.19	2535.31	10
T7	40116.9	-2078.93	2534.96	10
T8	40115.6	-2079.76	2536.46	10
T9	40118.5	-2078.04	2536.31	10
T10	40119.5	-2075.39	2536.25	10
T11	40120.4	-2073.74	2534.74	10
T12	40118.2	-2075.96	2533.17	10
T13	40121.1	-2075.29	2532.55	10
T14	40121	-2075.45	2530.31	10
T15	40121.2	-2076.22	2525.24	10
T16	40119.9	-2078.47	2525.24	10
T17	40124.1	-2078.36	2525.24	10
T18	40123.3	-2079.51	2525.24	10
T19	40125.8	-2077.16	2526.26	10
T20	40132.4	-2070.01	2526.56	10
T21	40132.1	-2066.44	2525.55	10
T22	40130.4	-2060.26	2545.47	10
T23	40132.3	-2063.84	2525.25	10
T24	40131.3	-2062.86	2525.3	10
T25	40133.5	-2060.91	2525.74	10
T26	40138.8	-2058.31	2526.47	10
T27	40139.3	-2056.04	2525.83	10
T28	40141	-2057.99	2526.06	10
T29	40141.8	-2052.12	2525.24	10
T30	40144.2	-2047.26	2545.14	10
T31	40144.1	-2046.36	2525.24	10
T32	40142.5	-2055.24	2525.45	10
T33	40145.6	-2054.74	2525.92	10
T34	40145.8	-2050.51	2525.53	10
T35	40146.9	-2050.19	2525.32	10
T36	40145	-2049.86	2525.63	10
T37	40147	-2042.71	2545.85	10
T38	40142.7	-2044.34	2526.49	10
T39	40147.2	-2040.76	2525.44	10
T40	40147.2	-2040.44	2526.2	10
T41	40144.2	-2039.46	2525.57	10
T42	40151.2	-2030.04	2545.37	10
T43	40151.9	-2031.66	2526.12	10
T44	40151.9	-2027.41	2545.85	10
T1	40079	-2065.73	2543.8	11
T2	40077.7	-2065.62	2544.18	11
T3	40078.4	-2065.96	2543.66	11
T4	40076.2	-2067.33	2543.44	11
T5	40077.6	-2068.86	2540.99	11
T6	40080.5	-2069.45	2541.09	11
T7	40083	-2069.75	2541.02	11
T8	40084.5	-2073.85	2541.1	11
T9	40086.9	-2074.77	2541.2	11
T10	40089.6	-2073.95	2543.26	11
T11	40095.7	-2069.44	2546.24	11
T12	40094.3	-2068.64	2543.19	11
T13	40096.1	-2067.5	2540.79	11
T14	40095.4	-2066.34	2546.1	11
T15	40098	-2058.41	2526.47	11
T16	40101.9	-2056.44	2526.67	11
T17	40112.3	-2058.71	2526.52	11
T18	40117.5	-2049.84	2546.17	11
T19	40113.6	-2052.06	2525.49	11
T20	40118.4	-2047.48	2526.39	11
T21	40118.8	-2046.67	2526.3	11
T22	40118.8	-2042.86	2526.44	11
T23	40117.8	-2042.34	2525.58	11
T24	40117.8	-2037.1	2525.87	11
T25	40119.7	-2029.41	2525.6	11
T26	40124	-2021.54	2526.28	11
T27	40120.7	-2022.82	2526.07	11
T28	40124	-2018.44	2526.2	11
T29	40129.8	-2011.92	2545.09	11
T30	40126.2	-2013.59	2525.43	11
T31	40127.2	-2010.12	2526.04	11
T32	40128.5	-2007.85	2525.95	11
T33	40128.2	-2005.34	2525.48	11
T34	40130.8	-2004.31	2526.32	11
T35	40134	-2004.13	2525.75	11
T36	40144.8	-2005.15	2546.05	11
T37	40137.6	-2004.08	2525.3	11
T38	40130.5	-2005.26	2526.08	11
T39	40134.7	-2001.93	2525.53	11
T40	40138.6	-2004.44	2525.85	11
T41	40140.9	-2003.53	2525.57	11
T42	40150.6	-2004.21	2545.39	11
T43	40146.4	-2003.14	2528.87	11
T44	40147.7	-1999.7	2526.54	11
T1	40090.7	-2056.41	2546.24	12
T2	40092.6	-2052.61	2546.24	12
T3	40094.6	-2051.96	2546.24	12
T4	40093.1	-2051.05	2546.24	12
T5	40093.3	-2051.78	2546.24	12
T6	40093.4	-2047.67	2546.24	12
T7	40094.2	-2044.41	2546.24	12
T8	40093.5	-2045.72	2546.24	12
T9	40093.7	-2045.47	2546.24	12
T10	40092.8	-2043.18	2546.24	12
T11	40095.1	-2042.42	2546.24	12
T12	40090.9	-2038.44	2546.24	12
T13	40094.5	-2035.33	2546.24	12
T14	40098.1	-2038.62	2538.68	12
T15	40096.8	-2038.63	2538.03	12
T16	40094.5	-2037.75	2539.98	12
T17	40093.8	-2032.05	2546.24	12
T18	40089.8	-2032.77	2540.56	12
T19	40093.7	-2031.67	2525.66	12
T20	40093.1	-2028.44	2526.3	12
T21	40094.1	-2025.56	2545.83	12
T22	40099.3	-2026.76	2545.21	12
T23	40099.9	-2025.97	2544.6	12
T24	40106.4	-2017.24	2525.96	12
T25	40108	-2016.65	2525.58	12
T26	40107.4	-2008.84	2525.44	12
T27	40105.3	-2002.09	2525.81	12
T28	40105.4	-1998.84	2525.71	12
T29	40102	-1996.24	2526.69	12
T30	40099.6	-1990.71	2526.69	12
T31	40100.5	-1995.26	2526.09	12
T32	40095.9	-1995.91	2526.15	12
T33	40094.1	-1992.99	2525.81	12
T34	40092	-1992.01	2525.74	12
T35	40098.9	-1986.49	2525.6	12
T36	40093.4	-1985.19	2526.33	12
T37	40088.4	-1988.76	2526.7	12
T38	40085.5	-1991.36	2525.49	12
T39	40085.9	-1992.01	2526.88	12
T40	40078.1	-1991.04	2525.96	12
T41	40077.4	-1984.21	2545.34	12
T42	40082.6	-1988.11	2525.94	12
T43	40081.8	-1987.46	2526.5	12
T44	40081.5	-1989.41	2526.78	12
T1	40118.1	-2030.2	2546.24	13
T2	40118.7	-2030.05	2546.24	13
T3	40120.3	-2027.45	2546.24	13
T4	40119	-2024.98	2540.71	13
T5	40118	-2023.37	2539.73	13
T6	40117.9	-2021.71	2538.11	13
T7	40118.6	-2020.37	2536.91	13
T8	40117.3	-2022.41	2537.3	13
T9	40118.3	-2022.13	2537.39	13
T10	40117.1	-2019.12	2537.45	13
T11	40116.2	-2018.06	2537.16	13
T12	40116.5	-2017.76	2537.82	13
T13	40115.8	-2016.64	2538.77	13
T14	40114.7	-2015.99	2539.5	13
T15	40111.9	-2015.88	2538.54	13
T16	40107.7	-2017.08	2537.71	13
T17	40104.5	-2016.26	2540.12	13
T18	40100.7	-2015.98	2542.47	13
T19	40099.9	-2015.7	2540.5	13
T20	40103	-2012.52	2540.87	13
T21	40100.6	-2011.12	2540.48	13
T22	40100.9	-2009.88	2539.86	13
T23	40102.2	-2009.14	2540.29	13
T24	40101.5	-2007.83	2539.93	13
T25	40100.1	-2007.14	2539.97	13
T26	40094.7	-2000.92	2536.72	13
T27	40088	-2000.4	2536.52	13
T28	40082.9	-2001.05	2537.24	13
T29	40080	-1998.74	2538.61	13
T30	40080.1	-1997.08	2540.48	13
T31	40081.8	-1996.1	2540.17	13
T32	40079.6	-2000.34	2541.07	13
T33	40081.4	-2000.55	2540.61	13
T34	40078.7	-2000.45	2539.6	13
T35	40078.1	-2002.37	2539.69	13
T36	40074.4	-2008.62	2540.31	13
T37	40072.7	-2011.18	2541.44	13
T38	40071	-2015	2541	13
T39	40073.9	-2014.15	2540.86	13
T40	40072.3	-2014.53	2545.15	13
T41	40073.3	-2012.51	2545.79	13
T42	40072.3	-2008.73	2525.8	13
T43	40074.2	-2008.1	2545.77	13
T44	40078.1	-2005.47	2544.25	13
T1	40140.5	-2110.69	2546.24	14
T2	40140.3	-2109.39	2546.24	14
T3	40141.6	-2108.61	2546.24	14
T4	40139.1	-2107.16	2546.24	14
T5	40138.2	-2107.16	2546.24	14
T6	40139.6	-2104.55	2546.24	14
T7	40139	-2104.71	2546.24	14
T8	40139.1	-2106.64	2546.24	14
T9	40140.7	-2106.04	2543.27	14
T10	40141.8	-2103.76	2546.24	14
T11	40141.1	-2104.92	2543.22	14
T12	40140.3	-2105.08	2540.61	14
T13	40139.8	-2104.81	2540.38	14
T14	40139.4	-2104.74	2538.49	14
T15	40141.3	-2107.62	2537.49	14
T16	40142.3	-2112.61	2537.05	14
T17	40142.8	-2113.49	2535.22	14
T18	40139.9	-2114.64	2533.24	14
T19	40137.6	-2115.01	2531.1	14
T20	40137.6	-2114.4	2531.35	14
T21	40137.6	-2118.69	2533.63	14
T22	40137.4	-2119.47	2535.02	14
T23	40134.7	-2125.02	2532.7	14
T24	40132.6	-2126.35	2530.2	14
T25	40132.4	-2124.05	2525.24	14
T26	40133.2	-2120.67	2525.24	14
T27	40129.7	-2117.59	2525.24	14
T28	40128.8	-2116.78	2525.24	14
T29	40125.7	-2114.8	2525.24	14
T30	40128.7	-2113.99	2525.24	14
T31	40129.8	-2113.38	2525.24	14
T32	40132	-2113.73	2525.24	14
T33	40131.7	-2110.68	2525.24	14
T34	40133.2	-2109.58	2525.24	14
T35	40134.6	-2108.29	2525.24	14
T36	40135.9	-2107.55	2525.24	14
T37	40141.8	-2102.97	2525.24	14
T38	40143.9	-2103.88	2527.51	14
T39	40146.9	-2106.18	2525.24	14
T40	40149.2	-2107.47	2525.24	14
T41	40148.9	-2107	2525.24	14
T42	40150	-2106.33	2527.45	14
T43	40148.9	-2106.5	2525.24	14
T44	40148.4	-2106.46	2525.24	14
T1	40155.3	-2032.49	2546.24	15
T2	40154.9	-2032.06	2542.18	15
T3	40158.7	-2030.67	2539.45	15
T4	40159.1	-2030.1	2538.2	15
T5	40158.1	-2029.89	2537.73	15
T6	40158.8	-2028.47	2537.35	15
T7	40154.8	-2033.08	2532.9	15
T8	40153.8	-2033.53	2531.13	15
T9	40155.5	-2033.05	2532.87	15
T10	40155.1	-2031.23	2534.45	15
T11	40154.5	-2029.49	2534.49	15
T12	40154.5	-2029.21	2534.29	15
T13	40153.6	-2027.22	2535.48	15
T14	40153	-2024.54	2535.72	15
T15	40150.4	-2023.66	2534.07	15
T16	40148.5	-2021.98	2533.87	15
T17	40148.8	-2019.37	2533.66	15
T18	40144.6	-2020.16	2532.93	15
T19	40143.4	-2019.11	2532.43	15
T20	40146.6	-2016.85	2534.15	15
T21	40147.2	-2016.6	2534.35	15
T22	40144.3	-2013.64	2536.42	15
T23	40145.6	-2010.36	2536.82	15
T24	40144.6	-2008.51	2536.61	15
T25	40145.2	-2007.19	2534.82	15
T26	40148.7	-2003.8	2534.23	15
T27	40146.7	-2002.72	2534.27	15
T28	40146.5	-2002.06	2533.38	15
T29	40145.4	-2004.84	2533.53	15
T30	40143.6	-2004.11	2533.81	15
T31	40143.1	-2004.66	2534.96	15
T32	40144.1	-2005.38	2545.92	15
T33	40141.8	-2006.76	2530.56	15
T34	40143.8	-2000.48	2526.11	15
T35	40148.3	-2001.96	2525.31	15
T36	40153.2	-1997.83	2525.85	15
T37	40153.2	-1994.63	2533.09	15
T38	40147.4	-1991.59	2527.06	15
T39	40155.5	-1984.43	2545.38	15
T40	40149.6	-1990.3	2526.19	15
T41	40150.9	-1985.98	2527.76	15
T42	40153.9	-1975.85	2526.22	15
T43	40147.7	-1977.57	2525.94	15
T44	40146.1	-1976.54	2525.47	15
T1	40071.1	-2072.21	2534.24	16
T2	40070.5	-2072.33	2534.24	16
T3	40072.2	-2072.4	2531.24	16
T4	40069.3	-2073.43	2531.24	16
T5	40067.9	-2074.53	2546.24	16
T6	40073.9	-2076.28	2528.24	16
T7	40074.7	-2077.12	2528.24	16
T8	40075.1	-2080.48	2528.24	16
T9	40078.3	-2081.41	2531.24	16
T10	40080.8	-2083.12	2531.24	16
T11	40089.1	-2076.92	2525.24	16
T12	40087.2	-2075.63	2525.24	16
T13	40088.6	-2075.78	2537.24	16
T14	40090.5	-2075.69	2525.24	16
T15	40088.5	-2072.15	2525.24	16
T16	40089.5	-2072.29	2525.24	16
T17	40089.3	-2067.1	2546.24	16
T18	40090.5	-2065.46	2545.97	16
T19	40092.2	-2066.98	2525.24	16
T20	40092.7	-2065.56	2525.24	16
T21	40093.8	-2065.58	2525.24	16
T22	40094.3	-2064.61	2525.24	16
T23	40092.5	-2065.04	2525.24	16
T24	40094.4	-2063.15	2531.21	16
T25	40096.6	-2059.91	2533.6	16
T26	40101	-2058.2	2533.1	16
T27	40099.8	-2060.12	2534.03	16
T28	40101	-2060.15	2531.5	16
T29	40100.7	-2058.21	2530.94	16
T30	40100.5	-2053.24	2533.08	16
T31	40096.4	-2050.96	2531.33	16
T32	40103.9	-2049.75	2533.27	16
T33	40104.6	-2047.45	2530.52	16
T34	40104.1	-2046.12	2528.76	16
T35	40106.4	-2045.02	2529.97	16
T36	40102.1	-2048.92	2530.73	16
T37	40103.1	-2050.29	2532.13	16
T38	40102.7	-2051.9	2531.16	16
T39	40104.9	-2052.24	2534.16	16
T40	40104.8	-2050.12	2529.04	16
T41	40112.3	-2048.19	2532.14	16
T42	40114.3	-2043.85	2532.24	16
T43	40116.1	-2043.04	2540.9	16
T44	40114.2	-2047.91	2526.64	16
T1	40069	-2086.59	2525.28	17
T2	40069.8	-2086.26	2526.64	17
T3	40071.6	-2087.24	2525.76	17
T4	40067	-2089.51	2526.03	17
T5	40065.6	-2085.61	2545.46	17
T6	40068.9	-2087.56	2526.99	17
T7	40071	-2090.16	2526.71	17
T8	40071.1	-2091.46	2525.69	17
T9	40074.6	-2094.39	2525.6	17
T10	40074.2	-2092.11	2525.52	17
T11	40081	-2085.94	2527.02	17
T12	40080.2	-2085.61	2526.13	17
T13	40081	-2085.94	2527.02	17
T14	40085.6	-2084.96	2525.79	17
T15	40084.7	-2085.61	2526.6	17
T16	40084.1	-2087.89	2525.91	17
T17	40087.3	-2086.91	2526.62	17
T18	40087.8	-2086.26	2526.45	17
T19	40089	-2086.59	2526.7	17
T20	40088.7	-2084.96	2526.1	17
T21	40093.2	-2081.39	2526.71	17
T22	40098.7	-2076.19	2545.3	17
T23	40098.3	-2079.05	2526.18	17
T24	40102.3	-2069.04	2526.7	17
T25	40107.2	-2064.16	2525.7	17
T26	40111.6	-2062.86	2526.73	17
T27	40115.6	-2053.44	2525.5	17
T28	40112.1	-2053.44	2525.75	17
T29	40111.2	-2050.51	2526.36	17
T30	40112.2	-2049.54	2526.39	17
T31	40112.2	-2048.43	2525.24	17
T32	40115.5	-2045.76	2525.24	17
T33	40116.6	-2044.6	2525.24	17
T34	40117.5	-2045.09	2525.24	17
T35	40117.6	-2040.44	2525.24	17
T36	40118.8	-2034.52	2525.24	17
T37	40119.7	-2031.17	2525.24	17
T38	40118.6	-2033.35	2525.24	17
T39	40122	-2033.9	2525.24	17
T40	40122.3	-2034.43	2525.24	17
T41	40123.6	-2033.39	2525.24	17
T42	40123.9	-2037.79	2525.24	17
T43	40125.8	-2039.04	2525.24	17
T44	40120.8	-2040.97	2528.65	17
T1	40050	-2068.06	2525.4	18
T2	40049.9	-2069.95	2526.43	18
T3	40052	-2070.34	2525.85	18
T4	40047.6	-2071.65	2526.61	18
T5	40040.4	-2071.81	2546.04	18
T6	40046.6	-2079.67	2525.97	18
T7	40046.3	-2075.57	2546.06	18
T8	40048.6	-2081.96	2545.85	18
T9	40051.2	-2084.96	2545.94	18
T10	40055.4	-2088.77	2525.43	18
T11	40055.1	-2084.39	2526.64	18
T12	40057.3	-2083.62	2526.08	18
T13	40060.3	-2082.5	2525.85	18
T14	40064.2	-2077.6	2526.51	18
T15	40066.1	-2074.36	2525.3	18
T16	40065.8	-2079.23	2525.76	18
T17	40065.5	-2077	2525.93	18
T18	40064.2	-2077.93	2525.98	18
T19	40061.2	-2076.08	2526.26	18
T20	40062.9	-2080.67	2525.5	18
T21	40067.1	-2076.81	2525.74	18
T22	40069.4	-2076.51	2526.75	18
T23	40064.8	-2079.65	2526.55	18
T24	40067.4	-2084.96	2525.38	18
T25	40070.3	-2082.61	2525.94	18
T26	40076.7	-2076.19	2525.4	18
T27	40076	-2069.69	2544.77	18
T28	40077.9	-2071.64	2545.74	18
T29	40077.2	-2076.19	2525.85	18
T30	40078.7	-2072.29	2525.56	18
T31	40077.5	-2071.31	2526.1	18
T32	40078.1	-2072.29	2525.74	18
T33	40081.4	-2070.34	2525.51	18
T34	40082.6	-2072.61	2525.63	18
T35	40086.7	-2069.36	2525.55	18
T36	40086.3	-2068.06	2525.33	18
T37	40087.5	-2069.89	2525.24	18
T38	40089.8	-2071.37	2525.24	18
T39	40092.9	-2070.1	2525.24	18
T40	40095.5	-2070.4	2525.24	18
T41	40095.2	-2068.14	2525.24	18
T42	40095.9	-2066.9	2525.24	18
T43	40096.9	-2067.94	2525.24	18
T44	40098	-2066.45	2525.24	18
T1	40036.5	-2094.16	2546.15	19
T2	40039.1	-2095.21	2541.85	19
T3	40039.8	-2097.24	2545.76	19
T4	40036.2	-2096.95	2545.2	19
T5	40034.3	-2101.74	2545.14	19
T6	40035.9	-2105.43	2546.09	19
T7	40037.8	-2107.83	2545.42	19
T8	40041.7	-2114.41	2546.06	19
T9	40043	-2116.61	2545.89	19
T10	40047.6	-2115.56	2545.69	19
T11	40048.6	-2113.55	2545.61	19
T12	40049.5	-2111.25	2545.24	19
T13	40049.5	-2108.9	2545.58	19
T14	40050.5	-2108.05	2545.81	19
T15	40049.2	-2094.65	2525.52	19
T16	40057.7	-2098.4	2545.34	19
T17	40058	-2097.01	2545.8	19
T18	40063.8	-2093.56	2545.85	19
T19	40057.3	-2095.57	2525.78	19
T20	40065.8	-2090.97	2545.31	19
T21	40063.8	-2092.06	2546.15	19
T22	40065.5	-2094.36	2545.91	19
T23	40065.1	-2097.2	2545.98	19
T24	40066.1	-2093.72	2546.19	19
T25	40064.2	-2091.87	2525.58	19
T26	40074.2	-2084.82	2534.14	19
T27	40074.4	-2082.82	2537.46	19
T28	40075.5	-2081.01	2539.73	19
T29	40076.2	-2085.65	2534.71	19
T30	40078.5	-2082.96	2535.09	19
T31	40077.8	-2081.25	2533.39	19
T32	40084	-2079.69	2536.36	19
T33	40087.1	-2077.56	2536.8	19
T34	40090.6	-2074.11	2538.34	19
T35	40095.6	-2070.6	2539.94	19
T36	40098.1	-2069.7	2538.22	19
T37	40098.6	-2070.74	2525.26	19
T38	40101.5	-2065.79	2526.19	19
T39	40103.5	-2066.14	2526.01	19
T40	40105.8	-2063.27	2526.06	19
T41	40109.7	-2062.65	2526.12	19
T42	40110.6	-2062.23	2530.56	19
T43	40108.4	-2072.92	2526.18	19
T44	40109.3	-2073.98	2525.57	19
T1	40069.6	-2095.81	2531.24	20
T2	40070.4	-2095.74	2525.24	20
T3	40073.8	-2096.3	2525.24	20
T4	40072.4	-2097.21	2525.24	20
T5	40069.6	-2094.16	2534.24	20
T6	40071	-2096.72	2537.24	20
T7	40073.5	-2100.13	2525.24	20
T8	40077.5	-2100.92	2525.24	20
T9	40078.7	-2102.46	2525.24	20
T10	40080.5	-2099.67	2525.24	20
T11	40080	-2098.17	2525.24	20
T12	40080.2	-2099.77	2525.24	20
T13	40081.7	-2100.17	2525.24	20
T14	40078.9	-2099.9	2525.24	20
T15	40079.3	-2101.94	2525.24	20
T16	40077.8	-2105.09	2525.24	20
T17	40077.7	-2106.31	2525.24	20
T18	40076.3	-2107.79	2525.24	20
T19	40078	-2107.85	2529.85	20
T20	40082.7	-2104.27	2533.15	20
T21	40086.9	-2099.01	2536.43	20
T22	40089.1	-2089.63	2540.08	20
T23	40087.3	-2084.61	2540.71	20
T24	40095.5	-2080.56	2539.85	20
T25	40098.2	-2071.51	2525.24	20
T26	40101.4	-2070.55	2525.24	20
T27	40106.1	-2065.84	2546.24	20
T28	40108	-2065	2546.24	20
T29	40106.9	-2063.82	2546.24	20
T30	40107.5	-2058.96	2531.24	20
T31	40108.1	-2057.45	2525.24	20
T32	40109	-2058.13	2525.24	20
T33	40112.9	-2056.06	2537.24	20
T34	40112.5	-2052.54	2525.24	20
T35	40115.1	-2046.58	2525.24	20
T36	40109.7	-2035.56	2527.15	20
T37	40110.3	-2031.01	2527.17	20
T38	40107	-2028.74	2544.52	20
T39	40110.8	-2030.69	2546.11	20
T40	40113.2	-2030.69	2544.2	20
T41	40117.4	-2024.51	2544.53	20
T42	40120.9	-2027.11	2525.76	20
T43	40122.5	-2027.76	2525.71	20
T44	40122.9	-2030.69	2526.25	20
T1	40050.5	-2120.71	2544.82	21
T2	40052.1	-2122.66	2526.26	21
T3	40044.9	-2120.06	2544.25	21
T4	40041.5	-2122.01	2544.04	21
T5	40045.9	-2123.64	2544.13	21
T6	40048.3	-2126.24	2545.76	21
T7	40052.2	-2130.14	2543.65	21
T8	40052.3	-2132.71	2546.24	21
T9	40057.9	-2139.48	2531.24	21
T10	40056.1	-2136.83	2540.24	21
T11	40058.6	-2132.79	2546.24	21
T12	40058.3	-2136.93	2525.24	21
T13	40060.4	-2134.04	2527.4	21
T14	40060.5	-2132.58	2546.24	21
T15	40061.2	-2132.69	2535.4	21
T16	40063.8	-2124.96	2537.9	21
T17	40061.6	-2125.17	2539.3	21
T18	40061.8	-2125.76	2540.24	21
T19	40063.5	-2126.23	2546.24	21
T20	40067.1	-2120.71	2546.24	21
T21	40068.8	-2115.08	2546.24	21
T22	40067.6	-2112.19	2546.24	21
T23	40069.3	-2110.04	2546.24	21
T24	40073.7	-2106.8	2546.24	21
T25	40079.7	-2102.31	2546.24	21
T26	40085.4	-2101.21	2525.54	21
T27	40088.9	-2098.29	2539.21	21
T28	40090.5	-2097.96	2526.91	21
T29	40092.3	-2094.39	2525.98	21
T30	40094.2	-2087.89	2526.54	21
T31	40097	-2083.99	2526.69	21
T32	40103.9	-2089.19	2526.75	21
T33	40105.5	-2084.96	2526.39	21
T34	40106.8	-2081.39	2526.64	21
T35	40110.7	-2081.71	2525.71	21
T36	40111.8	-2077.49	2526.45	21
T37	40115.8	-2077.49	2525.28	21
T38	40119.3	-2075.21	2525.3	21
T39	40119.8	-2073.91	2525.82	21
T40	40120.7	-2073.91	2525.39	21
T41	40124.2	-2073.91	2525.27	21
T42	40127.3	-2073.91	2526.16	21
T43	40127.9	-2073.26	2526.2	21
T44	40131.5	-2069.36	2532.1	21
T1	40078	-2137.3	2540.24	22
T2	40077.7	-2137.05	2525.24	22
T3	40076.4	-2135.38	2525.24	22
T4	40073.2	-2134.2	2525.24	22
T5	40073.9	-2138.13	2525.24	22
T6	40076.6	-2139.91	2525.24	22
T7	40075.7	-2137.34	2525.24	22
T8	40076.5	-2138.75	2525.24	22
T9	40079.3	-2139.81	2525.24	22
T10	40076.9	-2135.03	2525.24	22
T11	40077.8	-2133.25	2525.24	22
T12	40075.2	-2133.21	2525.24	22
T13	40072.3	-2129.5	2525.24	22
T14	40076.1	-2126.24	2526.94	22
T15	40077.5	-2122.34	2527.07	22
T16	40078.1	-2121.36	2544.66	22
T17	40079.3	-2118.11	2544.8	22
T18	40072.1	-2121.36	2545.25	22
T19	40073.6	-2120.06	2526.49	22
T20	40077.5	-2115.51	2525.39	22
T21	40080.6	-2107.06	2545.09	22
T22	40081.8	-2108.69	2525.58	22
T23	40078	-2105.76	2526.67	22
T24	40085.1	-2102.19	2545.66	22
T25	40092.5	-2104.46	2526.94	22
T26	40095.2	-2103.39	2525.24	22
T27	40092.7	-2108.36	2525.81	22
T28	40102.6	-2109.01	2544.29	22
T29	40092.8	-2104.46	2544.38	22
T30	40095.2	-2101.21	2544.94	22
T31	40099.4	-2099.91	2545.5	22
T32	40112.5	-2099.59	2544.08	22
T33	40114.7	-2094.39	2526.41	22
T34	40117.2	-2087.24	2525.8	22
T35	40123.6	-2090.81	2526.89	22
T36	40124.4	-2095.36	2525.93	22
T37	40118.7	-2094.71	2545.31	22
T38	40111.8	-2095.69	2527.05	22
T39	40117.4	-2097.31	2525.49	22
T40	40117.3	-2096.66	2525.27	22
T41	40121.8	-2096.34	2526.17	22
T42	40124.7	-2095.04	2525.55	22
T43	40125.1	-2097.64	2526.42	22
T44	40125.6	-2092.23	2526.59	22
T1	40128.5	-2077.01	2543.24	23
T2	40129.2	-2077.76	2540.24	23
T3	40130.7	-2078.41	2537.24	23
T4	40129.8	-2077.1	2537.24	23
T5	40130.6	-2075.38	2534.24	23
T6	40124.2	-2080.74	2525.24	23
T7	40128.4	-2081.59	2525.24	23
T8	40127.3	-2086.22	2525.24	23
T9	40129	-2089.44	2525.24	23
T10	40130.6	-2090.67	2525.24	23
T11	40138.1	-2091.31	2546.24	23
T12	40134.9	-2094.58	2546.24	23
T13	40135.6	-2094.49	2546.24	23
T14	40135.3	-2095.24	2534.24	23
T15	40139.8	-2098.43	2525.24	23
T16	40139.4	-2102.96	2525.24	23
T17	40140.2	-2101.14	2525.24	23
T18	40142	-2105.02	2525.24	23
T19	40141.8	-2105.4	2525.24	23
T20	40143.6	-2100.89	2540.24	23
T21	40142.7	-2099.44	2525.24	23
T22	40144.3	-2101.29	2525.24	23
T23	40143.6	-2102.36	2532.02	23
T24	40145.4	-2102.21	2531.41	23
T25	40145.8	-2101.5	2528.48	23
T26	40144.4	-2102.87	2531.98	23
T27	40146.2	-2104.41	2527.5	23
T28	40143.2	-2107.98	2527.26	23
T29	40138.4	-2110.67	2525.24	23
T30	40140.3	-2111.03	2525.24	23
T31	40140.6	-2109.34	2528.24	23
T32	40144.4	-2108.09	2525.24	23
T33	40143	-2107.4	2534.24	23
T34	40143.7	-2109.28	2528.24	23
T35	40146.7	-2108.37	2537.24	23
T36	40148.8	-2105.64	2537.24	23
T37	40153.1	-2098.38	2525.24	23
T38	40155.3	-2091.9	2528.24	23
T39	40158.3	-2088.86	2527.03	23
T40	40160.1	-2086.59	2526.89	23
T41	40161.3	-2087.56	2526.25	23
T42	40166.4	-2082.36	2545.29	23
T43	40167.3	-2083.01	2526.45	23
T44	40165.3	-2083.99	2526.08	23
T1	40084.3	-2099.29	2544.66	24
T2	40082	-2097.41	2541.85	24
T3	40086.9	-2097.63	2525.78	24
T4	40084	-2098.2	2526.15	24
T5	40081.4	-2098.27	2525.82	24
T6	40081.1	-2099.98	2531.73	24
T7	40087.6	-2102.99	2525.55	24
T8	40088.5	-2103.3	2525.32	24
T9	40089.8	-2103.4	2526.5	24
T10	40092.8	-2100.21	2525.75	24
T11	40091.8	-2099.89	2526	24
T12	40093.1	-2096.69	2525.52	24
T13	40096.7	-2095.42	2525.74	24
T14	40096.3	-2095.9	2526.49	24
T15	40096.7	-2099.12	2526.66	24
T16	40098.9	-2098.85	2526.21	24
T17	40093.7	-2103.11	2545.9	24
T18	40098.9	-2099.95	2526.81	24
T19	40100.6	-2101.47	2526.19	24
T20	40110.3	-2089.11	2526.59	24
T21	40117.1	-2087.47	2526.45	24
T22	40118.8	-2089	2525.56	24
T23	40117.1	-2088.97	2526.16	24
T24	40121	-2085.31	2526.37	24
T25	40120.7	-2094.55	2544.68	24
T26	40121	-2099.06	2526.56	24
T27	40117.5	-2099.25	2525.95	24
T28	40116.8	-2100.65	2526.85	24
T29	40116.2	-2099.84	2526.29	24
T30	40121.7	-2101.21	2534.88	24
T31	40119.1	-2097.62	2544.37	24
T32	40124.6	-2098.11	2545.29	24
T33	40131.8	-2099.01	2544.47	24
T34	40137.3	-2098.89	2527.73	24
T35	40141.2	-2096.7	2527.19	24
T36	40138.3	-2097.7	2527.46	24
T37	40131.8	-2100.76	2525.62	24
T38	40135	-2102.85	2545.08	24
T39	40140.9	-2100.18	2527.82	24
T40	40149.7	-2100.9	2540.24	24
T41	40151.8	-2099.87	2537.24	24
T42	40152.5	-2098.06	2531.24	24
T43	40158.1	-2103.43	2546.24	24
T44	40157.8	-2104.57	2537.24	24
T1	40083.3	-2119.33	2525.24	25
T2	40079.4	-2115.71	2525.24	25
T3	40076.7	-2116.19	2546.24	25
T4	40076.3	-2118.86	2525.24	25
T5	40075.3	-2118.65	2525.24	25
T6	40077.2	-2122.54	2525.24	25
T7	40081.2	-2121.33	2525.24	25
T8	40084.9	-2128.42	2525.24	25
T9	40089.9	-2125	2525.24	25
T10	40087.8	-2124.59	2525.24	25
T11	40091.4	-2124.29	2546.24	25
T12	40090.6	-2124.91	2525.24	25
T13	40093.5	-2125.91	2525.24	25
T14	40094.7	-2121.97	2525.24	25
T15	40092.4	-2122.62	2525.24	25
T16	40089.3	-2125.77	2525.24	25
T17	40090.4	-2125.97	2525.24	25
T18	40088.8	-2124.12	2525.24	25
T19	40090	-2125.68	2525.24	25
T20	40091.5	-2111.61	2545.97	25
T21	40095.3	-2112.91	2527.71	25
T22	40095.5	-2111.94	2526.91	25
T23	40094.3	-2113.56	2526.14	25
T24	40096	-2115.71	2546.24	25
T25	40099.7	-2114.54	2527.08	25
T26	40101.8	-2112.59	2526.64	25
T27	40105.9	-2109.66	2544.48	25
T28	40109.3	-2106.09	2526.9	25
T29	40104	-2105.11	2525.44	25
T30	40109	-2101.21	2525.38	25
T31	40112.2	-2096.34	2526.72	25
T32	40118	-2095	2534.24	25
T33	40121.2	-2090.16	2525.9	25
T34	40127.2	-2087.56	2543.57	25
T35	40127.4	-2083.34	2527.45	25
T36	40129	-2081.06	2526.11	25
T37	40133	-2080.09	2527.47	25
T38	40132.6	-2081.06	2525.98	25
T39	40136	-2083.7	2525.76	25
T40	40140.9	-2087.54	2526.93	25
T41	40141.2	-2085.46	2526.75	25
T42	40145.7	-2080.47	2526.7	25
T43	40144.4	-2080.15	2525.84	25
T44	40141.8	-2083.58	2526.15	25
T1	40110	-2088.93	2540.24	26
T2	40108.8	-2090.49	2540.24	26
T3	40111.4	-2084.96	2545.94	26
T4	40109.4	-2085.94	2545.86	26
T5	40111	-2089.02	2531.24	26
T6	40110.2	-2088.43	2531.24	26
T7	40112.2	-2092.04	2534.24	26
T8	40114.9	-2093.45	2534.24	26
T9	40116.2	-2094.25	2531.24	26
T10	40120	-2094.11	2531.24	26
T11	40124.9	-2092.66	2525.24	26
T12	40124.5	-2092.37	2525.24	26
T13	40122.4	-2094.35	2525.24	26
T14	40123.8	-2095.62	2528.24	26
T15	40126.3	-2095.56	2525.24	26
T16	40123.6	-2097.63	2525.24	26
T17	40127.8	-2099.92	2528.24	26
T18	40129.7	-2101.39	2528.24	26
T19	40129	-2098.39	2528.24	26
T20	40133	-2093.91	2534.24	26
T21	40131.6	-2091.8	2525.24	26
T22	40133.2	-2090.58	2525.24	26
T23	40131.7	-2086.91	2526.17	26
T24	40135.2	-2089.4	2531.24	26
T25	40142	-2079.44	2544.67	26
T26	40152	-2085.61	2526.94	26
T27	40155	-2085.61	2526.53	26
T28	40154.8	-2085.94	2527	26
T29	40152.7	-2084.64	2525.56	26
T30	40150.5	-2082.04	2527	26
T31	40157.8	-2074.24	2544.81	26
T32	40158.3	-2078.14	2525.59	26
T33	40160.2	-2077.16	2526	26
T34	40158.7	-2073.59	2526.12	26
T35	40160.9	-2072.29	2526.14	26
T36	40162.4	-2068.71	2525.98	26
T37	40164.9	-2067.41	2544.33	26
T38	40160.7	-2065.46	2526.44	26
T39	40161.7	-2065.79	2525.69	26
T40	40174.1	-2057.34	2526.38	26
T41	40163.9	-2047.91	2525.29	26
T42	40169.9	-2046.29	2526.49	26
T43	40171.3	-2045.96	2525.37	26
T44	40177.2	-2046.94	2525.37	26
T1	40099.7	-2100.1	2528.24	27
T2	40100.8	-2098.84	2525.24	27
T3	40101.9	-2099.04	2525.24	27
T4	40098	-2098.51	2525.24	27
T5	40101.1	-2100.86	2525.24	27
T6	40104.2	-2098.4	2525.24	27
T7	40104.7	-2099.37	2525.24	27
T8	40107.1	-2100.37	2534.24	27
T9	40106.9	-2101.13	2525.24	27
T10	40110.5	-2100.19	2531.24	27
T11	40114.6	-2097.91	2531.24	27
T12	40113.2	-2098.36	2528.24	27
T13	40109.9	-2100.41	2525.24	27
T14	40110.1	-2095.54	2537.24	27
T15	40113	-2097.95	2525.24	27
T16	40110.8	-2096.86	2525.24	27
T17	40117.1	-2085.94	2543.33	27
T18	40117.1	-2090.24	2525.24	27
T19	40120.4	-2088.21	2527.57	27
T20	40123.7	-2088.71	2546.24	27
T21	40126.9	-2100.14	2540.24	27
T22	40127.2	-2097.43	2534.24	27
T23	40126.2	-2092.35	2534.24	27
T24	40126.7	-2095.85	2525.24	27
T25	40126.1	-2085.61	2525.85	27
T26	40126.6	-2083.99	2527.51	27
T27	40129.1	-2088.31	2543.24	27
T28	40127.8	-2090.35	2531.24	27
T29	40129.8	-2093.4	2525.24	27
T30	40131.2	-2090.84	2525.24	27
T31	40133.6	-2091.55	2525.24	27
T32	40134.7	-2089.36	2525.24	27
T33	40135	-2088.21	2526.14	27
T34	40138.3	-2086.91	2527.95	27
T35	40142.5	-2086.26	2525.8	27
T36	40143.2	-2084.05	2525.24	27
T37	40143.9	-2081.28	2525.24	27
T38	40145.1	-2082.79	2525.24	27
T39	40148.4	-2083.27	2525.24	27
T40	40149	-2082.7	2525.24	27
T41	40150.7	-2082.86	2525.24	27
T42	40157.9	-2082.81	2525.24	27
T43	40157.6	-2082.19	2525.24	27
T44	40153.9	-2076.64	2525.24	27
T1	40105	-2118.94	2546.24	28
T2	40105.8	-2120.53	2540.24	28
T3	40108.8	-2122.52	2525.24	28
T4	40107.1	-2117.59	2525.24	28
T5	40106.2	-2121.79	2534.24	28
T6	40107.5	-2122.07	2533.57	28
T7	40109.7	-2123.93	2533.92	28
T8	40110.8	-2128.61	2534.03	28
T9	40115	-2129	2534.78	28
T10	40115.6	-2128.08	2534.14	28
T11	40114.5	-2126.56	2532.21	28
T12	40112.8	-2126.42	2530.62	28
T13	40113.1	-2127.16	2530.02	28
T14	40112	-2126.6	2527.92	28
T15	40110.7	-2128.01	2528.37	28
T16	40108	-2129.65	2527.55	28
T17	40111.1	-2133.55	2533.53	28
T18	40110.5	-2134.2	2533.86	28
T19	40109.6	-2132.26	2533.73	28
T20	40108.8	-2130.04	2533.78	28
T21	40109.8	-2125.44	2533.33	28
T22	40106.1	-2124.1	2535.15	28
T23	40108.7	-2128.22	2537.98	28
T24	40109	-2126.73	2538.33	28
T25	40112.3	-2122.91	2537.94	28
T26	40114.8	-2116.59	2539.01	28
T27	40116.6	-2112.73	2536.8	28
T28	40119.1	-2112.25	2525.24	28
T29	40116.1	-2110.58	2525.24	28
T30	40117.6	-2111.75	2525.24	28
T31	40119	-2109.18	2525.24	28
T32	40124.1	-2108.86	2525.24	28
T33	40122.3	-2105.67	2525.24	28
T34	40124.1	-2099.26	2525.24	28
T35	40132	-2097.62	2537.24	28
T36	40127.8	-2103.92	2525.24	28
T37	40127.5	-2108.38	2531.24	28
T38	40127.4	-2111.68	2534.24	28
T39	40130.4	-2107.82	2534.24	28
T40	40134.9	-2103.35	2525.24	28
T41	40137.5	-2102.33	2525.24	28
T42	40138.5	-2102.67	2528.24	28
T43	40136.1	-2104.9	2525.24	28
T44	40137.6	-2105.4	2525.24	28
T1	40099.9	-2112.01	2525.24	29
T2	40095.3	-2113.97	2525.24	29
T3	40096.6	-2113.12	2525.24	29
T4	40096.3	-2113.5	2525.24	29
T5	40095.5	-2114.81	2546.24	29
T6	40096.4	-2113.62	2546.24	29
T7	40097.6	-2118.15	2525.24	29
T8	40100.6	-2122.91	2525.24	29
T9	40103.7	-2122.06	2525.24	29
T10	40103.6	-2120.61	2525.24	29
T11	40101.4	-2119.22	2525.24	29
T12	40099	-2113.96	2525.24	29
T13	40096.2	-2113.97	2525.24	29
T14	40095.9	-2112.13	2525.24	29
T15	40091.6	-2110.73	2525.24	29
T16	40093.2	-2114.33	2527.13	29
T17	40096.2	-2116.65	2525.24	29
T18	40092.2	-2114.52	2531.45	29
T19	40094.5	-2112.86	2535.05	29
T20	40103.6	-2110.76	2525.24	29
T21	40107.1	-2107.8	2531.24	29
T22	40107.1	-2105.14	2525.24	29
T23	40106.1	-2105.87	2537.24	29
T24	40103.2	-2102.17	2525.24	29
T25	40105.3	-2102.24	2534.24	29
T26	40106.3	-2101.74	2531.24	29
T27	40105.3	-2099.26	2526.97	29
T28	40099.9	-2103.71	2525.24	29
T29	40099	-2099.66	2525.24	29
T30	40099.4	-2095.04	2525.24	29
T31	40101.1	-2092.82	2525.24	29
T32	40104.3	-2099.43	2525.24	29
T33	40107.6	-2097.5	2525.24	29
T34	40112.1	-2095.41	2525.24	29
T35	40114.7	-2093.82	2525.24	29
T36	40115.8	-2092.32	2525.24	29
T37	40116.6	-2089.95	2525.24	29
T38	40117	-2089.6	2525.24	29
T39	40119.3	-2087.82	2525.24	29
T40	40121.2	-2088.45	2525.24	29
T41	40123.1	-2087.22	2525.24	29
T42	40125.9	-2086.45	2525.24	29
T43	40126	-2086.84	2525.24	29
T44	40128.6	-2080.61	2525.24	29
T1	40126.3	-2066.37	2528.24	30
T2	40124.4	-2067.33	2525.24	30
T3	40124.6	-2064.22	2526.46	30
T4	40123.3	-2066.96	2526.52	30
T5	40121.8	-2067.98	2525.24	30
T6	40121.2	-2070.83	2525.24	30
T7	40120.6	-2071.61	2525.24	30
T8	40123.5	-2075.41	2525.24	30
T9	40123.9	-2083.49	2525.24	30
T10	40125.9	-2082.98	2525.24	30
T11	40131	-2083.75	2534.24	30
T12	40129.8	-2082.94	2546.24	30
T13	40130	-2085.83	2531.24	30
T14	40130.3	-2087.41	2534.24	30
T15	40135.5	-2087.93	2531.24	30
T16	40137.4	-2092.59	2525.24	30
T17	40136.8	-2091.56	2537.24	30
T18	40136.8	-2093.55	2546.24	30
T19	40142.5	-2094.45	2525.24	30
T20	40145.2	-2088.28	2534.24	30
T21	40143.1	-2087.14	2531.24	30
T22	40146.5	-2088.1	2531.24	30
T23	40144.4	-2087.68	2531.24	30
T24	40147.3	-2084.87	2537.24	30
T25	40151.4	-2079.62	2525.24	30
T26	40147.1	-2075.02	2534.24	30
T27	40153.2	-2073.51	2525.73	30
T28	40152.5	-2070.19	2525.24	30
T29	40156.8	-2064.34	2545.58	30
T30	40157.8	-2065.8	2544.1	30
T31	40160	-2066.14	2526.12	30
T32	40163	-2065.01	2526.85	30
T33	40161.7	-2065.64	2526.75	30
T34	40166.9	-2064.1	2526.28	30
T35	40170.4	-2062.65	2527	30
T36	40173.4	-2068.34	2526.2	30
T37	40175.3	-2076.04	2545.82	30
T38	40171.1	-2074.45	2525.32	30
T39	40173.7	-2077.52	2526.03	30
T40	40175.6	-2079.13	2525.51	30
T41	40176.3	-2079.47	2526.33	30
T42	40178.9	-2081.76	2533.07	30
T43	40182.8	-2080.48	2526.19	30
T44	40183.1	-2082.74	2526.26	30
T1	40193.8	-2073.8	2545.1	31
T2	40192.2	-2071.9	2545.2	31
T3	40193.2	-2073.16	2545.6	31
T4	40192.2	-2068.75	2526.37	31
T5	40191.9	-2069.85	2525.83	31
T6	40196.1	-2070.89	2541.65	31
T7	40193.8	-2067.95	2525.78	31
T8	40193.5	-2070.27	2545.56	31
T9	40193.2	-2067.48	2525.58	31
T10	40193.4	-2063.39	2525.24	31
T11	40194.2	-2065.73	2545.99	31
T12	40197.4	-2063.91	2544.97	31
T13	40194.2	-2064.29	2545.61	31
T14	40186.7	-2061.98	2526.14	31
T15	40187.7	-2063.52	2525.59	31
T16	40186.7	-2066.84	2537.24	31
T17	40188	-2065.99	2540.24	31
T18	40185.7	-2064.09	2537.24	31
T19	40182.1	-2061.73	2534.24	31
T20	40184.3	-2067.01	2546.24	31
T21	40183.7	-2066.12	2546.24	31
T22	40181.3	-2063.97	2534.24	31
T23	40184.2	-2064.99	2534.24	31
T24	40185.7	-2064.49	2531.71	31
T25	40186.5	-2061.13	2530.45	31
T26	40188.6	-2060.43	2529.76	31
T27	40191.3	-2060.63	2525.24	31
T28	40196.3	-2057.65	2525.24	31
T29	40197.4	-2056.44	2525.91	31
T30	40194.8	-2055.16	2540.38	31
T31	40190.9	-2055.38	2525.51	31
T32	40190.3	-2057.31	2525.44	31
T33	40187.8	-2057.34	2525.87	31
T34	40191.1	-2053.76	2533.55	31
T35	40193.1	-2054.74	2543.96	31
T36	40191.7	-2051.16	2527.37	31
T37	40194.6	-2047.91	2526.63	31
T38	40191.7	-2045.96	2546.16	31
T39	40192.8	-2047.91	2544.97	31
T40	40192.2	-2047.59	2544.33	31
T41	40191.5	-2044.01	2526.17	31
T42	40192.5	-2043.69	2525.93	31
T43	40192.8	-2046.66	2531.24	31
T44	40194.2	-2045.77	2531.24	31
T1	40135	-2066.2	2525.24	32
T2	40134.4	-2066.32	2525.24	32
T3	40131.9	-2068.67	2546.24	32
T4	40132.3	-2065.44	2546.24	32
T5	40134.1	-2065.47	2546.24	32
T6	40132.3	-2067.19	2546.24	32
T7	40128	-2066.27	2546.24	32
T8	40128.2	-2067.58	2546.24	32
T9	40130.8	-2067.57	2546.24	32
T10	40130.2	-2066	2546.24	32
T11	40130.3	-2064.19	2546.24	32
T12	40131.5	-2063.46	2546.24	32
T13	40135.8	-2061.59	2546.24	32
T14	40138.3	-2061.75	2546.24	32
T15	40138.2	-2061.66	2546.24	32
T16	40137.2	-2063.02	2546.24	32
T17	40137.8	-2062.64	2546.24	32
T18	40138.2	-2061.75	2546.24	32
T19	40139.7	-2060.37	2546.24	32
T20	40142.2	-2058.45	2546.24	32
T21	40142.1	-2056.51	2546.24	32
T22	40145	-2056.66	2546.24	32
T23	40148	-2058.27	2546.24	32
T24	40150.3	-2057.67	2546.24	32
T25	40152.3	-2056.39	2544.2	32
T26	40153.2	-2054.27	2542.39	32
T27	40154.2	-2053.13	2536.59	32
T28	40154.1	-2051.1	2531.24	32
T29	40153.8	-2047.41	2546.24	32
T30	40159	-2040.02	2525.24	32
T31	40162.1	-2033.93	2528.24	32
T32	40162.5	-2032.53	2528.24	32
T33	40163.7	-2031.62	2525.24	32
T34	40162.2	-2024.98	2525.24	32
T35	40163	-2027.82	2528.24	32
T36	40162.3	-2025.62	2525.24	32
T37	40163.4	-2021.46	2534.24	32
T38	40162.1	-2020	2534.24	32
T39	40165.7	-2020.32	2546.24	32
T40	40172.5	-2022.24	2531.24	32
T41	40171.8	-2022.34	2546.24	32
T42	40174.2	-2019.02	2525.24	32
T43	40174.9	-2018.75	2546.24	32
T44	40178.8	-2018.08	2546.24	32
T1	40074.9	-2063.81	2525.43	33
T2	40071.6	-2064.06	2525.52	33
T3	40068.1	-2064.78	2545.87	33
T4	40066.8	-2064.08	2545.25	33
T5	40068.1	-2065.49	2545.91	33
T6	40069	-2067.55	2545.27	33
T7	40072.9	-2067.31	2546.09	33
T8	40073.6	-2072.55	2546.17	33
T9	40083	-2073.84	2526.28	33
T10	40090.2	-2078.61	2526.28	33
T11	40089.2	-2073.56	2545.04	33
T12	40097	-2075.2	2525.7	33
T13	40097.3	-2075.89	2545.4	33
T14	40100.6	-2076.35	2545.57	33
T15	40109.7	-2070.44	2526.47	33
T16	40111.6	-2072.44	2546.24	33
T17	40113	-2067.98	2546.24	33
T18	40121	-2063.33	2546.24	33
T19	40117.3	-2063.4	2539.28	33
T20	40116.1	-2058.49	2536.96	33
T21	40120	-2056.58	2536.82	33
T22	40120.8	-2054.5	2536.22	33
T23	40123	-2053.1	2535.37	33
T24	40125.6	-2048.71	2535.07	33
T25	40124.4	-2042.51	2533.02	33
T26	40129.2	-2039.91	2533.58	33
T27	40126	-2035.86	2533.9	33
T28	40127.5	-2034.93	2545.5	33
T29	40126.6	-2035.32	2544.43	33
T30	40128.5	-2033.33	2544.14	33
T31	40131.1	-2032.15	2526.03	33
T32	40132.1	-2023.09	2526.33	33
T33	40133.1	-2019.94	2526.64	33
T34	40134.4	-2019.18	2526.57	33
T35	40136.6	-2015.28	2526.75	33
T36	40132.4	-2016.46	2526.49	33
T37	40132.7	-2016.1	2525.63	33
T38	40126.6	-2015.1	2526.37	33
T39	40132.4	-2013.34	2526.99	33
T40	40129.2	-2013.4	2544.63	33
T41	40136.6	-2014.37	2526.56	33
T42	40137.9	-2010.9	2525.87	33
T43	40136.6	-2009.83	2525.64	33
T44	40137.3	-2011.47	2525.39	33
T1	40091.2	-2105.44	2527.46	34
T2	40093.7	-2106.74	2544.96	34
T3	40093.8	-2104.46	2526.21	34
T4	40092.3	-2105.11	2525.33	34
T5	40100	-2113.24	2525.54	34
T6	40100.4	-2110.96	2525.58	34
T7	40098	-2107.39	2525.94	34
T8	40096.6	-2111.61	2525.36	34
T9	40099.4	-2109.01	2525.96	34
T10	40104.5	-2107.39	2525.71	34
T11	40107.3	-2104.79	2526.35	34
T12	40117.9	-2112.91	2545.38	34
T13	40119	-2110.31	2545.45	34
T14	40114.3	-2100.89	2525.4	34
T15	40115.5	-2107.06	2526.28	34
T16	40115.5	-2106.09	2526.54	34
T17	40116.2	-2098.95	2530.23	34
T18	40115.8	-2098.95	2528.82	34
T19	40115.8	-2098.42	2525.24	34
T20	40116.8	-2098.22	2525.24	34
T21	40118.6	-2097.47	2525.24	34
T22	40118.5	-2099.04	2525.24	34
T23	40119	-2097.58	2525.24	34
T24	40118.8	-2096.2	2525.24	34
T25	40114	-2093.94	2525.24	34
T26	40111.6	-2092.84	2525.24	34
T27	40114.3	-2090.58	2525.24	34
T28	40116.2	-2092.43	2526.47	34
T29	40122.7	-2092.75	2544.99	34
T30	40119.4	-2089.44	2526.32	34
T31	40122.7	-2087.4	2525.86	34
T32	40125.9	-2084.97	2526.49	34
T33	40126.6	-2079.83	2526.45	34
T34	40132.4	-2076.52	2526.12	34
T35	40140.5	-2076.69	2545.06	34
T36	40139.2	-2074.23	2537.87	34
T37	40139.6	-2069.85	2525.43	34
T38	40139.6	-2069.4	2526.39	34
T39	40142.5	-2069.72	2526.42	34
T40	40142.5	-2070.69	2526.13	34
T41	40141.8	-2067.92	2525.26	34
T42	40145.4	-2064.62	2525.73	34
T43	40148.3	-2065.9	2525.46	34
T44	40152.6	-2066.77	2525.48	34
T1	40053.6	-2020.55	2525.24	35
T2	40054.6	-2023.19	2525.24	35
T3	40052.8	-2025.85	2525.24	35
T4	40050.9	-2026.12	2546.24	35
T5	40047.5	-2029.29	2546.24	35
T6	40048.8	-2029.13	2525.24	35
T7	40047.1	-2032.99	2531.24	35
T8	40043.7	-2038.22	2534.24	35
T9	40046.7	-2044.66	2527.04	35
T10	40045.5	-2045.64	2526.12	35
T11	40044.7	-2049.86	2526.85	35
T12	40049	-2046.29	2525.86	35
T13	40051.4	-2044.66	2527.1	35
T14	40048.4	-2049.54	2534.74	35
T15	40051	-2045.96	2526.52	35
T16	40051.1	-2049.54	2545.81	35
T17	40053.2	-2043.69	2526.43	35
T18	40050.3	-2049.54	2526.27	35
T19	40051.8	-2051.16	2525.27	35
T20	40052.2	-2053.47	2525.24	35
T21	40051.7	-2055.55	2525.24	35
T22	40053.7	-2059.09	2525.24	35
T23	40054.8	-2062.28	2529.53	35
T24	40056.4	-2063.1	2533.36	35
T25	40060.8	-2064.29	2535.04	35
T26	40063.3	-2065.15	2536.81	35
T27	40065.2	-2064.88	2537.76	35
T28	40068	-2060.59	2538.18	35
T29	40069.5	-2055.93	2539.23	35
T30	40066.8	-2051.94	2538.69	35
T31	40064.6	-2049.91	2536.97	35
T32	40066	-2048.95	2537.46	35
T33	40068.5	-2048.69	2537.01	35
T34	40067.6	-2047.79	2536.73	35
T35	40069.1	-2045.45	2535.99	35
T36	40067.6	-2047.38	2535.81	35
T37	40066.3	-2050.31	2536.04	35
T38	40064.7	-2051.52	2535.39	35
T39	40069.1	-2049.99	2535.81	35
T40	40070.4	-2048.42	2537.72	35
T41	40071.3	-2046.09	2538.27	35
T42	40073.2	-2043.6	2539.49	35
T43	40071.1	-2039.14	2525.89	35
T44	40073.3	-2037.84	2526.29	35
T1	40071.4	-2031.01	2545.94	36
T2	40074.2	-2030.04	2545.29	36
T3	40072.5	-2032.31	2540.45	36
T4	40069.8	-2032.31	2544.86	36
T5	40068.9	-2031.99	2525.76	36
T6	40072.1	-2039.79	2526	36
T7	40068.8	-2031.66	2526.13	36
T8	40057.8	-2039.46	2545.44	36
T9	40063.2	-2036.54	2525.94	36
T10	40058.5	-2043.36	2545.4	36
T11	40062.4	-2037.19	2526.16	36
T12	40060.8	-2039.14	2525.44	36
T13	40060.7	-2037.19	2526.28	36
T14	40051.6	-2043.69	2545.82	36
T15	40052.9	-2042.39	2545.3	36
T16	40052.5	-2036.5	2526.02	36
T17	40040.1	-2036.66	2526.43	36
T18	40035.6	-2043.84	2525.92	36
T19	40033.6	-2050	2527.45	36
T20	40027.4	-2059.84	2545.53	36
T21	40034.5	-2060.54	2525.24	36
T22	40035.4	-2063.39	2531.92	36
T23	40035.2	-2067.6	2536.37	36
T24	40035.2	-2070.66	2538.35	36
T25	40036	-2074.96	2539.7	36
T26	40038.5	-2074.89	2542.87	36
T27	40039.2	-2078.69	2546.24	36
T28	40038.1	-2081.31	2546.24	36
T29	40042.4	-2084.63	2546.24	36
T30	40043.8	-2084.41	2546.24	36
T31	40046.5	-2086.55	2546.24	36
T32	40047.5	-2091.81	2546.24	36
T33	40048.5	-2089.81	2546.24	36
T34	40051.9	-2091.94	2546.24	36
T35	40053.9	-2093.25	2546.24	36
T36	40057.1	-2095.02	2546.24	36
T37	40060.3	-2096.91	2546.24	36
T38	40064.2	-2102.55	2546.24	36
T39	40068.1	-2098.53	2546.24	36
T40	40072.3	-2096.52	2546.24	36
T41	40077	-2092.3	2546.24	36
T42	40080.8	-2091.49	2546.24	36
T43	40084.7	-2087.56	2525.34	36
T44	40087.9	-2089.51	2545.86	36
T1	40061.7	-2076.84	2526.99	37
T2	40060.8	-2078.14	2527.31	37
T3	40062.4	-2079.44	2526.44	37
T4	40059.4	-2076.84	2527.35	37
T5	40054.9	-2082.36	2526.98	37
T6	40059.2	-2083.01	2526.85	37
T7	40058.3	-2083.34	2525.39	37
T8	40061.6	-2087.56	2525.29	37
T9	40062.4	-2090.49	2526.41	37
T10	40064.9	-2089.84	2525.57	37
T11	40066.3	-2088.21	2525.9	37
T12	40069.2	-2086.59	2534.26	37
T13	40071.5	-2093.41	2545.33	37
T14	40074.7	-2092.44	2545.32	37
T15	40073.3	-2095.04	2545.7	37
T16	40073.7	-2093.74	2525.74	37
T17	40076.6	-2094.06	2525.7	37
T18	40079.2	-2096.66	2545.18	37
T19	40079	-2095.69	2546.15	37
T20	40074.7	-2089.51	2526.15	37
T21	40079.7	-2086.59	2526.84	37
T22	40083.6	-2087.96	2525.24	37
T23	40085.3	-2086.71	2525.24	37
T24	40092.4	-2087.75	2525.24	37
T25	40095.2	-2081.83	2525.24	37
T26	40095.5	-2082.68	2525.24	37
T27	40094.1	-2081.88	2525.24	37
T28	40095.4	-2081.16	2525.24	37
T29	40095.4	-2079.4	2525.24	37
T30	40096.6	-2075.22	2525.24	37
T31	40097.6	-2073.24	2525.24	37
T32	40100.7	-2075.63	2525.24	37
T33	40103	-2072.05	2525.24	37
T34	40105.2	-2065.63	2525.24	37
T35	40109.4	-2065.81	2525.24	37
T36	40109.9	-2065.31	2525.24	37
T37	40112.8	-2061.61	2525.24	37
T38	40114.8	-2061.38	2525.24	37
T39	40115.7	-2059.76	2525.24	37
T40	40117.5	-2053.86	2526.64	37
T41	40125.6	-2052.57	2545.52	37
T42	40132.7	-2047.95	2526.14	37
T43	40133.7	-2050.68	2525.25	37
T44	40135.3	-2050.06	2525.26	37
T1	40111.6	-2067.87	2525.75	38
T2	40111	-2069.07	2525.34	38
T3	40112.6	-2068.22	2526.08	38
T4	40111.3	-2068.67	2525.79	38
T5	40108.7	-2068.61	2525.45	38
T6	40111	-2069.07	2525.34	38
T7	40111.3	-2068.67	2525.79	38
T8	40111.6	-2067.87	2525.75	38
T9	40111.6	-2063.78	2528.08	38
T10	40111.3	-2059.27	2525.98	38
T11	40114.2	-2061.15	2537.02	38
T12	40111.3	-2065.92	2525.34	38
T13	40111.6	-2067.87	2525.75	38
T14	40111.6	-2066.49	2525.53	38
T15	40116.8	-2066.16	2526.51	38
T16	40125.9	-2066.63	2544.92	38
T17	40128.2	-2070.2	2545.42	38
T18	40131.8	-2067.86	2525.24	38
T19	40137.9	-2067.22	2526.35	38
T20	40146.1	-2066.36	2525.31	38
T21	40143.5	-2060.84	2525.74	38
T22	40148	-2062.35	2526.07	38
T23	40154.2	-2058.21	2525.69	38
T24	40164.3	-2057.09	2545.48	38
T25	40166.5	-2056.04	2546.17	38
T26	40159.8	-2050.39	2525.24	38
T27	40160.4	-2050.43	2525.24	38
T28	40162.3	-2053.65	2530.56	38
T29	40162.9	-2053.84	2529.96	38
T30	40161.4	-2051.99	2528.72	38
T31	40159.8	-2047.06	2528.61	38
T32	40159.2	-2044.84	2528.2	38
T33	40163.6	-2042.43	2532.29	38
T34	40163.2	-2038.77	2536.37	38
T35	40166	-2038.07	2537.56	38
T36	40164	-2036.9	2537.3	38
T37	40163.1	-2035.22	2536.52	38
T38	40162.3	-2033.89	2535.68	38
T39	40163.9	-2032.88	2533.96	38
T40	40164.2	-2032.53	2535.81	38
T41	40164.6	-2030.6	2536.35	38
T42	40165.7	-2030.45	2536.22	38
T43	40164.7	-2025.83	2535.75	38
T44	40167.3	-2027.19	2535.45	38
T1	40054.1	-2090.5	2526.27	39
T2	40055.4	-2089.53	2526.08	39
T3	40057	-2088.12	2525.71	39
T4	40053.1	-2088.59	2526.17	39
T5	40044.7	-2095.84	2545.94	39
T6	40048.2	-2097.67	2545.95	39
T7	40053.8	-2094.45	2530.93	39
T8	40049.9	-2104.05	2545.1	39
T9	40059.6	-2104.21	2525.63	39
T10	40054.4	-2106.96	2546.13	39
T11	40056.7	-2103.56	2539.81	39
T12	40063.2	-2093.44	2525.4	39
T13	40063.2	-2096.66	2526.04	39
T14	40063.5	-2095.45	2525.39	39
T15	40055.7	-2106.11	2544.87	39
T16	40051.2	-2107.38	2544.95	39
T17	40052.5	-2106.27	2546.18	39
T18	40048.9	-2106.75	2541.11	39
T19	40052.9	-2112.59	2545.67	39
T20	40055.7	-2106.11	2544.87	39
T21	40064.9	-2102.51	2525.78	39
T22	40064.4	-2099.91	2526.16	39
T23	40061.6	-2101.44	2525.84	39
T24	40062.2	-2100.56	2525.49	39
T25	40063.5	-2102.84	2526.03	39
T26	40062.2	-2086.66	2525.95	39
T27	40062.7	-2087.87	2525.24	39
T28	40063.1	-2087.69	2525.24	39
T29	40064.7	-2086.85	2525.24	39
T30	40067.9	-2083.78	2525.24	39
T31	40070.6	-2084.34	2525.24	39
T32	40074.2	-2087.33	2525.24	39
T33	40075.5	-2084.42	2525.24	39
T34	40078.5	-2081.88	2525.24	39
T35	40081.6	-2079.74	2527.43	39
T36	40082	-2079.16	2527.92	39
T37	40081.5	-2076.8	2531.15	39
T38	40082.3	-2078.2	2531.81	39
T39	40086.2	-2076.78	2532.8	39
T40	40091.1	-2075.64	2535.12	39
T41	40094.4	-2071.5	2534.13	39
T42	40093.9	-2071.31	2544.9	39
T43	40092.5	-2076.51	2526.74	39
T44	40092	-2068.06	2545.62	39
T1	40079.1	-2092.69	2526.16	40
T2	40078.1	-2089.86	2525.3	40
T3	40080.7	-2090.5	2525.73	40
T4	40079.1	-2087.3	2525.33	40
T5	40080.4	-2089.47	2525.53	40
T6	40076.8	-2092.25	2546.23	40
T7	40083.7	-2094.23	2529.73	40
T8	40090.8	-2095.53	2525.85	40
T9	40093.1	-2097.09	2526.66	40
T10	40096.7	-2094.41	2526.1	40
T11	40097.6	-2092.82	2526.29	40
T12	40100.2	-2090.52	2525.27	40
T13	40102.8	-2084.77	2525.42	40
T14	40094.4	-2082.4	2535.56	40
T15	40095.4	-2078.59	2545.63	40
T16	40097	-2076.37	2545.08	40
T17	40096.3	-2074.67	2545.57	40
T18	40097	-2072.96	2546.1	40
T19	40106.4	-2071.93	2526.28	40
T20	40109.7	-2070.67	2526.82	40
T21	40111.9	-2068.2	2525.71	40
T22	40114.5	-2066.19	2525.53	40
T23	40118.8	-2063.17	2525.94	40
T24	40121	-2057.96	2526.91	40
T25	40126.6	-2051.32	2528.08	40
T26	40126.2	-2050.38	2527.69	40
T27	40127.2	-2047.49	2527.55	40
T28	40129.6	-2045.91	2525.24	40
T29	40128.9	-2046.29	2525.24	40
T30	40126.2	-2041.56	2527.63	40
T31	40129.5	-2043.64	2525.24	40
T32	40132.6	-2033	2533.86	40
T33	40133.6	-2031.26	2533.65	40
T34	40138.7	-2030.79	2530.48	40
T35	40138.6	-2025.57	2534.92	40
T36	40141.1	-2024.59	2534.29	40
T37	40140.7	-2018.91	2536.55	40
T38	40137.8	-2021.01	2536.53	40
T39	40136.4	-2023.21	2542.22	40
T40	40140.2	-2021.17	2541.25	40
T41	40145.4	-2018.09	2542.16	40
T42	40145.9	-2016.23	2541.25	40
T43	40144.9	-2014.34	2537.91	40
T44	40146.8	-2014.35	2535.13	40
T1	40108.7	-2034.74	2545.69	41
T2	40110	-2032.05	2540.35	41
T3	40111.3	-2029.42	2526.79	41
T4	40112.3	-2023.85	2525.71	41
T5	40106.7	-2023.66	2526.84	41
T6	40108	-2022.36	2526.45	41
T7	40110	-2020.81	2525.34	41
T8	40107.7	-2023.98	2525.38	41
T9	40105.8	-2025.83	2546	41
T10	40105.1	-2021.35	2545.29	41
T11	40103.5	-2020.05	2545.56	41
T12	40107.1	-2020.12	2526.02	41
T13	40106.7	-2012.9	2526.27	41
T14	40104.5	-2012.61	2526.11	41
T15	40101.2	-2016.37	2525.66	41
T16	40098.3	-2015.94	2525.81	41
T17	40098.6	-2014.86	2525.61	41
T18	40093.1	-2013.78	2525.85	41
T19	40093.4	-2010.71	2526.55	41
T20	40094.7	-2010.74	2526.17	41
T21	40086.9	-2008.6	2545.56	41
T22	40092.8	-2008.82	2526.27	41
T23	40094.1	-2008.83	2525.93	41
T24	40095.4	-2011.17	2525.54	41
T25	40090.2	-2008.35	2526.22	41
T26	40090.5	-2007.9	2525.45	41
T27	40093.1	-1993.19	2544.78	41
T28	40089.2	-1992.97	2545.29	41
T29	40087.2	-1987.43	2544.91	41
T30	40084.6	-1987.49	2546.1	41
T31	40086.9	-1984.29	2545.64	41
T32	40082.4	-1986.01	2545.28	41
T33	40079.4	-1988.47	2545.25	41
T34	40075.9	-1989.38	2545.48	41
T35	40089	-1992.88	2543.41	41
T36	40085.4	-1995.08	2541.15	41
T37	40081.3	-1998.35	2537.86	41
T38	40078.9	-2001.79	2536.27	41
T39	40082.5	-2002.04	2535.14	41
T40	40083.1	-1999.16	2534.49	41
T41	40084	-1997.06	2534.82	41
T42	40086.9	-1996.4	2534.99	41
T43	40085.8	-1994.71	2532.43	41
T44	40088	-1995.48	2530.88	41
T1	40139.4	-2084.84	2525.24	42
T2	40138.4	-2086.64	2528.24	42
T3	40136.1	-2086.32	2546.24	42
T4	40136.4	-2084.16	2525.24	42
T5	40136.9	-2082.57	2525.24	42
T6	40132.7	-2077.6	2537.24	42
T7	40137.8	-2076.18	2525.24	42
T8	40135	-2078.72	2525.24	42
T9	40132.6	-2078.54	2537.24	42
T10	40133.9	-2077.93	2534.24	42
T11	40132.5	-2073.9	2534.24	42
T12	40130.7	-2074.14	2531.24	42
T13	40134.5	-2074.33	2525.24	42
T14	40132.4	-2074.37	2525.24	42
T15	40131.6	-2076.29	2525.24	42
T16	40131.7	-2081.36	2525.24	42
T17	40133.1	-2082.32	2525.24	42
T18	40131.8	-2082.22	2525.24	42
T19	40134.2	-2082.24	2525.24	42
T20	40133.6	-2079.89	2525.24	42
T21	40135.5	-2076.62	2525.24	42
T22	40139.1	-2068.65	2543.24	42
T23	40143.3	-2069.67	2531.24	42
T24	40140.6	-2068.46	2531.24	42
T25	40143.6	-2065.95	2525.24	42
T26	40146	-2065.99	2525.24	42
T27	40146.8	-2064.54	2540.24	42
T28	40145.6	-2065.79	2540.24	42
T29	40144.5	-2063.97	2537.24	42
T30	40145.4	-2061.99	2534.24	42
T31	40148.2	-2063	2525.24	42
T32	40151.3	-2064.69	2526.48	42
T33	40153.2	-2061.18	2525.72	42
T34	40158.1	-2058.74	2526.75	42
T35	40162	-2054.44	2526.65	42
T36	40163.9	-2054.28	2525.32	42
T37	40168.6	-2055.85	2530.42	42
T38	40167.6	-2055.47	2531.87	42
T39	40169.9	-2057.5	2530.87	42
T40	40162.6	-2062.2	2525.24	42
T41	40165.3	-2061.62	2525.24	42
T42	40165.4	-2059.36	2525.24	42
T43	40164.4	-2058.12	2525.24	42
T44	40163.8	-2054.71	2525.24	42
T1	40082	-2042.74	2525.53	43
T2	40082.4	-2043.75	2525.55	43
T3	40082.7	-2043.85	2525.44	43
T4	40082	-2042.74	2525.53	43
T5	40075.2	-2038.46	2545.85	43
T6	40083	-2044.55	2525.76	43
T7	40085	-2041.8	2525.34	43
T8	40084	-2045.9	2529.59	43
T9	40086.9	-2043.54	2535.46	43
T10	40090.2	-2037.51	2526.34	43
T11	40082.4	-2039.06	2545.97	43
T12	40079.1	-2032.65	2546.2	43
T13	40078.1	-2034.04	2544.18	43
T14	40074.2	-2030.72	2545.14	43
T15	40070.7	-2032.2	2545.34	43
T16	40068.4	-2033.9	2542.86	43
T17	40073.6	-2046.84	2545.61	43
T18	40074.2	-2045.37	2545.57	43
T19	40072	-2037.9	2527.12	43
T20	40079.8	-2034.64	2526.62	43
T21	40078.1	-2031.62	2525.37	43
T22	40086.9	-2033.14	2525.24	43
T23	40086.3	-2035.99	2525.24	43
T24	40093.1	-2031.68	2531.24	43
T25	40093.7	-2025.6	2528.24	43
T26	40099.4	-2023.66	2525.24	43
T27	40100.5	-2012.53	2525.24	43
T28	40107	-2011.3	2525.24	43
T29	40107.4	-2003.39	2544.11	43
T30	40105.5	-2002.41	2527.13	43
T31	40105.6	-2003.39	2526.39	43
T32	40106.7	-2005.01	2526.93	43
T33	40105.1	-2004.36	2527.01	43
T34	40103.1	-2001.11	2526.49	43
T35	40103	-1999.81	2527.58	43
T36	40099	-1997.21	2525.27	43
T37	40100.2	-1990.67	2536.66	43
T38	40101.2	-1989.93	2535.2	43
T39	40105.1	-1988.05	2534.19	43
T40	40107.1	-1988.25	2535.09	43
T41	40111.2	-1986.32	2535.47	43
T42	40113.7	-1984.09	2536.84	43
T43	40109.7	-1989.43	2535.38	43
T44	40112.9	-1987.22	2534.57	43
T1	40069.7	-2043.79	2526.21	44
T2	40062.9	-2046	2545.98	44
T3	40062.9	-2044.99	2545.94	44
T4	40062.2	-2045.21	2546	44
T5	40061.6	-2048.84	2545.55	44
T6	40063.8	-2048.89	2535.83	44
T7	40067.1	-2050.89	2546.18	44
T8	40067.7	-2055.06	2545.65	44
T9	40070.3	-2058.18	2545.55	44
T10	40074.6	-2057.65	2546.12	44
T11	40076.5	-2054.94	2545.7	44
T12	40079.8	-2053.78	2545.18	44
T13	40089.2	-2050.03	2526.24	44
T14	40091.8	-2049.13	2525.32	44
T15	40096	-2045.98	2526.22	44
T16	40087.2	-2046.75	2545.29	44
T17	40097.3	-2042.33	2526.21	44
T18	40098.3	-2041.7	2525.39	44
T19	40096.7	-2042.55	2526.47	44
T20	40098.3	-2036.62	2525.71	44
T21	40100.9	-2035.04	2526.09	44
T22	40106.7	-2032.64	2526.58	44
T23	40109.3	-2031.79	2525.26	44
T24	40104.8	-2028.36	2525.37	44
T25	40101.5	-2032.95	2525.63	44
T26	40108	-2026.6	2525.32	44
T27	40105.1	-2028.54	2525.66	44
T28	40105.4	-2025.8	2545.34	44
T29	40114.5	-2028.68	2525.71	44
T30	40122	-2025.81	2546.12	44
T31	40124.9	-2025.16	2545.14	44
T32	40122.3	-2019.43	2525.41	44
T33	40124	-2016.62	2526.36	44
T34	40125.3	-2013.11	2525.91	44
T35	40125.6	-2011.46	2525.94	44
T36	40117.8	-2009.15	2545.98	44
T37	40121.6	-2005.34	2525.41	44
T38	40117.7	-2003.39	2526.33	44
T39	40121.9	-1998.19	2544.79	44
T40	40135.5	-1998.23	2534.22	44
T41	40134.8	-1996.12	2533.77	44
T42	40136	-1995.36	2532.97	44
T43	40134	-1997.93	2531.89	44
T44	40135.7	-1998.04	2529.97	44
T1	40099.6	-2028	2525.79	45
T2	40098.9	-2029.06	2526.58	45
T3	40093.7	-2027.64	2545.19	45
T4	40095.7	-2029.81	2526.79	45
T5	40089.5	-2035.22	2545.78	45
T6	40087.2	-2028.86	2544.98	45
T7	40091.1	-2029.49	2526.39	45
T8	40088.5	-2027.09	2545.21	45
T9	40088.2	-2031.22	2544.38	45
T10	40090.5	-2027.52	2544.35	45
T11	40090.2	-2023.97	2525.41	45
T12	40087.2	-2021.67	2526.36	45
T13	40088.2	-2022.59	2526.46	45
T14	40081.7	-2019.55	2545.08	45
T15	40083.7	-2018.57	2545.21	45
T16	40083	-2019.69	2545.69	45
T17	40084.3	-2016.5	2544.55	45
T18	40079.4	-2017.99	2545.19	45
T19	40076.8	-2015.8	2545.82	45
T20	40078.8	-2009.55	2546.21	45
T21	40081.4	-2021.18	2525.58	45
T22	40083	-2024.71	2525.74	45
T23	40089.8	-2016.95	2527.11	45
T24	40080.7	-2019.09	2545.97	45
T25	40094.1	-2017.34	2545.92	45
T26	40101.9	-2015.91	2544.79	45
T27	40098	-2021.14	2541.79	45
T28	40103.8	-2018.63	2527.05	45
T29	40104.8	-2016.84	2526.49	45
T30	40101.8	-2015.41	2526.05	45
T31	40102	-2015.41	2527.22	45
T32	40100.5	-2017.04	2526.03	45
T33	40103.3	-2014.44	2525.48	45
T34	40102.8	-2010.06	2525.74	45
T35	40103.7	-2012.81	2527.38	45
T36	40098.3	-2014.76	2526.09	45
T37	40097.6	-2017.54	2527.64	45
T38	40096.7	-2022.68	2545.67	45
T39	40107	-2024.45	2525.24	45
T40	40109.4	-2019.32	2525.24	45
T41	40111.7	-2012.3	2525.24	45
T42	40114.6	-2009.16	2527.29	45
T43	40112.7	-2011.69	2530.59	45
T44	40113.4	-2011.09	2528.08	45
T1	40062.7	-2061.89	2544.61	46
T2	40062.5	-2064.52	2526.06	46
T3	40061.2	-2061.89	2525.71	46
T4	40059.2	-2063.51	2526.88	46
T5	40058	-2072.29	2544.41	46
T6	40060.3	-2071.64	2525.88	46
T7	40064.9	-2070.01	2531.63	46
T8	40060.7	-2076.19	2525.82	46
T9	40064.3	-2079.44	2526.79	46
T10	40066	-2077.81	2526.97	46
T11	40066	-2077.16	2525.56	46
T12	40065.7	-2075.54	2525.33	46
T13	40075.7	-2082.04	2545.51	46
T14	40077.5	-2081.39	2545.71	46
T15	40078	-2076.51	2545.35	46
T16	40073	-2072.61	2544.56	46
T17	40073.9	-2070.66	2526.44	46
T18	40071.1	-2071.31	2526.17	46
T19	40071.3	-2068.39	2525.34	46
[truncated: 465 more rows]
