# Supplementary material for: BMP4 initiates and patterns ventral-caudal structures in zebrafish and human pluripotent stem cell aggregates
Source: EMBO J. 2025 Nov 24;45(1):210–42. doi: 10.1038/s44318-025-00643-6 (PMC12759085; doi:10.1038/s44318-025-00643-6)
Supplement: Supplementary file 20 — Source data Fig. 4 [file 44318_2025_643_MOESM20_ESM.zip › Figure 4/4G/explant_involution.xlsx]

## Sheet: Sheet1
T1-T5	T1-T10	T1-T20	T1-T44	T5-T10	T5-T20	T5-T44	T10-T20	T10-T44	T20-T44
1	1	1	0	0.666667	0.333333	0	0.5	0	0
1	1	0	0	0.5	0	0	0.5	0	0
0	0	0	0.333333	0	0	0	0.5	0	0
0	0	0	0	0	0	0	0	0	0.5
1	0	0	1	0	0	1	0	0	0
0	0	0	0	0	0	0	0	0	0
0.5	0	0	0	0	0	0	0	0	0
0	0	0	0	0	0	0	0	0	0
0	0	0	0	0	0	0	0	0	0
1	0	0	0	0	0.5	0	0.5	0	0
0.5	0.5	0	0	0	0	0	0	0	0
0	0	0	0	0	0	0	0	0	0
0	1	0	0	0	0	0	0	0	0
0	0	0	0	0	0	0	0	0	0
0	0	0	0	0	0	0	0	0	0
0.666667	0.333333	0	0	0.5	0	0.5	0.25	0.25	0
0.333333	0.666667	0.333333	0.333333	1	0	1	0.333333	0.666667	0
0	1	1	0	0	0	0	1	0	0
0	0	0	0	1	0	0	0	0	0
1	0.5	0	0.5	0.5	0	0.5	0	0.5	0.333333
0	0	0	0	0	0	0	0	0	0
0	0	0	0	0	0	0	0	0	0
0	0	0	0	0.5	0.5	0	0.666667	0	0
0	0	0	0	0.666667	0.333333	0	0.6	0	0
1	1	0	0	1	0	0	0	0	0
1	0	0	0	0	0	0	0.5	0	0
0.5	0.5	0	0.5	1	0	1	0	0.5	0
0	0	0	0	0	0	0	0	0	0
0	0.5	0	0	0	0	0	0	0	0
0.666667	0	0	0	0.333333	0.333333	0	0.5	0	0
0	0	0	0	0	0	0	0	0	0
0	0	0	0	0	0	0	0	0	0
0.5	0.5	0	0.5	0.333333	0	0	0.333333	0	0
0.5	1	0	0.5	0.5	0	0.5	0.333333	0.333333	0
0	0	0	0	0	0	0	0	0	0
0	0	0	0	0	0	0	0	0	0
0	0.666667	0.666667	0	0	0	0	0.666667	0.333333	0
1	0.5	0	0	0.333333	0.333333	0	0	0	0
0	0	0	0	1	0	0	0	0	0
0.666667	0.333333	0.333333	0	0.75	0.5	0	0.666667	0	0
0	1	0	0	0	0	0	0	0	0
1	0	0	1	0	0	0.5	0.5	0	0
0	0	0	0	0	0	0	0	0	0
0	0	0	0	0	0	0	0	0	0
0	0	0	0	0.5	0	0	0	0	0
0	1	1	0	0	0	0.5	0.5	0.5	0
0.5	1	0	0	1	0	0	0	0	0
0	0	0	0	0	0	0	0	0	0
1	1	0	0	1	0.5	0	0.5	0	0
1	0	0	0	0.666667	0.333333	0	0.4	0	0
0.333333	0.333333	0	0	0	0	0	0	0	0
0	1	1	0	0	0	0	0.5	0	0
0	0	0	0	0.5	0	0	0	0	0
0	0	0	0	1	0	0	0	0	0
0.333333	0.666667	0	0	0.5	0	0	0	0	0
1	1	0	0	1	0	0	0	0	0
