# Supplementary material for: BMP4 initiates and patterns ventral-caudal structures in zebrafish and human pluripotent stem cell aggregates
Source: EMBO J. 2025 Nov 24;45(1):210–42. doi: 10.1038/s44318-025-00643-6 (PMC12759085; doi:10.1038/s44318-025-00643-6)
Supplement: Supplementary file 20 — Source data Fig. 4 [file 44318_2025_643_MOESM20_ESM.zip › Figure 4/4I/movement_all.csv]

	position_X	position_Y	position_Z	SPOT
T25	31684.19922	-754.5339966	2383.429932	spot1
T26	31686.09961	-751.3560181	2383.429932	spot1
T27	31685.80078	-747.0709839	2386.560059	spot1
T28	31688.80078	-747.2940063	2383.429932	spot1
T29	31690.5	-743.6879883	2383.429932	spot1
T30	31693.09961	-744.6829834	2388.370117	spot1
T31	31693.19922	-744.8430176	2384.469971	spot1
T32	31694.69922	-743.2180176	2383.429932	spot1
T33	31696.40039	-741.5930176	2384.209961	spot1
T34	31698.90039	-743.2180176	2383.98999	spot1
T35	31699.5	-740.617981	2384.120117	spot1
T36	31700.90039	-741.5930176	2384.399902	spot1
T37	31709	-736.3930054	2383.669922	spot1
T38	31711.09961	-731.664978	2383.429932	spot1
T39	31707.59961	-729.5449829	2383.429932	spot1
T40	31709.40039	-727.2579956	2383.429932	spot1
T41	31711.40039	-722.0930176	2383.72998	spot1
T42	31713.80078	-718.1929932	2383.429932	spot1
T43	31717.5	-712.3430176	2384.290039	spot1
T44	31718.5	-711.6929932	2384.22998	spot1
T45	31720.80078	-710.7180176	2383.469971	spot1
T46	31721.59961	-704.5419922	2398.870117	spot1
T47	31723.90039	-705.8430176	2390.399902	spot1
T48	31727.5	-703.5679932	2384.22998	spot1
T49	31729.5	-701.9429932	2383.939941	spot1
T50	31732	-699.6669922	2383.51001	spot1
T51	31733.09961	-698.0419922	2383.560059	spot1
T52	31736.30078	-695.7680054	2384.199951	spot1
T53	31737.5	-692.1929932	2383.919922	spot1
T54	31741	-693.8179932	2384.060059	spot1
T55	31742.69922	-690.8930054	2383.909912	spot1
T56	31744.59961	-692.8430176	2383.860107	spot1
T57	31746.19922	-695.4429932	2383.540039	spot1
T58	31749.19922	-687.6430054	2399.209961	spot1
T25	31675	-723.2709961	2383.429932	spot2
T26	31674.69922	-719.8389893	2383.429932	spot2
T27	31674.59961	-716.6560059	2383.429932	spot2
T28	31676.19922	-718.0360107	2383.429932	spot2
T29	31677.69922	-713.75	2383.429932	spot2
T30	31677.69922	-709.4169922	2383.649902	spot2
T31	31677.59961	-707.4680176	2383.540039	spot2
T32	31678.09961	-706.492981	2383.659912	spot2
T33	31680.69922	-706.492981	2384.300049	spot2
T34	31683.30078	-705.8430176	2384.300049	spot2
T35	31684.69922	-707.4680176	2383.879883	spot2
T36	31686.59961	-710.0679932	2383.76001	spot2
T37	31686.80078	-707.4680176	2383.600098	spot2
T38	31689.40039	-705.1929932	2384.02002	spot2
T39	31690.80078	-703.7260132	2384.050049	spot2
T40	31692.19922	-701.2919922	2384.719971	spot2
T41	31690.09961	-698.0419922	2385.439941	spot2
T42	31686.90039	-694.7919922	2386.050049	spot2
T43	31686.5	-689.5930176	2385.649902	spot2
T44	31689.40039	-686.6669922	2383.97998	spot2
T45	31690.69922	-684.0679932	2385.179932	spot2
T46	31694.09961	-681.4680176	2384.23999	spot2
T47	31695.19922	-678.867981	2384.610107	spot2
T48	31694.09961	-674.6430054	2384.25	spot2
T49	31695.40039	-670.742981	2384.030029	spot2
T50	31695.40039	-670.0930176	2383.97998	spot2
T51	31697.19922	-666.5180054	2384.149902	spot2
T52	31700.40039	-663.9169922	2383.75	spot2
T53	31700.5	-658.7180176	2384.139893	spot2
T54	31704.09961	-660.3430176	2384.350098	spot2
T55	31705.30078	-657.742981	2383.76001	spot2
T56	31707	-656.4429932	2384.110107	spot2
T57	31711	-652.867981	2397.810059	spot2
T58	31714.5	-651.8930054	2385.439941	spot2
T25	31684.30078	-774.0339966	2388.340088	spot3
T26	31685.80078	-770.5750122	2389.219971	spot3
T27	31685.69922	-766.4589844	2392.560059	spot3
T28	31688.30078	-764.8670044	2391.159912	spot3
T29	31688.69922	-764.0479736	2390.23999	spot3
T30	31690.80078	-758.9420166	2390.97998	spot3
T31	31693.19922	-757.0560303	2391.72998	spot3
T32	31695	-755.0499878	2391.790039	spot3
T33	31695.59961	-751.3619995	2394.040039	spot3
T34	31699.19922	-751.6859741	2391.98999	spot3
T35	31703	-749.0180054	2392.709961	spot3
T36	31704.59961	-750.8480225	2392.830078	spot3
T37	31705.30078	-748.4680176	2394.429932	spot3
T38	31708.30078	-743.8140259	2392.169922	spot3
T39	31711.40039	-741.1069946	2392.01001	spot3
T40	31712.40039	-736.9429932	2395.189941	spot3
T41	31713.40039	-733.6170044	2394.879883	spot3
T42	31717.5	-732.2440186	2385.97998	spot3
T43	31714.19922	-726.2470093	2398.850098	spot3
T44	31717.19922	-722.742981	2398.98999	spot3
T45	31718.19922	-725.3430176	2397.73999	spot3
T46	31720.09961	-722.4169922	2399	spot3
T47	31720.80078	-721.117981	2398.699951	spot3
T48	31721.5	-716.8930054	2399.26001	spot3
T49	31722.80078	-715.2680054	2399.040039	spot3
T50	31723.69922	-711.0419922	2399.280029	spot3
T51	31724.69922	-710.3930054	2398.149902	spot3
T52	31726.30078	-709.742981	2395.429932	spot3
T53	31725.59961	-709.4169922	2398.699951	spot3
T54	31728.19922	-708.117981	2396.709961	spot3
T55	31729.5	-707.1430054	2395.840088	spot3
T56	31730.90039	-706.492981	2396.530029	spot3
T57	31732.09961	-706.492981	2394.48999	spot3
T58	31732.69922	-704.2180176	2399.100098	spot3
T25	31743.40039	-746.5960083	2383.429932	spot4
T26	31745.09961	-743.6810303	2383.429932	spot4
T27	31745.90039	-738.8150024	2383.429932	spot4
T28	31749.19922	-738.4349976	2383.429932	spot4
T29	31751.5	-736.2540283	2383.429932	spot4
T30	31752.69922	-730.2020264	2383.429932	spot4
T31	31755.90039	-728.460022	2383.429932	spot4
T32	31757.09961	-727.6500244	2383.429932	spot4
T33	31759.19922	-727.5720215	2383.429932	spot4
T34	31762	-727.2340088	2383.429932	spot4
T35	31764.09961	-723.8220215	2383.429932	spot4
T36	31765.69922	-725.5339966	2383.429932	spot4
T37	31767.90039	-724.0180054	2383.429932	spot4
T38	31770.59961	-719.5939941	2383.429932	spot4
T39	31771.90039	-719.5889893	2383.429932	spot4
T40	31773.40039	-715.6790161	2383.429932	spot4
T41	31774.59961	-711.7039795	2386.040039	spot4
T42	31776.80078	-709.3400269	2386.76001	spot4
T43	31779.09961	-704.1060181	2386.050049	spot4
T44	31781.19922	-702.2650146	2383.429932	spot4
T45	31781.40039	-702.1469727	2383.429932	spot4
T46	31782.69922	-701.4899902	2383.429932	spot4
T47	31784.40039	-698.4249878	2383.429932	spot4
T48	31786.40039	-695.0040283	2383.429932	spot4
T49	31788.5	-695.7399902	2383.429932	spot4
T50	31789.90039	-692.0440063	2383.429932	spot4
T51	31791	-691.8930054	2383.429932	spot4
T52	31793.69922	-689.9420166	2383.429932	spot4
T53	31797.40039	-686.6480103	2383.429932	spot4
T54	31798.59961	-689.1950073	2383.429932	spot4
T55	31796.80078	-690.242981	2383.909912	spot4
T56	31795.90039	-690.5679932	2386.080078	spot4
T57	31800.80078	-688.617981	2398.199951	spot4
T58	31802.40039	-689.5930176	2399.169922	spot4
T25	31723	-744.6339722	2383.429932	spot5
T26	31725.69922	-745.3170166	2383.429932	spot5
T27	31726.19922	-740.2910156	2383.429932	spot5
T28	31729.59961	-741.7890015	2383.429932	spot5
T29	31732.5	-739.8610229	2383.429932	spot5
T30	31733.5	-734.3770142	2383.429932	spot5
T31	31736.5	-733.0430298	2383.429932	spot5
T32	31739.09961	-731.3289795	2383.429932	spot5
T33	31741.5	-730.8530273	2383.429932	spot5
T34	31745	-730.0250244	2383.429932	spot5
T35	31749.40039	-726.8049927	2383.429932	spot5
T36	31751.90039	-724.059021	2383.429932	spot5
T37	31755.69922	-720.6190186	2383.429932	spot5
T38	31753.09961	-722.1829834	2383.429932	spot5
T39	31757.5	-721.8049927	2383.429932	spot5
T40	31761	-713.3920288	2383.429932	spot5
T41	31762.19922	-710.1500244	2383.429932	spot5
T42	31764.80078	-706.0679932	2383.429932	spot5
T43	31768.59961	-702.5800171	2387.800049	spot5
T44	31770.69922	-701.9429932	2386.530029	spot5
T45	31769.09961	-702.3759766	2384.590088	spot5
T46	31770.40039	-696.9730225	2383.5	spot5
T47	31770.09961	-695.9210205	2384.389893	spot5
T48	31767.80078	-693.2399902	2383.570068	spot5
T49	31774.30078	-693.8900146	2399	spot5
T50	31771.40039	-690.8839722	2383.73999	spot5
T51	31773	-689.7800293	2384.169922	spot5
T52	31775	-688.2509766	2383.780029	spot5
T53	31775.59961	-687.4110107	2384.199951	spot5
T54	31781.19922	-682.6810303	2384.26001	spot5
T55	31779.5	-684.8699951	2383.719971	spot5
T56	31782.09961	-684.664978	2384.449951	spot5
T57	31787.5	-680.8179932	2384.300049	spot5
T58	31790.19922	-682.4429932	2390.429932	spot5
T25	31732.90039	-744.4000244	2383.429932	spot6
T26	31735.19922	-741.1019897	2383.429932	spot6
T27	31736.80078	-736.2440186	2383.429932	spot6
T28	31743.80078	-731.7020264	2384.100098	spot6
T29	31741.5	-733	2386.850098	spot6
T30	31745.40039	-725.0180054	2393.179932	spot6
T31	31748.90039	-723.3640137	2391.429932	spot6
T32	31752	-725.0180054	2396.879883	spot6
T33	31754.80078	-725.0180054	2396.560059	spot6
T34	31756.09961	-724.6929932	2396.179932	spot6
T35	31761	-721.6660156	2396.719971	spot6
T36	31762	-721.59198	2397.860107	spot6
T37	31765.59961	-717.2730103	2397.840088	spot6
T38	31767	-713.6430054	2398.050049	spot6
T39	31770.09961	-712.0499878	2397.72998	spot6
T40	31771.90039	-707.7919922	2384.77002	spot6
T41	31773.69922	-702.2680054	2389.73999	spot6
T42	31775.19922	-699.992981	2398.909912	spot6
T43	31778.90039	-692.1929932	2394.929932	spot6
T44	31778.19922	-694.4680176	2385.379883	spot6
T45	31770.30078	-692.1929932	2398.820068	spot6
T46	31768.80078	-685.6929932	2383.51001	spot6
T47	31773.19922	-687.6430054	2396.649902	spot6
T48	31774	-685.9219971	2399.300049	spot6
T49	31778.19922	-685.0380249	2384.929932	spot6
T50	31777.59961	-683.1380005	2384.350098	spot6
T51	31780.5	-676.4780273	2397.26001	spot6
T52	31783.09961	-677.5560303	2399.290039	spot6
T53	31780.19922	-670.1010132	2383.810059	spot6
T54	31783.09961	-670.9650269	2384.709961	spot6
T55	31783.09961	-672.3839722	2397.719971	spot6
T56	31785.09961	-677.28302	2397.649902	spot6
T57	31780.19922	-677.6430054	2385.23999	spot6
T58	31781.5	-671.9000244	2384.52002	spot6
T25	31739.90039	-739.4580078	2383.429932	spot7
T26	31742.19922	-734.7700195	2383.429932	spot7
T27	31742.80078	-730.9810181	2383.429932	spot7
T28	31737.90039	-730.4559937	2383.429932	spot7
T29	31739	-727.4390259	2383.429932	spot7
T30	31741.19922	-727.4810181	2383.429932	spot7
T31	31744.59961	-724.6929932	2398.459961	spot7
T32	31746.40039	-725.992981	2399.330078	spot7
T33	31749.69922	-726.9680176	2398.580078	spot7
T34	31755.30078	-718.5180054	2398.429932	spot7
T35	31758.40039	-714.2919922	2399.280029	spot7
T36	31761	-715.5930176	2398.550049	spot7
T37	31763.90039	-711.0419922	2398.919922	spot7
T38	31765.80078	-707.1430054	2399.01001	spot7
T39	31769.5	-709.0930176	2383.459961	spot7
T40	31775.5	-690.242981	2398.709961	spot7
T41	31779.59961	-685.4260254	2391.429932	spot7
T42	31781.40039	-682.0759888	2395.429932	spot7
T43	31783.59961	-675.7340088	2399.429932	spot7
T44	31788.09961	-670.0629883	2383.429932	spot7
T45	31789.5	-670.0720215	2399.429932	spot7
T46	31792.90039	-668.3289795	2399.429932	spot7
T47	31796.09961	-666.7039795	2398.790039	spot7
T48	31798.40039	-663.5819702	2399.320068	spot7
T49	31797.19922	-663.2189941	2383.429932	spot7
T50	31797	-662.9429932	2388.23999	spot7
T51	31797.90039	-659.4320068	2391.429932	spot7
T52	31797.19922	-657.4609985	2399.429932	spot7
T53	31795.80078	-657.1110229	2383.429932	spot7
T54	31798.5	-663.0219727	2395.429932	spot7
T55	31806.69922	-661.3179932	2384.77002	spot7
T56	31802.19922	-660.992981	2399.399902	spot7
T57	31804.30078	-661.6430054	2397.280029	spot7
T58	31811.80078	-656.117981	2398.080078	spot7
T25	31705.90039	-737.5830078	2383.429932	spot8
T26	31708.30078	-735.5880127	2383.429932	spot8
T27	31708.40039	-730.4400024	2388.300049	spot8
T28	31710.59961	-728.1209717	2383.429932	spot8
T29	31712.59961	-726.4680176	2383.429932	spot8
T30	31711.5	-721.3200073	2387.169922	spot8
T31	31711.80078	-719.2880249	2388.629883	spot8
T32	31713	-716.440979	2390.98999	spot8
T33	31712.30078	-713.7020264	2391.800049	spot8
T34	31714.30078	-713.6680298	2392.23999	spot8
T35	31714	-710.0679932	2398.149902	spot8
T36	31715.59961	-711.0419922	2398.679932	spot8
T37	31718.19922	-708.117981	2397.850098	spot8
T38	31720.40039	-707.1430054	2398.159912	spot8
T39	31724.5	-701.9429932	2383.600098	spot8
T40	31726.90039	-696.9089966	2383.429932	spot8
T41	31729.30078	-693.4119873	2383.429932	spot8
T42	31730.80078	-691.2839966	2383.429932	spot8
T43	31729.19922	-693.8280029	2383.429932	spot8
T44	31732.90039	-695.2639771	2383.429932	spot8
T45	31735.09961	-694.7999878	2383.429932	spot8
T46	31737.19922	-694.0809937	2383.429932	spot8
T47	31739.09961	-692.039978	2383.429932	spot8
T48	31738.19922	-696.0930176	2393.320068	spot8
T49	31741.69922	-694.2789917	2383.429932	spot8
T50	31743.80078	-692.0430298	2383.429932	spot8
T51	31744.90039	-691.552002	2383.429932	spot8
T52	31747.19922	-688.4630127	2383.429932	spot8
T53	31749.90039	-687.0089722	2383.429932	spot8
T54	31752.90039	-687.7269897	2383.429932	spot8
T55	31752.90039	-688.2009888	2383.429932	spot8
T56	31753.19922	-692.1409912	2383.429932	spot8
T57	31755.40039	-691.5460205	2383.429932	spot8
T58	31761.80078	-677.242981	2384.439941	spot8
T25	31721.59961	-735.2559814	2383.429932	spot9
T26	31719.80078	-734.8660278	2383.429932	spot9
T27	31721.90039	-730.2249756	2383.429932	spot9
T28	31719.19922	-728.0079956	2387.100098	spot9
T29	31720.30078	-727.9489746	2387.429932	spot9
T30	31718.80078	-721.7680054	2396.300049	spot9
T31	31720.5	-717.5419922	2397.429932	spot9
T32	31721.80078	-716.651001	2396.139893	spot9
T33	31721.5	-715.4219971	2396.800049	spot9
T34	31723.59961	-718.3870239	2394.77002	spot9
T35	31721.80078	-718.9290161	2395.939941	spot9
T36	31723	-721.1019897	2396	spot9
T37	31725.5	-720.3469849	2395.090088	spot9
T38	31726.80078	-716.5889893	2392	spot9
T39	31730.19922	-713.7329712	2391.360107	spot9
T40	31729.69922	-709.0650024	2390.51001	spot9
T41	31732.69922	-705.507019	2391.360107	spot9
T42	31733.09961	-700.6430054	2386.76001	spot9
T43	31741	-685.0419922	2383.860107	spot9
T44	31738.69922	-682.7680054	2383.679932	spot9
T45	31740.30078	-678.867981	2383.929932	spot9
T46	31745.59961	-674.9680176	2383.709961	spot9
T47	31745.09961	-674.3179932	2383.52002	spot9
T48	31745.40039	-671.7180176	2399.02002	spot9
T49	31746	-662.9429932	2384.76001	spot9
T50	31743.09961	-656.4429932	2399.23999	spot9
T51	31739.59961	-648.6430054	2384.090088	spot9
T52	31742.40039	-644.742981	2383.590088	spot9
T53	31745.59961	-646.0419922	2399.280029	spot9
T54	31747.80078	-647.3430176	2399.120117	spot9
T55	31751	-638.5679932	2384.199951	spot9
T56	31747.19922	-638.8930054	2388.550049	spot9
T57	31748.80078	-638.8930054	2384.379883	spot9
T58	31751.90039	-637.5930176	2398.820068	spot9
T25	31749.59961	-730.8640137	2383.429932	spot10
T26	31750.5	-727.4229736	2383.429932	spot10
T27	31750.59961	-723.4310303	2383.939941	spot10
T28	31751.90039	-724.151001	2383.560059	spot10
T29	31754.19922	-723.0869751	2384.399902	spot10
T30	31749.30078	-716.2919922	2383.969971	spot10
T31	31757.80078	-714.6680298	2384.01001	spot10
T32	31761.5	-709.8660278	2387.159912	spot10
T33	31763.30078	-711.1859741	2386.679932	spot10
T34	31765.59961	-711.7529907	2383.429932	spot10
T35	31765	-711.9539795	2383.429932	spot10
T36	31764.09961	-715.9650269	2383.429932	spot10
T37	31765.90039	-712.3400269	2383.429932	spot10
T38	31768.30078	-707.2280273	2383.429932	spot10
T39	31769.5	-704.0339966	2384.889893	spot10
T40	31764.59961	-698.9949951	2399.179932	spot10
T41	31768.80078	-693.440979	2398.560059	spot10
T42	31772.09961	-688.6610107	2398.060059	spot10
T43	31776.30078	-681.2860107	2389.810059	spot10
T44	31779.19922	-677.802002	2393.76001	spot10
T45	31777.90039	-675.3179932	2397.719971	spot10
T46	31780.19922	-674.6459961	2397.48999	spot10
T47	31778.59961	-675.6469727	2383.669922	spot10
T48	31781.80078	-674.1389771	2384.560059	spot10
T49	31785.40039	-673.1420288	2384.570068	spot10
T50	31781.80078	-662.0969849	2383.550049	spot10
T51	31777.90039	-662.3179932	2397.51001	spot10
T52	31779.5	-663.9569702	2398.370117	spot10
T53	31779.59961	-659.8140259	2395.879883	spot10
T54	31779.90039	-661.1339722	2399.429932	spot10
T55	31780.80078	-658.1480103	2399.429932	spot10
T56	31778.90039	-658.0490112	2385.649902	spot10
T57	31780.19922	-654.6610107	2385.439941	spot10
T58	31788.30078	-648.1740112	2398.850098	spot10
T25	31757.59961	-730.5809937	2383.429932	spot11
T26	31759.69922	-726.7890015	2383.429932	spot11
T27	31761	-721.1489868	2383.429932	spot11
T28	31763.69922	-721.8339844	2383.429932	spot11
T29	31765.90039	-720.7080078	2383.429932	spot11
T30	31766.40039	-714.1799927	2383.429932	spot11
T31	31768.09961	-711.4140015	2383.429932	spot11
T32	31769.80078	-710.4249878	2383.429932	spot11
T33	31772.09961	-709.4420166	2383.429932	spot11
T34	31774.30078	-708.78302	2383.429932	spot11
T35	31775.5	-704.8040161	2383.429932	spot11
T36	31777.30078	-706.8120117	2383.429932	spot11
T37	31779.80078	-705.7869873	2383.429932	spot11
T38	31782.19922	-702.1680298	2383.429932	spot11
T39	31784.69922	-701.9459839	2383.429932	spot11
T40	31786.59961	-696.6370239	2383.429932	spot11
T41	31787.59961	-693.4769897	2383.429932	spot11
T42	31789.40039	-690.0720215	2383.429932	spot11
T43	31792	-685.4899902	2383.429932	spot11
T44	31794.09961	-684.4660034	2383.429932	spot11
T45	31795.5	-685.5059814	2383.429932	spot11
T46	31797.19922	-685.7059937	2383.429932	spot11
T47	31798.69922	-682.6129761	2383.429932	spot11
T48	31800.30078	-679.1049805	2383.429932	spot11
T49	31802.90039	-679.0700073	2383.429932	spot11
T50	31804.69922	-675.7659912	2383.429932	spot11
T51	31804.80078	-674.9840088	2383.429932	spot11
T52	31800	-674.2739868	2396.350098	spot11
T53	31802.59961	-671.0170288	2393.76001	spot11
T54	31810.40039	-669.690979	2384.889893	spot11
T55	31809.80078	-668.4949951	2383.540039	spot11
T56	31810.40039	-668.375	2398.580078	spot11
T57	31816.30078	-665.4509888	2398.780029	spot11
T58	31827.59961	-659.973999	2384.169922	spot11
T25	31755.80078	-715.1019897	2383.429932	spot12
T26	31756.30078	-715.427002	2386.050049	spot12
T27	31757.09961	-713.1530151	2388.25	spot12
T28	31757.30078	-715.9000244	2387.169922	spot12
T29	31760.19922	-713.302002	2388.040039	spot12
T30	31757.30078	-705.8889771	2392.439941	spot12
T31	31758.5	-702.9860229	2392.310059	spot12
T32	31759.40039	-703.0889893	2392.98999	spot12
T33	31760.90039	-700.2890015	2395.120117	spot12
T34	31761.90039	-699.3619995	2394.679932	spot12
T35	31769.5	-692.5139771	2399.429932	spot12
T36	31769.90039	-694.1049805	2399.429932	spot12
T37	31770.30078	-691.3800049	2399.429932	spot12
T38	31774.69922	-693.4420166	2399.429932	spot12
T39	31776.80078	-689.5930176	2398.219971	spot12
T40	31782	-682.117981	2399.379883	spot12
T41	31781.80078	-678.276001	2399.100098	spot12
T42	31784.09961	-676.2680054	2399.040039	spot12
T43	31784.90039	-669.7680054	2398.840088	spot12
T44	31783.40039	-666.4299927	2399.169922	spot12
T45	31794.19922	-667.2680054	2389.310059	spot12
T46	31795.30078	-666.1929932	2387.709961	spot12
T47	31796.80078	-665.25	2384.090088	spot12
T48	31798.09961	-661.6920166	2383.879883	spot12
T49	31794.5	-659.3200073	2383.469971	spot12
T50	31805.09961	-659.0419922	2386.610107	spot12
T51	31806.5	-654.8179932	2383.679932	spot12
T52	31795.5	-648.3359985	2398.659912	spot12
T53	31799.69922	-647.5839844	2398.73999	spot12
T54	31805.19922	-642.526001	2399.389893	spot12
T55	31805.90039	-642.3519897	2398.76001	spot12
T56	31809.40039	-640.440979	2384.600098	spot12
T57	31814.30078	-639.5319824	2383.620117	spot12
T58	31819.19922	-629.5050049	2384.879883	spot12
T25	31700.30078	-735.7940063	2389.159912	spot13
T26	31698.30078	-734.8829956	2386.290039	spot13
T27	31699.19922	-730.4920044	2383.429932	spot13
T28	31702.09961	-728.4240112	2383.429932	spot13
T29	31704.09961	-726.9420166	2384.629883	spot13
T30	31703.80078	-720.4869995	2384.590088	spot13
T31	31704.5	-721.8220215	2384.25	spot13
T32	31706.09961	-717.2639771	2384.070068	spot13
T33	31708.40039	-716.6099854	2383.879883	spot13
T34	31708	-718.2860107	2384.169922	spot13
T35	31709	-716.6350098	2384.51001	spot13
T36	31710	-717.4260254	2384.530029	spot13
T37	31711.30078	-714.6929932	2383.51001	spot13
T38	31710.59961	-710.7360229	2399.290039	spot13
T39	31712.59961	-708.0319824	2398.25	spot13
T40	31715.80078	-703.7509766	2399	spot13
T41	31716.80078	-703.1890259	2399.379883	spot13
T42	31717.09961	-700.90802	2398.97998	spot13
T43	31719.40039	-694.7819824	2399.25	spot13
T44	31724	-687.2210083	2396.379883	spot13
T45	31735.30078	-680.4609985	2383.810059	spot13
T46	31739.59961	-678.6939697	2383.840088	spot13
T47	31738.30078	-679.742981	2384.219971	spot13
T48	31740	-677.0020142	2394.330078	spot13
T49	31739.59961	-675.0859985	2394.639893	spot13
T50	31741.09961	-676.1920166	2395.320068	spot13
T51	31742.30078	-675.1450195	2394.540039	spot13
T52	31743.80078	-673.0839844	2398.360107	spot13
T53	31746.09961	-670.5499878	2389.689941	spot13
T54	31749.30078	-670.367981	2387.209961	spot13
T55	31753.5	-670.0219727	2384.050049	spot13
T56	31750.90039	-679.8510132	2398.25	spot13
T57	31757.80078	-679.7769775	2384.97998	spot13
T58	31755.80078	-674.8460083	2398.620117	spot13
T25	31736.80078	-724.8049927	2387.399902	spot14
T26	31736.40039	-722.8339844	2389.959961	spot14
T27	31738	-716.8469849	2391.320068	spot14
T28	31741.09961	-718.5510254	2391.120117	spot14
T29	31741.59961	-717.1760254	2390.969971	spot14
T30	31740.40039	-711.3010254	2391.320068	spot14
T31	31739.90039	-711.4500122	2389.629883	spot14
T32	31741.5	-710.7620239	2390.98999	spot14
T33	31741.90039	-711.6489868	2387.620117	spot14
T34	31741.80078	-704.2919922	2397.969971	spot14
T35	31742.5	-700.8259888	2398.300049	spot14
T36	31745.69922	-698.7290039	2398.5	spot14
T37	31745.69922	-697.9899902	2383.639893	spot14
T38	31748.09961	-691.5419922	2384.929932	spot14
T39	31751.30078	-692.5120239	2398.330078	spot14
T40	31759.69922	-686.9790039	2383.850098	spot14
T41	31759.69922	-685.5809937	2383.97998	spot14
T42	31763	-680.8060303	2383.639893	spot14
T43	31759.09961	-666.6950073	2399.429932	spot14
T44	31761.30078	-661.2969971	2399.429932	spot14
T45	31764	-660.4749756	2399.429932	spot14
T46	31769.5	-657.742981	2384.189941	spot14
T47	31768.40039	-653.1929932	2385.469971	spot14
T48	31770.5	-648.9680176	2384.219971	spot14
T49	31766.69922	-645.7180176	2399.379883	spot14
T50	31768.5	-646.6929932	2384.219971	spot14
T51	31762.69922	-638.5679932	2398.570068	spot14
T52	31765.40039	-634.6669922	2398.629883	spot14
T53	31773.30078	-634.3430176	2383.47998	spot14
T54	31776.90039	-637.4199829	2384.22998	spot14
T55	31775.30078	-632.9400024	2383.5	spot14
T56	31780.5	-638.6870117	2383.76001	spot14
T57	31781.19922	-636.6719971	2397.899902	spot14
T58	31783.09961	-625.1729736	2398.72998	spot14
T25	31730.80078	-715.4550171	2386.879883	spot15
T26	31731	-711.7219849	2388.050049	spot15
T27	31731.5	-706.098999	2387.909912	spot15
T28	31734.59961	-707.8709717	2387.439941	spot15
T29	31735.30078	-706.6459961	2386.959961	spot15
T30	31733.90039	-701.6519775	2386.439941	spot15
T31	31733.80078	-700.0059814	2386.959961	spot15
T32	31737.69922	-698.1669922	2386.409912	spot15
T33	31742.90039	-695.6170044	2389.629883	spot15
T34	31748.40039	-698.1049805	2386.73999	spot15
T35	31753	-698.8309937	2383.429932	spot15
T36	31756.59961	-700.1500244	2383.429932	spot15
T37	31758.80078	-698.2109985	2383.429932	spot15
T38	31760.30078	-695.0089722	2383.429932	spot15
T39	31764.90039	-696.3989868	2383.429932	spot15
T40	31766.5	-690.7579956	2383.429932	spot15
T41	31765.90039	-683.690979	2383.429932	spot15
T42	31768.19922	-681.0180054	2383.429932	spot15
T43	31768	-676.2210083	2383.429932	spot15
T44	31770	-674.3800049	2383.429932	spot15
T45	31772.19922	-678.5889893	2388.110107	spot15
T46	31772.69922	-678.7490234	2387.610107	spot15
T47	31773.19922	-679.1069946	2387.560059	spot15
T48	31772	-676.6190186	2386.27002	spot15
T49	31772.30078	-673.3480225	2383.429932	spot15
T50	31770.5	-672.0910034	2386.860107	spot15
T51	31772.19922	-674.53302	2383.429932	spot15
T52	31776.80078	-670.2130127	2383.429932	spot15
T53	31777.80078	-666.0449829	2383.429932	spot15
T54	31778.69922	-666.4569702	2383.429932	spot15
T55	31780.69922	-665.8619995	2383.429932	spot15
T56	31783.19922	-666.8889771	2383.429932	spot15
T57	31783.5	-663.2680054	2396	spot15
T58	31787.69922	-657.2839966	2383.429932	spot15
T25	31730.80078	-715.4550171	2386.879883	spot16
T26	31731	-711.7219849	2388.050049	spot16
T27	31731.5	-706.098999	2387.909912	spot16
T28	31734.59961	-707.8709717	2387.439941	spot16
T29	31735.30078	-706.6459961	2386.959961	spot16
T30	31733.90039	-701.6519775	2386.439941	spot16
T31	31733.80078	-700.0059814	2386.959961	spot16
T32	31737.69922	-698.1669922	2386.409912	spot16
T33	31742.90039	-695.6170044	2389.629883	spot16
T34	31748.40039	-698.1049805	2386.73999	spot16
T35	31753	-698.8309937	2383.429932	spot16
T36	31756.59961	-700.1500244	2383.429932	spot16
T37	31758.80078	-698.2109985	2383.429932	spot16
T38	31760.30078	-695.0089722	2383.429932	spot16
T39	31764.90039	-696.3989868	2383.429932	spot16
T40	31766.5	-690.7579956	2383.429932	spot16
T41	31765.90039	-683.690979	2383.429932	spot16
T42	31768.19922	-681.0180054	2383.429932	spot16
T43	31768	-676.2210083	2383.429932	spot16
T44	31770	-674.3800049	2383.429932	spot16
T45	31772.19922	-678.5889893	2388.110107	spot16
T46	31772.69922	-678.7490234	2387.610107	spot16
T47	31773.19922	-679.1069946	2387.560059	spot16
T48	31772	-676.6190186	2386.27002	spot16
T49	31772.30078	-673.3480225	2383.429932	spot16
T50	31770.5	-672.0910034	2386.860107	spot16
T51	31772.19922	-674.53302	2383.429932	spot16
T52	31776.80078	-670.2130127	2383.429932	spot16
T53	31777.80078	-666.0449829	2383.429932	spot16
T54	31778.69922	-666.4569702	2383.429932	spot16
T55	31780.69922	-665.8619995	2383.429932	spot16
T56	31783.19922	-666.8889771	2383.429932	spot16
T57	31783.5	-663.2680054	2396	spot16
T58	31787.69922	-657.2839966	2383.429932	spot16
T25	31744.19922	-747.1719971	2392.280029	spot17
T26	31746.69922	-742.9429932	2394.199951	spot17
T27	31747	-737.5620117	2396.179932	spot17
T28	31751	-735.526001	2395.199951	spot17
T29	31753.19922	-734.848999	2393.909912	spot17
T30	31754.90039	-728.0159912	2395.320068	spot17
T31	31756.69922	-726.1660156	2395.620117	spot17
T32	31759.40039	-725.8120117	2395.629883	spot17
T33	31760.69922	-722.6290283	2399.429932	spot17
T34	31763.80078	-723.5419922	2395.459961	spot17
T35	31766.69922	-719.0960083	2395.47998	spot17
T36	31769.09961	-720.6119995	2395.560059	spot17
T37	31771	-718.315979	2396.040039	spot17
T38	31774	-714.5050049	2395.840088	spot17
T39	31775.59961	-714.4719849	2396.360107	spot17
T40	31776.09961	-710.6069946	2399.429932	spot17
T41	31778.30078	-707.1300049	2399.429932	spot17
T42	31780.09961	-704.7600098	2399.429932	spot17
T43	31783	-696.9140015	2399.429932	spot17
T44	31785.19922	-694.190979	2399.429932	spot17
T45	31786.5	-695.9450073	2399.429932	spot17
T46	31786.5	-694.5209961	2399.429932	spot17
T47	31788.69922	-693.9680176	2396.709961	spot17
T48	31789.40039	-690.25	2396.01001	spot17
T49	31790.90039	-688.6240234	2396.050049	spot17
T50	31792.5	-686.5859985	2396.52002	spot17
T51	31793.90039	-684.5739746	2395.97998	spot17
T52	31796.19922	-683.6950073	2395.209961	spot17
T53	31797.09961	-681.4769897	2394.97998	spot17
T54	31799.80078	-682.9240112	2394.389893	spot17
T55	31801.19922	-683.815979	2392	spot17
T56	31802.5	-685.9520264	2391.820068	spot17
T57	31802.90039	-686.348999	2391.379883	spot17
T58	31804.19922	-686.2020264	2391.610107	spot17
T25	31729.90039	-754.2880249	2396.969971	spot18
T26	31731.90039	-749.8870239	2399.429932	spot18
T27	31732.19922	-744.0759888	2399.429932	spot18
T28	31735.19922	-744.1090088	2399.429932	spot18
T29	31737.69922	-743.6669922	2399.429932	spot18
T30	31739.09961	-738.1859741	2399.429932	spot18
T31	31737.90039	-731.5479736	2399.429932	spot18
T32	31739.69922	-731.5440063	2399.429932	spot18
T33	31739.30078	-727.9429932	2398.899902	spot18
T34	31747	-724.5629883	2398.919922	spot18
T35	31751.90039	-720.9799805	2384.929932	spot18
T36	31754.5	-722.1729736	2397.919922	spot18
T37	31759.40039	-718.6890259	2398.409912	spot18
T38	31763	-714.1820068	2385.030029	spot18
T39	31766.19922	-711.9069824	2385.040039	spot18
T40	31767.5	-706.9509888	2383.879883	spot18
T41	31768.19922	-702.882019	2386.040039	spot18
T42	31769.09961	-697.0120239	2384.679932	spot18
T43	31774.69922	-687.6430054	2383.959961	spot18
T44	31780.5	-684.3930054	2384.709961	spot18
T45	31782.40039	-686.6669922	2383.659912	spot18
T46	31784.30078	-684.7180176	2397.969971	spot18
T47	31790.19922	-682.117981	2397.52002	spot18
T48	31789.90039	-674.9680176	2385.030029	spot18
T49	31792.30078	-676.2680054	2397.76001	spot18
T50	31788.19922	-672.6929932	2398.879883	spot18
T51	31787.19922	-672.0419922	2383.98999	spot18
T52	31789.80078	-661.3179932	2398.919922	spot18
T53	31791.19922	-663.5930176	2397.639893	spot18
T54	31794.40039	-671.3930054	2384.290039	spot18
T55	31794.90039	-663.9169922	2398.149902	spot18
T56	31793.5	-669.117981	2384.149902	spot18
T57	31796.40039	-669.117981	2383.689941	spot18
T58	31806.09961	-662.617981	2398.659912	spot18
T25	31756.59961	-731.3480225	2396.389893	spot19
T26	31759.19922	-726.1229858	2397.189941	spot19
T27	31759.19922	-719.7230225	2399.429932	spot19
T28	31762.30078	-718.1879883	2399.429932	spot19
T29	31764.69922	-715.867981	2399.429932	spot19
T30	31765.69922	-711.8519897	2399.429932	spot19
T31	31767.5	-706.9829712	2399.429932	spot19
T32	31768.80078	-707.2780151	2399.429932	spot19
T33	31770.40039	-702.8850098	2399.429932	spot19
T34	31772.80078	-705.2280273	2399.429932	spot19
T35	31775.19922	-701.7249756	2399.429932	spot19
T36	31777.69922	-702.7969971	2399.429932	spot19
T37	31779.40039	-700.2440186	2399.429932	spot19
T38	31781.69922	-698.5570068	2399.429932	spot19
T39	31784.69922	-696.3410034	2399.429932	spot19
T40	31786.19922	-693.6279907	2399.429932	spot19
T41	31787.69922	-690.5269775	2399.429932	spot19
T42	31789.59961	-687.5029907	2399.429932	spot19
T43	31791.90039	-679.2000122	2399.429932	spot19
T44	31793.90039	-674.9680176	2399.429932	spot19
T45	31797.40039	-675.2340088	2398.77002	spot19
T46	31804.19922	-668.4550171	2383.939941	spot19
T47	31807.19922	-664.1939697	2383.600098	spot19
T48	31801.30078	-661.0570068	2399.090088	spot19
T49	31807.80078	-662.473999	2383.800049	spot19
T50	31804.90039	-657.6149902	2394.719971	spot19
T51	31805.90039	-655.4879761	2393.939941	spot19
T52	31812.40039	-655.0339966	2383.780029	spot19
T53	31814	-652.4660034	2384.27002	spot19
T54	31809.80078	-655.4039917	2399.409912	spot19
T55	31815.30078	-649.9979858	2384.120117	spot19
T56	31816.59961	-652.9290161	2393.209961	spot19
T57	31819.80078	-653.0549927	2386.219971	spot19
T58	31828.90039	-645.7479858	2384.320068	spot19
T25	31685.30078	-686.7360229	2383.429932	spot20
T26	31680.30078	-684.7290039	2383.429932	spot20
T27	31679.59961	-680.2360229	2383.429932	spot20
T28	31680.90039	-678.0490112	2383.429932	spot20
T29	31685.69922	-674.6329956	2383.429932	spot20
T30	31687.69922	-677.4990234	2383.429932	spot20
T31	31692.09961	-674.4349976	2383.429932	spot20
T32	31689.80078	-674.9959717	2385.919922	spot20
T33	31690.40039	-671.7180176	2383.72998	spot20
T34	31693.5	-672.0419922	2383.850098	spot20
T35	31694.59961	-669.117981	2383.959961	spot20
T36	31695.80078	-670.742981	2383.610107	spot20
T37	31697.5	-670.0930176	2387.409912	spot20
T38	31698.80078	-667.492981	2388.830078	spot20
T39	31699.90039	-663.9169922	2387.570068	spot20
T40	31704.30078	-651.5679932	2383.639893	spot20
T41	31703.59961	-653.5180054	2391.129883	spot20
T42	31701.09961	-645.7180176	2383.879883	spot20
T43	31701.69922	-642.1430054	2383.639893	spot20
T44	31702.40039	-642.1430054	2383.429932	spot20
T45	31703.80078	-641.8179932	2383.75	spot20
T46	31704.59961	-637.5930176	2383.780029	spot20
T47	31702.80078	-638.0059814	2383.540039	spot20
T48	31703.19922	-634.5700073	2383.610107	spot20
T49	31704.80078	-633.1849976	2384.27002	spot20
T50	31702.5	-631.5640259	2384.25	spot20
T51	31703.19922	-631.3690186	2384.459961	spot20
T52	31704.5	-631.2960205	2384.26001	spot20
T53	31704.09961	-629.0819702	2383.800049	spot20
T54	31706.40039	-629.9240112	2384.330078	spot20
T55	31708	-627.6380005	2384.75	spot20
T56	31709.30078	-629.1550293	2384.72998	spot20
T57	31709.30078	-628.3220215	2383.5	spot20
T58	31719.09961	-621.8549805	2384.320068	spot20
T25	31719.59961	-665.3099976	2383.429932	spot21
T26	31720.30078	-663.802002	2383.429932	spot21
T27	31719	-666.7810059	2385.580078	spot21
T28	31723.09961	-666.4349976	2386.27002	spot21
T29	31717.80078	-666.427002	2383.429932	spot21
T30	31716.59961	-661.382019	2383.429932	spot21
T31	31719.5	-658.9379883	2383.429932	spot21
T32	31714.19922	-658.8430176	2383.429932	spot21
T33	31718.5	-656.0300293	2383.429932	spot21
T34	31718.30078	-658.2379761	2383.429932	spot21
T35	31719.19922	-656.6849976	2383.429932	spot21
T36	31723.30078	-655.8029785	2383.429932	spot21
T37	31724.19922	-654.2509766	2383.429932	spot21
T38	31721.40039	-658.7490234	2383.429932	spot21
T39	31719	-659.3359985	2383.429932	spot21
T40	31719.40039	-656.7999878	2383.429932	spot21
T41	31719.19922	-652.6190186	2383.429932	spot21
T42	31719.40039	-651.1859741	2383.429932	spot21
T43	31724.90039	-648.2670288	2383.429932	spot21
T44	31726.19922	-645.2890015	2383.429932	spot21
T45	31727.59961	-646.8889771	2383.429932	spot21
T46	31729.5	-644.0130005	2383.429932	spot21
T47	31731.19922	-641.7670288	2383.429932	spot21
T48	31733.19922	-639.651001	2383.429932	spot21
T49	31734.69922	-640.4249878	2383.429932	spot21
T50	31734.80078	-639.3770142	2383.429932	spot21
T51	31733.40039	-638.9290161	2383.429932	spot21
T52	31734.80078	-638.197998	2385.77002	spot21
T53	31733.59961	-635.3699951	2383.429932	spot21
T54	31733.5	-637.5720215	2383.429932	spot21
T55	31736.80078	-640.1849976	2383.429932	spot21
T56	31737.5	-641.9609985	2383.429932	spot21
T57	31739.30078	-643.5709839	2383.429932	spot21
T58	31753.40039	-638.242981	2384.850098	spot21
T25	31695.80078	-662.9760132	2383.429932	spot22
T26	31697.69922	-659.2089844	2383.429932	spot22
T27	31697.69922	-654.4019775	2383.429932	spot22
T28	31700.90039	-650.2979736	2383.429932	spot22
T29	31703.19922	-648.2999878	2385.830078	spot22
T30	31704.09961	-643.2769775	2387.620117	spot22
T31	31705.5	-640.9329834	2388.290039	spot22
T32	31707	-641.1859741	2391.580078	spot22
T33	31709.90039	-639.2769775	2388.439941	spot22
T34	31711.59961	-640.9229736	2391.429932	spot22
T35	31714.09961	-638.3439941	2391.429932	spot22
T36	31719.09961	-640.84198	2399.429932	spot22
T37	31721.90039	-639.7509766	2399.429932	spot22
T38	31725.69922	-635.6129761	2395.429932	spot22
T39	31729.30078	-633.7269897	2391.429932	spot22
T40	31730.5	-631.1400146	2383.949951	spot22
T41	31728.40039	-625.0469971	2387.909912	spot22
T42	31727.59961	-622.5859985	2383.429932	spot22
T43	31728.40039	-618.5410156	2383.429932	spot22
T44	31731.90039	-617.5939941	2386.199951	spot22
T45	31732.80078	-618.6359863	2387.080078	spot22
T46	31733.5	-617.0839844	2387.22998	spot22
T47	31735.19922	-615.6290283	2387.75	spot22
T48	31739.90039	-609.9680176	2383.689941	spot22
T49	31742.69922	-610.9429932	2383.719971	spot22
T50	31743.80078	-608.6669922	2384.449951	spot22
T51	31744.40039	-607.6929932	2384.73999	spot22
T52	31746.5	-606.0679932	2383.820068	spot22
T53	31744.80078	-606.2280273	2387.780029	spot22
T54	31748.19922	-607.177002	2388.219971	spot22
T55	31753	-608.8920288	2387.550049	spot22
T56	31759	-609.6749878	2386.669922	spot22
T57	31760.30078	-610.9390259	2386.570068	spot22
T58	31764.19922	-610.0310059	2391.429932	spot22
T25	31701.90039	-650.8579712	2383.429932	spot23
T26	31701.5	-648.5700073	2383.429932	spot23
T27	31700.59961	-644.117981	2383.429932	spot23
T28	31704.09961	-644.3649902	2383.429932	spot23
T29	31705.40039	-642.2579956	2383.429932	spot23
T30	31704.40039	-637.2009888	2383.429932	spot23
T31	31704.90039	-636.09198	2383.429932	spot23
T32	31705.5	-634.7340088	2383.429932	spot23
T33	31705.19922	-638.8930054	2398.600098	spot23
T34	31708.40039	-642.4680176	2384.48999	spot23
T35	31713.30078	-643.4429932	2384.090088	spot23
T36	31714.80078	-650.2680054	2399.419922	spot23
T37	31715.09961	-651.242981	2398.209961	spot23
T38	31719	-647.0180054	2398.699951	spot23
T39	31721.5	-643.4429932	2383.97998	spot23
T40	31723.19922	-646.367981	2398.610107	spot23
T41	31724.09961	-644.742981	2399.090088	spot23
T42	31723.59961	-641.1669922	2383.52002	spot23
T43	31719.30078	-637.9169922	2383.649902	spot23
T44	31719.59961	-635.6430054	2384.379883	spot23
T45	31717.90039	-637.5930176	2383.610107	spot23
T46	31720.80078	-638.8930054	2383.75	spot23
T47	31719.09961	-638.242981	2384.48999	spot23
T48	31717.90039	-636.9429932	2383.560059	spot23
T49	31718.40039	-635.9680176	2383.72998	spot23
T50	31716	-635.9680176	2384.209961	spot23
T51	31717.80078	-632.7180176	2383.620117	spot23
T52	31717.80078	-629.1430054	2384.030029	spot23
T53	31719.5	-627.8430176	2384	spot23
T54	31722.59961	-630.7680054	2384.080078	spot23
T55	31723.59961	-628.492981	2383.689941	spot23
T56	31727.30078	-632.3930054	2384.139893	spot23
T57	31727.5	-630.7680054	2384.060059	spot23
T58	31735.90039	-625.242981	2383.790039	spot23
T25	31728.59961	-656.2299805	2387.100098	spot24
T26	31727.80078	-653.8410034	2386.590088	spot24
T27	31726.80078	-647.789978	2386.550049	spot24
T28	31730.59961	-647.8170166	2385.969971	spot24
T29	31732	-646.9819946	2386.669922	spot24
T30	31729.59961	-641.1220093	2387.370117	spot24
T31	31730.30078	-638.6209717	2387.350098	spot24
T32	31731.69922	-637.4290161	2387.959961	spot24
T33	31733.5	-635.7730103	2387.199951	spot24
T34	31734.80078	-636.1420288	2386.850098	spot24
T35	31735.40039	-634.0620117	2386.709961	spot24
T36	31738.80078	-636.1810303	2386.899902	spot24
T37	31739.90039	-634.5939941	2385.830078	spot24
T38	31742.19922	-630.3129883	2383.429932	spot24
T39	31744.19922	-629.4860229	2383.429932	spot24
T40	31744.5	-625.0830078	2383.429932	spot24
T41	31744.69922	-621.1740112	2383.429932	spot24
T42	31745.90039	-617.882019	2383.429932	spot24
T43	31746.30078	-612.9580078	2383.429932	spot24
T44	31748.40039	-611.9619751	2383.429932	spot24
T45	31750.40039	-611.947998	2383.429932	spot24
T46	31751.40039	-610.8410034	2383.429932	spot24
T47	31746.19922	-612.1339722	2383.429932	spot24
T48	31748.19922	-613.2180176	2393.169922	spot24
T49	31752.19922	-612.8930054	2394.709961	spot24
T50	31754	-609.9680176	2392.570068	spot24
T51	31755	-607.6929932	2390.600098	spot24
T52	31759.5	-606.3930054	2388.540039	spot24
T53	31759.30078	-605.0930176	2391.840088	spot24
T54	31762.80078	-606.3930054	2393.379883	spot24
T55	31763.69922	-605.0930176	2391.629883	spot24
T56	31766.5	-607.367981	2393.48999	spot24
T57	31768	-607.6929932	2391.719971	spot24
T58	31772.19922	-602.1669922	2387.679932	spot24
T25	31734.59961	-691.3740234	2390.610107	spot25
T26	31730.19922	-691.1010132	2392.169922	spot25
T27	31725.09961	-689.4290161	2395.51001	spot25
T28	31724.80078	-686.2299805	2396.409912	spot25
T29	31723	-685.9099731	2399.429932	spot25
T30	31720.59961	-683.5230103	2399.429932	spot25
T31	31719.90039	-683.5930176	2399.429932	spot25
T32	31719.90039	-688.940979	2397.189941	spot25
T33	31722.40039	-686.9290161	2396.280029	spot25
T34	31725.80078	-687.1469727	2390.76001	spot25
T35	31728.59961	-685.065979	2387.26001	spot25
T36	31725.59961	-688.9400024	2384.040039	spot25
T37	31728.80078	-686.6240234	2384.060059	spot25
T38	31728.19922	-683.6660156	2384.209961	spot25
T39	31728.80078	-681.7919922	2385.139893	spot25
T40	31732.30078	-677.5679932	2387.439941	spot25
T41	31733.90039	-673.3430176	2399.060059	spot25
T42	31738	-668.7919922	2398.26001	spot25
T43	31742.30078	-669.7680054	2385.030029	spot25
T44	31741.90039	-674.3179932	2384.719971	spot25
T45	31742.30078	-669.7680054	2385.030029	spot25
T46	31748.30078	-671.4210205	2384.060059	spot25
T47	31747.69922	-669.90802	2384.120117	spot25
T48	31750.59961	-666.2410278	2384.47998	spot25
T49	31748.30078	-664.2769775	2398.51001	spot25
T50	31746.69922	-663.0419922	2398.070068	spot25
T51	31750.30078	-662.8709717	2399.330078	spot25
T52	31749.59961	-661.1199951	2398.459961	spot25
T53	31754.80078	-662.0109863	2384.469971	spot25
T54	31754.80078	-661.3099976	2399.290039	spot25
T55	31758.40039	-662.1160278	2390.51001	spot25
T56	31759.69922	-665.0629883	2383.929932	spot25
T57	31761.69922	-665.9589844	2383.860107	spot25
T58	31767.19922	-663.335022	2383.639893	spot25
T25	31700	-676.117981	2390.860107	spot26
T26	31700.40039	-672.6929932	2386.620117	spot26
T27	31699.90039	-668.4140015	2392.629883	spot26
T28	31700.90039	-662.7639771	2387.290039	spot26
T29	31703.19922	-659.7680054	2383.850098	spot26
T30	31701.40039	-658.0819702	2383.429932	spot26
T31	31702.19922	-655.4140015	2383.429932	spot26
T32	31702.30078	-652.7910156	2383.429932	spot26
T33	31704.80078	-652.3439941	2383.429932	spot26
T34	31702.59961	-656.401001	2383.429932	spot26
T35	31702.59961	-653.9979858	2383.429932	spot26
T36	31701.5	-656.3070068	2383.429932	spot26
T37	31702.19922	-655.5999756	2383.429932	spot26
T38	31705.90039	-651.5189819	2383.429932	spot26
T39	31705.80078	-650.8460083	2384.02002	spot26
T40	31708	-644.8280029	2383.699951	spot26
T41	31708.69922	-643.914978	2383.439941	spot26
T42	31709	-644.0599976	2384.149902	spot26
T43	31709.30078	-640.5789795	2384.419922	spot26
T44	31710.59961	-637.7369995	2383.679932	spot26
T45	31709.69922	-637.7800293	2384.610107	spot26
T46	31711.30078	-637.8129883	2383.72998	spot26
T47	31712.59961	-635.1329956	2383.719971	spot26
T48	31711	-634.0540161	2383.800049	spot26
T49	31711.30078	-632.4689941	2383.560059	spot26
T50	31710.30078	-632.0960083	2383.959961	spot26
T51	31710.30078	-631.3670044	2383.610107	spot26
T52	31711	-632.3140259	2383.580078	spot26
T53	31712.90039	-630.7390137	2384.139893	spot26
T54	31715.80078	-632.375	2383.5	spot26
T55	31715.5	-632.9849854	2383.889893	spot26
T56	31717.09961	-632.5700073	2384.070068	spot26
T57	31718.30078	-635.9680176	2383.75	spot26
T58	31727.90039	-630.9959717	2384.51001	spot26
T25	31711	-650.7559814	2392.030029	spot27
T26	31711.80078	-648.2700195	2391.899902	spot27
T27	31710.69922	-643.46698	2392.77002	spot27
T28	31712.69922	-642.565979	2391.659912	spot27
T29	31712.30078	-640.9180298	2387.52002	spot27
T30	31711.5	-636.960022	2387.620117	spot27
T31	31712	-635.4359741	2387.75	spot27
T32	31713.5	-634.1430054	2388.300049	spot27
T33	31716.19922	-632.7319946	2386.889893	spot27
T34	31719.30078	-632.2180176	2383.429932	spot27
T35	31719.19922	-630.0369873	2383.429932	spot27
T36	31722.69922	-631.0430298	2383.429932	spot27
T37	31723.90039	-630.2020264	2383.429932	spot27
T38	31724.90039	-626.7160034	2383.429932	spot27
T39	31727.09961	-626.3909912	2383.429932	spot27
T40	31726	-622.40802	2383.429932	spot27
T41	31726.80078	-619.0739746	2383.429932	spot27
T42	31725	-614.7009888	2383.429932	spot27
T43	31725.80078	-615.1669922	2398.860107	spot27
T44	31728.40039	-612.9639893	2399.429932	spot27
T45	31730.30078	-614.1829834	2399.429932	spot27
T46	31732.5	-613.5910034	2399.429932	spot27
T47	31732.19922	-613.0839844	2399.429932	spot27
T48	31734.5	-609.4160156	2395.399902	spot27
T49	31737.59961	-607.7009888	2396.360107	spot27
T50	31738.09961	-606.0560303	2396.469971	spot27
T51	31739.80078	-604.2680054	2395.689941	spot27
T52	31741.90039	-603.4299927	2396.179932	spot27
T53	31742.5	-602.2349854	2396.370117	spot27
T54	31744.09961	-600.867981	2384.689941	spot27
T55	31747	-604.5869751	2399.429932	spot27
T56	31751.09961	-606.2490234	2399.429932	spot27
T57	31753.90039	-607.8339844	2399.429932	spot27
T58	31756.40039	-606.4229736	2396.360107	spot27
T25	31756.69922	-682.9680176	2394.790039	spot28
T26	31755.90039	-676.4390259	2395.290039	spot28
T27	31755.59961	-669.65802	2395.51001	spot28
T28	31758	-668.460022	2393.939941	spot28
T29	31760.5	-668.5289917	2393.040039	spot28
T30	31759	-661.6229858	2392.97998	spot28
T31	31760.19922	-660.2609863	2392.629883	spot28
T32	31762.59961	-659.3430176	2392.459961	spot28
T33	31764.40039	-657.6420288	2392.570068	spot28
T34	31767.59961	-659.289978	2392.310059	spot28
T35	31768	-655.7930298	2392.389893	spot28
T36	31771.80078	-658.4959717	2393.100098	spot28
T37	31773.19922	-658.0969849	2394.27002	spot28
T38	31776.30078	-655.3790283	2394.030029	spot28
T39	31780.80078	-653.3319702	2392.320068	spot28
T40	31781.90039	-649.6240234	2391.73999	spot28
T41	31782.69922	-644.6069946	2391.530029	spot28
T42	31785.5	-641.1489868	2390.969971	spot28
T43	31787.19922	-634.4619751	2390.899902	spot28
T44	31789.30078	-630.7910156	2391.199951	spot28
T45	31790.90039	-630.9299927	2390.72998	spot28
T46	31792.09961	-630.9210205	2390.199951	spot28
T47	31793.09961	-628.3389893	2388	spot28
T48	31793.30078	-624.2579956	2386.830078	spot28
T49	31795.69922	-625.473999	2386.22998	spot28
T50	31797.09961	-623.4920044	2385.949951	spot28
T51	31797.59961	-621.8510132	2383.429932	spot28
T52	31800.69922	-621.1279907	2383.429932	spot28
T53	31802.5	-619.0800171	2383.429932	spot28
T54	31806.19922	-622.1439819	2383.429932	spot28
T55	31807.59961	-622.8850098	2383.429932	spot28
T56	31809.90039	-624.8010254	2383.429932	spot28
T57	31814.59961	-626.2180176	2384.919922	spot28
T58	31822.40039	-616.3200073	2385.659912	spot28
T25	31709	-741.2249756	2399.429932	spot29
T26	31709.90039	-737.9769897	2396.090088	spot29
T27	31714.09961	-737.1049805	2391.219971	spot29
T28	31718.30078	-734.8959961	2389.639893	spot29
T29	31720	-735.1849976	2391.75	spot29
T30	31720.19922	-727.9299927	2395.459961	spot29
T31	31723.40039	-724.3959961	2394.850098	spot29
T32	31726.59961	-724.5369873	2398.570068	spot29
T33	31731.5	-727.677002	2388.610107	spot29
T34	31733.80078	-727.7739868	2383.429932	spot29
T35	31735.5	-725.5469971	2383.429932	spot29
T36	31735.59961	-726.2659912	2383.429932	spot29
T37	31735.69922	-723.3959961	2383.429932	spot29
T38	31734.80078	-720.0599976	2387.179932	spot29
T39	31737.19922	-718.848999	2390.26001	spot29
T40	31738.90039	-713.53302	2392.590088	spot29
T41	31740.5	-710.4509888	2395.719971	spot29
T42	31740.69922	-704.2180176	2398.98999	spot29
T43	31741.90039	-698.6929932	2398.860107	spot29
T44	31743.19922	-697.0679932	2399.310059	spot29
T45	31745.5	-697.0679932	2396.600098	spot29
T46	31747.40039	-693.8179932	2393.5	spot29
T47	31750.90039	-692.315979	2397.139893	spot29
T48	31752.40039	-688.2919922	2398.679932	spot29
T49	31752	-686.0180054	2399.429932	spot29
T50	31756.30078	-682.4429932	2399.090088	spot29
T51	31754.69922	-682.7680054	2398.449951	spot29
T52	31754.19922	-678.867981	2383.540039	spot29
T53	31753.69922	-678.1550293	2390.969971	spot29
T54	31754.19922	-683.3430176	2386.27002	spot29
T55	31754.30078	-680.492981	2383.919922	spot29
T56	31753.59961	-684.0679932	2384.669922	spot29
T57	31756.19922	-686.0180054	2383.580078	spot29
T58	31757.30078	-686.3430176	2398.610107	spot29
T25	31737.19922	-703.7789917	2399.429932	spot30
T26	31739.80078	-702.8120117	2399.429932	spot30
T27	31741.69922	-698.8220215	2399.429932	spot30
T28	31744.09961	-697.2130127	2399.429932	spot30
T29	31743.5	-698.184021	2391.73999	spot30
T30	31739.59961	-701.6950073	2395.429932	spot30
T31	31742.30078	-702.3989868	2394.5	spot30
T32	31743.69922	-703.723999	2396.060059	spot30
T33	31742.19922	-703.0629883	2395.790039	spot30
T34	31738.59961	-707.052002	2394.350098	spot30
T35	31740.90039	-706.6060181	2394.820068	spot30
T36	31743	-709.742981	2398.209961	spot30
T37	31742.90039	-709.8709717	2395.179932	spot30
T38	31742.59961	-708.8029785	2394.810059	spot30
T39	31745.80078	-705.2990112	2396.080078	spot30
T40	31746.59961	-700.9160156	2396.030029	spot30
T41	31746.30078	-697.0499878	2399.429932	spot30
T42	31748.5	-690.257019	2399.429932	spot30
T43	31749.59961	-682.0100098	2399.429932	spot30
T44	31749.80078	-679.1290283	2399.429932	spot30
T45	31750.59961	-679.2919922	2396.570068	spot30
T46	31750	-677.125	2399.429932	spot30
T47	31748	-676.3779907	2397.129883	spot30
T48	31747.90039	-676.2680054	2384.149902	spot30
T49	31747.69922	-674.3179932	2384.540039	spot30
T50	31752.09961	-661.3179932	2398.550049	spot30
T51	31753.5	-658.0679932	2384.360107	spot30
T52	31756	-645.7180176	2398.72998	spot30
T53	31757.40039	-643.4429932	2395.27002	spot30
T54	31757.80078	-645.3930054	2395.199951	spot30
T55	31758.5	-649.617981	2383.659912	spot30
T56	31760.09961	-649.9429932	2384.790039	spot30
T57	31764.90039	-649.2919922	2384.699951	spot30
T58	31765.09961	-643.117981	2384.620117	spot30
T25	31740.69922	-696.4030151	2399.429932	spot31
T26	31741.69922	-692.0910034	2399.429932	spot31
T27	31738.80078	-688.2739868	2399.429932	spot31
T28	31743.19922	-686.8380127	2396.360107	spot31
T29	31743.09961	-688.6160278	2396.77002	spot31
T30	31743.80078	-683.276001	2396.199951	spot31
T31	31746.40039	-680.7719727	2396.629883	spot31
T32	31745.69922	-679.2940063	2395.949951	spot31
T33	31745.19922	-677.1959839	2391.76001	spot31
T34	31750.80078	-678.7479858	2391.469971	spot31
T35	31752.80078	-677.4060059	2391.320068	spot31
T36	31757.5	-680.072998	2387.540039	spot31
T37	31759.30078	-680.7990112	2385.73999	spot31
T38	31760.09961	-676.6829834	2386.449951	spot31
T39	31761.30078	-675.526001	2383.429932	spot31
T40	31764.19922	-673.2579956	2386.620117	spot31
T41	31766	-675.6680298	2383.429932	spot31
T42	31772.09961	-670.8150024	2384.959961	spot31
T43	31771.80078	-656.7349854	2399.429932	spot31
T44	31774.90039	-654.4039917	2399.429932	spot31
T45	31778.19922	-656.65802	2396.77002	spot31
T46	31780.19922	-655.8569946	2396.199951	spot31
T47	31778.59961	-654.1119995	2395.959961	spot31
T48	31779.69922	-652.3510132	2394.159912	spot31
T49	31779.19922	-652.2620239	2395.110107	spot31
T50	31779.80078	-649.5609741	2396.080078	spot31
T51	31779	-649.1270142	2395.51001	spot31
T52	31782.80078	-648.0700073	2395.73999	spot31
T53	31788.19922	-648.4429932	2394.590088	spot31
T54	31789.59961	-648.1729736	2395.100098	spot31
T55	31793	-646.5809937	2395.409912	spot31
T56	31792.90039	-648.2189941	2398.949951	spot31
T57	31798.09961	-647.5009766	2399.280029	spot31
T58	31812	-637.5449829	2384.040039	spot31
T25	31684.30078	-696.3740234	2398.679932	spot32
T26	31684.30078	-691.1389771	2399.179932	spot32
T27	31691.80078	-687.7910156	2384.280029	spot32
T28	31694.09961	-688.3859863	2384.070068	spot32
T29	31697	-686.1030273	2383.909912	spot32
T30	31696.80078	-686.7910156	2383.429932	spot32
T31	31700.5	-684.9689941	2383.429932	spot32
T32	31702.90039	-680.2020264	2383.429932	spot32
T33	31704	-679.7940063	2383.429932	spot32
T34	31705.5	-679.3070068	2383.429932	spot32
T35	31709	-676.1339722	2383.429932	spot32
T36	31709.19922	-676.1409912	2383.429932	spot32
T37	31710.40039	-673.2000122	2383.429932	spot32
T38	31712.40039	-668.3549805	2383.429932	spot32
T39	31715.69922	-666.9359741	2387.48999	spot32
T40	31715.5	-666.3809814	2387.129883	spot32
T41	31716.5	-662.8729858	2387.26001	spot32
T42	31716.30078	-663.9169922	2384.060059	spot32
T43	31717.5	-661.3179932	2384.080078	spot32
T44	31718.19922	-659.0419922	2383.860107	spot32
T45	31719.80078	-658.8709717	2386.649902	spot32
T46	31722.90039	-655.6550293	2383.429932	spot32
T47	31723.19922	-651.6699829	2383.429932	spot32
T48	31722.90039	-649.2399902	2383.429932	spot32
T49	31722.30078	-648.1099854	2383.429932	spot32
T50	31722.09961	-645.4060059	2383.429932	spot32
T51	31723.59961	-644.9180298	2383.840088	spot32
T52	31725.09961	-643.1069946	2383.429932	spot32
T53	31725.19922	-640.6820068	2383.429932	spot32
T54	31724.69922	-642.65802	2383.429932	spot32
T55	31723.69922	-642.2780151	2383.429932	spot32
T56	31724.69922	-640.8699951	2383.429932	spot32
T57	31727.59961	-641.1669922	2384.949951	spot32
T58	31729.59961	-644.4169922	2384.100098	spot32
T25	31690.30078	-766.4619751	2383.429932	spot33
T26	31692.90039	-764.3209839	2383.429932	spot33
T27	31691.09961	-762.1040039	2383.429932	spot33
T28	31693.09961	-760.414978	2385.330078	spot33
T29	31694.40039	-757.6699829	2384.23999	spot33
T30	31693.5	-754.7849731	2383.429932	spot33
T31	31695.90039	-751.6779785	2383.429932	spot33
T32	31696.80078	-749.6030273	2383.429932	spot33
T33	31698.40039	-749.0180054	2383.429932	spot33
T34	31700.30078	-748.9379883	2383.429932	spot33
T35	31704.59961	-746.2880249	2383.429932	spot33
T36	31704.59961	-747.4140015	2383.429932	spot33
T37	31707	-745.2750244	2383.429932	spot33
T38	31710	-742.2340088	2383.429932	spot33
T39	31712.40039	-739.4940186	2383.429932	spot33
T40	31715.90039	-736.5100098	2383.429932	spot33
T41	31716.40039	-732.8939819	2385.879883	spot33
T42	31717.09961	-727.3099976	2385.780029	spot33
T43	31721.40039	-726.3289795	2384.5	spot33
T44	31722.69922	-724.1480103	2383.97998	spot33
T45	31723.40039	-722.9400024	2383.429932	spot33
T46	31724.40039	-720.4680176	2384.169922	spot33
T47	31724	-720.1430054	2384.22998	spot33
T48	31725.5	-717.5419922	2383.699951	spot33
T49	31725.59961	-715.5930176	2384.22998	spot33
T50	31726.59961	-712.992981	2384.649902	spot33
T51	31726.59961	-712.6669922	2384.110107	spot33
T52	31729.30078	-711.367981	2383.540039	spot33
T53	31731.69922	-708.4429932	2384.149902	spot33
T54	31732.69922	-707.7919922	2383.439941	spot33
T55	31733.30078	-706.1669922	2383.669922	spot33
T56	31733.59961	-706.492981	2383.52002	spot33
T57	31735.5	-707.4680176	2383.48999	spot33
T58	31731	-705.5180054	2383.51001	spot33
T25	31724.59961	-757.7919922	2383.699951	spot34
T26	31724.59961	-754.177002	2383.51001	spot34
T27	31726.90039	-748.4169922	2387.840088	spot34
T28	31729	-747.7680054	2383.459961	spot34
T29	31730.09961	-747.117981	2384.620117	spot34
T30	31733.09961	-742.8649902	2391.580078	spot34
T31	31735.40039	-741.5130005	2392.379883	spot34
T32	31736.90039	-740.4979858	2392.610107	spot34
T33	31738.30078	-737.9970093	2395.790039	spot34
T34	31741.09961	-739.1030273	2394.709961	spot34
T35	31743.80078	-736.4959717	2395.080078	spot34
T36	31747.19922	-737.5609741	2394.629883	spot34
T37	31748.80078	-735.8040161	2394.830078	spot34
T38	31752.09961	-732.0540161	2394.01001	spot34
T39	31753.59961	-731.4260254	2394.120117	spot34
T40	31754.40039	-727.5499878	2394.610107	spot34
T41	31755.80078	-723.8280029	2395.449951	spot34
T42	31756.80078	-721.197998	2395.429932	spot34
T43	31760.19922	-714.6890259	2394.649902	spot34
T44	31762	-710.2329712	2394.379883	spot34
T45	31763.90039	-710.572998	2394.76001	spot34
T46	31762.90039	-710.6270142	2393.449951	spot34
T47	31764.80078	-708.7069702	2392.080078	spot34
T48	31766.80078	-704.6300049	2392.469971	spot34
T49	31769.30078	-704.25	2391.23999	spot34
T50	31770.80078	-701.5300293	2391.860107	spot34
T51	31772.30078	-700.1190186	2391.77002	spot34
T52	31774.59961	-698.4619751	2391.879883	spot34
T53	31776.19922	-696.1950073	2391.570068	spot34
T54	31779.09961	-697.098999	2391.370117	spot34
T55	31778.80078	-697.565979	2391.139893	spot34
T56	31779.59961	-698.5960083	2391.719971	spot34
T57	31780.19922	-698.3720093	2390.72998	spot34
T58	31780.5	-696.7160034	2391.689941	spot34
T25	31703.80078	-706.1779785	2385.040039	spot35
T26	31705.19922	-706.7620239	2391.669922	spot35
T27	31703.30078	-704.7789917	2394.98999	spot35
T28	31705.59961	-702.2340088	2390.949951	spot35
T29	31706.19922	-700.992981	2389.179932	spot35
T30	31707.80078	-700.5960083	2383.429932	spot35
T31	31709	-701.9569702	2383.429932	spot35
T32	31710.90039	-700.1329956	2383.429932	spot35
T33	31713.30078	-700.6879883	2383.429932	spot35
T34	31715.69922	-700.1599731	2383.429932	spot35
T35	31717	-698.6160278	2383.429932	spot35
T36	31715.69922	-698.8469849	2383.429932	spot35
T37	31715.90039	-694.2360229	2383.429932	spot35
T38	31717.59961	-691.5419922	2383.649902	spot35
T39	31716.80078	-688.2919922	2383.709961	spot35
T40	31721.69922	-684.7180176	2384.070068	spot35
T41	31722.69922	-680.3480225	2383.429932	spot35
T42	31723	-677.3909912	2383.429932	spot35
T43	31725.19922	-675.4290161	2383.429932	spot35
T44	31726.09961	-674.2210083	2383.429932	spot35
T45	31729.69922	-676.875	2388.189941	spot35
T46	31733.19922	-676.3270264	2387.850098	spot35
T47	31734.59961	-676.8200073	2387.649902	spot35
T48	31737	-680.5449829	2388.070068	spot35
T49	31736.19922	-681.2210083	2385.659912	spot35
T50	31736	-680.6630249	2383.669922	spot35
T51	31731.19922	-679.7210083	2391.629883	spot35
T52	31734	-677.2080078	2390.689941	spot35
T53	31736.40039	-676.8449707	2390.550049	spot35
T54	31740	-676.8099976	2391.169922	spot35
T55	31747.19922	-669.8369751	2390.199951	spot35
T56	31748.69922	-672.5599976	2387.179932	spot35
T57	31748.80078	-672.1599731	2387.610107	spot35
T58	31749.40039	-670.7969971	2391.580078	spot35
T25	31743.69922	-668.1430054	2399	spot36
T26	31742.30078	-662.617981	2399.050049	spot36
T27	31740.69922	-656.315979	2396.370117	spot36
T28	31743.09961	-655.4039917	2395.320068	spot36
T29	31744.90039	-654.7399902	2395.149902	spot36
T30	31744.40039	-648.9730225	2395.050049	spot36
T31	31745.69922	-647.5880127	2395.01001	spot36
T32	31746.80078	-647.1669922	2395.469971	spot36
T33	31748.30078	-644.8369751	2395.439941	spot36
T34	31752.69922	-647.0239868	2395.310059	spot36
T35	31754.09961	-643.7789917	2395.370117	spot36
T36	31757.09961	-645.6420288	2395.48999	spot36
T37	31758.19922	-643.5549927	2395.209961	spot36
T38	31760.80078	-639.4589844	2392.780029	spot36
T39	31763.59961	-637.5360107	2391.780029	spot36
T40	31764.30078	-633.1870117	2391.040039	spot36
T41	31765.19922	-628.1669922	2384.810059	spot36
T42	31766.80078	-625.1669922	2388.01001	spot36
T43	31768	-619.5460205	2387.939941	spot36
T44	31770.19922	-617.3690186	2387.780029	spot36
T45	31772	-617.815979	2387.659912	spot36
T46	31773.69922	-617.1140137	2387.360107	spot36
T47	31775.40039	-616.0560303	2387.22998	spot36
T48	31777.19922	-611.8829956	2383.429932	spot36
T49	31779.90039	-611.5880127	2383.429932	spot36
T50	31781.19922	-608.8109741	2383.429932	spot36
T51	31782	-608.3660278	2383.429932	spot36
T52	31784.69922	-606.4329834	2383.429932	spot36
T53	31786.30078	-604.9869995	2383.429932	spot36
T54	31790.80078	-608.0209961	2383.429932	spot36
T55	31792.19922	-607.7059937	2383.429932	spot36
T56	31793.69922	-609.7139893	2386.23999	spot36
T57	31796.90039	-608.3430176	2384.689941	spot36
T58	31803.90039	-601.1929932	2383.51001	spot36
T25	31701.90039	-697.1530151	2397.040039	spot37
T26	31703.80078	-698.5529785	2398.860107	spot37
T27	31703.19922	-697.8239746	2383.51001	spot37
T28	31702.80078	-695.125	2398.090088	spot37
T29	31702.80078	-694.197998	2399.139893	spot37
T30	31711.19922	-687.3179932	2399.22998	spot37
T31	31711.69922	-682.4429932	2397.800049	spot37
T32	31710.30078	-683.815979	2399.030029	spot37
T33	31711.69922	-682.6090088	2394.23999	spot37
T34	31712.09961	-686.7459717	2392.830078	spot37
T35	31712.30078	-685.8510132	2391.340088	spot37
T36	31712.5	-687.2880249	2390.899902	spot37
T37	31712.69922	-686.2730103	2390.159912	spot37
T38	31713.19922	-683.1129761	2389.780029	spot37
T39	31714.80078	-679.4639893	2387.919922	spot37
T40	31717.19922	-676.8079834	2386.280029	spot37
T41	31718.5	-673.6669922	2384.02002	spot37
T42	31718.59961	-672.0419922	2383.620117	spot37
T43	31724.5	-669.9320068	2392.219971	spot37
T44	31723.59961	-666.5079956	2392.76001	spot37
T45	31722.90039	-667.2509766	2391.070068	spot37
T46	31724.59961	-664.302002	2390.610107	spot37
T47	31724.09961	-664.9400024	2389.98999	spot37
T48	31724.90039	-661.039978	2389.070068	spot37
T49	31723.09961	-662.4869995	2383.429932	spot37
T50	31722.40039	-661.1220093	2383.429932	spot37
T51	31723	-661.4730225	2383.429932	spot37
T52	31723.40039	-663.1129761	2383.429932	spot37
T53	31723.19922	-661.6430054	2385.550049	spot37
T54	31724.59961	-664.4819946	2384.639893	spot37
T55	31724.09961	-664.5679932	2383.820068	spot37
T56	31724.59961	-664.242981	2383.98999	spot37
T57	31727.5	-664.242981	2384.330078	spot37
T58	31730.40039	-664.5679932	2383.530029	spot37
T25	31701.09961	-666.1929932	2383.860107	spot38
T26	31703	-664.242981	2383.76001	spot38
T27	31703	-659.0419922	2384.419922	spot38
T28	31708.19922	-659.6929932	2384.300049	spot38
T29	31709.30078	-659.0419922	2383.550049	spot38
T30	31712.59961	-653.1560059	2383.429932	spot38
T31	31714.09961	-651.2479858	2383.429932	spot38
T32	31717	-650.5869751	2383.429932	spot38
T33	31722.09961	-649.9379883	2383.429932	spot38
T34	31728	-650.5869751	2383.429932	spot38
T35	31727.19922	-651.3220215	2384.340088	spot38
T36	31733.09961	-652.0830078	2383.689941	spot38
T37	31734.69922	-651.2930298	2384.310059	spot38
T38	31736.30078	-648.6270142	2383.860107	spot38
T39	31738.90039	-649.2509766	2388.72998	spot38
T40	31739.30078	-645.0230103	2383.429932	spot38
T41	31740.5	-641.8540039	2383.429932	spot38
T42	31741.30078	-638.8959961	2383.429932	spot38
T43	31744.59961	-639.9749756	2388.590088	spot38
T44	31745.80078	-641.197998	2391.189941	spot38
T45	31745.40039	-643.5889893	2391.120117	spot38
T46	31746.40039	-642.776001	2387.610107	spot38
T47	31746.80078	-640.4580078	2385.810059	spot38
T48	31749.09961	-636.1760254	2388.550049	spot38
T49	31750.69922	-634.4559937	2390.870117	spot38
T50	31748.69922	-633.3660278	2391.889893	spot38
T51	31749.30078	-631.0499878	2387.080078	spot38
T52	31751.09961	-629.8880005	2386.860107	spot38
T53	31751.69922	-630.4160156	2387.100098	spot38
T54	31754.80078	-630.3629761	2386.179932	spot38
T55	31758	-630.6300049	2383.429932	spot38
T56	31760.30078	-630.2039795	2383.429932	spot38
T57	31758.90039	-628.8179932	2397.649902	spot38
T58	31765.19922	-624.664978	2385.449951	spot38
T25	31716.90039	-664.8930054	2399.409912	spot39
T26	31716	-661.3179932	2398.709961	spot39
T27	31715.80078	-655.7919922	2398.810059	spot39
T28	31718.59961	-653.5180054	2398.530029	spot39
T29	31720.59961	-650.1229858	2383.429932	spot39
T30	31724.30078	-644.7340088	2383.429932	spot39
T31	31727.59961	-642.2890015	2383.429932	spot39
T32	31731.40039	-642.2310181	2383.429932	spot39
T33	31735.30078	-642.4680176	2384.280029	spot39
T34	31740.19922	-642.1170044	2387.389893	spot39
T35	31739.19922	-644.5120239	2387.060059	spot39
T36	31740.80078	-641.8319702	2383.429932	spot39
T37	31743.19922	-641.0120239	2383.429932	spot39
T38	31747.5	-637.8120117	2383.429932	spot39
T39	31751.19922	-637.5079956	2383.429932	spot39
T40	31753.30078	-634.6669922	2384.719971	spot39
T41	31753.69922	-630.117981	2384.629883	spot39
T42	31755.30078	-626.867981	2383.800049	spot39
T43	31754.80078	-621.0180054	2384.090088	spot39
T44	31755.90039	-619.0679932	2398.610107	spot39
T45	31759.80078	-621.0180054	2399.360107	spot39
T46	31760.69922	-621.6669922	2399	spot39
T47	31762.19922	-621.3430176	2398.659912	spot39
T48	31765.09961	-618.742981	2398.850098	spot39
T49	31770.80078	-614.5180054	2384.5	spot39
T50	31764.30078	-613.2180176	2384.52002	spot39
T51	31765.40039	-613.2180176	2391.530029	spot39
T52	31764.90039	-612.8930054	2398.389893	spot39
T53	31768.40039	-608.6669922	2384.379883	spot39
T54	31770.80078	-610.9429932	2383.98999	spot39
T55	31768.40039	-611.9169922	2385.399902	spot39
T56	31770.90039	-617.7680054	2397.870117	spot39
T57	31778.69922	-616.1430054	2383.689941	spot39
T58	31778.59961	-608.4619751	2398.879883	spot39
T25	31675.90039	-678.5640259	2386.899902	spot40
T26	31676.80078	-674.6430054	2386.399902	spot40
T27	31675	-669.7589722	2383.429932	spot40
T28	31675.59961	-669.1329956	2383.429932	spot40
T29	31670.40039	-668.0529785	2383.429932	spot40
T30	31668.69922	-663.052002	2386.25	spot40
T31	31669.90039	-661.8610229	2383.429932	spot40
T32	31669.30078	-661.7559814	2383.429932	spot40
T33	31671	-659.2109985	2383.870117	spot40
T34	31672.59961	-656.7919922	2383.620117	spot40
T35	31672.90039	-654.1680298	2383.72998	spot40
T36	31673.90039	-652.6749878	2383.679932	spot40
T37	31678.80078	-653.5679932	2383.47998	spot40
T38	31682.40039	-649.46698	2383.530029	spot40
T39	31682.40039	-647.2280273	2384.129883	spot40
T40	31682.69922	-644.1619873	2387.199951	spot40
T41	31682.40039	-640.3120117	2388.179932	spot40
T42	31681.69922	-638.7470093	2390.639893	spot40
T43	31682.69922	-635.4219971	2383.580078	spot40
T44	31684.59961	-634.4979858	2383.429932	spot40
T45	31683.69922	-634.632019	2387.649902	spot40
T46	31686.90039	-632.6779785	2383.639893	spot40
T47	31683.30078	-632.3439941	2389.610107	spot40
T48	31684	-629.3800049	2389.77002	spot40
T49	31685.90039	-627.6040039	2389.870117	spot40
T50	31686.59961	-625.559021	2392.48999	spot40
T51	31686.90039	-625.052002	2390.139893	spot40
T52	31683.69922	-625.8469849	2399.219971	spot40
T53	31691.80078	-627.9390259	2383.840088	spot40
T54	31695	-627.8980103	2383.449951	spot40
T55	31696	-629.125	2384.25	spot40
T56	31696	-626.8800049	2383.590088	spot40
T57	31697.59961	-625.5289917	2385.01001	spot40
T58	31706.09961	-616.5650024	2384	spot40
T25	31745.5	-675.617981	2384.120117	spot41
T26	31747	-672.2379761	2383.780029	spot41
T27	31749.59961	-670.1879883	2383.780029	spot41
T28	31753.80078	-671.3930054	2383.98999	spot41
T29	31757.5	-672.0419922	2383.780029	spot41
T30	31757.09961	-668.4680176	2383.439941	spot41
T31	31758.69922	-666.8209839	2384.139893	spot41
T32	31763.59961	-663.4390259	2384.189941	spot41
T33	31763.59961	-659.0510254	2383.72998	spot41
T34	31767	-663.2680054	2384.5	spot41
T35	31768.19922	-658.052002	2383.429932	spot41
T36	31770	-659.8619995	2383.429932	spot41
T37	31768.59961	-660.1699829	2383.429932	spot41
T38	31773.59961	-656.8309937	2383.429932	spot41
T39	31776.80078	-656.8980103	2383.429932	spot41
T40	31779.69922	-656.0570068	2383.429932	spot41
T41	31778.59961	-655.6090088	2391.320068	spot41
T42	31780.59961	-653.6569824	2392.199951	spot41
T43	31782.30078	-649.0139771	2392.560059	spot41
T44	31785.30078	-647.1589966	2391.5	spot41
T45	31789.90039	-649.53302	2388.080078	spot41
T46	31793	-650.2839966	2387.820068	spot41
T47	31793.59961	-650.3109741	2387.050049	spot41
T48	31794.59961	-646.3209839	2383.429932	spot41
T49	31796.90039	-646.0609741	2383.429932	spot41
T50	31798.59961	-646.4390259	2383.429932	spot41
T51	31794.90039	-648.9680176	2398.629883	spot41
T52	31796.40039	-647.4780273	2388.409912	spot41
T53	31798.69922	-645.6370239	2392.419922	spot41
T54	31796.09961	-650.585022	2384.919922	spot41
T55	31793.80078	-651.2009888	2398.139893	spot41
T56	31794.80078	-656.5460205	2386	spot41
T57	31799.40039	-658.4719849	2383.800049	spot41
T58	31803.30078	-651.9730225	2383.600098	spot41
T25	31689.19922	-736.7180176	2397.969971	spot42
T26	31688.19922	-728.9169922	2384.340088	spot42
T27	31688.09961	-723.7180176	2383.649902	spot42
T28	31690	-723.0679932	2384.179932	spot42
T29	31692.69922	-721.9660034	2387.25	spot42
T30	31691.09961	-717.6329956	2388.25	spot42
T31	31692.19922	-716.789978	2387.449951	spot42
T32	31691.90039	-716.7949829	2388.129883	spot42
T33	31693.09961	-715.6989746	2387.820068	spot42
T34	31694.30078	-715.5930176	2383.72998	spot42
T35	31694.5	-715.9169922	2383.97998	spot42
T36	31695.30078	-716.5679932	2383.429932	spot42
T37	31697.09961	-714.2919922	2383.77002	spot42
T38	31700.40039	-712.3430176	2383.429932	spot42
T39	31702.30078	-711.0419922	2383.449951	spot42
T40	31702.59961	-707.1430054	2383.949951	spot42
T41	31700.69922	-705.1929932	2383.590088	spot42
T42	31701	-702.5930176	2383.600098	spot42
T43	31701.30078	-698.0419922	2383.550049	spot42
T44	31701.80078	-695.117981	2384.110107	spot42
T45	31701.30078	-694.7919922	2383.830078	spot42
T46	31700.80078	-690.5679932	2384.040039	spot42
T47	31699.30078	-688.9429932	2383.550049	spot42
T48	31700.19922	-685.7379761	2384.090088	spot42
T49	31701.09961	-684.7180176	2390.379883	spot42
T50	31702.19922	-680.8179932	2386.820068	spot42
T51	31702.19922	-684.0679932	2384.02002	spot42
T52	31701.80078	-685.367981	2384.459961	spot42
T53	31703.40039	-681.4680176	2384.370117	spot42
T54	31706	-684.3930054	2384.459961	spot42
T55	31708.69922	-684.1619873	2384.139893	spot42
T56	31706.69922	-684.8729858	2384.350098	spot42
T57	31707.69922	-682.242981	2385.080078	spot42
T58	31708	-677.9910278	2385.340088	spot42
T25	31696.19922	-725.9089966	2383.429932	spot43
T26	31696.19922	-723.1929932	2383.429932	spot43
T27	31694.69922	-715.5949707	2383.429932	spot43
T28	31695.59961	-715.5449829	2383.429932	spot43
T29	31697.69922	-713.7689819	2383.429932	spot43
T30	31695.80078	-708.9530029	2383.429932	spot43
T31	31697.5	-705.8430176	2384.370117	spot43
T32	31696	-705.1929932	2384.100098	spot43
T33	31702.19922	-704.5469971	2398.919922	spot43
T34	31699.59961	-703.6209717	2384.169922	spot43
T35	31698.90039	-705.0579834	2384.080078	spot43
T36	31700.19922	-706.315979	2385.530029	spot43
T37	31699.90039	-705.2709961	2385.389893	spot43
T38	31702.19922	-702.5930176	2384.110107	spot43
T39	31703.5	-701.617981	2385	spot43
T40	31703.5	-697.0679932	2384.110107	spot43
T41	31703.19922	-692.8430176	2385.75	spot43
T42	31705	-695.7680054	2384.570068	spot43
T43	31707	-691.867981	2386.330078	spot43
T44	31706.59961	-690.8930054	2386.360107	spot43
T45	31704.30078	-690.5679932	2396.860107	spot43
T46	31706.59961	-687.9680176	2384.800049	spot43
T47	31705.30078	-689.5930176	2385.320068	spot43
T48	31705.40039	-685.6929932	2384.840088	spot43
T49	31706.69922	-684.3930054	2383.929932	spot43
T50	31707.69922	-683.742981	2385.340088	spot43
T51	31707.59961	-688.617981	2385.949951	spot43
T52	31708.40039	-683.742981	2384.030029	spot43
T53	31709.59961	-684.0679932	2383.449951	spot43
T54	31712.59961	-685.0020142	2384.860107	spot43
T55	31715.40039	-684.0679932	2384.659912	spot43
T56	31714.69922	-684.0679932	2384.139893	spot43
T57	31717.5	-683.934021	2383.429932	spot43
T58	31721.69922	-680.9580078	2398.969971	spot43
T25	31734.40039	-686.6370239	2383.52002	spot44
T26	31737	-689.5930176	2383.77002	spot44
T27	31736.09961	-685.3109741	2383.429932	spot44
T28	31741	-689.5930176	2383.5	spot44
T29	31740.19922	-687.5830078	2383.689941	spot44
T30	31736.30078	-682.2960205	2383.639893	spot44
T31	31736	-682.2689819	2383.469971	spot44
T32	31734.69922	-686.7290039	2384.820068	spot44
T33	31736.30078	-685.7999878	2384.320068	spot44
T34	31738.90039	-687.3959961	2385.649902	spot44
T35	31740.19922	-684.3439941	2383.909912	spot44
T36	31743.80078	-688.1339722	2398.5	spot44
T37	31744.40039	-688	2398.439941	spot44
T38	31746.09961	-688.1019897	2398.560059	spot44
T39	31749	-685.8369751	2398.379883	spot44
T40	31751.5	-684.3930054	2397.929932	spot44
T41	31750.80078	-681.7919922	2398.139893	spot44
T42	31753.90039	-677.242981	2399.159912	spot44
T43	31756.5	-672.6929932	2399.280029	spot44
T44	31762.40039	-672.367981	2399.409912	spot44
T45	31765.5	-675.2919922	2398.610107	spot44
T46	31765.80078	-675.2919922	2399.040039	spot44
T47	31768.09961	-668.1430054	2390.72998	spot44
T48	31771	-667.1669922	2384.560059	spot44
T49	31771.40039	-666.5180054	2383.959961	spot44
T50	31775.5	-665.867981	2384.219971	spot44
T51	31777.40039	-665.867981	2384.639893	spot44
T52	31780	-670.0930176	2398.439941	spot44
T53	31780.19922	-662.9429932	2383.540039	spot44
T54	31786.30078	-666.1929932	2384	spot44
T55	31784.90039	-666.8430176	2398.290039	spot44
T56	31787.59961	-665.2180176	2384.189941	spot44
T57	31792	-668.1430054	2383.72998	spot44
T58	31796.90039	-664.5679932	2383.850098	spot44
T25	31693	-751.6669922	2384.100098	spot45
T26	31693.80078	-749.0679932	2383.540039	spot45
T27	31695.90039	-742.242981	2383.550049	spot45
T28	31697.80078	-738.3430176	2383.449951	spot45
T29	31699.5	-736.3930054	2383.76001	spot45
T30	31698.90039	-731.0490112	2383.429932	spot45
T31	31701.90039	-729.2730103	2383.429932	spot45
T32	31702.90039	-727.3099976	2383.429932	spot45
T33	31704.5	-728.4299927	2383.429932	spot45
T34	31707.30078	-728.8070068	2383.429932	spot45
T35	31708.59961	-727.5479736	2383.429932	spot45
T36	31710.30078	-727.5889893	2383.429932	spot45
T37	31712.69922	-725.8540039	2383.429932	spot45
T38	31716.59961	-722.2960205	2383.429932	spot45
T39	31718.59961	-719.8369751	2383.429932	spot45
T40	31719.69922	-715.947998	2383.429932	spot45
T41	31720.59961	-712.0670166	2383.429932	spot45
T42	31722.90039	-712.0180054	2384.219971	spot45
T43	31719.09961	-704.5310059	2385.350098	spot45
T44	31721.40039	-702.934021	2383.72998	spot45
T45	31722	-702.6929932	2383.959961	spot45
T46	31723.30078	-697.0700073	2383.550049	spot45
T47	31725.90039	-695.0380249	2384.129883	spot45
T48	31727.5	-691.4500122	2384.090088	spot45
T49	31728.80078	-689.8369751	2383.51001	spot45
T50	31730.5	-686.5	2383.899902	spot45
T51	31732.69922	-686.3029785	2384.300049	spot45
T52	31740.90039	-684.7960205	2398.590088	spot45
T53	31742.80078	-684.5009766	2399.080078	spot45
T54	31746.40039	-686.3109741	2398.899902	spot45
T55	31748.69922	-683.5059814	2399.399902	spot45
T56	31747.69922	-685.2650146	2399.280029	spot45
T57	31747	-682.5609741	2383.449951	spot45
T58	31741.5	-678.0339966	2384.340088	spot45
T25	31684	-746.6539917	2385.26001	spot46
T26	31686.90039	-744.0859985	2383.899902	spot46
T27	31687.19922	-739.65802	2383.949951	spot46
T28	31688.19922	-739.7009888	2383.919922	spot46
T29	31692.30078	-736.4400024	2383.429932	spot46
T30	31691.80078	-738.9910278	2386.030029	spot46
T31	31693.30078	-737.3540039	2383.429932	spot46
T32	31696.5	-736.7949829	2386.030029	spot46
T33	31696.69922	-734.9089966	2383.429932	spot46
T34	31699.80078	-736.8969727	2383.429932	spot46
T35	31701.90039	-736.072998	2383.429932	spot46
T36	31703.90039	-736.401001	2383.429932	spot46
T37	31703.19922	-738.7639771	2383.429932	spot46
T38	31705.80078	-733.9039917	2383.959961	spot46
T39	31703.5	-732.7030029	2383.830078	spot46
T40	31705.09961	-729.5830078	2383.909912	spot46
T41	31707.09961	-723.7949829	2384.429932	spot46
T42	31708.40039	-720.4199829	2383.47998	spot46
T43	31712.90039	-714.973999	2383.850098	spot46
T44	31714.90039	-714.6140137	2383.48999	spot46
T45	31716.5	-713.0869751	2384.929932	spot46
T46	31719.40039	-710.117981	2384.850098	spot46
T47	31721.69922	-711.8049927	2384.639893	spot46
T48	31724.59961	-707.8250122	2383.570068	spot46
T49	31724.59961	-706.8870239	2384.850098	spot46
T50	31726.19922	-703.8930054	2383.429932	spot46
T51	31728	-700.9199829	2383.429932	spot46
T52	31731.09961	-699.8439941	2384.300049	spot46
T53	31732.69922	-696.1829834	2383.590088	spot46
T54	31733.09961	-697.2910156	2383.709961	spot46
T55	31735.69922	-695.0209961	2383.5	spot46
T56	31738.90039	-694.7869873	2389.570068	spot46
T57	31737.30078	-695.6589966	2383.77002	spot46
T58	31738.90039	-690.1119995	2384.590088	spot46
T25	31711.90039	-746.8930054	2384.550049	spot47
T26	31715.80078	-743.2249756	2384.47998	spot47
T27	31716.80078	-735.0969849	2383.73999	spot47
T28	31720.40039	-734.052002	2383.600098	spot47
T29	31721.90039	-731.5180054	2383.580078	spot47
T30	31722.90039	-724.2869873	2383.429932	spot47
T31	31724.69922	-722.6279907	2383.429932	spot47
T32	31727.19922	-720.7919922	2384.5	spot47
T33	31729.09961	-718.9199829	2395.459961	spot47
T34	31732.59961	-719.2420044	2399.429932	spot47
T35	31736.59961	-716.2780151	2399.159912	spot47
T36	31737.59961	-717.1480103	2398.26001	spot47
T37	31735.80078	-715.1019897	2399.429932	spot47
T38	31739.30078	-712.1030273	2399.429932	spot47
T39	31739	-718.5650024	2399.429932	spot47
T40	31735.30078	-712.867981	2398.73999	spot47
T41	31736.80078	-709.8079834	2399.429932	spot47
T42	31736.59961	-701.901001	2391.429932	spot47
T43	31736	-702.7960205	2383.429932	spot47
T44	31739.5	-700.6160278	2383.429932	spot47
T45	31740.09961	-700.3649902	2383.429932	spot47
T46	31743.5	-696.3839722	2386.419922	spot47
T47	31743.5	-696.6270142	2383.76001	spot47
T48	31750.30078	-694.84198	2385.429932	spot47
T49	31749.19922	-692.9699707	2387.060059	spot47
T50	31750	-690.3549805	2387.870117	spot47
T51	31752.30078	-689.0869751	2388.75	spot47
T52	31752.90039	-686.6480103	2388.310059	spot47
T53	31754.80078	-685.0869751	2390.129883	spot47
T54	31756.59961	-686.2940063	2388	spot47
T55	31757.19922	-684.3410034	2387.939941	spot47
T56	31758.69922	-682.9429932	2387.149902	spot47
T57	31763.19922	-681.9169922	2386.75	spot47
T58	31764.69922	-682.1430054	2383.429932	spot47
T25	31703	-746.4949951	2383.429932	spot48
T26	31705.19922	-744.960022	2383.429932	spot48
T27	31707.30078	-739.6530151	2383.429932	spot48
T28	31709.09961	-738.4169922	2383.429932	spot48
T29	31709.69922	-735.5689697	2383.429932	spot48
T30	31708.90039	-730.4719849	2383.429932	spot48
T31	31711.59961	-729.6019897	2383.429932	spot48
T32	31714.59961	-726.2119751	2383.429932	spot48
T33	31713.69922	-725.7990112	2383.429932	spot48
T34	31714.69922	-725.4370117	2383.429932	spot48
T35	31717.5	-725.8189697	2383.429932	spot48
T36	31719.59961	-727.5709839	2383.429932	spot48
T37	31719.40039	-727.15802	2383.75	spot48
T38	31724.90039	-722.6920166	2383.429932	spot48
T39	31729.40039	-721.7960205	2383.429932	spot48
T40	31731.59961	-717.5859985	2383.429932	spot48
T41	31732.90039	-714.0620117	2383.429932	spot48
T42	31737.69922	-710.2639771	2383.429932	spot48
T43	31741.19922	-706.5560303	2387.439941	spot48
T44	31744.19922	-703.3900146	2386.090088	spot48
T45	31744.80078	-701.8270264	2385.810059	spot48
T46	31747.19922	-699.164978	2383.429932	spot48
T47	31748.19922	-695.2730103	2383.429932	spot48
T48	31746.5	-691.4609985	2383.429932	spot48
T49	31745.80078	-690.34198	2383.429932	spot48
T50	31746.90039	-686.7750244	2383.429932	spot48
T51	31748.19922	-686.1599731	2383.429932	spot48
T52	31749	-683.4169922	2383.590088	spot48
T53	31750.59961	-681.96698	2384.669922	spot48
T54	31758.09961	-679.177002	2383.719971	spot48
T55	31760	-678.257019	2386.219971	spot48
T56	31763	-678.7910156	2384.110107	spot48
T57	31768.19922	-678.4840088	2383.919922	spot48
T58	31768.80078	-679	2384.560059	spot48
T25	31700.30078	-743.5419922	2384.73999	spot49
T26	31702.80078	-741.9169922	2384.780029	spot49
T27	31704.59961	-737.367981	2384.080078	spot49
T28	31706.5	-735.4169922	2384.679932	spot49
T29	31714.19922	-738.1079712	2384.709961	spot49
T30	31713.90039	-730.5960083	2384.840088	spot49
T31	31715.80078	-729.0549927	2384.169922	spot49
T32	31717.80078	-722.3530273	2383.800049	spot49
T33	31717.09961	-721.697998	2384.669922	spot49
T34	31719.09961	-719.276001	2399.070068	spot49
T35	31714.5	-717.007019	2384.860107	spot49
T36	31716.80078	-719.3150024	2388.590088	spot49
T37	31716.80078	-717.6810303	2387.120117	spot49
T38	31717.90039	-715.2680054	2386.870117	spot49
T39	31720.40039	-711.210022	2398.47998	spot49
T40	31723.69922	-706.1300049	2394.120117	spot49
T41	31727.30078	-702.4390259	2396.370117	spot49
T42	31730.80078	-696.2329712	2396.659912	spot49
T43	31735.30078	-690.572998	2395.590088	spot49
T44	31736.5	-685.59198	2394.409912	spot49
T45	31738.19922	-688.4879761	2394.300049	spot49
T46	31739.09961	-684.9639893	2392.409912	spot49
T47	31739	-687.0349731	2391.310059	spot49
T48	31743.80078	-684.6160278	2384.47998	spot49
T49	31743.5	-684.1989746	2398.389893	spot49
T50	31743.09961	-682.184021	2397.550049	spot49
T51	31748	-679.1599731	2383.820068	spot49
T52	31748.69922	-676.3610229	2385.5	spot49
T53	31750.30078	-673.5549927	2384.090088	spot49
T54	31754.5	-675.059021	2385.090088	spot49
T55	31758.69922	-673.7780151	2398.179932	spot49
T56	31762.59961	-671.6329956	2383.709961	spot49
T57	31763.90039	-672.7160034	2397.939941	spot49
T58	31766.90039	-669.8619995	2399.120117	spot49
T25	31724	-725.2700195	2383.73999	spot50
T26	31724.19922	-719.492981	2384.649902	spot50
T27	31725.80078	-708.7680054	2384.52002	spot50
T28	31723.59961	-712.0159912	2398.790039	spot50
T29	31727.40039	-711.0419922	2389.889893	spot50
T30	31726.59961	-704.2059937	2391.870117	spot50
T31	31726	-704.2260132	2391.820068	spot50
T32	31726.5	-704.3289795	2394.25	spot50
T33	31727.59961	-702.1699829	2391.550049	spot50
T34	31726.69922	-702.9240112	2388.560059	spot50
T35	31730.90039	-700.3369751	2389.590088	spot50
T36	31736.90039	-701.1859741	2387.72998	spot50
T37	31736	-700.8690186	2388.649902	spot50
T38	31736.5	-696.6500244	2388.300049	spot50
T39	31739.30078	-695.3959961	2388.370117	spot50
T40	31742	-693.4229736	2388.22998	spot50
T41	31741.59961	-692.0079956	2383.429932	spot50
T42	31737	-692.348999	2383.429932	spot50
T43	31736.59961	-695.4860229	2387.850098	spot50
T44	31737.90039	-692.7520142	2386.919922	spot50
T45	31742.5	-690.7520142	2384.090088	spot50
T46	31741.80078	-688.3690186	2383.449951	spot50
T47	31747	-689.3569946	2384.070068	spot50
T48	31741.5	-688.1569824	2383.51001	spot50
T49	31747.69922	-684.2329712	2383.959961	spot50
T50	31757.09961	-678.1939697	2383.679932	spot50
T51	31752.59961	-677.8469849	2392.629883	spot50
T52	31752.90039	-677.3250122	2399.26001	spot50
T53	31763	-671.5549927	2383.610107	spot50
T54	31756.5	-676.6420288	2399.360107	spot50
T55	31764.5	-678.867981	2397.429932	spot50
T56	31773.19922	-672.367981	2383.679932	spot50
T57	31779.09961	-671.3930054	2383.669922	spot50
T58	31786.5	-664.5679932	2383.689941	spot50
T25	31699.40039	-683.0499878	2383.429932	spot51
T26	31700.90039	-681.0759888	2383.97998	spot51
T27	31702.5	-676.8209839	2385.120117	spot51
T28	31703.90039	-677.0430298	2383.429932	spot51
T29	31704.09961	-672.3729858	2383.429932	spot51
T30	31705.5	-677.5549927	2383.429932	spot51
T31	31708.80078	-675.6619873	2383.429932	spot51
T32	31709.59961	-673.4799805	2383.429932	spot51
T33	31709.5	-671.9550171	2383.429932	spot51
T34	31713.59961	-672.7329712	2386.409912	spot51
T35	31712.59961	-669.4290161	2383.429932	spot51
T36	31716.09961	-667.0939941	2383.429932	spot51
T37	31716.90039	-669.9769897	2391.429932	spot51
T38	31717.19922	-669.8070068	2395.429932	spot51
T39	31720.19922	-670.742981	2397.97998	spot51
T40	31723.69922	-671.3930054	2383.949951	spot51
T41	31725.09961	-670.0930176	2399.320068	spot51
T42	31729.40039	-669.117981	2384.350098	spot51
T43	31732.80078	-667.1669922	2384.320068	spot51
T44	31733.40039	-666.5180054	2383.959961	spot51
T45	31732.80078	-668.4680176	2398.959961	spot51
T46	31733.30078	-665.2180176	2396.48999	spot51
T47	31731.5	-660.3839722	2383.429932	spot51
T48	31734.40039	-660.1619873	2384.850098	spot51
T49	31737	-663.1870117	2396.850098	spot51
T50	31737.30078	-659.0150146	2397.379883	spot51
T51	31737	-658.8380127	2385.919922	spot51
T52	31732.69922	-657.2150269	2397.939941	spot51
T53	31741.19922	-653.5029907	2384.97998	spot51
T54	31743.5	-652.914978	2384.889893	spot51
T55	31746.69922	-652.3070068	2383.840088	spot51
T56	31750	-651.1779785	2383.77002	spot51
T57	31752.90039	-649.4000244	2384.340088	spot51
T58	31754.80078	-647.6799927	2384.76001	spot51
T25	31719.40039	-678.7600098	2384.179932	spot52
T26	31716.5	-678.8460083	2384.290039	spot52
T27	31713.90039	-672.7050171	2391.659912	spot52
T28	31716.19922	-674.9559937	2387.48999	spot52
T29	31716.80078	-672.2719727	2383.429932	spot52
T30	31716.69922	-667.1129761	2383.429932	spot52
T31	31718.69922	-665.6749878	2383.429932	spot52
T32	31719	-664.21698	2383.429932	spot52
T33	31722.90039	-662.9069824	2383.429932	spot52
T34	31727.59961	-663.1040039	2383.429932	spot52
T35	31725.09961	-663.4810181	2383.429932	spot52
T36	31725.5	-661.8510132	2386.340088	spot52
T37	31721.40039	-664.0540161	2383.429932	spot52
T38	31720.09961	-664.0289917	2395.429932	spot52
T39	31721.90039	-664.2719727	2383.429932	spot52
T40	31723.90039	-660.992981	2384.340088	spot52
T41	31723	-664.242981	2398.469971	spot52
T42	31726.09961	-663.2680054	2396.330078	spot52
T43	31729	-659.6929932	2398.560059	spot52
T44	31732.40039	-659.9890137	2384.97998	spot52
T45	31734	-662.3259888	2397.459961	spot52
T46	31737.30078	-660.8530273	2383.530029	spot52
T47	31737	-659.3259888	2399.209961	spot52
T48	31738.59961	-655.4459839	2388.540039	spot52
T49	31732.69922	-657.132019	2397.419922	spot52
T50	31737.30078	-654.0289917	2383.439941	spot52
T51	31740.90039	-656.2529907	2384.570068	spot52
T52	31740.90039	-657.0139771	2399.320068	spot52
T53	31747.40039	-653.9879761	2384.699951	spot52
T54	31745.69922	-657.5759888	2398.889893	spot52
T55	31747	-658.3040161	2398.580078	spot52
T56	31747	-658.7780151	2398.01001	spot52
T57	31750.59961	-657.3969727	2398.590088	spot52
T58	31754.19922	-656.526001	2398.620117	spot52
T25	31730	-748.4169922	2385.600098	spot53
T26	31732.40039	-743.9869995	2391.370117	spot53
T27	31730	-740.0629883	2392.72998	spot53
T28	31733.90039	-740.0180054	2392.159912	spot53
T29	31734.69922	-739.3790283	2392.01001	spot53
T30	31733.90039	-735.1439819	2391.689941	spot53
T31	31733.09961	-735.0930176	2389.310059	spot53
T32	31739.90039	-730.867981	2392.949951	spot53
T33	31741.69922	-724.0419922	2399.26001	spot53
T34	31745.69922	-729.2160034	2392.790039	spot53
T35	31746.90039	-727.4140015	2390.98999	spot53
T36	31746.40039	-729.4860229	2388.649902	spot53
T37	31748.19922	-726.4229736	2386.419922	spot53
T38	31747.40039	-726.8790283	2388.419922	spot53
T39	31747.30078	-725.3319702	2386.790039	spot53
T40	31748.69922	-720.5910034	2383.429932	spot53
T41	31750.59961	-717.1439819	2383.429932	spot53
T42	31752.59961	-714.2290039	2383.429932	spot53
T43	31756.69922	-709.1610107	2383.429932	spot53
T44	31758.59961	-705.75	2383.429932	spot53
T45	31758.40039	-704.9920044	2383.429932	spot53
T46	31760	-707.3770142	2383.429932	spot53
T47	31771.40039	-699.0180054	2399.419922	spot53
T48	31768.69922	-699.6669922	2386.600098	spot53
T49	31772.59961	-699.7080078	2383.429932	spot53
T50	31775.90039	-694.1430054	2385.209961	spot53
T51	31776.80078	-691.867981	2383.48999	spot53
T52	31779.59961	-688.2919922	2383.939941	spot53
T53	31779.80078	-685.0419922	2383.47998	spot53
T54	31787	-677.5560303	2384.290039	spot53
T55	31785.69922	-676.940979	2399.139893	spot53
T56	31790.90039	-677.7139893	2398.73999	spot53
T57	31802.59961	-676.6420288	2384.189941	spot53
T58	31809.09961	-671.4769897	2383.449951	spot53
T25	31728.40039	-736.3930054	2396.76001	spot54
T26	31730	-732.1669922	2397.909912	spot54
T27	31731.30078	-727.617981	2397.129883	spot54
T28	31733.19922	-727.6810303	2399.429932	spot54
T29	31732.40039	-727.5609741	2395.850098	spot54
T30	31732	-722.9799805	2395.22998	spot54
T31	31736.5	-723.3549805	2391.5	spot54
T32	31738.90039	-723.4819946	2391.679932	spot54
T33	31743.90039	-722.0930176	2383.810059	spot54
T34	31745.80078	-721.4429932	2385.199951	spot54
T35	31752.30078	-714.9429932	2399.27002	spot54
T36	31755.09961	-715.2680054	2398.23999	spot54
T37	31749.5	-715.9169922	2384.090088	spot54
T38	31758.5	-709.0930176	2399.26001	spot54
T39	31763.19922	-705.5180054	2398.01001	spot54
T40	31764.09961	-697.0679932	2392.530029	spot54
T41	31764.30078	-691.5419922	2384.090088	spot54
T42	31767.80078	-684.7180176	2398.399902	spot54
T43	31765.69922	-686.6669922	2383.530029	spot54
T44	31773.80078	-677.8930054	2399.02002	spot54
T45	31776.80078	-681.1430054	2398.620117	spot54
T46	31780.19922	-681.1430054	2395.560059	spot54
T47	31783.09961	-676.9169922	2392.929932	spot54
T48	31787.09961	-671.3930054	2383.620117	spot54
T49	31788.80078	-667.8179932	2384.179932	spot54
T50	31794.40039	-655.4680176	2399.409912	spot54
T51	31796.59961	-653.5180054	2392.5	spot54
T52	31802.19922	-651.242981	2383.810059	spot54
T53	31802.59961	-637.2680054	2383.75	spot54
T54	31801.90039	-639.5419922	2390.850098	spot54
T55	31803.59961	-640.2340088	2383.629883	spot54
T56	31807.19922	-636.4390259	2384.02002	spot54
T57	31810.69922	-640.1149902	2384.580078	spot54
T58	31813.69922	-631.492981	2383.830078	spot54
T25	31740.90039	-718.7559814	2384.389893	spot55
T26	31741.5	-716.9359741	2384.340088	spot55
T27	31740.59961	-714.8079834	2387.350098	spot55
T28	31740.59961	-716.2709961	2383.429932	spot55
T29	31740.30078	-714.1530151	2383.429932	spot55
T30	31738.59961	-711.2890015	2383.429932	spot55
T31	31741.5	-710.6220093	2383.429932	spot55
T32	31745.69922	-710.3859863	2383.429932	spot55
T33	31751.30078	-709.5930176	2386.370117	spot55
T34	31753.90039	-707.1640015	2387.219971	spot55
T35	31758.69922	-704.4349976	2387.22998	spot55
T36	31761.69922	-704.8150024	2385.689941	spot55
T37	31765.59961	-695.3359985	2383.97998	spot55
T38	31775.69922	-697.7180176	2383.530029	spot55
T39	31777.90039	-699.0180054	2383.97998	spot55
T40	31778.80078	-695.7680054	2387.169922	spot55
T41	31781.5	-692.5180054	2383.860107	spot55
T42	31783.19922	-689.2680054	2387.399902	spot55
T43	31788.19922	-676.9169922	2384.149902	spot55
T44	31791.40039	-674.6430054	2383.790039	spot55
T45	31794.59961	-675.9429932	2383.689941	spot55
T46	31797.40039	-674.3179932	2384.080078	spot55
T47	31798.19922	-669.117981	2383.580078	spot55
T48	31800	-664.5679932	2383.459961	spot55
T49	31800.19922	-665.5419922	2383.550049	spot55
T50	31802.19922	-656.7680054	2383.76001	spot55
T51	31801.09961	-659.367981	2383.840088	spot55
T52	31802.40039	-657.4169922	2383.580078	spot55
T53	31808.90039	-642.4680176	2391.050049	spot55
T54	31809.69922	-646.6929932	2383.570068	spot55
T55	31807.59961	-642.7919922	2385.709961	spot55
T56	31813.19922	-647.992981	2384.379883	spot55
T57	31816.90039	-649.2919922	2384.330078	spot55
T58	31824.19922	-641.492981	2383.790039	spot55
T25	31719.09961	-748.1810303	2384.379883	spot56
T26	31720.69922	-744.8400269	2385.050049	spot56
T27	31721.5	-737.367981	2384.639893	spot56
T28	31725.09961	-738.0180054	2384.530029	spot56
T29	31727.59961	-736.0679932	2385.389893	spot56
T30	31727.30078	-731.8430176	2383.5	spot56
T31	31730.90039	-731.8430176	2384.199951	spot56
T32	31733.69922	-732.492981	2384.98999	spot56
T33	31732	-733.4680176	2384.27002	spot56
T34	31736.90039	-731.8430176	2384.030029	spot56
T35	31738	-729.242981	2384.51001	spot56
T36	31740.69922	-726.9680176	2384.840088	spot56
T37	31740.40039	-722.742981	2384.120117	spot56
T38	31740.69922	-721.117981	2384.439941	spot56
T39	31745.59961	-715.9169922	2384.110107	spot56
T40	31751.5	-709.742981	2383.689941	spot56
T41	31750.30078	-707.1640015	2383.429932	spot56
T42	31750.90039	-703.7360229	2383.429932	spot56
T43	31752.90039	-700.0380249	2383.429932	spot56
T44	31755.90039	-698.6090088	2383.429932	spot56
T45	31755.30078	-697.0219727	2386.449951	spot56
T46	31754.90039	-694.7440186	2386.419922	spot56
T47	31756.80078	-692.4829712	2387.149902	spot56
T48	31756.30078	-689.0120239	2387.870117	spot56
T49	31758.5	-688.802002	2387.320068	spot56
T50	31757.90039	-686.5789795	2387.149902	spot56
T51	31759.80078	-686.5700073	2390.860107	spot56
T52	31762.90039	-684.3610229	2391.040039	spot56
T53	31764.19922	-680.1740112	2391.189941	spot56
T54	31765	-673.3430176	2398.689941	spot56
T55	31763.69922	-669.7680054	2399.060059	spot56
T56	31774.09961	-671.7180176	2399.169922	spot56
T57	31773.59961	-670.4169922	2398.47998	spot56
T58	31785.09961	-669.3699951	2398.649902	spot56
T25	31711.59961	-756.2290039	2383.429932	spot57
T26	31712.90039	-752.7150269	2384.48999	spot57
T27	31713.90039	-747.9959717	2383.610107	spot57
T28	31717.80078	-746.8430176	2383.610107	spot57
T29	31720.69922	-747.1370239	2384.719971	spot57
T30	31722.30078	-741.7930298	2384.050049	spot57
T31	31729.19922	-739.2910156	2384.659912	spot57
T32	31725.80078	-735.0930176	2397.48999	spot57
T33	31726	-731.5180054	2398.790039	spot57
T34	31732.40039	-735.7509766	2383.649902	spot57
T35	31733.69922	-732.8179932	2384.209961	spot57
T36	31739	-730.867981	2397.959961	spot57
T37	31744.30078	-730.5419922	2388.159912	spot57
T38	31753.09961	-723.7180176	2399.050049	spot57
T39	31754.80078	-722.5499878	2398.550049	spot57
T40	31755.40039	-718.8430176	2397.590088	spot57
T41	31758.09961	-711.927002	2399.429932	spot57
T42	31758.90039	-708.4180298	2399.429932	spot57
T43	31755.09961	-705.0859985	2399.429932	spot57
T44	31757.09961	-702.8469849	2396.169922	spot57
T45	31757.90039	-704.6640015	2392.899902	spot57
T46	31758.5	-704.1229858	2392.51001	spot57
T47	31759.30078	-702.9819946	2392.280029	spot57
T48	31759.40039	-698.0980225	2391.040039	spot57
T49	31764.30078	-699.8480225	2391.300049	spot57
T50	31764.59961	-695.4429932	2384.409912	spot57
T51	31765.59961	-693.8179932	2384.25	spot57
T52	31769	-691.5419922	2384.590088	spot57
T53	31771	-690.242981	2384.169922	spot57
T54	31774.5	-690.8930054	2384.419922	spot57
T55	31774.5	-690.8930054	2384.419922	spot57
T56	31778.09961	-692.5180054	2384.209961	spot57
T57	31778.59961	-693.1669922	2383.449951	spot57
T58	31791	-690.5679932	2383.639893	spot57
T25	31706.69922	-749.9509888	2386.23999	spot58
T26	31710.30078	-745.4160156	2385.409912	spot58
T27	31710.59961	-737.8889771	2385.800049	spot58
T28	31714.69922	-737.367981	2386.590088	spot58
T29	31719.40039	-739.2210083	2384.459961	spot58
T30	31715.19922	-732.1229858	2393.98999	spot58
T31	31719.09961	-730.8289795	2384.179932	spot58
T32	31715.80078	-725.4299927	2399.189941	spot58
T33	31714.90039	-725.3560181	2397.199951	spot58
T34	31717.5	-728.9869995	2398.76001	spot58
T35	31712.40039	-724.367981	2385.189941	spot58
T36	31723.90039	-726.6430054	2397.689941	spot58
T37	31724.80078	-726.6430054	2384.27002	spot58
T38	31730.30078	-725.0180054	2384.030029	spot58
T39	31735.30078	-725.0180054	2396.959961	spot58
T40	31737	-719.8179932	2389.189941	spot58
T41	31740.30078	-716.8930054	2389.429932	spot58
T42	31743.30078	-712.6669922	2384.25	spot58
T43	31746.09961	-706.1669922	2388.550049	spot58
T44	31749.09961	-705.5180054	2384.949951	spot58
T45	31749.30078	-701.2919922	2387.02002	spot58
T46	31753.19922	-701.9429932	2396.929932	spot58
T47	31754.5	-698.6929932	2389.429932	spot58
T48	31755.09961	-695.4429932	2390.909912	spot58
T49	31761.40039	-694.1430054	2384.23999	spot58
T50	31760.09961	-693.492981	2384.560059	spot58
T51	31764.80078	-693.1669922	2398.310059	spot58
T52	31768.40039	-685.0419922	2384.350098	spot58
T53	31767.69922	-689.2680054	2398.840088	spot58
T54	31769.5	-689.9169922	2394.560059	spot58
T55	31767.19922	-690.242981	2396.290039	spot58
T56	31771.09961	-685.0419922	2383.469971	spot58
T57	31773.80078	-689.5930176	2390.080078	spot58
T58	31784.90039	-685.6929932	2384.100098	spot58
T25	31734.19922	-738.3430176	2384.419922	spot59
T26	31737	-733.1430054	2384.350098	spot59
T27	31736.90039	-728.5930176	2383.870117	spot59
T28	31741.09961	-726.6430054	2384.5	spot59
T29	31742.19922	-723.7180176	2384.01001	spot59
T30	31739.40039	-719.9569702	2383.429932	spot59
T31	31741.5	-718.2249756	2383.429932	spot59
T32	31744.90039	-715.6370239	2383.429932	spot59
T33	31747.69922	-714.617981	2384.719971	spot59
T34	31751.80078	-715.9240112	2391.429932	spot59
T35	31753.19922	-714.3800049	2385.449951	spot59
T36	31751.30078	-711.2280273	2391.52002	spot59
T37	31753.09961	-705.5180054	2397.300049	spot59
T38	31754.80078	-701.9429932	2398.47998	spot59
T39	31754.09961	-699.0180054	2399.25	spot59
T40	31753.69922	-697.3930054	2399.379883	spot59
T41	31746.90039	-699.992981	2383.580078	spot59
T42	31749.59961	-696.4169922	2384	spot59
T43	31748.69922	-692.0139771	2383.699951	spot59
T44	31752.90039	-682.5170288	2387.719971	spot59
T45	31755.5	-673.8389893	2389.870117	spot59
T46	31756.5	-674.3339844	2384.679932	spot59
T47	31764.19922	-666.9979858	2392.560059	spot59
T48	31759.30078	-667.8179932	2385.570068	spot59
T49	31760.09961	-668.1430054	2387.060059	spot59
T50	31760.69922	-665.3330078	2385.280029	spot59
T51	31764.30078	-661.6929932	2397.340088	spot59
[truncated: 1,741 more rows]
