# Supplementary material for: BMP4 initiates and patterns ventral-caudal structures in zebrafish and human pluripotent stem cell aggregates
Source: EMBO J. 2025 Nov 24;45(1):210–42. doi: 10.1038/s44318-025-00643-6 (PMC12759085; doi:10.1038/s44318-025-00643-6)
Supplement: Supplementary file 20 — Source data Fig. 4 [file 44318_2025_643_MOESM20_ESM.zip › Figure 4/4J-4L/movements.csv]

Position_X	Position_Y	Position_Z	SPOT
31715.8	-716.047	2383.9	spot1
31715.4	-716.893	2384.13	spot1
31716.9	-719.818	2383.63	spot1
31720.1	-724.693	2383.65	spot1
31720.2	-729.568	2384.74	spot1
31719.6	-734.118	2384.28	spot1
31720.3	-735.417	2383.62	spot1
31720.6	-734.443	2384.34	spot1
31719.4	-731.193	2385.59	spot1
31724.1	-732.167	2384.11	spot1
31725.1	-733.468	2384.23	spot1
31724	-731.193	2398.44	spot1
31724.6	-728.917	2399.25	spot1
31723.8	-730.218	2398.85	spot1
31722.3	-735.743	2383.83	spot1
31718.4	-738.993	2384.47	spot1
31714.7	-736.718	2389.23	spot1
31717.7	-735.417	2383.97	spot1
31720.9	-731.843	2386.36	spot1
31720.1	-732.493	2390.46	spot1
31726.1	-730.218	2384.32	spot1
31724.6	-729.568	2384.7	spot1
31726.9	-728.593	2384.64	spot1
31726	-723.068	2398.72	spot1
31725.8	-723.718	2384.66	spot1
31723.2	-721.118	2383.92	spot1
31721.5	-714.943	2384.92	spot1
31720.7	-713.318	2384.58	spot1
31718.3	-710.393	2383.5	spot1
31718.8	-703.243	2384.95	spot1
31718	-700.318	2384.85	spot1
31717.9	-699.018	2385.11	spot1
31720.7	-695.768	2384.59	spot1
31724.3	-694.143	2398.56	spot1
31727.8	-691.542	2397.35	spot1
31729.1	-693.167	2398.04	spot1
31730.5	-689.917	2398.79	spot1
31731.4	-687.643	2398.32	spot1
31735	-685.042	2398.69	spot1
31737.3	-682.26	2396.92	spot1
31741.8	-677.561	2391.14	spot1
31743.5	-671.463	2397.44	spot1
31746.4	-664.508	2399.36	spot1
31750.3	-663.281	2391.95	spot1
31753.2	-659.778	2398.27	spot1
31756.8	-657.562	2385.17	spot1
31754.8	-654.778	2384.74	spot1
31757.1	-650.917	2384.33	spot1
31761.9	-647.018	2398.94	spot1
31763	-647.018	2398.49	spot1
31765.4	-644.417	2398.51	spot1
31766.7	-641.493	2398.11	spot1
31767.1	-637.917	2399.12	spot1
31770.2	-640.193	2387.35	spot1
31773.7	-640.518	2385.15	spot1
31773.2	-643.768	2386.03	spot1
31780	-642.792	2384.46	spot1
31788.4	-632.393	2393.4	spot1
31800.4	-623.943	2392.78	spot1
31795.9	-610.618	2390.46	spot1
31798.4	-605.743	2384.73	spot1
31801.4	-602.167	2386.6	spot1
31807.5	-600.531	2383.43	spot1
31811.5	-602.167	2386.65	spot1
31814	-599.914	2384.83	spot1
31819.2	-599.13	2385.46	spot1
31821.5	-598.487	2383.53	spot1
31824.9	-598.268	2385.21	spot1
31828.5	-602.493	2385.05	spot1
31832.4	-604.443	2383.44	spot1
31836.4	-607.042	2383.57	spot1
31838.4	-608.667	2383.82	spot1
31844.5	-610.292	2390.27	spot1
31847.4	-613.542	2383.57	spot1
31852.6	-614.193	2383.75	spot1
31856.7	-617.768	2384.5	spot1
31857.6	-616.468	2384.38	spot1
31856.6	-618.743	2383.71	spot1
31857.2	-615.877	2384.35	spot1
31859.8	-616.77	2385.07	spot1
31862.6	-618.743	2383.73	spot1
31863.9	-618.417	2384.69	spot1
31865.2	-616.468	2385.2	spot1
31866.5	-618.093	2385.42	spot1
31868.3	-623.292	2384.08	spot1
31870.2	-622.643	2383.81	spot1
31873.4	-624.593	2383.51	spot1
31877.5	-616.143	2398.78	spot1
31878.2	-619.068	2398.21	spot1
31883	-620.042	2397.92	spot1
31885.1	-620.368	2387.63	spot1
31887.5	-618.743	2384.77	spot1
31890.3	-617.118	2383.92	spot1
31890.7	-617.443	2387.19	spot1
31893.5	-620.368	2384.06	spot1
31891	-620.368	2389.89	spot1
31891.4	-622.643	2385.05	spot1
31892	-627.193	2383.56	spot1
31894.1	-637.268	2383.89	spot1
31893.5	-639.868	2389.79	spot1
31696.2	-690.243	2385.66	spot2
31692.6	-691.868	2384.88	spot2
31692.6	-693.818	2384.28	spot2
31690.9	-693.167	2384.69	spot2
31690.5	-697.068	2384.88	spot2
31691.5	-700.643	2383.82	spot2
31691.1	-700.318	2386.21	spot2
31692	-699.018	2398.17	spot2
31695.1	-693.493	2395.28	spot2
31696.3	-694.792	2384.6	spot2
31700.2	-694.143	2386.03	spot2
31700.2	-695.768	2385.81	spot2
31700.7	-695.118	2383.46	spot2
31702.5	-697.718	2385.58	spot2
31703.1	-697.393	2386.1	spot2
31704	-699.343	2385.54	spot2
31706.2	-701.292	2388.27	spot2
31706.6	-698.042	2385.98	spot2
31708.8	-695.768	2389.07	spot2
31708.2	-698.042	2385.41	spot2
31707.6	-694.143	2383.52	spot2
31707.7	-688.943	2384.05	spot2
31715.6	-681.468	2390.76	spot2
31718.1	-681.468	2387.29	spot2
31720.1	-680.167	2384.78	spot2
31723.4	-679.843	2383.92	spot2
31724.9	-672.693	2383.56	spot2
31727.5	-673.343	2383.46	spot2
31731.4	-669.768	2383.81	spot2
31734.8	-661.643	2394.99	spot2
31733.8	-664.893	2383.81	spot2
31738.6	-665.218	2390.61	spot2
31741.6	-663.593	2391.91	spot2
31742.6	-664.893	2383.92	spot2
31748.7	-662.618	2390.29	spot2
31749.8	-666.843	2388.7	spot2
31750.6	-666.518	2384.68	spot2
31753.2	-664.243	2383.79	spot2
31756.2	-662.292	2384.26	spot2
31756.7	-658.718	2389.23	spot2
31759.1	-655.143	2388	spot2
31761.6	-653.518	2387.79	spot2
31766.5	-645.068	2398.8	spot2
31766	-647.667	2383.53	spot2
31768.2	-646.693	2384.31	spot2
31771.2	-648.968	2383.5	spot2
31773.2	-647.667	2384.1	spot2
31775.8	-642.792	2399.3	spot2
31775	-642.882	2395.43	spot2
31781.3	-642.683	2383.43	spot2
31781.1	-641.837	2383.43	spot2
31781.9	-640.559	2383.43	spot2
31781.4	-637.917	2384.6	spot2
31786.8	-641.31	2383.43	spot2
31787.1	-640.016	2383.43	spot2
31789.8	-641.988	2383.43	spot2
31792	-647.846	2383.43	spot2
31795.8	-641.566	2383.43	spot2
31800.7	-635.643	2384.01	spot2
31802.2	-623.618	2384.58	spot2
31802.1	-621.018	2385.48	spot2
31801.8	-618.417	2385.09	spot2
31801.6	-619.068	2389.68	spot2
31805.4	-625.243	2384.03	spot2
31808	-622.968	2383.66	spot2
31808.7	-621.018	2383.73	spot2
31806.8	-620.368	2384.89	spot2
31809.9	-622.968	2384.18	spot2
31815.4	-625.243	2395.96	spot2
31820.8	-627.019	2393.92	spot2
31818.9	-633.119	2383.88	spot2
31823.7	-629.242	2385.11	spot2
31828.9	-629.21	2384.13	spot2
31828.6	-626.134	2384.64	spot2
31829.6	-623.877	2384.35	spot2
31830.6	-623.935	2383.63	spot2
31830.2	-617.897	2383.87	spot2
31832.8	-618.262	2384.56	spot2
31838.4	-611.474	2398.29	spot2
31838.7	-607.157	2392.16	spot2
31842.6	-607.99	2392.29	spot2
31847.1	-606.039	2395.84	spot2
31851	-605.42	2389.14	spot2
31856.6	-605.514	2391.49	spot2
31864.7	-604.061	2399.34	spot2
31866.3	-604.01	2384.2	spot2
31872.2	-603.634	2384.18	spot2
31875.6	-599.919	2399.43	spot2
31879	-600.052	2399.43	spot2
31878.6	-601.861	2383.43	spot2
31879.3	-599.759	2383.43	spot2
31880.6	-599.146	2383.66	spot2
31882.6	-599.772	2386.25	spot2
31883.5	-600.454	2397.53	spot2
31884.5	-602.402	2398.41	spot2
31880.7	-603.211	2395.43	spot2
31884.5	-608.159	2396.83	spot2
31885.8	-610.44	2397.22	spot2
31890.4	-618.699	2398.5	spot2
31890.4	-623.979	2398.77	spot2
31698.3	-735.4	2384.51	spot3
31697.6	-734.267	2384.99	spot3
31697.3	-735.262	2386.17	spot3
31699.9	-733.544	2383.82	spot3
31697.3	-730.208	2384.67	spot3
31697.3	-733.573	2385.67	spot3
31696.3	-731.834	2385.37	spot3
31698.9	-729.607	2384.96	spot3
31698.9	-726.097	2385.46	spot3
31696	-722.144	2385.26	spot3
31699.6	-719.156	2383.5	spot3
31699.9	-716.893	2386.24	spot3
31697.1	-711.042	2385.11	spot3
31698.1	-712.343	2383.55	spot3
31702	-710.393	2385.23	spot3
31705.1	-711.368	2384.47	spot3
31705.7	-709.417	2385.33	spot3
31709.4	-709.093	2384.98	spot3
31712.4	-709.743	2384.11	spot3
31715.4	-713.318	2387.11	spot3
31720.6	-710.068	2384.24	spot3
31721.8	-707.143	2385.07	spot3
31726.4	-704.868	2384.88	spot3
31728.9	-704.542	2385.03	spot3
31731.6	-704.542	2383.96	spot3
31733.8	-703.568	2383.78	spot3
31736.5	-697.718	2384.01	spot3
31744.7	-697.068	2398.56	spot3
31746.2	-698.042	2395.62	spot3
31746.4	-698.042	2384.6	spot3
31747.4	-697.393	2383.8	spot3
31753.6	-694.143	2398.08	spot3
31752.8	-697.068	2399.1	spot3
31754.8	-699.343	2397.71	spot3
31753.8	-701.618	2387.42	spot3
31753.1	-703.893	2394.85	spot3
31753.4	-702.593	2392.45	spot3
31755.7	-700.643	2391.5	spot3
31755.2	-698.368	2388.17	spot3
31756.1	-693.493	2396.2	spot3
31758.7	-689.917	2394.02	spot3
31762.6	-684.718	2393.49	spot3
31763.8	-675.292	2394.12	spot3
31764.7	-668.792	2398.76	spot3
31765.5	-669.443	2398.51	spot3
31766.6	-668.143	2395.79	spot3
31773.1	-658.718	2399.27	spot3
31774.3	-657.417	2398.93	spot3
31779.7	-652.868	2398.89	spot3
31780	-650.593	2398.51	spot3
31780.1	-649.618	2398.52	spot3
31781.3	-647.993	2399.31	spot3
31779.3	-652.218	2388.31	spot3
31780.1	-653.843	2389.9	spot3
31780.4	-656.443	2397.33	spot3
31779.7	-659.368	2395.93	spot3
31787.2	-657.093	2398.79	spot3
31797.1	-650.236	2396.13	spot3
31805.9	-642.511	2392.58	spot3
31808.5	-629.697	2383.73	spot3
31812.4	-631.321	2384.01	spot3
31814.3	-634.496	2395.72	spot3
31813	-635.5	2384.24	spot3
31811.4	-637.505	2383.53	spot3
31810.1	-634.936	2383.52	spot3
31810.7	-631.818	2386.05	spot3
31814.3	-631.346	2387.13	spot3
31817.2	-632.082	2385.01	spot3
31820.2	-634.216	2383.92	spot3
31823.7	-636.469	2383.97	spot3
31836.1	-635.612	2399.15	spot3
31834.1	-639.721	2384.01	spot3
31835.8	-642.965	2383.65	spot3
31837.7	-640.629	2383.89	spot3
31843.9	-637.988	2383.43	spot3
31846.2	-641.028	2383.43	spot3
31849.5	-637.73	2383.43	spot3
31854.2	-638.867	2383.43	spot3
31857.6	-636.741	2383.43	spot3
31861.3	-637.618	2383.43	spot3
31864.6	-639.895	2383.43	spot3
31868.5	-640.87	2383.43	spot3
31872.5	-637.891	2398.38	spot3
31876.7	-640.521	2398.84	spot3
31875.7	-647.431	2397.98	spot3
31876.4	-645.048	2398.91	spot3
31878.3	-646.602	2399.25	spot3
31881.9	-639.085	2398.76	spot3
31885.5	-638.722	2399.03	spot3
31888.7	-640.697	2398.84	spot3
31886.8	-640.407	2385.13	spot3
31888.1	-640.585	2399.29	spot3
31888.7	-641.373	2398.56	spot3
31892.6	-641.619	2399.27	spot3
31892.3	-642.05	2398.71	spot3
31890.7	-642.264	2398.97	spot3
31888.7	-643.611	2399.17	spot3
31885.2	-649.816	2384.2	spot3
31883.5	-658.026	2384.16	spot3
31885.8	-662.159	2398.55	spot3
31737.5	-715.593	2396.93	spot4
31736.8	-715.593	2396.79	spot4
31737	-715.268	2399	spot4
31740.3	-713.968	2396.12	spot4
31740.9	-717.218	2397.64	spot4
31742.6	-722.929	2399.43	spot4
31743.5	-723.469	2395.43	spot4
31744.2	-722.144	2395.43	spot4
31742.4	-716.893	2397.01	spot4
31744.4	-717.542	2397.75	spot4
31745.4	-716.893	2396.06	spot4
31747	-715.593	2394.41	spot4
31747.5	-711.693	2394.71	spot4
31746.1	-712.018	2397.94	spot4
31748	-710.068	2394.98	spot4
31749	-712.667	2397.43	spot4
31749.5	-708.768	2397.35	spot4
31752.6	-708.768	2393.02	spot4
31755	-707.468	2394.36	spot4
31756.3	-707.792	2391.74	spot4
31757.6	-705.193	2391.52	spot4
31757.8	-700.968	2390.36	spot4
31759.1	-704.218	2391.09	spot4
31763.5	-703.568	2383.65	spot4
31765.5	-700.968	2384.05	spot4
31765.2	-696.743	2390.55	spot4
31766.6	-690.893	2389.98	spot4
31769.3	-688.292	2387.82	spot4
31770.6	-686.993	2387.91	spot4
31770.1	-677.893	2388.89	spot4
31770.3	-677.893	2390.2	spot4
31772.7	-677.568	2387.65	spot4
31774.2	-675.618	2390.76	spot4
31776.1	-676.593	2389.6	spot4
31778.2	-671.718	2389.04	spot4
31780.8	-674.643	2384.11	spot4
31782.1	-671.718	2387.86	spot4
31784.8	-669.118	2389.67	spot4
31788	-668.143	2388.62	spot4
31790	-663.593	2386.89	spot4
31791.2	-660.993	2388.84	spot4
31793.7	-656.768	2387.55	spot4
31795.4	-651.568	2389.55	spot4
31798	-648.318	2386.89	spot4
31800.2	-649.292	2386.62	spot4
31801.1	-647.343	2390.46	spot4
31804.2	-647.343	2384.02	spot4
31805.6	-641.167	2384.04	spot4
31807.5	-641.818	2384.33	spot4
31808.9	-639.542	2384.17	spot4
31809.7	-637.917	2383.98	spot4
31811.7	-637.268	2384.19	spot4
31813.3	-634.993	2383.7	spot4
31816.2	-638.243	2383.49	spot4
31816.5	-641.493	2384.08	spot4
31819.4	-641.818	2383.87	spot4
31823.9	-644.093	2384.36	spot4
31832.2	-637.917	2384.19	spot4
31835.4	-631.697	2384.08	spot4
31834.1	-616.143	2384.38	spot4
31839.7	-618.093	2383.62	spot4
31839.8	-618.417	2384.46	spot4
31843.9	-616.143	2383.62	spot4
31845.2	-618.093	2383.84	spot4
31846.8	-617.443	2383.52	spot4
31847.1	-616.792	2384.08	spot4
31850.3	-616.143	2383.45	spot4
31851	-617.118	2384.37	spot4
31855.3	-621.343	2384.24	spot4
31859.2	-625.893	2383.62	spot4
31861.7	-624.593	2384	spot4
31864.6	-624.593	2383.83	spot4
31866.9	-626.868	2384.43	spot4
31870.1	-627.518	2383.67	spot4
31872.8	-627.193	2383.77	spot4
31876.1	-632.068	2385.01	spot4
31878.3	-628.818	2383.59	spot4
31879.4	-627.843	2384.1	spot4
31883	-628.167	2383.71	spot4
31884.9	-626.218	2384.08	spot4
31888.8	-623.943	2384.45	spot4
31892.7	-626.218	2383.45	spot4
31894.9	-625.568	2384.39	spot4
31897.1	-626.218	2384.08	spot4
31899.6	-631.743	2383.75	spot4
31899.6	-633.042	2383.62	spot4
31902.8	-635.968	2383.46	spot4
31903.8	-630.118	2383.58	spot4
31906.2	-630.443	2384.21	spot4
31907.7	-629.792	2383.88	spot4
31908.5	-628.167	2383.83	spot4
31909.6	-627.193	2384.38	spot4
31911.3	-625.568	2383.87	spot4
31909.6	-621.993	2383.62	spot4
31909.1	-620.042	2384.74	spot4
31907	-619.718	2383.66	spot4
31907.5	-620.693	2383.94	spot4
31908.3	-624.917	2384.63	spot4
31910.7	-631.417	2384.48	spot4
31911.1	-634.343	2384.57	spot4
31690.5	-779.005	2383.72	spot5
31688.5	-780.695	2384.27	spot5
31689.8	-779.639	2384.52	spot5
31690.2	-779.114	2383.81	spot5
31690.4	-783.193	2384.04	spot5
31689.4	-784.167	2383.89	spot5
31690.7	-784.167	2384.24	spot5
31691.4	-782.218	2384.2	spot5
31692.1	-779.943	2384.1	spot5
31693.1	-778.318	2384.72	spot5
31695.5	-779.292	2384.55	spot5
31694.3	-778.968	2384.67	spot5
31694.1	-775.946	2384.64	spot5
31692.4	-774.427	2385.18	spot5
31692.8	-773.285	2385.13	spot5
31690.2	-772.309	2384.66	spot5
31690.2	-772.713	2385.27	spot5
31690.8	-772.091	2384.47	spot5
31692.4	-770.289	2385.33	spot5
31691.8	-770.102	2384.89	spot5
31692.1	-769.192	2383.54	spot5
31694.1	-765.208	2384.38	spot5
31694.1	-767.276	2384.3	spot5
31693.7	-765.714	2385.13	spot5
31695.7	-764.668	2383.9	spot5
31698	-762.002	2385.43	spot5
31698	-756.8	2385.66	spot5
31701.2	-755.737	2384.74	spot5
31703.5	-754.736	2385.66	spot5
31704.8	-749.369	2383.93	spot5
31707.1	-747.696	2385.83	spot5
31708.7	-745.36	2383.69	spot5
31711.9	-742.603	2383.66	spot5
31715.5	-744.686	2385.28	spot5
31718.1	-742.141	2385.74	spot5
31721.4	-743.982	2386.89	spot5
31722.7	-741.821	2387.43	spot5
31725.4	-738.161	2387.43	spot5
31727.4	-735.518	2391.43	spot5
31727.6	-732.94	2391.43	spot5
31728.6	-729.405	2391.43	spot5
31730.3	-725.307	2395.43	spot5
31731.6	-720.529	2395.43	spot5
31732.9	-717.283	2391.43	spot5
31734	-715.431	2395.43	spot5
31732.7	-714.14	2391.43	spot5
31735.5	-712.885	2391.43	spot5
31736.5	-710.407	2391.43	spot5
31738.4	-708.701	2391.43	spot5
31738.2	-705.876	2391.43	spot5
31740.3	-704.493	2391.43	spot5
31742	-702.727	2387.43	spot5
31744.9	-701.798	2387.43	spot5
31745.9	-702.889	2387.43	spot5
31748.3	-701.413	2387.43	spot5
31748.6	-701.309	2387.43	spot5
31750.6	-700.688	2387.43	spot5
31761.9	-694.395	2383.43	spot5
31765.5	-688.618	2383.76	spot5
31771.7	-680.818	2384.86	spot5
31776.8	-679.843	2385.31	spot5
31775.8	-679.518	2384.22	spot5
31777.2	-677.893	2385.34	spot5
31777.7	-679.193	2385.38	spot5
31779.7	-677.243	2383.6	spot5
31781.9	-675.292	2385.62	spot5
31781.9	-675.292	2385.62	spot5
31782.5	-675.618	2383.82	spot5
31783.9	-677.568	2384.87	spot5
31785.9	-676.917	2385.01	spot5
31786	-676.593	2384.06	spot5
31788.7	-676.268	2386.14	spot5
31789.2	-676.268	2384.29	spot5
31789.6	-675.618	2386.17	spot5
31790.6	-674.643	2385.27	spot5
31794.2	-676.345	2385.85	spot5
31796.2	-673.343	2383.8	spot5
31799.4	-673.644	2385.08	spot5
31801.6	-673.35	2384.07	spot5
31805.2	-672.461	2385.3	spot5
31808.1	-671.956	2384.28	spot5
31812.4	-671.292	2384.59	spot5
31815.6	-670.942	2384.94	spot5
31816.3	-671.545	2383.7	spot5
31819.8	-675.004	2385.07	spot5
31820.8	-674.408	2383.74	spot5
31824.4	-674.358	2383.47	spot5
31826.7	-671.784	2384.11	spot5
31828.3	-671.96	2384.53	spot5
31830.2	-670.27	2384.17	spot5
31830.6	-669.088	2384.02	spot5
31830.2	-668.507	2383.45	spot5
31832.5	-668.084	2384.24	spot5
31832.8	-668.376	2383.73	spot5
31829.3	-666.545	2384.91	spot5
31828	-667.749	2384.08	spot5
31827.3	-668.348	2383.68	spot5
31828.9	-670.284	2384.82	spot5
31829.9	-674.385	2383.61	spot5
31829.3	-677.128	2383.43	spot5
31666.4	-652.416	2398.16	spot6
31668.7	-656.524	2384.24	spot6
31668.7	-655.217	2383.8	spot6
31669.4	-655.27	2384.13	spot6
31670.7	-658.089	2383.82	spot6
31673.9	-660.825	2384.08	spot6
31673.3	-662.575	2391.62	spot6
31672.6	-660.356	2391.22	spot6
31672.3	-657.274	2384.94	spot6
31673.6	-657.262	2387.65	spot6
31672.9	-658.432	2389.71	spot6
31674.6	-658.638	2386.46	spot6
31673.9	-655.258	2383.68	spot6
31674.2	-653.498	2384.63	spot6
31673.9	-652.524	2384.7	spot6
31675.5	-653.121	2384.38	spot6
31676.5	-652.609	2383.68	spot6
31676.2	-650.567	2383.78	spot6
31676.2	-650.567	2383.78	spot6
31677.5	-650.643	2384.55	spot6
31679.1	-651.019	2383.69	spot6
31677.5	-648.367	2389.28	spot6
31678.1	-647.148	2394.62	spot6
31681.6	-647.018	2397.72	spot6
31682.8	-647.343	2391.92	spot6
31683.7	-644.093	2390.71	spot6
31682.6	-638.568	2391.07	spot6
31684.2	-638.893	2390.58	spot6
31687.1	-638.243	2390.57	spot6
31685.1	-633.042	2387.1	spot6
31687.4	-631.417	2383.91	spot6
31687.8	-631.417	2387.11	spot6
31690.7	-629.792	2384.4	spot6
31693	-629.468	2383.96	spot6
31692.5	-627.843	2384.01	spot6
31696.3	-628.493	2383.53	spot6
31696.6	-626.218	2383.6	spot6
31697.7	-623.292	2383.66	spot6
31701.7	-622.643	2383.64	spot6
31702.6	-618.743	2383.69	spot6
31700.1	-616.468	2384.54	spot6
31702.5	-612.893	2384.14	spot6
31702.5	-611.917	2383.77	spot6
31704.8	-610.292	2384.1	spot6
31705.8	-609.968	2384.09	spot6
31707.8	-608.667	2383.69	spot6
31709.2	-607.368	2384.02	spot6
31708.4	-604.768	2384.02	spot6
31712.9	-604.443	2383.58	spot6
31713.5	-601.843	2384.23	spot6
31714	-600.218	2384.2	spot6
31717.1	-598.917	2383.78	spot6
31718.5	-596.643	2383.71	spot6
31721.9	-598.268	2383.99	spot6
31722	-598.593	2383.99	spot6
31725.4	-599.243	2383.92	spot6
31730.3	-600.218	2383.49	spot6
31738.4	-593.068	2383.46	spot6
31739.3	-590.143	2383.67	spot6
31735.6	-585.268	2383.63	spot6
31742.9	-584.292	2384.29	spot6
31742.7	-585.917	2384.05	spot6
31745.5	-582.343	2384.13	spot6
31746.2	-583.318	2383.86	spot6
31746.8	-582.667	2384.01	spot6
31750.8	-582.667	2384.26	spot6
31752	-582.018	2383.86	spot6
31755.2	-582.993	2384.18	spot6
31759	-582.343	2384.42	spot6
31763.1	-584.943	2384.46	spot6
31765.2	-583.643	2384	spot6
31767.6	-584.292	2383.98	spot6
31771.7	-583.318	2387.37	spot6
31771.4	-582.667	2383.82	spot6
31775.2	-583.318	2385.88	spot6
31778.6	-584.943	2383.79	spot6
31780.8	-581.693	2383.55	spot6
31783.4	-582.018	2387.01	spot6
31786.1	-582.993	2384.22	spot6
31789.8	-581.693	2384.4	spot6
31792.1	-582.018	2384.37	spot6
31795.8	-580.068	2384.14	spot6
31799.2	-580.393	2384.09	spot6
31802.7	-581.042	2384.06	spot6
31805.2	-583.643	2383.5	spot6
31811.2	-584.943	2383.47	spot6
31812.2	-582.993	2384.01	spot6
31811.6	-578.768	2384.02	spot6
31814.4	-578.118	2384.24	spot6
31815.8	-580.718	2383.74	spot6
31817.6	-579.417	2383.59	spot6
31818.5	-578.768	2383.52	spot6
31816.9	-579.093	2384.27	spot6
31818.5	-579.743	2383.94	spot6
31821.9	-577.468	2384.01	spot6
31818	-578.118	2383.82	spot6
31816.5	-579.417	2383.62	spot6
31820	-580.718	2383.99	spot6
31823.3	-586.568	2384.08	spot6
31824.6	-589.818	2383.98	spot6
31703.8	-739.929	2385.21	spot7
31704.8	-737.67	2384.64	spot7
31704.5	-731.239	2385.43	spot7
31704.5	-728.091	2383.8	spot7
31704.8	-729.215	2385.47	spot7
31706.4	-732.242	2384.63	spot7
31709.3	-732.7	2385.69	spot7
31708.7	-728.909	2383.88	spot7
31707.1	-724.615	2384.61	spot7
31707.4	-723.901	2383.53	spot7
31708.4	-722.645	2385.29	spot7
31711	-729.79	2384.75	spot7
31712.9	-727.205	2383.65	spot7
31713.6	-726.107	2385.41	spot7
31718.4	-728.431	2386.97	spot7
31716.8	-728.785	2385.51	spot7
31718.8	-724.896	2386.08	spot7
31721.9	-723.696	2395.43	spot7
31725.5	-723.322	2391.43	spot7
31727.1	-723.411	2395.43	spot7
31728.7	-719.43	2387.43	spot7
31728.1	-715.969	2387.43	spot7
31729.7	-715.958	2383.43	spot7
31729.3	-714.197	2383.43	spot7
31731.2	-713.787	2387.43	spot7
31731.8	-711.198	2387.43	spot7
31731.6	-706.303	2387.43	spot7
31734.2	-707.539	2387.43	spot7
31735.7	-705.892	2387.43	spot7
31733.2	-699.993	2386.18	spot7
31733.7	-699.667	2385.41	spot7
31737	-698.042	2385.51	spot7
31739.4	-696.093	2383.48	spot7
31741.5	-696.417	2383.55	spot7
31742.8	-692.843	2384.36	spot7
31746.4	-691.868	2385.26	spot7
31748	-687.318	2384.43	spot7
31748.8	-681.143	2384.71	spot7
31751.7	-681.792	2383.48	spot7
31754.2	-674.968	2384.22	spot7
31762.3	-664.568	2383.51	spot7
31763.5	-661.968	2383.43	spot7
31763.9	-654.799	2384.21	spot7
31765.6	-654.676	2383.63	spot7
31770.8	-652.826	2383.59	spot7
31774.3	-654.56	2393.18	spot7
31774.7	-653.392	2390.63	spot7
31776	-651.715	2387.13	spot7
31776.6	-651.516	2384.81	spot7
31776.9	-650.339	2384.59	spot7
31776.6	-649.917	2384.55	spot7
31778.2	-647.477	2383.5	spot7
31780.8	-644.526	2389.5	spot7
31781.2	-645.86	2383.77	spot7
31781.8	-645.781	2383.98	spot7
31786	-649.272	2384.55	spot7
31786	-648.642	2385.46	spot7
31789.3	-648.13	2388.31	spot7
31797.1	-641.396	2397.56	spot7
31801.2	-632.393	2385.85	spot7
31805.8	-628.493	2388.2	spot7
31810.7	-625.243	2385.04	spot7
31813.2	-623.618	2384	spot7
31818.1	-629.143	2385.51	spot7
31820.3	-629.468	2385.63	spot7
31822.3	-628.493	2383.43	spot7
31827.8	-628.493	2383.79	spot7
31833	-630.443	2383.93	spot7
31836.3	-633.368	2384.89	spot7
31844.5	-635.52	2389.39	spot7
31844.2	-636.129	2383.75	spot7
31845.8	-640.263	2383.91	spot7
31845.5	-643.819	2383.45	spot7
31847.1	-641.792	2384.17	spot7
31850.7	-640.893	2384.42	spot7
31856.6	-648.066	2384.21	spot7
31855.6	-646.575	2390.93	spot7
31855.6	-648.308	2386.73	spot7
31855.6	-650.634	2389.81	spot7
31856.2	-647.399	2388.47	spot7
31856.9	-647.607	2384.69	spot7
31860.8	-648.41	2384.6	spot7
31860.8	-647.67	2384.16	spot7
31862.7	-649.895	2384.56	spot7
31861.1	-654.031	2384.14	spot7
31862.7	-652.057	2384.56	spot7
31863.7	-654.041	2384.34	spot7
31861.8	-649.322	2384.36	spot7
31867.3	-646.193	2394.67	spot7
31868.6	-647.508	2384.8	spot7
31870.2	-645.481	2384.54	spot7
31867.6	-646.688	2391.23	spot7
31867.6	-645.456	2383.85	spot7
31867.6	-644.277	2392.05	spot7
31863.7	-643.7	2398.17	spot7
31863.1	-640.821	2399.38	spot7
31860.5	-641.141	2398.04	spot7
31860.5	-642.543	2383.95	spot7
31859.8	-647.47	2384.18	spot7
31858.5	-649.716	2383.95	spot7
31702.2	-705.744	2384.74	spot8
31703.2	-707.327	2384.03	spot8
31703.8	-707.075	2384.13	spot8
31704.1	-709.855	2383.78	spot8
31705.1	-712.428	2384.92	spot8
31704.1	-716.661	2384.81	spot8
31705.4	-719.116	2384.1	spot8
31705.1	-716.151	2384.09	spot8
31703.8	-715.339	2384.02	spot8
31703.8	-713.685	2384.8	spot8
31705.1	-713.333	2384.01	spot8
31705.4	-711.622	2384.34	spot8
31706.1	-706.663	2384.81	spot8
31705.8	-709.667	2398.52	spot8
31706.4	-717.203	2399.19	spot8
31708.7	-719.529	2383.81	spot8
31709	-719.344	2384.43	spot8
31705.8	-714.943	2383.7	spot8
31707.4	-714.456	2384.91	spot8
31710	-717.539	2388.06	spot8
31713.6	-715.689	2384.22	spot8
31714.5	-712.966	2384.66	spot8
31717.5	-711.155	2384.6	spot8
31718.4	-708.972	2392.33	spot8
31719.7	-706.763	2384.32	spot8
31720.7	-704.396	2383.98	spot8
31721.4	-700.295	2385.42	spot8
31726.6	-698.818	2384.65	spot8
31726.9	-698.07	2383.78	spot8
31725.4	-692.843	2385.47	spot8
31728	-694.792	2383.91	spot8
31732.7	-692.193	2384.67	spot8
31728	-690.893	2385.15	spot8
31731.1	-689.268	2385.2	spot8
31735.8	-687.968	2384.47	spot8
31736.8	-690.568	2384.1	spot8
31736.9	-686.018	2384.37	spot8
31735	-681.468	2384.34	spot8
31735.6	-677.893	2384.21	spot8
31737.9	-671.393	2383.68	spot8
31739	-664.893	2383.88	spot8
31740	-660.343	2384.64	spot8
31741.1	-655.468	2383.63	spot8
31745.5	-655.468	2384.37	spot8
31744.6	-655.143	2390.97	spot8
31744.8	-651.893	2383.94	spot8
31745.3	-650.268	2384.29	spot8
31747.1	-642.143	2397.62	spot8
31751.5	-647.343	2383.78	spot8
31750.5	-642.929	2395.43	spot8
31749.9	-641.385	2387.43	spot8
31754.9	-636.163	2399.43	spot8
31756.9	-631.529	2399.43	spot8
31759.3	-630.721	2383.43	spot8
31760.5	-629.372	2383.43	spot8
31762.8	-629.688	2383.43	spot8
31767.8	-628.938	2383.43	spot8
31778.6	-620.754	2383.89	spot8
31784.7	-611.564	2384.5	spot8
31782.5	-601.795	2384.05	spot8
31784.1	-599.463	2385.95	spot8
31780.2	-598.78	2383.49	spot8
31784.1	-596.933	2384.45	spot8
31788	-601.632	2383.49	spot8
31790.9	-601.142	2384.33	spot8
31794.5	-597.745	2383.6	spot8
31795.1	-598.396	2383.72	spot8
31804.2	-599.497	2384.18	spot8
31809.4	-599.881	2383.72	spot8
31818.2	-598.958	2383.55	spot8
31824.1	-600.506	2384.12	spot8
31826.3	-602.126	2384.02	spot8
31829.9	-603.465	2384.35	spot8
31826.3	-604.235	2398.97	spot8
31831.9	-603.826	2398.79	spot8
31843.2	-601.356	2384.34	spot8
31848.1	-596.736	2383.68	spot8
31846.8	-598.702	2386.01	spot8
31849.7	-599.292	2383.87	spot8
31854.3	-596.93	2385.25	spot8
31855.6	-599.028	2384.58	spot8
31860.1	-598.759	2383.71	spot8
31864	-599.55	2383.62	spot8
31868.3	-602.332	2383.77	spot8
31874.8	-610.247	2383.76	spot8
31877.7	-609.744	2383.56	spot8
31883.9	-612.489	2384.16	spot8
31885.2	-609.136	2383.5	spot8
31887.1	-608.045	2383.43	spot8
31890.4	-608.528	2384.11	spot8
31890	-606.001	2383.77	spot8
31890.7	-605.107	2383.63	spot8
31891.7	-607.799	2384.07	spot8
31889.7	-609.736	2394.1	spot8
31894.3	-611.377	2384.13	spot8
31894.3	-606.671	2383.85	spot8
31896.5	-613.98	2383.48	spot8
31898.2	-618.061	2383.82	spot8
31900.4	-629.674	2383.69	spot8
31900.8	-634.864	2383.88	spot8
31657.5	-662.618	2383.75	spot9
31658.5	-662.943	2383.64	spot9
31657.7	-663.268	2384.83	spot9
31660.2	-663.593	2383.9	spot9
31661.3	-665.868	2383.56	spot9
31665.5	-668.468	2384.38	spot9
31666.9	-670.743	2390.32	spot9
31668.9	-667.818	2387.92	spot9
31668.5	-665.542	2384.57	spot9
31671.1	-665.218	2387.93	spot9
31672.7	-665.542	2391.19	spot9
31672.3	-665.542	2391.62	spot9
31671	-664.893	2388.13	spot9
31670.8	-664.243	2384.16	spot9
31674.7	-660.667	2388.89	spot9
31677.2	-661.318	2385.14	spot9
31678.2	-661.643	2385.04	spot9
31681.2	-660.667	2388.02	spot9
31684.1	-660.018	2392.34	spot9
31684.5	-660.343	2387.54	spot9
31688.2	-661.643	2385.04	spot9
31688.6	-659.693	2384.64	spot9
31689.2	-660.343	2383.78	spot9
31693.6	-658.718	2384.63	spot9
31695.1	-657.417	2383.88	spot9
31695.8	-654.818	2387.31	spot9
31695.7	-650.172	2385.02	spot9
31700.9	-650.208	2384.48	spot9
31703.8	-649.291	2384.3	spot9
31704.8	-642.866	2388.9	spot9
31707.1	-641.219	2386.84	spot9
31710.6	-642.83	2384.18	spot9
31708.4	-638.928	2389.9	spot9
31712.3	-640.574	2391.33	spot9
31713.2	-638.413	2394.25	spot9
31718.8	-638.777	2392.86	spot9
31723	-637.997	2393.04	spot9
31733.7	-634.898	2384.21	spot9
31738.3	-633.87	2383.51	spot9
31743.1	-630.551	2383.71	spot9
31745.7	-626.374	2383.53	spot9
31747	-624.281	2383.44	spot9
31748.7	-617.826	2384.81	spot9
31751.6	-616.361	2383.62	spot9
31751.6	-618.619	2392.07	spot9
31757.1	-617.641	2390.79	spot9
31759.7	-619.593	2384.13	spot9
31762	-615.161	2389.93	spot9
31765.2	-614.84	2391.26	spot9
31768.2	-613.786	2391.69	spot9
31774.3	-614.049	2384.02	spot9
31775.3	-612.237	2392.57	spot9
31781.5	-611.414	2383.46	spot9
31784.4	-613.687	2391.84	spot9
31787.7	-614.907	2392.16	spot9
31789.6	-618.947	2394.02	spot9
31793.8	-621.137	2394.69	spot9
31812.4	-618.732	2387.8	spot9
31821.5	-616.056	2383.47	spot9
31820.5	-602.215	2383.58	spot9
31828.3	-606.285	2383.94	spot9
31826.7	-606.849	2383.78	spot9
31831.2	-606.741	2383.98	spot9
31831.5	-608.409	2383.99	spot9
31833.8	-606.697	2383.52	spot9
31839.3	-608.036	2383.9	spot9
31840.3	-607.078	2383.55	spot9
31843.2	-606.051	2383.91	spot9
31845.8	-609.916	2383.78	spot9
31851	-613.024	2383.47	spot9
31851.7	-611.645	2385.35	spot9
31853.6	-611.353	2383.95	spot9
31858.8	-616.306	2383.76	spot9
31858.5	-613.032	2387.07	spot9
31858.5	-616.294	2391.24	spot9
31862.4	-622.275	2392.51	spot9
31868.9	-617.592	2384.98	spot9
31870.5	-617.322	2385.46	spot9
31870.9	-617.004	2383.52	spot9
31876.1	-618.343	2383.53	spot9
31878.3	-619.518	2383.45	spot9
31882.9	-621.419	2383.62	spot9
31885.2	-621.514	2383.46	spot9
31886.5	-623.534	2384.15	spot9
31889.1	-630.532	2384.47	spot9
31891.3	-632.37	2383.67	spot9
31893.6	-634.68	2383.78	spot9
31891.7	-624.751	2384.82	spot9
31891.7	-626.484	2387.7	spot9
31894.9	-629.808	2384.78	spot9
31896.9	-626.59	2384.75	spot9
31897.2	-621.939	2384.83	spot9
31900.8	-622.969	2385.32	spot9
31901.7	-621.636	2383.76	spot9
31900.4	-620.213	2385.1	spot9
31898.8	-615.054	2384.27	spot9
31897.2	-618.82	2386.69	spot9
31900.4	-624.925	2383.69	spot9
31900.8	-634.411	2385.78	spot9
31904.7	-638.566	2387.23	spot9
31669	-673.936	2384.68	spot10
31669.4	-672.533	2384.46	spot10
31669.4	-671.752	2384.36	spot10
31672.3	-671.021	2384.37	spot10
31673.6	-674.196	2385.08	spot10
31678.5	-677.522	2387.23	spot10
31676.2	-680.667	2388.64	spot10
31677.8	-677.27	2383.88	spot10
31677.2	-676.951	2383.87	spot10
31678.8	-675.161	2384.86	spot10
31680.4	-674.576	2383.54	spot10
31679.1	-674.737	2383.56	spot10
31678.5	-674.809	2384.42	spot10
31681.4	-674.648	2384.35	spot10
31683.3	-675.593	2384.48	spot10
31686.6	-676.173	2384.28	spot10
31689.2	-673.054	2384.75	spot10
31695.7	-673.957	2384.37	spot10
31699.9	-671.751	2384.29	spot10
31702.8	-675.325	2383.6	spot10
31704.8	-674.426	2383.51	spot10
31706.7	-673.14	2383.98	spot10
31712.9	-673.007	2384.23	spot10
31714.9	-673.286	2383.84	spot10
31717.8	-672.61	2383.84	spot10
31717.8	-672.611	2383.84	spot10
31718.8	-666.964	2383.93	spot10
31724.6	-666.53	2383.43	spot10
31723.3	-660.941	2394.96	spot10
31722.3	-658.221	2398.58	spot10
31723.6	-658.6	2396.96	spot10
31733.4	-660.111	2387.21	spot10
31737	-660.065	2384.12	spot10
31729.8	-660.121	2395.02	spot10
31734.4	-657.933	2398.67	spot10
31742.8	-659.439	2386.16	spot10
31737.6	-658.084	2399.29	spot10
31742.5	-654.545	2392.02	spot10
31750.9	-652.084	2383.69	spot10
31753.9	-646.276	2383.5	spot10
31756.1	-642.834	2386.05	spot10
31759.4	-639.845	2391.11	spot10
31760.4	-634.518	2393.05	spot10
31762	-633.831	2394.02	spot10
31762	-634.915	2398.19	spot10
31764.3	-635.19	2396.5	spot10
31765.2	-634.022	2396.58	spot10
31764.3	-630.763	2398.99	spot10
31774.7	-630.565	2383.51	spot10
31776.9	-628.868	2383.87	spot10
31772.7	-627.106	2389.16	spot10
31777.3	-627.32	2383.8	spot10
31775.6	-624.146	2386.33	spot10
31778.2	-625.183	2384.38	spot10
31776	-627.565	2387.78	spot10
31775.3	-632.371	2387.61	spot10
31782.1	-632.322	2383.72	spot10
31778.9	-631.02	2384.37	spot10
31782.8	-620.528	2391.32	spot10
31784.7	-614.239	2397.05	spot10
31793.2	-620.67	2383.54	spot10
31782.5	-620.341	2396.57	spot10
31780.8	-619.498	2399.41	spot10
31793.5	-619.374	2383.67	spot10
31795.5	-617.443	2384.42	spot10
31796.8	-615.877	2383.92	spot10
31798.1	-610.981	2384.59	spot10
31801.7	-611.593	2385.47	spot10
31804.1	-612.568	2383.58	spot10
31808.2	-611.268	2385.17	spot10
31811.1	-609.643	2383.64	spot10
31815.1	-608.018	2386.42	spot10
31820.5	-604.995	2396.12	spot10
31818.2	-601.546	2390.77	spot10
31820.8	-600.376	2387.97	spot10
31823.7	-600.123	2383.71	spot10
31826.3	-595.716	2384.7	spot10
31828.6	-597.113	2391.53	spot10
31831.5	-596.837	2392.61	spot10
31834.8	-595.249	2395.14	spot10
31839	-596.255	2395.5	spot10
31843.6	-596.451	2392.92	spot10
31847.8	-596.23	2392.89	spot10
31848.8	-597.618	2384.16	spot10
31854.8	-602.167	2389.42	spot10
31858.9	-601.193	2390.31	spot10
31865.8	-598.807	2391.43	spot10
31869.5	-596.076	2395.43	spot10
31871.4	-597.371	2395.43	spot10
31873.3	-595.993	2396.29	spot10
31874.9	-595.343	2397.83	spot10
31873.8	-594.693	2384.61	spot10
31874.5	-595.018	2386.52	spot10
31874.4	-595.527	2387.43	spot10
31873.7	-595.508	2387.43	spot10
31873.6	-595.018	2387.14	spot10
31875.3	-596.951	2383.43	spot10
31876.3	-599.498	2383.43	spot10
31880.7	-608.728	2391.43	spot10
31884.4	-611.543	2399.43	spot10
31693.3	-753.292	2385.51	spot11
31693.2	-749.718	2398.96	spot11
31694.5	-748.093	2398.6	spot11
31696.4	-751.667	2389.05	spot11
31696	-754.917	2392.91	spot11
31696.7	-759.468	2398.87	spot11
31698.2	-762.718	2397.27	spot11
31698.7	-759.792	2391.6	spot11
31697.2	-757.193	2385.77	spot11
31696.7	-754.917	2383.81	spot11
31698.2	-754.917	2384.33	spot11
31696	-754.917	2384.27	spot11
31696.4	-752.643	2385.43	spot11
31695.2	-752.968	2385.24	spot11
31693.9	-750.693	2386.81	spot11
31692.4	-748.743	2384.4	spot11
31691.5	-748.417	2383.59	spot11
31692.8	-742.243	2392.05	spot11
31693.8	-741.268	2387.09	spot11
31692.6	-739.643	2384	spot11
31692.7	-737.693	2383.64	spot11
31693.2	-733.792	2383.65	spot11
31691.9	-733.468	2383.99	spot11
31690.9	-733.143	2384.14	spot11
31692.3	-731.518	2383.45	spot11
31691.1	-729.243	2384.45	spot11
31691.8	-724.042	2383.6	spot11
31692.3	-723.718	2384.62	spot11
31695	-722.417	2384.64	spot11
31695.6	-717.218	2383.93	spot11
31697.1	-718.518	2384.57	spot11
31698.8	-713.643	2383.74	spot11
31698.6	-713.968	2383.52	spot11
31699.8	-713.968	2383.53	spot11
31702	-714.943	2383.91	spot11
31702.4	-715.917	2383.53	spot11
31703.6	-714.618	2385.15	spot11
31707.5	-710.068	2384.29	spot11
31708.5	-706.818	2383.48	spot11
31710.5	-703.893	2383.98	spot11
31712.1	-699.018	2385.4	spot11
31713.8	-696.417	2384.45	spot11
31717.1	-688.008	2385.33	spot11
31719.7	-681.375	2385.17	spot11
31723.3	-684.781	2384.33	spot11
31726.2	-682.706	2385.4	spot11
31725.9	-682.441	2383.73	spot11
31726.2	-678.372	2383.57	spot11
31726.9	-676.01	2385.5	spot11
31728.5	-674.884	2383.54	spot11
31728.8	-673.178	2383.6	spot11
31732.1	-668.787	2384.82	spot11
31733.2	-667.167	2385.81	spot11
31732.4	-670.093	2383.58	spot11
31734.5	-670.417	2384.25	spot11
31737.5	-673.343	2384.35	spot11
31740.1	-673.018	2385.44	spot11
31751.8	-663.593	2384.74	spot11
31762.6	-652.006	2398.81	spot11
31767.5	-643.608	2396.93	spot11
31771.4	-640.528	2383.78	spot11
31772.4	-640.497	2384.85	spot11
31773.7	-637.97	2385.5	spot11
31774	-636.138	2384.7	spot11
31775	-633.261	2385.44	spot11
31779.5	-630.896	2384.95	spot11
31781.5	-628.683	2384.54	spot11
31783.1	-630.093	2387.23	spot11
31788	-632.401	2394.91	spot11
31790.6	-633.303	2393.54	spot11
31785.7	-634.211	2384.87	spot11
31785.7	-635.575	2384.54	spot11
31783.4	-636.814	2384.16	spot11
31785.7	-636.067	2384.08	spot11
31787	-635.256	2384.69	spot11
31788.6	-636.165	2385.1	spot11
31787	-630.633	2384.25	spot11
31788.3	-627.046	2383.61	spot11
31795.5	-625.951	2385.06	spot11
31798.4	-621.947	2389.4	spot11
31800.7	-620.957	2385.91	spot11
31802.6	-618.583	2384.84	spot11
31805.9	-618.265	2384.97	spot11
31807.5	-617.431	2385.41	spot11
31812.4	-620.193	2386.24	spot11
31815	-618.196	2391.43	spot11
31819.3	-619.328	2391.43	spot11
31822.2	-612.218	2387.43	spot11
31823.5	-612.275	2383.43	spot11
31825.1	-613.447	2383.43	spot11
31824.1	-612.805	2383.43	spot11
31823.1	-613.255	2383.43	spot11
31822.4	-614.96	2383.43	spot11
31822.8	-615.957	2383.43	spot11
31821.7	-612.918	2383.43	spot11
31819.3	-612.219	2387.43	spot11
31818.3	-614.367	2383.43	spot11
31820	-617.264	2383.43	spot11
31824.7	-622.968	2384.15	spot11
31821	-624.268	2384.11	spot11
31683.7	-756.542	2385.35	spot12
31681.7	-757.843	2385.11	spot12
31683.3	-756.542	2383.73	spot12
31690	-756.868	2386.18	spot12
31689.6	-760.443	2384.78	spot12
31690.4	-762.718	2385.3	spot12
31690.7	-763.042	2383.89	spot12
31689.4	-760.768	2384.25	spot12
31686.5	-754.917	2385.06	spot12
31688.3	-752.643	2386.86	spot12
31690.4	-756.218	2385.07	spot12
31686.9	-755.243	2385.72	spot12
31686.6	-750.13	2385.79	spot12
31687.9	-748.765	2385.71	spot12
31686.3	-748.011	2384.56	spot12
31685	-747.884	2391.11	spot12
31683.7	-746.036	2397.82	spot12
31683	-742.339	2396.72	spot12
31683	-740.365	2398.16	spot12
31682	-739.961	2385.22	spot12
31683.3	-737.683	2384.68	spot12
31684.6	-732.768	2399.28	spot12
31685.3	-733.709	2397.63	spot12
31686.3	-728.166	2398.93	spot12
31689.5	-723.6	2397.15	spot12
31690	-719.263	2391.43	spot12
31688.2	-713.613	2394.3	spot12
31688.9	-714.019	2390.03	spot12
31690.1	-712.691	2395.43	spot12
31691.2	-707.468	2397.76	spot12
31691.7	-708.118	2396.6	spot12
31692.7	-708.118	2396.51	spot12
31692.5	-709.093	2397.08	spot12
31693.5	-708.118	2393.69	spot12
31693.2	-703.568	2397.65	spot12
31693.8	-704.218	2398.56	spot12
31693.7	-703.243	2399.19	spot12
31695.4	-700.643	2397	spot12
31697	-697.393	2397.84	spot12
31697.3	-690.893	2386.95	spot12
31698.8	-692.843	2398.85	spot12
31700.3	-691.868	2397.45	spot12
31701.7	-687.643	2398.62	spot12
31704.1	-685.368	2398.35	spot12
31705.3	-683.743	2398.01	spot12
31708.2	-681.792	2391.19	spot12
31711.2	-681.792	2383.74	spot12
31709.9	-678.672	2383.43	spot12
31711.5	-678.373	2383.43	spot12
31710.3	-674.876	2383.43	spot12
31710.8	-673.402	2383.43	spot12
31710.2	-670.262	2383.43	spot12
31710.8	-668.31	2387.43	spot12
31711.7	-668.345	2383.43	spot12
31710.9	-667.8	2383.43	spot12
31712.4	-667.273	2383.43	spot12
31713.6	-666.339	2383.43	spot12
31722.3	-655.792	2383.59	spot12
31725.6	-653.518	2383.63	spot12
31730.2	-647.993	2383.99	spot12
31734.1	-645.068	2385.32	spot12
31737.3	-643.443	2386.51	spot12
31737.4	-643.443	2389.83	spot12
31734.7	-643.768	2390	spot12
31737.5	-642.143	2384.23	spot12
31737.6	-638.243	2383.51	spot12
31734.9	-638.568	2398.63	spot12
31741.9	-628.167	2383.44	spot12
31742.6	-632.068	2384.76	spot12
31746.6	-631.093	2383.77	spot12
31747	-626.759	2384.2	spot12
31749.1	-624.917	2385.66	spot12
31751.6	-625.893	2384.3	spot12
31750.9	-626.868	2385.27	spot12
31751.7	-625.243	2384.89	spot12
31754.2	-625.568	2385.55	spot12
31760.1	-621.343	2391.36	spot12
31761.5	-618.093	2390.08	spot12
31764.3	-619.393	2392.9	spot12
31769.2	-616.468	2385.29	spot12
31768.4	-618.093	2395.33	spot12
31771.8	-616.468	2384.08	spot12
31774	-617.443	2389.76	spot12
31774.4	-617.443	2395.69	spot12
31783.1	-614.193	2385.12	spot12
31786.1	-613.868	2383.94	spot12
31790.1	-613.868	2384.35	spot12
31789.1	-611.268	2384.67	spot12
31792.5	-610.618	2384.77	spot12
31792.3	-610.618	2384.53	spot12
31795	-609.968	2385.15	spot12
31794.7	-608.343	2385.02	spot12
31798	-608.667	2383.78	spot12
31800.6	-608.343	2384.88	spot12
31799	-606.393	2389.23	spot12
31799.5	-603.792	2384.84	spot12
31798	-606.718	2388.64	spot12
31799.4	-609.318	2384.98	spot12
31801.9	-612.568	2384.68	spot12
31805.5	-612.243	2384.04	spot12
31725.80078	-727.2109985	2395.429932	spot13
31724.40039	-726.9539795	2391.429932	spot13
31726	-723.3369751	2399.429932	spot13
31726.80078	-720.5700073	2399.429932	spot13
31728.69922	-721.6989746	2395.429932	spot13
31728.19922	-727.4039917	2391.429932	spot13
31731.30078	-727.617981	2398.780029	spot13
31730.30078	-725.8989868	2399.429932	spot13
31730.19922	-719.9180298	2399.429932	spot13
31728	-719.1539917	2395.429932	spot13
31729	-719.1640015	2395.429932	spot13
31731.80078	-720.8889771	2391.429932	spot13
31729.90039	-721.0579834	2391.429932	spot13
31731.19922	-719.6450195	2391.429932	spot13
31731.5	-718.7420044	2387.429932	spot13
31728.80078	-720.2969971	2391.429932	spot13
31731.69922	-717.6040039	2383.429932	spot13
31732.80078	-721.2379761	2383.429932	spot13
31733.59961	-722.9190063	2383.429932	spot13
31733.90039	-725.3430176	2384.02002	spot13
31740.69922	-720.7919922	2397.97998	spot13
31736.09961	-723.3930054	2383.629883	spot13
31735.80078	-724.0419922	2383.649902	spot13
31734.09961	-729.5679932	2384.860107	spot13
31735.30078	-725.992981	2384.570068	spot13
31736.19922	-723.3930054	2388.73999	spot13
31737.30078	-717.5419922	2394.540039	spot13
31740.59961	-719.8179932	2394.379883	spot13
31742	-716.8930054	2391.290039	spot13
31738.90039	-712.992981	2383.699951	spot13
31740.69922	-711.0419922	2383.600098	spot13
31747	-708.7680054	2384.439941	spot13
31750.40039	-711.367981	2384.419922	spot13
31754	-709.742981	2385.830078	spot13
31755.30078	-710.3930054	2384.959961	spot13
31756.59961	-712.992981	2384.709961	spot13
31756.59961	-710.0679932	2383.810059	spot13
31756.30078	-707.4680176	2384.070068	spot13
31754.80078	-708.0310059	2384.429932	spot13
31757.40039	-703.901001	2390.610107	spot13
31759.09961	-700.6849976	2391.72998	spot13
31759.69922	-697.5839844	2393.48999	spot13
31760.40039	-688.8449707	2384.290039	spot13
31763.30078	-684.8829956	2383.77002	spot13
31766.5	-685.4650269	2384.110107	spot13
31766.90039	-683.7550049	2384.370117	spot13
31767.19922	-683.6430054	2385.01001	spot13
31769.5	-680.40802	2384.469971	spot13
31770.40039	-680.0750122	2383.620117	spot13
31771.69922	-676.8850098	2385.149902	spot13
31776.30078	-671.5739746	2390.399902	spot13
31776.30078	-669.5109863	2384.72998	spot13
31778	-666.1929932	2384.040039	spot13
31778.19922	-666.5180054	2383.580078	spot13
31781.09961	-666.5150146	2383.429932	spot13
31784	-667.809021	2383.429932	spot13
31788.09961	-665.2180176	2384.48999	spot13
31791.69922	-662.9429932	2388.629883	spot13
31807.5	-653.1929932	2385.310059	spot13
31813.30078	-640.1469727	2392.280029	spot13
31817.19922	-639.5960083	2385.139893	spot13
31820.19922	-640.8259888	2383.429932	spot13
31823.5	-640.9260254	2383.429932	spot13
31826.59961	-644.132019	2387.429932	spot13
31828.40039	-642.8140259	2391.429932	spot13
31828.5	-639.9539795	2395.429932	spot13
31831.09961	-637.3209839	2395.429932	spot13
31837.09961	-637.4110107	2395.429932	spot13
31840.30078	-639.1859741	2398.110107	spot13
31850.09961	-640.9390259	2383.830078	spot13
31852.69922	-642.8920288	2384.530029	spot13
31855.30078	-641.0570068	2384.100098	spot13
31857.5	-642.6019897	2384.090088	spot13
31857.5	-640.1389771	2383.75	spot13
31860.80078	-638.776001	2383.76001	spot13
31863.69922	-641.0579834	2384.189941	spot13
31866.30078	-638.2119751	2384.219971	spot13
31869.19922	-640.0390015	2383.48999	spot13
31871.19922	-636.1740112	2383.879883	spot13
31869.90039	-635.8120117	2393.669922	spot13
31872.80078	-637.0930176	2393.929932	spot13
31878.30078	-638.7559814	2397.23999	spot13
31880	-636.6920166	2399.409912	spot13
31882.19922	-636.8220215	2399.120117	spot13
31883.19922	-643.0100098	2396.860107	spot13
31883.5	-641.5209961	2399.25	spot13
31886.80078	-644.25	2398.810059	spot13
31892.30078	-633.9810181	2384.199951	spot13
31894.90039	-635.2769775	2383.47998	spot13
31897.80078	-636.5880127	2384.919922	spot13
31896.90039	-636.8070068	2384.080078	spot13
31897.80078	-633.0689697	2384.669922	spot13
31899.09961	-634.8720093	2384.969971	spot13
31900.80078	-633.4169922	2383.820068	spot13
31899.80078	-629.4630127	2389.959961	spot13
31897.5	-626.2030029	2395.919922	spot13
31896.19922	-628.0100098	2398.840088	spot13
31899.5	-633.21698	2396.550049	spot13
31902.09961	-643.0499878	2391.969971	spot13
31903	-649.4530029	2384.040039	spot13
