# Supplementary material for: BMP4 initiates and patterns ventral-caudal structures in zebrafish and human pluripotent stem cell aggregates
Source: EMBO J. 2025 Nov 24;45(1):210–42. doi: 10.1038/s44318-025-00643-6 (PMC12759085; doi:10.1038/s44318-025-00643-6)
Supplement: Supplementary file 21 — Source data Fig. 5 [file 44318_2025_643_MOESM21_ESM.zip]

Archive with 10 entries (6 files):
- Figure 5/
- Figure 5/5B/
- Figure 5/5B/20230713_BMP4human_transplant_4h_zebrafish_24h_6.3x_3-B.tif
- Figure 5/5B/20230713_BMP4human_transplant_4h_zebrafish_24h_6.3x_3-G.tif
- Figure 5/5C/
- Figure 5/5C/human_BMP4cell_transplant_zebrafish_24h-2_01-Z51-g.png
- Figure 5/5C/human_BMP4cell_transplant_zebrafish_24h-2_01-Z51-merge.png
- Figure 5/5C/human_BMP4cell_transplant_zebrafish_24h-2_01-Z51-r.png
- Figure 5/5D/
- Figure 5/5D/xenograft_24hpf_tbxta.tif
