# Supplementary material for: BMP4 initiates and patterns ventral-caudal structures in zebrafish and human pluripotent stem cell aggregates
Source: EMBO J. 2025 Nov 24;45(1):210–42. doi: 10.1038/s44318-025-00643-6 (PMC12759085; doi:10.1038/s44318-025-00643-6)
Supplement: Supplementary file 22 — Source data Fig. 6 [file 44318_2025_643_MOESM22_ESM.zip]

Archive with 40 entries (29 files):
- Figure 6/
- Figure 6/6A/
- Figure 6/6A/D0.tif
- Figure 6/6A/D1.tif
- Figure 6/6A/D2.tif
- Figure 6/6A/D3.tif
- Figure 6/6A/D4.tif
- Figure 6/6A/D5.tif
- Figure 6/6A/D6.tif
- Figure 6/6B/
- Figure 6/6B/Length.tif
- Figure 6/6B/Length.xlsx
- Figure 6/6B/Ration.tif
- Figure 6/6C/
- Figure 6/6C/EB_DAPI.tif
- Figure 6/6C/EB_GFP.tif
- Figure 6/6C/EB_ISH_pSmad159.tif
- Figure 6/6D/
- Figure 6/6D/Data 1.tif
- Figure 6/6D/data of GFP.csv
- Figure 6/6D/data of pSmad159.csv
- Figure 6/6E/
- Figure 6/6E/BMP4 EB_D3_DAPI.jpg
- Figure 6/6E/BMP4 EB_D3_ISH_SOX2.jpg
- Figure 6/6E/BMP4 EB_D3_ISH_T.jpg
- Figure 6/6F/
- Figure 6/6F/BMP4 EB_D5_DAPI.tif
- Figure 6/6F/BMP4 EB_D5_ISH_MEOX1.tif
- Figure 6/6G/
- Figure 6/6G/BMP4 EB_D5_DAPI.jpg
- Figure 6/6G/BMP4 EB_D5_ISH_MESP2.jpg
- Figure 6/6G/BMP4 EB_D5_ISH_SOX2.jpg
- Figure 6/6H/
- Figure 6/6H/BMP4 EB_D5_DAPI.jpg
- Figure 6/6H/BMP4 EB_D5_ISH_TBX18.jpg
- Figure 6/6I/
- Figure 6/6I/BMP4_D5_seurat_annotated.csv
- Figure 6/6J/
- Figure 6/6J/BMP4_embryoid.csv
- Figure 6/6J/human_ref.csv
