# Supplementary material for: BMP4 initiates and patterns ventral-caudal structures in zebrafish and human pluripotent stem cell aggregates
Source: EMBO J. 2025 Nov 24;45(1):210–42. doi: 10.1038/s44318-025-00643-6 (PMC12759085; doi:10.1038/s44318-025-00643-6)
Supplement: Supplementary file 22 — Source data Fig. 6 [file 44318_2025_643_MOESM22_ESM.zip › Figure 6/6B/Length.xlsx]

## Sheet: Sheet1
D3			D4			D5			D6
Length	width	L/W	Length	width	L/W	Length	width	L/W	Length	width	L/W
288.787	287.636	1.004	457.208	244.9	1.86692	508.789	287.154	1.77183	442.438	232.31	1.90452
274.629	273.516	1.00407	426.073	241.374	1.7652	519.012	267.866	1.93758	546.725	322.904	1.69315
272.787	271.521	1.00466	464.237	281.732	1.6478	538.406	280.612	1.91868	568.686	341.503	1.66524
286.81	285.398	1.00495	467.571	260.831	1.79262	584.067	319.527	1.82791	542.149	336.004	1.61352
255.661	254.265	1.00549	454.279	239.536	1.8965	498.843	248.086	2.01077	576.591	387.609	1.48756
279.548	277.352	1.00792	451.25	278.023	1.62307	531.948	268.029	1.98467	645.065	420.504	1.53403
278.246	275.876	1.00859	479.395	281.155	1.70509	479.711	227.687	2.10689	531.807	392.486	1.35497
279.765	277.357	1.00868	480.925	245.781	1.95672	533.623	285.877	1.86662	414.022	257.686	1.60669
291.305	288.391	1.0101	411.614	217.483	1.89262	570.551	285.125	2.00105	490.877	335.264	1.46415
287.981	284.078	1.01374	460.111	268.934	1.71087	524.254	269.836	1.94286	463.579	203.694	2.27586
293.945	289.861	1.01409	458.688	240.806	1.90481	547.414	278.343	1.96669	540.542	298.938	1.80821
276.572	271.109	1.02015	459.869	256.003	1.79634	544.136	289.486	1.87966	525.752	392.486	1.33954
285.388	279.72	1.02026	481.345	254.454	1.89168	516.141	274.341	1.88139	646.412	338.98	1.90694
289.983	284.078	1.02078	445.391	235.678	1.88983	521.962	255.163	2.0456	623.618	402.253	1.55031
274.984	269.348	1.02092	449.321	263.839	1.70301	559.449	269.285	2.07753	582.67	362.028	1.60946
297.256	290.946	1.02169	436.732	239.695	1.82204	528.09	291.455	1.81191	527.145	389.006	1.35511
275.712	269.459	1.02321	464.918	249.403	1.86412	510.316	261.219	1.95359	573.683	696.311	0.823889
269.254	263.094	1.02341	484.045	268.345	1.80382	500.843	227.239	2.20404	576.823	347.233	1.6612
279.341	272.585	1.02478	443.723	247.516	1.79271	488.171	229.755	2.12475	560.309	356.374	1.57225
284.526	277.331	1.02594	454.481	281.637	1.61371	458.022	190.213	2.40794	522.389	338.9	1.54142
277.642	270.385	1.02684	444.493	242.466	1.83322	512.385	245.551	2.08667	530.8	276.081	1.92262
282.043	273.294	1.03201	469.04	232.036	2.02141	451.222	227.034	1.98747	575.198	374.669	1.53521
282.758	273.284	1.03467	453.75	252.179	1.79932	487.968	235.516	2.07191	567.679	360.229	1.57588
289.095	278.855	1.03672	437.569	265.615	1.64738	512.153	249.057	2.05637	544.496	325.478	1.67291
282.018	271.968	1.03695	470.807	276.495	1.70277	487.166	244.167	1.99522	551.716	354.753	1.55521
286.233	275.861	1.0376	470.642	301.516	1.56092	502.321	260.591	1.92762	500.885	317.255	1.57881
284.952	273.764	1.04087	478.068	297.479	1.60706	492.715	235.444	2.09271	627.847	374.443	1.67675
290.45	279.012	1.041	436.302	231.774	1.88244	506.719	240.993	2.10263	569.745	357.715	1.59274
283.511	271.261	1.04516	475.942	284.451	1.67319	480.534	219.609	2.18813	501.103	295.937	1.69328
264.608	252.705	1.0471	422.531	239.223	1.76627	527.849	299.33	1.76344	552.849	341.772	1.6176
297.802	284.128	1.04812	412.258	226.81	1.81764	509.889	286.962	1.77685	570.979	319.248	1.78851
275.266	261.84	1.05128	451.363	262.039	1.7225	507.045	272.834	1.85844	572.416	342.168	1.67291
260.851	247.886	1.0523	415.085	219.661	1.88967	478.003	217.717	2.19553	530.52	334.998	1.58365
286.819	272.466	1.05268	426.338	249.358	1.70974	497.598	246.074	2.02215	558.026	343.651	1.62382
267.459	253.787	1.05387	474.087	266.587	1.77836	419.445	186.138	2.25341	639.562	340.559	1.87798
279.639	264.928	1.05553	454.888	274.943	1.65448	625.845	304.55	2.05498	516.995	233.365	2.21539
279.548	264.592	1.05652	410.954	246.847	1.66481	520.458	259.58	2.005	533.049	301.07	1.77051
291.455	275.753	1.05694	441.144	240.107	1.83728	504.431	226.243	2.2296	528.397	238.087	2.21935
285.576	269.982	1.05776	457.665	274.202	1.66908	485.9	225.999	2.15001	487.719	253.202	1.92621
279.174	263.871	1.05799	417.294	235.78	1.76985	542.131	267.121	2.02953	525.543	324.731	1.61839
284.158	268.408	1.05868	438.401	226.71	1.93375	508.122	238.282	2.13244	521.35	267.902	1.94604
293.772	277.041	1.06039	556.183	309.851	1.79501	497.598	259.336	1.91874	491.679	322.488	1.52464
276.495	260.504	1.06138	465.959	270.609	1.72189	518.261	275.107	1.88385	490.86	320.339	1.53231
299.617	282.258	1.0615	417.609	240.342	1.73756	521.824	272.17	1.91727	539.085	315.309	1.7097
279.315	262.959	1.0622	473.58	273.289	1.73289	517.92	267.359	1.93717	572.725	299.301	1.91354
273.831	257.779	1.06227	435.281	266.904	1.63085	561.79	286.573	1.96037	572.066	317.487	1.80186
281.491	264.891	1.06267	468.784	283.84	1.65158	554.795	296.814	1.86917	615.413	342.428	1.7972
299.311	281.657	1.06268	473.953	256.923	1.84473	527.742	254.137	2.0766	568.202	290.761	1.95419
290.251	272.922	1.06349	423.832	294.305	1.44011	551.102	308.988	1.78357	582.367	328.699	1.77173
274.588	257.889	1.06475	451.935	281.009	1.60826	561.216	278.125	2.01786	597.963	338.333	1.76738
269.207	252.599	1.06575	481.817	267.866	1.79873	495.114	247.053	2.00408	518.631	282.658	1.83484
296.49	278.125	1.06603	496.299	254.803	1.94777	521.824	243.628	2.14189	578.195	307.568	1.8799
285.704	267.987	1.06611	430.793	290.032	1.48533	564.778	292.229	1.93266	469.879	223.902	2.09859
251.192	235.606	1.06615	454.916	286.415	1.58831	551.284	310.524	1.77533	573.119	357.351	1.6038
279.118	261.565	1.06711	460.348	265.232	1.73564	571.058	319.686	1.78631	563.296	351.035	1.60467
289.666	271.261	1.06785	483.312	285.343	1.69379	552.44	291.227	1.89694	588.343	331.779	1.7733
287.375	269.039	1.06816	427.674	238.501	1.79317	508.189	231.335	2.19676	557.258	256.488	2.17264
277.352	259.309	1.06958	454.279	275.958	1.64619	537.652	302.04	1.78007	549.004	330.649	1.66039
266.587	248.881	1.07114	475.39	289.861	1.64006	581.913	276.903	2.1015	564.498	323.131	1.74697
289.154	269.647	1.07234	395.958	228.33	1.73415	490.322	232.644	2.1076	520.357	293.112	1.77528
303.7	283.137	1.07262	458.488	254.137	1.80409	533.663	250.29	2.13218	551.693	286.824	1.92345
281.777	262.664	1.07277	436.344	254.365	1.71542	504.541	260.64	1.93578	481.465	304.591	1.58069
284.372	263.485	1.07927	459.473	301.492	1.52399	553.862	289.12	1.91569	539.852	318.122	1.69699
265.36	245.637	1.08029	430.216	274.367	1.56803	586.323	293.945	1.99467	615.103	351.325	1.75081
297.346	275.241	1.08031	450.972	249.946	1.80428	522.862	276.106	1.8937	510.949	309.216	1.6524
290.994	269.333	1.08043	455.202	236.736	1.92282	563.827	289.08	1.95042	635.296	322.027	1.9728
280.828	259.815	1.08088	427.856	228.188	1.87501	504.073	251.837	2.00158	525.51	276.924	1.89767
276.045	255.385	1.0809	428.838	231.939	1.84893	554.736	316.971	1.75012	550.317	320.52	1.71695
253.157	234.139	1.08123	457.155	235.876	1.93812	506.53	261.111	1.9399	527.662	302.152	1.74634
282.298	260.39	1.08413	459.466	229.343	2.00341	539.705	257.236	2.09809	509.208	373.828	1.36214
283.197	260.586	1.08677	428.812	222.256	1.92936	551.529	265.269	2.07913	591.847	322.488	1.83526
287.12	264.058	1.08733	465.913	248.251	1.87679	556.503	297.113	1.87303	549.15	350.149	1.56833
288.102	264.811	1.08795	426.116	253.937	1.67804	514.56	290.834	1.76926	551.611	320.229	1.72255
300.577	275.861	1.0896	424.815	249.556	1.70228	574.055	284.352	2.01882	572.584	322.453	1.77572
292.157	267.158	1.09357	432.622	240.342	1.80003	532.458	320.907	1.65923	617.393	366.032	1.68672
286.1	260.634	1.09771	469.591	253.832	1.85001	562.018	328.966	1.70844	646.589	370.957	1.74303
266.931	242.914	1.09887	410.858	226.018	1.81782	498.435	238.353	2.09116	496.023	288.077	1.72184
286.016	259.771	1.10103	409.95	240.97	1.70125	557.337	304.925	1.82778	517.868	310.529	1.6677
254.36	230.718	1.10247	440.541	264.779	1.66381	518.612	235.258	2.20444	614.163	342.931	1.79092
305.61	276.924	1.10359	456.961	271.11	1.68552	449.758	204.311	2.20134	522.862	254.986	2.05055
304.383	275.712	1.10399	470.93	259.771	1.81286	538.256	283.511	1.89854	545.587	338.7	1.61083
301.703	273.211	1.10428	372.526	228.497	1.63033	489.237	237.57	2.05934	503.13	265.466	1.89527
292.659	265.019	1.10429	436.884	256.191	1.70531	508.022	275.753	1.84231	499.841	307.724	1.62432
301.871	272.461	1.10794	479.678	276.663	1.7338	589.3	318.003	1.85313	609.989	385.435	1.5826
280.007	252.347	1.10961	431.985	227.065	1.90247	521.466	295.918	1.7622	545.849	341.723	1.59734
297.341	266.189	1.11703	434.934	232.693	1.86913	504.745	248.489	2.03125	524.165	266.295	1.96836
299.787	267.333	1.1214	393.381	216.409	1.81777	519.034	253.937	2.04395	504.988	315.215	1.60205
298.503	264.928	1.12673	414.935	207.125	2.00331	558.15	289.002	1.9313	538.175	348.155	1.54579
278.814	245.585	1.13531	405.042	205.544	1.97058	470.543	247.886	1.89822	408.925	289.373	1.41314
281.677	247.264	1.13917	442.247	254.36	1.73867	525.473	254.421	2.06537	492.999	323.703	1.523
