# Supplementary material for: BMP4 initiates and patterns ventral-caudal structures in zebrafish and human pluripotent stem cell aggregates
Source: EMBO J. 2025 Nov 24;45(1):210–42. doi: 10.1038/s44318-025-00643-6 (PMC12759085; doi:10.1038/s44318-025-00643-6)
Supplement: Supplementary file 22 — Source data Fig. 6 [file 44318_2025_643_MOESM22_ESM.zip › Figure 6/6D/data of GFP.csv]

Distance_(inches)	Gray_Value
0.00000	11.013
0.01042	11.693
0.02083	11.520
0.03125	11.880
0.04167	13.253
0.05208	14.240
0.06250	14.520
0.07292	14.933
0.08333	14.707
0.09375	14.187
0.10417	14.387
0.11458	15.720
0.12500	15.480
0.13542	15.720
0.14583	15.013
0.15625	15.400
0.16667	15.600
0.17708	15.293
0.18750	16.227
0.19792	18.040
0.20833	18.053
0.21875	17.987
0.22917	17.400
0.23958	16.987
0.25000	16.440
0.26042	17.360
0.27083	18.267
0.28125	17.173
0.29167	18.373
0.30208	19.200
0.31250	18.493
0.32292	18.707
0.33333	18.080
0.34375	18.800
0.35417	18.440
0.36458	18.027
0.37500	18.293
0.38542	17.307
0.39583	16.107
0.40625	16.080
0.41667	16.533
0.42708	16.853
0.43750	17.493
0.44792	16.347
0.45833	16.733
0.46875	17.213
0.47917	16.787
0.48958	17.653
0.50000	17.053
0.51042	17.067
0.52083	16.707
0.53125	16.773
0.54167	16.947
0.55208	17.867
0.56250	18.907
0.57292	18.613
0.58333	19.680
0.59375	19.467
0.60417	18.600
0.61458	18.600
0.62500	18.453
0.63542	17.653
0.64583	17.760
0.65625	19.133
0.66667	19.080
0.67708	18.600
0.68750	18.973
0.69792	18.640
0.70833	18.533
0.71875	18.027
0.72917	18.560
0.73958	18.320
0.75000	18.120
0.76042	18.787
0.77083	18.333
0.78125	21.320
0.79167	19.493
0.80208	20.373
0.81250	22.187
0.82292	18.520
0.83333	19.000
0.84375	18.280
0.85417	17.840
0.86458	18.880
0.87500	19.067
0.88542	19.733
0.89583	20.200
0.90625	20.707
0.91667	19.733
0.92708	20.293
0.93750	19.360
0.94792	20.133
0.95833	19.840
0.96875	20.800
0.97917	20.613
0.98958	20.333
1.00000	20.320
1.01042	20.307
1.02083	19.587
1.03125	20.147
1.04167	19.827
1.05208	19.120
1.06250	19.173
1.07292	19.880
1.08333	19.813
1.09375	20.307
1.10417	20.280
1.11458	20.400
1.12500	19.893
1.13542	19.547
1.14583	19.400
1.15625	20.400
1.16667	21.773
1.17708	22.400
1.18750	22.280
1.19792	22.253
1.20833	21.453
1.21875	21.893
1.22917	21.693
1.23958	22.680
1.25000	25.387
1.26042	23.867
1.27083	23.760
1.28125	22.747
1.29167	22.613
1.30208	22.653
1.31250	22.147
1.32292	22.240
1.33333	22.267
1.34375	21.653
1.35417	21.360
1.36458	21.120
1.37500	19.587
1.38542	18.707
1.39583	18.587
1.40625	20.307
1.41667	20.920
1.42708	18.533
1.43750	17.933
1.44792	17.787
1.45833	17.893
1.46875	18.080
1.47917	18.640
1.48958	17.853
1.50000	18.413
1.51042	18.000
1.52083	18.573
1.53125	18.693
1.54167	18.360
1.55208	18.253
1.56250	17.947
1.57292	17.733
1.58333	18.413
1.59375	19.453
1.60417	17.333
1.61458	17.893
1.62500	18.213
1.63542	17.880
1.64583	17.613
1.65625	17.427
1.66667	18.693
1.67708	17.800
1.68750	17.120
1.69792	17.400
1.70833	17.480
1.71875	16.813
1.72917	17.627
1.73958	16.853
1.75000	16.613
1.76042	17.067
1.77083	16.680
1.78125	16.733
1.79167	16.240
1.80208	16.720
1.81250	16.840
1.82292	16.600
1.83333	16.373
1.84375	16.693
1.85417	17.627
1.86458	18.067
1.87500	18.760
1.88542	19.920
1.89583	20.307
1.90625	21.160
1.91667	20.573
1.92708	20.907
1.93750	19.640
1.94792	18.387
1.95833	19.453
1.96875	20.120
1.97917	19.720
1.98958	19.093
2.00000	18.707
2.01042	18.053
2.02083	18.040
2.03125	17.787
2.04167	17.720
2.05208	17.453
2.06250	16.573
2.07292	16.973
2.08333	16.880
2.09375	16.600
2.10417	15.627
2.11458	15.840
2.12500	16.613
2.13542	16.293
2.14583	16.027
2.15625	17.013
2.16667	16.973
2.17708	16.627
2.18750	16.653
2.19792	16.373
2.20833	16.453
2.21875	16.213
2.22917	15.933
2.23958	16.213
2.25000	15.867
2.26042	16.013
2.27083	15.720
2.28125	15.733
2.29167	15.813
2.30208	15.387
2.31250	16.173
2.32292	15.920
2.33333	15.747
2.34375	15.587
2.35417	15.387
2.36458	15.853
2.37500	15.867
2.38542	15.680
2.39583	16.360
2.40625	16.227
2.41667	16.733
2.42708	16.760
2.43750	17.013
2.44792	17.480
2.45833	18.133
2.46875	18.533
2.47917	18.920
2.48958	19.187
2.50000	19.507
2.51042	19.867
2.52083	20.040
2.53125	21.147
2.54167	21.333
2.55208	22.307
2.56250	22.840
2.57292	24.213
2.58333	23.960
2.59375	26.867
2.60417	27.773
2.61458	28.707
2.62500	29.107
2.63542	28.373
2.64583	27.653
2.65625	27.907
2.66667	28.373
2.67708	26.653
2.68750	26.240
2.69792	26.000
2.70833	26.173
2.71875	25.680
2.72917	26.800
2.73958	27.720
2.75000	27.707
2.76042	27.573
2.77083	28.467
2.78125	28.733
2.79167	29.453
2.80208	30.413
2.81250	30.733
2.82292	31.027
2.83333	31.147
2.84375	31.480
2.85417	31.587
2.86458	32.040
2.87500	31.213
2.88542	32.933
2.89583	33.480
2.90625	33.253
2.91667	33.227
2.92708	34.547
2.93750	35.000
2.94792	35.587
2.95833	35.867
2.96875	35.453
2.97917	36.600
2.98958	38.747
3.00000	39.400
3.01042	41.227
3.02083	52.693
3.03125	64.293
3.04167	83.813
3.05208	92.187
3.06250	97.360
3.07292	98.373
3.08333	107.173
3.09375	120.880
3.10417	122.773
3.11458	124.133
3.12500	122.787
3.13542	118.587
3.14583	110.227
3.15625	101.600
3.16667	102.893
3.17708	103.320
3.18750	110.387
3.19792	107.800
3.20833	105.547
3.21875	107.093
3.22917	110.453
3.23958	118.187
3.25000	124.640
3.26042	135.667
3.27083	147.120
3.28125	156.413
3.29167	157.240
3.30208	159.360
3.31250	156.560
3.32292	154.733
3.33333	153.040
3.34375	147.707
3.35417	145.880
3.36458	158.307
3.37500	168.480
3.38542	170.187
3.39583	167.173
3.40625	162.813
3.41667	161.387
3.42708	161.240
3.43750	163.267
3.44792	166.653
3.45833	170.760
3.46875	175.267
3.47917	175.307
3.48958	176.453
3.50000	179.533
3.51042	174.107
3.52083	154.960
3.53125	143.720
3.54167	139.987
3.55208	138.573
3.56250	137.120
3.57292	134.560
3.58333	136.480
3.59375	135.080
3.60417	135.680
3.61458	137.507
3.62500	141.107
3.63542	138.853
3.64583	141.040
3.65625	136.640
3.66667	126.747
3.67708	125.413
3.68750	123.280
3.69792	119.813
3.70833	117.227
3.71875	113.027
3.72917	99.533
3.73958	94.240
3.75000	92.200
3.76042	94.707
3.77083	90.747
3.78125	97.933
3.79167	96.027
3.80208	94.507
3.81250	98.480
3.82292	111.347
3.83333	125.480
3.84375	138.493
3.85417	151.227
3.86458	159.440
3.87500	163.720
3.88542	165.573
3.89583	166.547
3.90625	173.400
3.91667	171.547
3.92708	162.320
3.93750	158.867
3.94792	165.467
3.95833	176.160
3.96875	173.920
3.97917	172.213
3.98958	179.480
4.00000	174.653
4.01042	171.040
4.02083	176.333
4.03125	182.787
4.04167	185.067
4.05208	183.320
4.06250	183.307
4.07292	186.120
4.08333	181.813
4.09375	171.840
4.10417	167.707
4.11458	173.653
4.12500	178.707
4.13542	178.907
4.14583	184.053
4.15625	188.107
4.16667	195.027
4.17708	205.187
4.18750	213.613
4.19792	209.200
4.20833	215.000
4.21875	222.400
4.22917	224.293
4.23958	231.360
4.25000	234.320
4.26042	236.627
4.27083	235.080
4.28125	232.253
4.29167	228.813
4.30208	225.293
4.31250	222.653
4.32292	221.253
4.33333	218.440
4.34375	221.973
4.35417	218.840
4.36458	211.693
4.37500	220.640
4.38542	227.013
4.39583	227.547
4.40625	231.253
4.41667	227.493
4.42708	222.467
4.43750	223.987
4.44792	225.613
4.45833	223.880
4.46875	216.413
4.47917	212.413
4.48958	205.760
4.50000	210.627
4.51042	214.733
4.52083	210.493
4.53125	200.573
4.54167	201.000
4.55208	203.053
4.56250	209.307
4.57292	214.293
4.58333	212.067
4.59375	212.480
