# Supplementary material for: BMP4 initiates and patterns ventral-caudal structures in zebrafish and human pluripotent stem cell aggregates
Source: EMBO J. 2025 Nov 24;45(1):210–42. doi: 10.1038/s44318-025-00643-6 (PMC12759085; doi:10.1038/s44318-025-00643-6)
Supplement: Supplementary file 22 — Source data Fig. 6 [file 44318_2025_643_MOESM22_ESM.zip › Figure 6/6D/data of pSmad159.csv]

Distance_(inches)	Gray_Value
0.00000	51.424
0.01042	51.288
0.02083	50.167
0.03125	47.682
0.04167	48.879
0.05208	49.212
0.06250	48.606
0.07292	46.288
0.08333	47.182
0.09375	50.030
0.10417	51.197
0.11458	54.000
0.12500	54.409
0.13542	55.348
0.14583	56.894
0.15625	60.288
0.16667	58.818
0.17708	57.712
0.18750	64.136
0.19792	61.485
0.20833	64.697
0.21875	61.121
0.22917	62.621
0.23958	64.106
0.25000	65.803
0.26042	72.273
0.27083	66.864
0.28125	71.591
0.29167	72.818
0.30208	75.788
0.31250	85.682
0.32292	83.348
0.33333	85.030
0.34375	83.045
0.35417	84.636
0.36458	87.076
0.37500	86.500
0.38542	85.364
0.39583	85.091
0.40625	84.197
0.41667	83.697
0.42708	79.515
0.43750	80.636
0.44792	85.788
0.45833	86.000
0.46875	85.515
0.47917	88.470
0.48958	92.924
0.50000	90.015
0.51042	86.606
0.52083	85.667
0.53125	86.000
0.54167	85.606
0.55208	89.197
0.56250	89.727
0.57292	92.348
0.58333	92.394
0.59375	94.424
0.60417	96.500
0.61458	95.939
0.62500	93.879
0.63542	91.894
0.64583	92.091
0.65625	97.909
0.66667	99.273
0.67708	97.424
0.68750	101.591
0.69792	100.667
0.70833	101.682
0.71875	93.015
0.72917	93.894
0.73958	94.015
0.75000	94.152
0.76042	97.591
0.77083	91.030
0.78125	95.470
0.79167	100.833
0.80208	105.136
0.81250	103.848
0.82292	107.258
0.83333	106.561
0.84375	110.545
0.85417	108.439
0.86458	110.015
0.87500	105.894
0.88542	108.212
0.89583	109.788
0.90625	102.667
0.91667	97.985
0.92708	99.288
0.93750	97.788
0.94792	101.045
0.95833	98.348
0.96875	100.697
0.97917	99.045
0.98958	96.455
1.00000	98.439
1.01042	99.333
1.02083	102.015
1.03125	104.288
1.04167	105.318
1.05208	106.136
1.06250	109.348
1.07292	102.803
1.08333	103.258
1.09375	100.727
1.10417	91.030
1.11458	91.545
1.12500	93.182
1.13542	95.636
1.14583	94.985
1.15625	96.409
1.16667	96.061
1.17708	102.894
1.18750	96.848
1.19792	97.545
1.20833	96.348
1.21875	95.470
1.22917	107.439
1.23958	98.848
1.25000	97.909
1.26042	95.409
1.27083	97.864
1.28125	102.242
1.29167	106.742
1.30208	97.697
1.31250	96.939
1.32292	92.818
1.33333	95.985
1.34375	92.515
1.35417	85.803
1.36458	88.485
1.37500	92.242
1.38542	87.652
1.39583	86.652
1.40625	89.409
1.41667	95.894
1.42708	96.848
1.43750	100.818
1.44792	95.091
1.45833	94.697
1.46875	91.909
1.47917	94.045
1.48958	91.030
1.50000	94.030
1.51042	91.955
1.52083	86.561
1.53125	83.182
1.54167	81.636
1.55208	81.818
1.56250	77.515
1.57292	76.515
1.58333	77.455
1.59375	81.318
1.60417	80.242
1.61458	75.045
1.62500	85.545
1.63542	85.288
1.64583	83.379
1.65625	88.742
1.66667	92.409
1.67708	91.167
1.68750	94.015
1.69792	95.409
1.70833	92.955
1.71875	87.485
1.72917	85.258
1.73958	83.212
1.75000	88.788
1.76042	80.061
1.77083	74.682
1.78125	76.030
1.79167	75.273
1.80208	75.606
1.81250	71.136
1.82292	73.061
1.83333	73.697
1.84375	71.394
1.85417	69.545
1.86458	74.136
1.87500	79.076
1.88542	74.909
1.89583	72.409
1.90625	71.015
1.91667	66.439
1.92708	67.333
1.93750	70.591
1.94792	64.470
1.95833	65.470
1.96875	65.045
1.97917	65.152
1.98958	63.030
2.00000	61.894
2.01042	61.303
2.02083	61.364
2.03125	58.682
2.04167	58.167
2.05208	56.894
2.06250	54.955
2.07292	56.500
2.08333	54.879
2.09375	52.227
2.10417	54.970
2.11458	51.591
2.12500	56.227
2.13542	58.985
2.14583	62.758
2.15625	60.045
2.16667	59.364
2.17708	61.424
2.18750	60.939
2.19792	62.561
2.20833	64.500
2.21875	64.727
2.22917	63.515
2.23958	64.955
2.25000	64.985
2.26042	70.242
2.27083	74.485
2.28125	76.197
2.29167	77.955
2.30208	78.879
2.31250	78.894
2.32292	80.591
2.33333	80.485
2.34375	82.106
2.35417	79.758
2.36458	74.848
2.37500	71.924
2.38542	68.455
2.39583	70.985
2.40625	70.515
2.41667	72.136
2.42708	70.712
2.43750	73.000
2.44792	76.697
2.45833	80.742
2.46875	81.273
2.47917	83.242
2.48958	82.121
2.50000	85.288
2.51042	84.364
2.52083	88.864
2.53125	94.136
2.54167	96.712
2.55208	98.455
2.56250	100.030
2.57292	103.606
2.58333	106.015
2.59375	101.106
2.60417	102.727
2.61458	105.439
2.62500	110.303
2.63542	113.136
2.64583	116.667
2.65625	111.606
2.66667	107.485
2.67708	104.742
2.68750	101.742
2.69792	98.606
2.70833	102.197
2.71875	101.182
2.72917	103.152
2.73958	101.712
2.75000	104.106
2.76042	107.636
2.77083	109.621
2.78125	112.621
2.79167	118.848
2.80208	127.712
2.81250	128.030
2.82292	130.682
2.83333	127.333
2.84375	127.636
2.85417	123.439
2.86458	119.773
2.87500	114.455
2.88542	112.000
2.89583	113.455
2.90625	123.091
2.91667	129.864
2.92708	131.652
2.93750	130.227
2.94792	139.727
2.95833	141.500
2.96875	149.485
2.97917	154.121
2.98958	163.591
3.00000	165.742
3.01042	180.636
3.02083	179.985
3.03125	182.197
3.04167	187.318
3.05208	188.848
3.06250	193.076
3.07292	196.818
3.08333	205.742
3.09375	205.879
3.10417	203.909
3.11458	200.818
3.12500	195.985
3.13542	198.758
3.14583	194.091
3.15625	196.394
3.16667	204.288
3.17708	208.636
3.18750	224.288
3.19792	228.394
3.20833	227.197
3.21875	223.394
3.22917	229.545
3.23958	237.167
3.25000	242.121
3.26042	244.364
3.27083	242.833
3.28125	243.894
3.29167	245.652
3.30208	245.394
3.31250	241.000
3.32292	240.136
3.33333	234.833
3.34375	235.576
3.35417	237.545
3.36458	238.197
3.37500	234.909
3.38542	233.955
3.39583	228.364
3.40625	224.303
3.41667	229.652
3.42708	224.121
3.43750	224.515
3.44792	231.045
3.45833	229.818
3.46875	232.364
3.47917	229.455
3.48958	229.318
3.50000	223.985
3.51042	212.333
3.52083	201.667
3.53125	199.803
3.54167	204.667
3.55208	209.288
3.56250	211.636
3.57292	214.333
3.58333	205.894
3.59375	199.530
3.60417	201.561
3.61458	204.227
3.62500	202.727
3.63542	210.394
3.64583	212.939
3.65625	211.455
3.66667	206.121
3.67708	208.864
3.68750	214.197
3.69792	209.167
3.70833	212.303
3.71875	217.712
3.72917	229.242
3.73958	237.864
3.75000	238.091
3.76042	239.833
3.77083	239.924
3.78125	237.348
3.79167	236.833
3.80208	226.985
3.81250	222.409
3.82292	223.636
3.83333	221.318
3.84375	221.030
3.85417	222.955
3.86458	225.788
3.87500	229.591
3.88542	231.758
3.89583	231.712
3.90625	232.258
3.91667	228.909
3.92708	232.985
3.93750	230.424
3.94792	232.167
3.95833	231.182
3.96875	231.818
3.97917	231.576
3.98958	229.773
4.00000	230.667
4.01042	226.197
4.02083	225.091
4.03125	216.485
4.04167	216.242
4.05208	218.136
4.06250	225.818
4.07292	211.530
4.08333	207.106
4.09375	205.924
4.10417	200.045
4.11458	196.621
4.12500	201.758
4.13542	204.136
4.14583	203.682
4.15625	210.015
4.16667	213.061
4.17708	214.576
4.18750	211.485
4.19792	208.682
4.20833	205.197
4.21875	199.833
4.22917	194.894
4.23958	190.439
4.25000	183.212
4.26042	189.621
4.27083	192.030
4.28125	198.955
4.29167	209.303
4.30208	210.970
4.31250	215.697
4.32292	222.212
4.33333	220.000
4.34375	216.227
4.35417	224.955
4.36458	221.682
4.37500	209.576
4.38542	211.894
4.39583	208.303
4.40625	195.985
4.41667	198.939
4.42708	198.545
4.43750	201.015
4.44792	185.530
4.45833	176.227
4.46875	179.076
4.47917	178.409
