# Supplementary material for: BMP4 initiates and patterns ventral-caudal structures in zebrafish and human pluripotent stem cell aggregates
Source: EMBO J. 2025 Nov 24;45(1):210–42. doi: 10.1038/s44318-025-00643-6 (PMC12759085; doi:10.1038/s44318-025-00643-6)
Supplement: Supplementary file 22 — Source data Fig. 6 [file 44318_2025_643_MOESM22_ESM.zip › Figure 6/6I/BMP4_D5_seurat_annotated.csv]

	orig.ident	nCount_RNA	nFeature_RNA	percent.mt	RNA_snn_res.2	seurat_clusters	cell_types	cell_type_ordered	UMAP_1	UMAP_2
AAACCCAAGAAACTAC-1	BMP4_D5	8064	2853	0.731646825396825	9	9	Epithelium	Epithelium	2.32605504596356	3.34494756434492
AAACCCAAGATGACAT-1	BMP4_D5	28967	5650	1.10125315013636	11	11	Nueral tube-transiting	Nueral tube-transiting	-1.98180532848713	0.81096051905683
AAACCCAAGCCGATTT-1	BMP4_D5	15008	4333	2.99840085287846	8	8	Nueral tube	Nueral tube	-3.86608958637592	-1.02703083779284
AAACCCACAAGTGCAG-1	BMP4_D5	11838	3465	1.54586923466802	17	17	Amnion	Amnion	4.13564562404278	2.33746813509992
AAACCCACACACCGCA-1	BMP4_D5	15378	4046	1.41760957211601	0	0	Neural Crest	Neural Crest	-4.49512172138568	-3.13936353947589
AAACCCAGTCACGCTG-1	BMP4_D5	57169	7587	1.33638860221449	2	2	Other	Other	2.88036036098126	4.14827035639814
AAACCCAGTCGTGTTA-1	BMP4_D5	13989	3696	1.65129744799485	24	24	Neural Crest	Neural Crest	-1.13647991812107	-4.00541354443499
AAACCCAGTTCACCGG-1	BMP4_D5	15517	4059	2.53270606431656	20	20	Neural Crest	Neural Crest	-0.743595022915569	-4.60836340214678
AAACCCAGTTCGTAAC-1	BMP4_D5	5199	2240	2.28890171186767	19	19	Paraxial mesoderm/Somites	Paraxial mesoderm/Somites	1.22324037158612	5.85344432566694
AAACCCATCATACGAC-1	BMP4_D5	10107	3370	1.43464925299298	14	14	Nueral tube	Nueral tube	-4.96842027103778	0.763047325354132
AAACCCATCCATCACC-1	BMP4_D5	11009	3804	0.172586065946044	10	10	Cardiac myocytes	Cardiac myocytes	7.27265667522076	-1.75716913964221
AAACCCATCTGCCCTA-1	BMP4_D5	17632	4568	1.27041742286751	0	0	Neural Crest	Neural Crest	-3.76750016605732	-3.03253961827227
AAACCCATCTGCTGAA-1	BMP4_D5	22019	4979	0.295199600345156	0	0	Neural Crest	Neural Crest	-2.26367819702503	-2.7688126685805
AAACCCATCTGTCTCG-1	BMP4_D5	24987	5344	4.91055348781366	11	11	Nueral tube-transiting	Nueral tube-transiting	-2.63902688419696	0.232940184813055
AAACGAAAGGTAGCCA-1	BMP4_D5	11858	3551	0.396356889863383	0	0	Neural Crest	Neural Crest	-1.8407801429021	-2.47305299069354
AAACGAAAGGTTCTAC-1	BMP4_D5	7960	2552	0.439698492462312	19	19	Paraxial mesoderm/Somites	Paraxial mesoderm/Somites	1.70443200671795	5.56045078013471
AAACGAACAATCTCTT-1	BMP4_D5	51919	7485	3.19150985188467	2	2	Other	Other	1.25146936977032	2.43243263934186
AAACGAACATCGAGCC-1	BMP4_D5	12767	3714	2.05999843346127	17	17	Amnion	Amnion	4.46242546641949	1.99091719363264
AAACGAAGTGATACAA-1	BMP4_D5	14375	4008	0.306086956521739	10	10	Cardiac myocytes	Cardiac myocytes	6.58345627391461	-1.85717428948351
AAACGAAGTTGACTAC-1	BMP4_D5	11547	3551	0.103923096908288	27	27	Cardiac myocytes	Cardiac myocytes	6.93204664790753	-1.08350403334567
AAACGAATCGCTGACG-1	BMP4_D5	10270	3213	1.83057448880234	16	16	ExE mesoderm	ExE mesoderm	6.56702303493145	1.36278973792127
AAACGCTAGCGCCTTG-1	BMP4_D5	9976	3248	0.852044907778669	1	1	Epithelium	Epithelium	3.0555639227641	4.74563287470869
AAACGCTAGCTTTCCC-1	BMP4_D5	14347	4089	2.0004182058967	12	12	Neural Crest	Neural Crest	-2.62983274853107	-4.79224420811602
AAACGCTCAGTTCCAA-1	BMP4_D5	19538	4411	1.0645920769782	17	17	Amnion	Amnion	3.33067226016644	0.34238814089826
AAACGCTCATCACAGT-1	BMP4_D5	14076	4128	3.16851378232452	13	13	Nueral tube	Nueral tube	-6.71819854175922	-0.434896853823152
AAACGCTGTATATGGA-1	BMP4_D5	52326	7342	1.75438596491228	7	7	NMP	NMP	-2.53202402984973	5.03006862376264
AAACGCTGTCCTTTGC-1	BMP4_D5	15775	4382	3.44849445324881	16	16	ExE mesoderm	ExE mesoderm	5.85084652507428	1.60280047629407
AAACGCTTCAAGAATG-1	BMP4_D5	14993	3987	0.947108650703662	23	23	Nueral tube-transiting	Nueral tube-transiting	-3.07293248569843	-2.36623002316424
AAAGAACAGCTGGTGA-1	BMP4_D5	10645	3328	2.23579145138563	20	20	Neural Crest	Neural Crest	-2.76880455410358	-3.38665295865008
AAAGAACAGGTCCCTG-1	BMP4_D5	14123	3844	1.11166182822347	9	9	Epithelium	Epithelium	2.31858396136883	3.36133049700788
AAAGAACAGGTCGTAG-1	BMP4_D5	14333	4012	0.600013953812879	20	20	Neural Crest	Neural Crest	-0.123964015601841	-3.6008439185805
AAAGAACCAGTCTGGC-1	BMP4_D5	7283	2482	2.74612110394068	1	1	Epithelium	Epithelium	4.58555197322491	3.04330490801862
AAAGAACGTAGGTGCA-1	BMP4_D5	16134	3977	2.2437089376472	21	21	NMP	NMP	-2.84175372516986	5.21769832346967
AAAGAACGTTGCCATA-1	BMP4_D5	16537	4174	3.89429763560501	0	0	Neural Crest	Neural Crest	-3.69638443386432	-4.29839826847979
AAAGAACTCAATGCAC-1	BMP4_D5	6889	2762	0.479024531862389	10	10	Cardiac myocytes	Cardiac myocytes	5.42295813167218	-1.88850499417254
AAAGGATAGCAGATAT-1	BMP4_D5	19537	4368	1.00834314377847	23	23	Nueral tube-transiting	Nueral tube-transiting	-2.77496338283893	1.82591365550092
AAAGGATAGGAACTAT-1	BMP4_D5	7833	2826	0.612792033703562	3	3	Cardiac myocytes	Cardiac myocytes	9.62954639995221	-1.47416807438799
AAAGGATCAAAGGATT-1	BMP4_D5	9784	2958	1.44112837285364	0	0	Neural Crest	Neural Crest	-3.4124503175008	-4.80092455174395
AAAGGATCAACTCGTA-1	BMP4_D5	12131	3626	1.50853186052263	26	26	Nueral tube	Nueral tube	-4.04597783481952	-0.200207625586477
AAAGGATCACATATGC-1	BMP4_D5	9210	3024	0.228013029315961	6	6	Cardiac myocytes	Cardiac myocytes	7.423738237263	-3.97801328923174
AAAGGATCACTAAACC-1	BMP4_D5	17263	4317	2.26495974048543	12	12	Neural Crest	Neural Crest	-3.02046060955402	-4.571758044023
AAAGGATCAGGACATG-1	BMP4_D5	9599	3186	1.28138347744557	9	9	Epithelium	Epithelium	2.39914917552594	3.85677551005414
AAAGGATGTAACGGTG-1	BMP4_D5	10345	3346	1.58530691155147	22	22	Paraxial mesoderm/Somites	Paraxial mesoderm/Somites	1.22293972575787	3.55733822558454
AAAGGATGTGCACGCT-1	BMP4_D5	14903	4022	3.85157350868953	15	15	Nueral tube	Nueral tube	-7.6016261616933	-1.90750147129962
AAAGGATGTTGTAAAG-1	BMP4_D5	16210	4184	3.97285626156693	4	4	Nueral tube	Nueral tube	-4.90957475101825	-2.41297603871295
AAAGGATTCAAATGAG-1	BMP4_D5	6732	2400	2.54010695187166	3	3	Cardiac myocytes	Cardiac myocytes	8.24005150401715	-0.0169302942938478
AAAGGATTCCGATTAG-1	BMP4_D5	13332	3841	1.81518151815182	18	18	ExE mesoderm	ExE mesoderm	5.62474941814068	0.618917274218115
AAAGGATTCGGCTCTT-1	BMP4_D5	16556	4174	1.36506402512684	24	24	Neural Crest	Neural Crest	-1.7048679629552	-3.80628467823931
AAAGGATTCTTCCAGC-1	BMP4_D5	15749	4025	2.38745317162994	5	5	Neural Crest	Neural Crest	0.632991786838802	-2.29219521309802
AAAGGGCAGAGCCGAT-1	BMP4_D5	8250	2804	4.83636363636364	1	1	Epithelium	Epithelium	4.46583723628643	4.44723724101118
AAAGGGCAGCCTCTGG-1	BMP4_D5	56579	7668	1.0039060428781	2	2	Other	Other	4.35208057963971	-2.21487499501177
AAAGGGCAGCGGTAGT-1	BMP4_D5	11825	3260	1.53065539112051	19	19	Paraxial mesoderm/Somites	Paraxial mesoderm/Somites	0.738694067837032	5.93970845912031
AAAGGGCAGGAAAGGT-1	BMP4_D5	9035	2928	1.57166574432761	20	20	Neural Crest	Neural Crest	-0.277794245837894	-4.54014660145709
AAAGGGCAGGCATTTC-1	BMP4_D5	12899	3986	1.94588727808357	19	19	Paraxial mesoderm/Somites	Paraxial mesoderm/Somites	0.920099612118038	5.60903238032392
AAAGGGCAGTCATCCA-1	BMP4_D5	20441	4573	1.83454821192701	2	2	Other	Other	-1.24694443142292	-4.08737064625689
AAAGGGCCACGGTGTC-1	BMP4_D5	22378	5140	0.0759674680489767	14	14	Nueral tube	Nueral tube	-5.90344739353534	0.906949388723883
AAAGGGCCACTATCGA-1	BMP4_D5	12384	3290	1.921834625323	12	12	Neural Crest	Neural Crest	-1.9011274615514	-5.29218651081988
AAAGGGCCAGTCGCAC-1	BMP4_D5	19394	4630	0.716716510260905	2	2	Other	Other	1.90877914035443	5.14508174632123
AAAGGGCGTCCAGTTA-1	BMP4_D5	21909	4659	2.2228308001278	17	17	Amnion	Amnion	3.39764403903607	0.990102755766424
AAAGGTAAGAGTCTGG-1	BMP4_D5	18807	4765	2.12686765566013	22	22	Paraxial mesoderm/Somites	Paraxial mesoderm/Somites	1.92239403331402	4.26356767390302
AAAGGTAAGATGCTAA-1	BMP4_D5	22185	4942	1.41086319585305	2	2	Other	Other	0.326809283138546	-2.53896476056048
AAAGGTAAGGTGAGCT-1	BMP4_D5	15273	3902	2.37019577031363	20	20	Neural Crest	Neural Crest	-1.04315317070362	-4.17899657513567
AAAGGTACAACACTAC-1	BMP4_D5	12084	3690	0.0496524329692155	15	15	Nueral tube	Nueral tube	-7.12144065296527	-0.782675278443781
AAAGGTACACGGTGCT-1	BMP4_D5	23902	5057	0.292862521964689	11	11	Nueral tube-transiting	Nueral tube-transiting	-1.89372301494953	-0.640731823701349
AAAGGTACAGCGACAA-1	BMP4_D5	11083	3055	0.848145808896508	20	20	Neural Crest	Neural Crest	-1.3280848304021	-5.23697019841143
AAAGGTACAGTCTACA-1	BMP4_D5	15580	4069	1.11039794608472	12	12	Neural Crest	Neural Crest	-2.07208478844043	-4.10586191441485
AAAGGTAGTGCGAACA-1	BMP4_D5	8184	2973	1.0386119257087	10	10	Cardiac myocytes	Cardiac myocytes	4.85961460673932	-1.38177706028887
AAAGGTATCCACGGGT-1	BMP4_D5	16004	4167	0.599850037490627	4	4	Nueral tube	Nueral tube	-4.97324443256733	-1.46634269978472
AAAGGTATCCCGTGAG-1	BMP4_D5	23733	4939	0.235958370201829	7	7	NMP	NMP	-2.1739625970113	4.26676152918867
AAAGGTATCGTTGCCT-1	BMP4_D5	9580	3296	2.81837160751566	3	3	Cardiac myocytes	Cardiac myocytes	9.09087395274762	-2.5473771217055
AAAGTCCAGACTGAGC-1	BMP4_D5	30368	6163	2.70021074815595	9	9	Epithelium	Epithelium	2.03221678340558	2.03545473788312
AAAGTCCAGATTGTGA-1	BMP4_D5	54505	7265	2.63278598293735	7	7	NMP	NMP	-2.67320394909259	4.64802526209882
AAAGTCCCAACCACGC-1	BMP4_D5	22050	4995	2.16780045351474	24	24	Neural Crest	Neural Crest	-0.968977455257145	-3.07967544819781
AAAGTCCCACCGAATT-1	BMP4_D5	16871	4207	1.41070475964673	24	24	Neural Crest	Neural Crest	-0.680347774385181	-3.59889889981219
AAAGTCCCACGCGCTA-1	BMP4_D5	14634	4294	1.40084734180675	1	1	Epithelium	Epithelium	4.75811552608136	4.32189487193159
AAAGTCCCACTACACA-1	BMP4_D5	20984	5118	1.09130766298132	1	1	Epithelium	Epithelium	2.61166524493817	4.71689771388105
AAAGTCCCAGTGACCC-1	BMP4_D5	9366	3139	2.48772154601751	1	1	Epithelium	Epithelium	4.54627775752667	4.65582870219282
AAAGTCCCATAGGAGC-1	BMP4_D5	11744	3513	2.98024523160763	18	18	ExE mesoderm	ExE mesoderm	6.3532979449046	0.368112253885779
AAAGTCCGTTGTGTTG-1	BMP4_D5	13530	3675	1.68514412416851	0	0	Neural Crest	Neural Crest	-3.40003943836567	-3.8402762534804
AAAGTCCTCTGCCCTA-1	BMP4_D5	15622	4246	0.780949942388939	10	10	Cardiac myocytes	Cardiac myocytes	5.63554644191388	-2.6831398132033
AAAGTGAAGCCTCGTG-1	BMP4_D5	17843	4526	2.87507706103234	14	14	Nueral tube	Nueral tube	-6.00650525486347	2.04523037646345
AAAGTGAAGGCTAACG-1	BMP4_D5	18301	4267	1.54089940440413	0	0	Neural Crest	Neural Crest	-3.35966444408771	-4.11371876027056
AAAGTGAAGGGCAATC-1	BMP4_D5	11050	3401	0.968325791855204	6	6	Cardiac myocytes	Cardiac myocytes	7.70310902202252	-0.948087585229364
AAAGTGAAGTATAGAC-1	BMP4_D5	19489	4461	1.36487249217507	5	5	Neural Crest	Neural Crest	0.234309013725552	-3.1606629016585
AAAGTGACAGGCATGA-1	BMP4_D5	19506	4583	2.36337537168051	14	14	Nueral tube	Nueral tube	-5.54123139774677	1.09241532061628
AAAGTGACATCCGAGC-1	BMP4_D5	14578	3956	1.24159692687611	0	0	Neural Crest	Neural Crest	-4.1805999318349	-2.25256956841418
AAAGTGAGTAGCGTAG-1	BMP4_D5	26339	5447	4.7723907513573	8	8	Nueral tube	Nueral tube	-3.74954891598102	1.31892417643598
AAAGTGAGTCTTGGTA-1	BMP4_D5	11847	3543	3.28353169578796	4	4	Nueral tube	Nueral tube	-6.22969460880634	-1.76389933850237
AAAGTGATCAAACCCA-1	BMP4_D5	15733	4440	3.29879870336236	10	10	Cardiac myocytes	Cardiac myocytes	7.27203869426373	-2.31509031083056
AAAGTGATCAACTGGT-1	BMP4_D5	8220	2889	2.44525547445255	3	3	Cardiac myocytes	Cardiac myocytes	8.83863472545269	-0.504598510522333
AAAGTGATCCATTCGC-1	BMP4_D5	17270	4366	1.92240880138969	21	21	NMP	NMP	-3.1511879006612	4.8163068172746
AAAGTGATCTACAGGT-1	BMP4_D5	11051	3050	0.995385033028685	16	16	ExE mesoderm	ExE mesoderm	6.17786430919293	1.09426938269666
AAATGGAAGCAGCGAT-1	BMP4_D5	9840	3126	0.985772357723577	3	3	Cardiac myocytes	Cardiac myocytes	8.66044067943219	-0.976783347386804
AAATGGAAGGAACGTC-1	BMP4_D5	15207	3713	2.24238837377524	24	24	Neural Crest	Neural Crest	-1.39865339195606	-4.43677545811602
AAATGGAAGGTGATCG-1	BMP4_D5	17081	3947	2.89795679409871	24	24	Neural Crest	Neural Crest	-1.53006649410602	-4.2588930251784
AAATGGAAGTCTTGGT-1	BMP4_D5	14345	3986	1.11537120948066	4	4	Nueral tube	Nueral tube	-6.08750510609027	-0.966471743840662
AAATGGACAACAAGTA-1	BMP4_D5	28468	5564	1.22242517914852	11	11	Nueral tube-transiting	Nueral tube-transiting	-3.55755353367206	-0.106325117010561
AAATGGACAGCTTTGA-1	BMP4_D5	13898	4081	0.561231831918262	10	10	Cardiac myocytes	Cardiac myocytes	6.54985117519024	-1.78277255322405
AAATGGAGTAGGCAGT-1	BMP4_D5	32868	5909	2.30315200194718	21	21	NMP	NMP	-2.50465822613117	5.30484794352582
AAATGGAGTCCTACAA-1	BMP4_D5	8661	2717	1.62798753030828	20	20	Neural Crest	Neural Crest	-0.252927337049213	-4.55474449421832
AAATGGAGTTCGGCCA-1	BMP4_D5	20986	4933	4.46964643095397	14	14	Nueral tube	Nueral tube	-4.98916793262836	1.5604600784593
AAATGGAGTTCGTACA-1	BMP4_D5	12402	3864	4.97500403160781	3	3	Cardiac myocytes	Cardiac myocytes	8.78682064616803	-0.53356945242354
AAATGGATCTTCTGGC-1	BMP4_D5	4304	1844	3.29925650557621	6	6	Cardiac myocytes	Cardiac myocytes	7.93990921580914	-1.93839551236102
AACAAAGAGACATACA-1	BMP4_D5	8930	3217	2.23964165733483	19	19	Paraxial mesoderm/Somites	Paraxial mesoderm/Somites	1.70011591518048	5.96764396403364
AACAAAGAGGCTAGCA-1	BMP4_D5	17503	4223	1.66828543678227	21	21	NMP	NMP	-3.3029954472768	5.70270894740156
AACAAAGAGGCTATCT-1	BMP4_D5	20410	4782	2.40078392944635	14	14	Nueral tube	Nueral tube	-4.74818921482441	1.36431323264173
AACAAAGAGTCCCTAA-1	BMP4_D5	10395	3344	2.3953823953824	1	1	Epithelium	Epithelium	4.45427298152569	4.35878490183881
AACAAAGGTAACCAGG-1	BMP4_D5	18385	4583	3.86728311123198	23	23	Nueral tube-transiting	Nueral tube-transiting	-3.19760895168659	1.54317222807935
AACAAAGGTCGACTGC-1	BMP4_D5	15515	4115	0.966806316467934	4	4	Nueral tube	Nueral tube	-6.0061523953664	-1.32731474663683
AACAAAGGTGCACAAG-1	BMP4_D5	11289	3239	2.37399238196474	4	4	Nueral tube	Nueral tube	-6.88607478535053	-2.83869577671954
AACAAAGGTGCCTTCT-1	BMP4_D5	11077	3525	0.731244921910265	9	9	Epithelium	Epithelium	1.71118354404095	2.20762752268842
AACAAAGGTTGTACGT-1	BMP4_D5	15152	4042	1.8941393875396	0	0	Neural Crest	Neural Crest	-3.6084153691518	-4.3062608363814
AACAAAGTCCAAGAGG-1	BMP4_D5	23075	5333	2.97291440953413	10	10	Cardiac myocytes	Cardiac myocytes	6.4551045855296	-0.916201186437097
AACAAAGTCCCTCTAG-1	BMP4_D5	8677	2834	0.092197764204218	1	1	Epithelium	Epithelium	3.56066107356671	4.3703749058061
AACAACCAGTCGAGGT-1	BMP4_D5	29213	5668	4.29945572176771	26	26	Nueral tube	Nueral tube	-2.90323996937152	-2.16296674038836
AACAACCCAACAGTGG-1	BMP4_D5	18611	4817	2.068669066681	3	3	Cardiac myocytes	Cardiac myocytes	8.15001129710797	-0.183626768249956
AACAACCCAAGGTACG-1	BMP4_D5	16720	4385	1.82416267942584	15	15	Nueral tube	Nueral tube	-6.50955939686176	0.698238479834112
AACAACCCACGTAGAG-1	BMP4_D5	11069	3364	0.460746228204897	22	22	Paraxial mesoderm/Somites	Paraxial mesoderm/Somites	1.00391363704327	3.75232385371259
AACAACCGTGTATCCA-1	BMP4_D5	18487	4479	0.11359333585763	28	28	Neural Crest	Neural Crest	-1.605438832401	-3.53440858151385
AACAACCGTTAGGGAC-1	BMP4_D5	24769	5049	0.936654689329404	14	14	Nueral tube	Nueral tube	-4.88087153828022	1.27074848387769
AACAACCTCAATCTCT-1	BMP4_D5	12440	3693	2.01768488745981	15	15	Nueral tube	Nueral tube	-7.26196551716205	-1.17719132925936
AACAACCTCAGTGGGA-1	BMP4_D5	9973	3250	1.26341121026772	3	3	Cardiac myocytes	Cardiac myocytes	9.19302486980084	-1.98088122631976
AACAACCTCCGATAGT-1	BMP4_D5	8940	2951	3.06487695749441	18	18	ExE mesoderm	ExE mesoderm	5.86911034190777	-0.132034686464754
AACAACCTCTTCCCAG-1	BMP4_D5	17635	4513	0.170116246101503	17	17	Amnion	Amnion	3.91852545344952	1.07240675662092
AACAACCTCTTGGATG-1	BMP4_D5	10951	3450	1.68021185279883	4	4	Nueral tube	Nueral tube	-6.24768567478534	-1.93394089962908
AACAAGAAGATTGACA-1	BMP4_D5	12599	3568	2.04778156996587	9	9	Epithelium	Epithelium	2.03950094783429	1.8858024952226
AACAAGAAGTACTGTC-1	BMP4_D5	21255	4955	1.86309103740296	25	25	Nueral tube	Nueral tube	-3.38723183071491	0.505057143908056
AACAAGAAGTCGTTAC-1	BMP4_D5	10992	3430	1.82860262008734	15	15	Nueral tube	Nueral tube	-6.52647662556049	-0.726948124427286
AACAAGACATGACTGT-1	BMP4_D5	21462	4416	1.02506756127108	5	5	Neural Crest	Neural Crest	0.581228967548641	-3.04488183285662
AACAAGAGTCAAAGCG-1	BMP4_D5	16469	4025	0.880442042625539	23	23	Nueral tube-transiting	Nueral tube-transiting	-2.11549044048664	1.79799340937665
AACAAGAGTTAAGTCC-1	BMP4_D5	18733	4696	1.75625900816741	8	8	Nueral tube	Nueral tube	-4.24757242596027	-0.678634804744211
AACAAGATCACCTCTG-1	BMP4_D5	85734	9151	2.49609256537663	2	2	Other	Other	6.04305100047711	-1.12900687481829
AACAAGATCGGCGATC-1	BMP4_D5	20342	4751	1.74515780159276	2	2	Other	Other	4.82107996547345	-2.16602088238665
AACAAGATCGTACACA-1	BMP4_D5	14414	3678	2.21312612737616	12	12	Neural Crest	Neural Crest	-2.62630272304889	-5.20785833622881
AACAAGATCGTGGCTG-1	BMP4_D5	31169	5820	2.05653052712631	2	2	Other	Other	0.450971599460873	2.66239117358259
AACACACAGACGAAGA-1	BMP4_D5	46849	7071	1.42158850775897	21	21	NMP	NMP	-2.56554413235065	5.1725399372392
AACACACAGAGGATGA-1	BMP4_D5	9455	3085	1.76626123744051	6	6	Cardiac myocytes	Cardiac myocytes	7.97196888530377	-2.41807557370135
AACACACAGCAGTACG-1	BMP4_D5	17832	4551	1.38515029161059	24	24	Neural Crest	Neural Crest	-1.72614622509357	-3.76265264775225
AACACACAGCCACAAG-1	BMP4_D5	22936	5100	1.29054761074294	23	23	Nueral tube-transiting	Nueral tube-transiting	-2.66967606937763	1.70429347727827
AACACACAGGAGGCAG-1	BMP4_D5	25606	5271	2.17527142076076	2	2	Other	Other	5.29016422832135	0.575588452559027
AACACACAGGATGCGT-1	BMP4_D5	17191	4529	2.84451166307952	7	7	NMP	NMP	-3.310627702831	2.92688297007612
AACACACCATCGGTTA-1	BMP4_D5	13682	3843	0.913609121473469	19	19	Paraxial mesoderm/Somites	Paraxial mesoderm/Somites	1.79768466556195	5.25980638239912
AACACACTCTCCCTAG-1	BMP4_D5	26092	5578	3.18871684807604	25	25	Nueral tube	Nueral tube	-3.10835957920429	0.650350737314734
AACACACTCTGAATCG-1	BMP4_D5	16594	4324	2.71182355068097	0	0	Neural Crest	Neural Crest	-3.37094116604206	-4.32836509968707
AACAGGGAGGAACGTC-1	BMP4_D5	15845	4063	1.55254023351215	25	25	Nueral tube	Nueral tube	-3.84096455967304	0.279858815413031
AACAGGGCAATTGCTG-1	BMP4_D5	14756	3985	2.87340742748712	15	15	Nueral tube	Nueral tube	-7.34401011860248	-1.27386606957385
AACAGGGCAGGTTCGC-1	BMP4_D5	13989	3667	1.6584459217957	1	1	Epithelium	Epithelium	2.55932879054669	5.09958671305707
AACAGGGCATGGATCT-1	BMP4_D5	13273	3579	0.203420477661418	28	28	Neural Crest	Neural Crest	-4.05548572933551	-5.10993458058306
AACAGGGCATTCTTCA-1	BMP4_D5	10196	3644	1.66732051785014	10	10	Cardiac myocytes	Cardiac myocytes	7.43152498805645	-1.23076964642474
AACAGGGGTAGTTACC-1	BMP4_D5	11491	3554	0.426420677051606	13	13	Nueral tube	Nueral tube	-7.11859298145649	0.672943341475043
AACAGGGGTCCCAAAT-1	BMP4_D5	19278	4653	2.35501608050628	24	24	Neural Crest	Neural Crest	-0.986847643016544	-2.99591327931353
AACAGGGGTCCGATCG-1	BMP4_D5	17879	4386	1.97438335477376	18	18	ExE mesoderm	ExE mesoderm	7.32022356593731	0.398490416746649
AACAGGGGTCGATTTG-1	BMP4_D5	12005	3652	3.05705955851728	18	18	ExE mesoderm	ExE mesoderm	3.65150570476178	0.0238581774049132
AACAGGGGTGGTCTCG-1	BMP4_D5	11471	3334	0.906634120826432	1	1	Epithelium	Epithelium	2.25613474452618	4.82170699809125
AACAGGGGTTTACTGG-1	BMP4_D5	8677	3119	0.046098882102109	3	3	Cardiac myocytes	Cardiac myocytes	9.50001167857769	-0.910160255689112
AACAGGGTCAGTGCGC-1	BMP4_D5	13492	3861	1.02282834272161	16	16	ExE mesoderm	ExE mesoderm	6.67646717631939	0.735658514242682
AACAGGGTCATCTCTA-1	BMP4_D5	14205	3972	1.02076733544527	20	20	Neural Crest	Neural Crest	-0.137548838018146	-3.78178573872515
AACAGGGTCCAAGAGG-1	BMP4_D5	35651	6518	1.34919076603742	2	2	Other	Other	-6.2338864842641	2.44928787921003
AACAGGGTCCATTTAC-1	BMP4_D5	14025	3997	2.60249554367201	15	15	Nueral tube	Nueral tube	-8.09618497288105	-0.103665006417719
AACAGGGTCGATTGGT-1	BMP4_D5	11979	3665	1.43584606394524	1	1	Epithelium	Epithelium	3.36779093349102	4.39369462702802
AACAGGGTCTCGACCT-1	BMP4_D5	10754	3706	1.78538218337363	19	19	Paraxial mesoderm/Somites	Paraxial mesoderm/Somites	0.753202672840389	5.80425857279829
AACAGGGTCTTAGGAC-1	BMP4_D5	15394	3978	1.17578277250877	0	0	Neural Crest	Neural Crest	-3.76500702297565	-4.1208896758742
AACCAACAGCCACAAG-1	BMP4_D5	10319	3441	1.99631747262332	3	3	Cardiac myocytes	Cardiac myocytes	9.08198093974713	-2.29704715039202
AACCAACCAAGTTGGG-1	BMP4_D5	16476	3895	2.3913571255159	12	12	Neural Crest	Neural Crest	-2.76284099018451	-5.64841533925005
AACCAACCAATACGAA-1	BMP4_D5	41532	7196	2.26090725223924	2	2	Other	Other	7.2266643008006	-2.18145800854632
AACCAACCAGATAAAC-1	BMP4_D5	18454	4452	1.97247209277121	25	25	Nueral tube	Nueral tube	-4.67603898441669	0.107592063885245
AACCAACCAGGGAGAG-1	BMP4_D5	14143	3599	2.16361450894435	12	12	Neural Crest	Neural Crest	-2.0250378886449	-4.7707293155379
AACCAACGTAGCACAG-1	BMP4_D5	13624	3860	3.76541397533764	8	8	Nueral tube	Nueral tube	-5.55036378300067	-1.5822744491286
AACCAACGTTACGGAG-1	BMP4_D5	14988	4154	2.3552175073392	26	26	Nueral tube	Nueral tube	-4.85631108677265	0.0668122348599761
AACCAACGTTCCGCAG-1	BMP4_D5	70973	8549	1.52170543727897	17	17	Amnion	Amnion	3.57745575511578	1.13392018054059
AACCAACGTTCTATCT-1	BMP4_D5	11107	3500	0.126046637255785	15	15	Nueral tube	Nueral tube	-7.01567006504413	-1.14807159926364
AACCAACGTTGCATGT-1	BMP4_D5	11020	3567	1.18874773139746	9	9	Epithelium	Epithelium	1.86773132884625	3.04674409602216
AACCAACGTTTACCAG-1	BMP4_D5	8851	2772	1.32188453282115	16	16	ExE mesoderm	ExE mesoderm	6.10441803538922	1.87863157961896
AACCAACTCGGAGCAA-1	BMP4_D5	20384	4888	1.75137362637363	11	11	Nueral tube-transiting	Nueral tube-transiting	-1.59370053207752	1.76435683939985
AACCAACTCTATACGG-1	BMP4_D5	15003	3893	2.83943211357728	0	0	Neural Crest	Neural Crest	-3.35398030674335	-4.63834215428301
AACCAACTCTTCTGGC-1	BMP4_D5	37244	6766	1.70765760927935	2	2	Other	Other	-2.22287929451343	-3.99231601979205
AACCACAAGAATAACC-1	BMP4_D5	7772	2604	1.45393721049923	3	3	Cardiac myocytes	Cardiac myocytes	8.13076424205426	-0.0516121509260805
AACCACAAGCCTCACG-1	BMP4_D5	31577	6072	0.367355986952529	22	22	Paraxial mesoderm/Somites	Paraxial mesoderm/Somites	1.12871527278546	3.2006537792497
AACCACAAGGGCAGAG-1	BMP4_D5	9101	3061	2.74695088451818	1	1	Epithelium	Epithelium	3.80402445399884	5.30614827845624
AACCACAAGGTTGTTC-1	BMP4_D5	11686	3387	2.28478521307547	0	0	Neural Crest	Neural Crest	-4.15930796062824	-3.47953130032488
AACCACAAGTTAGTAG-1	BMP4_D5	23880	5037	3.36264656616415	7	7	NMP	NMP	-1.89229190742847	2.77260278437665
AACCACACAAGCGAGT-1	BMP4_D5	12492	3578	3.52225424271534	15	15	Nueral tube	Nueral tube	-8.652518037914	-0.590334576625315
AACCACACAAGTGACG-1	BMP4_D5	12451	3915	1.46172998152759	3	3	Cardiac myocytes	Cardiac myocytes	8.27735447490338	-2.10712624813983
AACCACACAAGTTTGC-1	BMP4_D5	21171	4978	2.06886779084597	8	8	Nueral tube	Nueral tube	-5.76645350849506	0.410211848955664
AACCACACAGAGTGAC-1	BMP4_D5	25716	5603	2.37206408461658	13	13	Nueral tube	Nueral tube	-6.38138699924823	1.31219767306379
AACCACACAGCTGTAT-1	BMP4_D5	18361	4753	2.70682424704537	13	13	Nueral tube	Nueral tube	-7.39927506840107	0.985311496000799
AACCACAGTCAAGTTC-1	BMP4_D5	44832	7253	0.631245538900785	10	10	Cardiac myocytes	Cardiac myocytes	5.98956799113873	-2.05932844902941
AACCACAGTGTGACCC-1	BMP4_D5	11370	3443	2.18117854001759	15	15	Nueral tube	Nueral tube	-8.39900851642963	-1.04741508986422
AACCACAGTTCGAACT-1	BMP4_D5	9917	3250	1.29071291721287	15	15	Nueral tube	Nueral tube	-7.51383567249652	-1.38942970063159
AACCACAGTTCTCTAT-1	BMP4_D5	14172	4135	2.07451312447079	26	26	Nueral tube	Nueral tube	-4.88855052387592	-0.0241153361982973
AACCACATCACACGAT-1	BMP4_D5	9318	3081	1.01953208843099	1	1	Epithelium	Epithelium	3.47102903926495	4.54441665385297
AACCACATCCATCACC-1	BMP4_D5	19672	4854	2.04351362342416	21	21	NMP	NMP	-3.28461599743244	5.51679395411542
AACCATGAGACACACG-1	BMP4_D5	14510	3890	1.8538938662991	4	4	Nueral tube	Nueral tube	-6.17983842289325	-2.63600660588214
AACCATGAGCGACCCT-1	BMP4_D5	12426	3467	0.321905681635281	28	28	Neural Crest	Neural Crest	-4.01035285389301	-5.11001850392291
AACCATGAGTGCCTCG-1	BMP4_D5	22615	5209	2.66195003316383	7	7	NMP	NMP	-3.33570743000385	3.82456945155195
AACCATGAGTTCAACC-1	BMP4_D5	7069	2748	1.93803932663743	3	3	Cardiac myocytes	Cardiac myocytes	9.18280529582623	-1.99209703232714
AACCATGCACAGCCTG-1	BMP4_D5	15001	4203	2.65315645623625	25	25	Nueral tube	Nueral tube	-3.34864640629169	0.217952656488928
AACCATGCACTCCACT-1	BMP4_D5	19358	4467	1.53424940593036	21	21	NMP	NMP	-3.4790356198537	4.53605149958662
AACCATGCAGGCCTGT-1	BMP4_D5	18731	4818	3.496876835193	13	13	Nueral tube	Nueral tube	-6.77107549106952	-0.301187123242703
AACCATGCATCCGAGC-1	BMP4_D5	14252	4173	1.42436149312377	14	14	Nueral tube	Nueral tube	-6.1753099004018	1.21836792204908
AACCATGGTTAAACCC-1	BMP4_D5	12670	3484	0.931333859510655	12	12	Neural Crest	Neural Crest	-2.83437467014667	-5.90001703526446
AACCATGGTTGTGCAT-1	BMP4_D5	9477	3119	1.57222749815342	1	1	Epithelium	Epithelium	3.8729455431712	4.76544831965497
AACCATGGTTTGCCGG-1	BMP4_D5	18103	4551	2.81168867038612	21	21	NMP	NMP	-2.35467636978504	5.19801400874189
AACCATGTCAGGAAGC-1	BMP4_D5	14129	3549	0.983792200438814	0	0	Neural Crest	Neural Crest	-3.57910538112995	-4.64778353001544
AACCATGTCCCGGTAG-1	BMP4_D5	42964	7016	1.50823945628899	7	7	NMP	NMP	-2.17739952003833	4.15400050852827
AACCATGTCGACCCAG-1	BMP4_D5	34580	6399	2.53036437246964	8	8	Nueral tube	Nueral tube	-5.75517821705219	-0.116039377707926
AACCCAAAGGACGCTA-1	BMP4_D5	28583	5920	1.54637371864395	7	7	NMP	NMP	-1.99653804695484	3.62567924235395
AACCCAACACTCGATA-1	BMP4_D5	11501	3382	2.83453612729328	4	4	Nueral tube	Nueral tube	-7.35767817890522	-1.64456464077899
AACCCAACAGTCTCTC-1	BMP4_D5	41441	6857	3.73784416399218	8	8	Nueral tube	Nueral tube	-3.38754916584369	-0.190271806973902
AACCCAAGTGCCTTTC-1	BMP4_D5	17235	4420	0.295909486510009	21	21	NMP	NMP	-3.31960821545002	5.32806228373579
AACCCAAGTTCCCAAA-1	BMP4_D5	21492	5024	1.42378559463987	22	22	Paraxial mesoderm/Somites	Paraxial mesoderm/Somites	0.458644028545651	4.17850421641401
AACCCAATCCCGGTAG-1	BMP4_D5	10270	3333	1.36319376825706	20	20	Neural Crest	Neural Crest	-0.307038936971394	-3.98702312733599
AACCTGAAGAAGAACG-1	BMP4_D5	10443	3252	3.37067892368093	1	1	Epithelium	Epithelium	2.15327858531598	5.41767047617963
AACCTGAAGACCATGG-1	BMP4_D5	21989	5012	2.80594842875983	23	23	Nueral tube-transiting	Nueral tube-transiting	-3.08987236416217	1.72408245776227
AACCTGAAGATAGTGT-1	BMP4_D5	10646	3289	2.04771745256434	0	0	Neural Crest	Neural Crest	-3.66873526966449	-4.63583065297076
AACCTGAAGATCGGTG-1	BMP4_D5	13094	3530	1.51214296624408	4	4	Nueral tube	Nueral tube	-6.41049552357074	-1.43096722390124
AACCTGAAGTACTGTC-1	BMP4_D5	21647	4983	3.99593477156188	0	0	Neural Crest	Neural Crest	-2.61308718120929	-2.28183437611529
AACCTGACAACGTATC-1	BMP4_D5	9046	3202	0.210037585673226	10	10	Cardiac myocytes	Cardiac myocytes	6.10859417522076	-1.52260102059313
AACCTGACACCAGCCA-1	BMP4_D5	9030	3217	1.81616832779623	19	19	Paraxial mesoderm/Somites	Paraxial mesoderm/Somites	1.13285278880719	5.94574044917158
AACCTGACACCTCAGG-1	BMP4_D5	3577	1757	4.05367626502656	6	6	Cardiac myocytes	Cardiac myocytes	8.25488400066021	-2.90626860882708
AACCTGACAGAGAGGG-1	BMP4_D5	28377	5393	1.4166402368115	2	2	Other	Other	-6.49536395466205	1.50729285452894
AACCTGACAGGCTACC-1	BMP4_D5	23562	5179	1.72311348781937	7	7	NMP	NMP	-2.28963661587116	3.21019862864545
AACCTGACAGTATTCG-1	BMP4_D5	17895	4626	3.41994970662196	9	9	Epithelium	Epithelium	2.70597838962201	3.56107758257917
AACCTGAGTCCACATA-1	BMP4_D5	14965	4176	2.62612763113933	20	20	Neural Crest	Neural Crest	-1.14072716629383	-4.34687401081988
AACCTGATCCGATGTA-1	BMP4_D5	16368	4229	0.452101661779081	0	0	Neural Crest	Neural Crest	-3.01651978886005	-4.08422304417559
AACCTGATCGCTACGG-1	BMP4_D5	27149	5547	2.50837968249291	7	7	NMP	NMP	-3.19687676823017	4.97193073008588
AACCTTTAGGGCGAAG-1	BMP4_D5	15453	3788	0.93832912703035	24	24	Neural Crest	Neural Crest	-1.86396611130115	-4.40740181233355
AACCTTTAGTACAGCG-1	BMP4_D5	20109	4817	1.65597493659555	9	9	Epithelium	Epithelium	1.92294549548748	1.7324240085893
AACCTTTCACCGGTCA-1	BMP4_D5	16059	4166	1.38862942898063	24	24	Neural Crest	Neural Crest	-1.53972369825718	-3.83512641217181
AACCTTTCAGCTCGGT-1	BMP4_D5	17688	4300	2.59497964721845	8	8	Nueral tube	Nueral tube	-3.57517362034198	-0.574772995967356
AACCTTTGTGGTTTAC-1	BMP4_D5	7973	2986	2.74677034993102	3	3	Cardiac myocytes	Cardiac myocytes	9.23333191478375	-1.05175979163119
AACCTTTTCAACCGAT-1	BMP4_D5	24018	5331	1.89857606794904	21	21	NMP	NMP	-3.1684191266286	5.64151977274946
AACGAAAAGGTAACTA-1	BMP4_D5	588	430	0.340136054421769	16	16	ExE mesoderm	ExE mesoderm	5.58519911372784	3.5813910839372
AACGAAAAGGTGGCTA-1	BMP4_D5	45453	6569	0.532418102215475	11	11	Nueral tube-transiting	Nueral tube-transiting	-2.12716389095661	0.353859472017798
AACGAAACAATTGAAG-1	BMP4_D5	21540	5137	2.68337975858867	2	2	Other	Other	1.94930028522137	2.57157419894269
AACGAAACACTCCGAG-1	BMP4_D5	20584	4975	3.08492032646716	8	8	Nueral tube	Nueral tube	-4.99282336628315	-0.357035954553571
AACGAAACAGAGACTG-1	BMP4_D5	15306	3810	1.01920815366523	5	5	Neural Crest	Neural Crest	0.56911515796307	-2.93225146557757
AACGAAAGTCAGTCCG-1	BMP4_D5	9146	2936	0.153072381368904	26	26	Nueral tube	Nueral tube	-3.77665257847187	-0.898698222894159
AACGGGAAGCGTTGTT-1	BMP4_D5	16957	4055	3.17273102553518	0	0	Neural Crest	Neural Crest	-5.34494471943256	-1.41441668297717
AACGGGAAGTCTGGAG-1	BMP4_D5	15362	4258	1.59484442129931	22	22	Paraxial mesoderm/Somites	Paraxial mesoderm/Somites	0.451138373256954	4.46588491175703
AACGGGACAGAGTCTT-1	BMP4_D5	13542	3707	0.642445724412938	10	10	Cardiac myocytes	Cardiac myocytes	5.45019125545147	-2.61577917363116
AACGGGAGTCAGGCAA-1	BMP4_D5	18209	4662	0.0768850568400242	19	19	Paraxial mesoderm/Somites	Paraxial mesoderm/Somites	2.43292855823162	4.81776307795576
AACGGGAGTCGAGCAA-1	BMP4_D5	5582	2183	3.49337155141526	6	6	Cardiac myocytes	Cardiac myocytes	7.74976753795269	-1.93301285530993
AACGGGATCCCGTTGT-1	BMP4_D5	13858	3657	0.685524606725357	0	0	Neural Crest	Neural Crest	-4.26183367168781	-3.43994261052081
AACGGGATCGAAACAA-1	BMP4_D5	44015	6382	3.33977053277292	2	2	Other	Other	-2.37509441769001	3.36069105837873
AACGGGATCTGTCCGT-1	BMP4_D5	71656	8194	1.59093446466451	17	17	Amnion	Amnion	3.43992971980694	0.981767046194586
AACGTCAAGACTGGGT-1	BMP4_D5	22101	4947	3.3482647843989	0	0	Neural Crest	Neural Crest	-1.6022354403722	-2.62147880818316
AACGTCAAGATACAGT-1	BMP4_D5	9483	3248	1.8348623853211	3	3	Cardiac myocytes	Cardiac myocytes	9.23960232341412	-2.23036743428179
AACGTCAAGCAAGGAA-1	BMP4_D5	12504	3765	0.711772232885477	10	10	Cardiac myocytes	Cardiac myocytes	6.29057049358014	-1.8777917745299
AACGTCACACTGGAAG-1	BMP4_D5	10213	3373	1.15539018897484	6	6	Cardiac myocytes	Cardiac myocytes	7.37908958995465	-1.73443628575274
AACGTCACATCAGCGC-1	BMP4_D5	19764	4867	1.96822505565675	21	21	NMP	NMP	-3.13484359180805	5.46089385722211
AACGTCAGTCATCGGC-1	BMP4_D5	18392	4844	1.69638973466725	22	22	Paraxial mesoderm/Somites	Paraxial mesoderm/Somites	0.240101810337338	4.40717481349042
AACGTCATCGAACCTA-1	BMP4_D5	12154	3608	1.94174757281553	18	18	ExE mesoderm	ExE mesoderm	5.99032520854596	0.251527893286261
AACGTCATCGACGCTG-1	BMP4_D5	28279	5643	2.69457901623113	0	0	Neural Crest	Neural Crest	-1.53298342621204	-2.22245277192065
AACGTCATCGCACTCT-1	BMP4_D5	14598	3920	3.71283737498287	12	12	Neural Crest	Neural Crest	-2.01174986755725	-5.44423462178179
AACGTCATCTAAGCGT-1	BMP4_D5	13779	4047	0.878147906234124	9	9	Epithelium	Epithelium	1.4249007662547	2.44307016108564
AACGTCATCTTGGAAC-1	BMP4_D5	39329	6299	1.65526710569809	21	21	NMP	NMP	-2.61001348888752	5.4583499309831
AACTTCTCAGTAACAA-1	BMP4_D5	32058	6041	2.05252978975607	21	21	NMP	NMP	-2.21146285927173	4.81669257853559
AACTTCTGTAAGCTCT-1	BMP4_D5	16787	4695	1.75135521534521	13	13	Nueral tube	Nueral tube	-7.8806903401601	0.0232429084592192
AACTTCTGTCGCTTGG-1	BMP4_D5	27411	5746	4.40698989456787	2	2	Other	Other	-0.608168762384621	-1.28806818749377
AACTTCTGTTAGCTAC-1	BMP4_D5	11235	3547	3.63150867823765	27	27	Cardiac myocytes	Cardiac myocytes	6.33619236552838	-0.509525192040888
AACTTCTTCACGAACT-1	BMP4_D5	13586	4157	2.24495804504637	16	16	ExE mesoderm	ExE mesoderm	3.08762168491009	5.36900829051069
AACTTCTTCAGCGTCG-1	BMP4_D5	9868	3286	2.1179570328334	26	26	Nueral tube	Nueral tube	-4.11511516964313	-0.618729275721994
AACTTCTTCGTTGCCT-1	BMP4_D5	12791	4118	1.99358924243609	19	19	Paraxial mesoderm/Somites	Paraxial mesoderm/Somites	1.05306517684582	5.39873384211591
AAGAACAAGAGCATAT-1	BMP4_D5	8692	2903	2.81868384721583	3	3	Cardiac myocytes	Cardiac myocytes	8.75484776103619	-1.08693434025714
AAGAACAAGTATAGGT-1	BMP4_D5	7559	2662	1.16417515544384	6	6	Cardiac myocytes	Cardiac myocytes	7.33108305537823	-3.69476033474871
AAGAACAAGTCGGCCT-1	BMP4_D5	17708	4263	1.18025751072961	5	5	Neural Crest	Neural Crest	-0.0397082606541785	-2.85742856289813
AAGAACAAGTTGCATC-1	BMP4_D5	30345	5519	1.18965233152084	24	24	Neural Crest	Neural Crest	-1.69947827255603	-3.30012751843402
AAGAACACAAACAGGC-1	BMP4_D5	16038	4076	1.95161491457788	0	0	Neural Crest	Neural Crest	-2.76813984310505	-3.97882295872637
AAGAACACAAATACAG-1	BMP4_D5	19610	4682	1.19326874043855	7	7	NMP	NMP	-2.26188552772876	2.49548457835248
AAGAACACAACTCCAA-1	BMP4_D5	26093	5698	3.1694324148239	0	0	Neural Crest	Neural Crest	-4.22877931988117	-3.04349852826068
AAGAACACACAAATCC-1	BMP4_D5	8791	2981	0.773518371061313	1	1	Epithelium	Epithelium	4.33204960429791	4.71257184718183
AAGAACACAGCTGAGA-1	BMP4_D5	57510	7908	2.32655190401669	7	7	NMP	NMP	-2.20456183349964	4.40003322337202
AAGAACACAGTGCGCT-1	BMP4_D5	24973	5192	1.68582068634125	5	5	Neural Crest	Neural Crest	-0.641888831018177	-2.46422172810504
AAGAACAGTATGGGAC-1	BMP4_D5	11384	3213	1.18587491215741	18	18	ExE mesoderm	ExE mesoderm	3.52700113856915	0.299657451849493
AAGAACAGTCCAACGC-1	BMP4_D5	11101	3210	1.90973786145392	0	0	Neural Crest	Neural Crest	-4.47945595180866	-2.6883523585982
AAGAACAGTCCAGAAG-1	BMP4_D5	17542	4495	0.638467677573823	8	8	Nueral tube	Nueral tube	-4.01546407139179	-0.405939151603666
AAGAACATCGCTCTCA-1	BMP4_D5	3658	1566	4.1279387643521	6	6	Cardiac myocytes	Cardiac myocytes	7.9727613886607	-0.921422195691553
AAGAACATCGGCTGGT-1	BMP4_D5	18494	4947	0.162214772358603	14	14	Nueral tube	Nueral tube	-5.47996116077777	1.88298295710615
AAGAACATCTGCATGA-1	BMP4_D5	16092	4258	2.9269202087994	0	0	Neural Crest	Neural Crest	-3.06522584354755	-3.91524244572589
AAGAACATCTTACCGC-1	BMP4_D5	20939	4923	0.940828119776494	24	24	Neural Crest	Neural Crest	-1.1185911337125	-3.2741620662398
AAGACAAAGATACAGT-1	BMP4_D5	31822	5812	1.42354346049903	21	21	NMP	NMP	-3.1466381589162	5.71662639353803
AAGACAAAGATGAAGG-1	BMP4_D5	9167	3055	1.02541725755427	26	26	Nueral tube	Nueral tube	-4.94344973957416	-0.23283388193318
AAGACAACATCCGTTC-1	BMP4_D5	20612	4777	0.756840675334757	20	20	Neural Crest	Neural Crest	-0.437738616226879	-3.65112925793597
AAGACAACATTGAGCT-1	BMP4_D5	12146	3645	0.139963774082002	10	10	Cardiac myocytes	Cardiac myocytes	6.71380781734112	-2.25390232827136
AAGACAAGTATAATGG-1	BMP4_D5	18341	4655	1.3685186194864	6	6	Cardiac myocytes	Cardiac myocytes	7.05897450053814	-2.05242706562945
AAGACAAGTCTTACTT-1	BMP4_D5	14223	3765	2.72797581382268	12	12	Neural Crest	Neural Crest	-1.83287239467975	-5.68582130696246
AAGACAATCCCAAGTA-1	BMP4_D5	11920	3763	0.553691275167785	1	1	Epithelium	Epithelium	4.03358196818951	4.23384736750654
AAGACTCAGCTGGCTC-1	BMP4_D5	11858	3922	4.71411705177939	6	6	Cardiac myocytes	Cardiac myocytes	7.49489712321881	-2.79403258587786
AAGACTCAGTGTTGAA-1	BMP4_D5	15682	5185	0.739701568677465	10	10	Cardiac myocytes	Cardiac myocytes	5.55370497310284	-1.65225220944354
AAGACTCCAAATGAGT-1	BMP4_D5	28052	5925	3.49351204905176	2	2	Other	Other	0.730353709102902	3.76324819300702
AAGACTCCAACTGAAA-1	BMP4_D5	39303	6660	4.26176118871333	2	2	Other	Other	-5.2552979031789	1.83970116351179
AAGACTCCAATTGCCA-1	BMP4_D5	9894	3237	0.859106529209622	1	1	Epithelium	Epithelium	3.74631285274151	5.26574681971601
AAGACTCCAGACAATA-1	BMP4_D5	13255	4141	1.7351942663146	10	10	Cardiac myocytes	Cardiac myocytes	5.72799706065777	-2.47141767765948
AAGACTCCATCGATCA-1	BMP4_D5	26085	5657	3.18957255127468	2	2	Other	Other	7.45026993358258	-3.71744490887591
AAGACTCCATGCCATA-1	BMP4_D5	28681	5921	1.45392420069035	11	11	Nueral tube-transiting	Nueral tube-transiting	-1.95809460079547	-1.07178963448474
AAGACTCGTCCCGCAA-1	BMP4_D5	13309	3692	1.87091441881434	14	14	Nueral tube	Nueral tube	-7.18820786869403	1.48032687876752
AAGACTCGTCCTGAAT-1	BMP4_D5	60057	7993	1.68340076926919	22	22	Paraxial mesoderm/Somites	Paraxial mesoderm/Somites	0.545025702358517	4.2774884578996
AAGATAGAGGTAAGGA-1	BMP4_D5	13266	3634	2.6609377355646	0	0	Neural Crest	Neural Crest	-3.39956283962604	-4.20886660839983
AAGATAGCAAATTGCC-1	BMP4_D5	14647	3982	0.163856079743292	8	8	Nueral tube	Nueral tube	-4.69122243320819	-1.21510190989443
AAGATAGCACCCGTAG-1	BMP4_D5	10832	3404	1.35709010339734	27	27	Cardiac myocytes	Cardiac myocytes	6.17811178767804	0.257585572939429
AAGATAGCACGCTGCA-1	BMP4_D5	11503	3210	1.11275319481874	0	0	Neural Crest	Neural Crest	-3.64867425358173	-5.10746599461504
AAGATAGCAGAGATTA-1	BMP4_D5	12758	3496	0.768145477347547	0	0	Neural Crest	Neural Crest	-3.44149494564411	-5.06634928013751
AAGATAGCATGATCTG-1	BMP4_D5	19207	4581	1.46300827823189	0	0	Neural Crest	Neural Crest	-2.64955735599872	-2.80125190045306
AAGATAGCATTACTCT-1	BMP4_D5	21903	4894	1.36054421768707	0	0	Neural Crest	Neural Crest	-2.5954337159383	-2.87466264988848
AAGATAGGTACCTAAC-1	BMP4_D5	12537	3933	2.68006700167504	15	15	Nueral tube	Nueral tube	-7.9707257786977	-1.67768133904406
AAGATAGGTCAGCGTC-1	BMP4_D5	12803	3548	2.92119034601265	0	0	Neural Crest	Neural Crest	-4.55071807300922	-3.18587304379412
AAGATAGGTGCGTCGT-1	BMP4_D5	14601	3954	2.56831723854531	14	14	Nueral tube	Nueral tube	-5.76482177173969	1.75560473177961
AAGATAGGTGTGGACA-1	BMP4_D5	9209	3100	2.75817135411011	1	1	Epithelium	Epithelium	2.89184140765789	5.63359473918012
AAGATAGTCACCTACC-1	BMP4_D5	25512	5236	0.623236124176858	11	11	Nueral tube-transiting	Nueral tube-transiting	-1.38542288935062	-1.33876777913043
AAGATAGTCCATTTCA-1	BMP4_D5	44862	7025	1.09892559404396	7	7	NMP	NMP	-0.995531443713871	4.68644927714399
AAGATAGTCCGCTTAC-1	BMP4_D5	41056	6930	2.47710444271239	2	2	Other	Other	6.63006519878033	-1.76762975480029
AAGATAGTCCTACTGC-1	BMP4_D5	29533	6020	2.60725290353164	11	11	Nueral tube-transiting	Nueral tube-transiting	-1.68679750358936	-0.690463972348657
AAGCATCCAGCACCCA-1	BMP4_D5	9168	3342	3.43586387434555	3	3	Cardiac myocytes	Cardiac myocytes	8.21407150828961	-1.48044670845934
AAGCATCGTTCAATCG-1	BMP4_D5	14384	3945	2.23164627363737	23	23	Nueral tube-transiting	Nueral tube-transiting	-3.32248735821125	2.31625961039594
AAGCATCTCGTCAACA-1	BMP4_D5	38468	6530	1.40896329416658	8	8	Nueral tube	Nueral tube	-6.38459039127704	-0.449759763736215
AAGCATCTCGTCGGGT-1	BMP4_D5	10978	3206	2.33193660047367	0	0	Neural Crest	Neural Crest	-3.47748876011249	-4.63665748860308
AAGCATCTCTAAGCCA-1	BMP4_D5	23176	5208	1.63531239212979	6	6	Cardiac myocytes	Cardiac myocytes	7.11572193706158	-3.04070402409503
AAGCCATAGAAGCGGG-1	BMP4_D5	10821	3358	0.036965160336383	18	18	ExE mesoderm	ExE mesoderm	5.56048130595807	-0.306876411732224
AAGCCATAGTGCCAGA-1	BMP4_D5	15313	4061	4.6496440932541	13	13	Nueral tube	Nueral tube	-7.91574550068256	0.108208793144736
AAGCCATAGTTTCGAC-1	BMP4_D5	14206	3982	0.168942700267493	4	4	Nueral tube	Nueral tube	-5.43922305500385	-1.91521884228655
AAGCCATCAAATCAGA-1	BMP4_D5	16954	4427	1.60434115842869	13	13	Nueral tube	Nueral tube	-7.16921735203144	-0.187132460135904
AAGCCATCAACGACAG-1	BMP4_D5	9095	3196	3.38647608576141	2	2	Other	Other	2.62876295650128	0.64036725733808
AAGCCATCAGTAACCT-1	BMP4_D5	708	546	0.564971751412429	3	3	Cardiac myocytes	Cardiac myocytes	7.18101477229718	0.797001707296881
AAGCCATGTGCATCTA-1	BMP4_D5	14245	4107	1.33380133380133	15	15	Nueral tube	Nueral tube	-7.1505615750539	-1.43309201027819
AAGCCATTCAGCATTG-1	BMP4_D5	23836	5119	0.469877496224199	11	11	Nueral tube-transiting	Nueral tube-transiting	-1.5751723090398	1.31493972514203
AAGCCATTCATCGCCT-1	BMP4_D5	13994	3970	1.35057881949407	15	15	Nueral tube	Nueral tube	-8.60705161487934	-0.589028370637384
AAGCCATTCCAACCAA-1	BMP4_D5	19503	5076	1.48695072552941	9	9	Epithelium	Epithelium	1.61906766498211	2.97088788722089
AAGCCATTCGGTGTTA-1	BMP4_D5	35984	6326	4.39361938639395	2	2	Other	Other	1.27235912883404	4.06191133235029
AAGCCATTCGTTGTGA-1	BMP4_D5	15381	4318	3.15324101163773	19	19	Paraxial mesoderm/Somites	Paraxial mesoderm/Somites	0.210602279545101	5.395771252852
AAGCGAGAGCTGGCCT-1	BMP4_D5	29059	6064	1.33177328882618	2	2	Other	Other	4.78410601222638	-1.93996943261096
AAGCGAGAGTCTTGGT-1	BMP4_D5	11061	3191	1.22954524907332	0	0	Neural Crest	Neural Crest	-4.47956252491352	-3.41005398060748
AAGCGAGAGTTCATGC-1	BMP4_D5	14078	3995	2.96206847563574	9	9	Epithelium	Epithelium	1.50881743037823	3.4263629791551
AAGCGAGGTACTCGAT-1	BMP4_D5	46721	7021	2.13608441600137	2	2	Other	Other	2.79317974650982	3.64090226862958
AAGCGAGGTATTAAGG-1	BMP4_D5	14959	3920	1.62444013637275	9	9	Epithelium	Epithelium	1.62106823527935	2.64295266840986
AAGCGAGGTCCTACAA-1	BMP4_D5	19768	4369	1.6238365034399	5	5	Neural Crest	Neural Crest	-0.32993244027969	-3.44005895878741
AAGCGAGTCCATCTCG-1	BMP4_D5	20097	4768	0.771259391949047	15	15	Nueral tube	Nueral tube	-6.76180577671405	-0.144861740130869
AAGCGAGTCGACATAC-1	BMP4_D5	27536	5682	3.25755374782103	7	7	NMP	NMP	-2.68099093830463	2.15069006655744
AAGCGTTAGACATCAA-1	BMP4_D5	9241	2785	1.59073693323233	7	7	NMP	NMP	-3.47766280567524	4.12321399424604
AAGCGTTAGACGCTCC-1	BMP4_D5	14325	4132	2.02443280977312	17	17	Amnion	Amnion	4.69643473231915	1.58154748652509
AAGCGTTAGCATGCGA-1	BMP4_D5	10444	3396	2.48946763692072	1	1	Epithelium	Epithelium	4.39893364513043	4.84522651408246
AAGCGTTAGGAGAGTA-1	BMP4_D5	19054	4436	1.5692243098562	7	7	NMP	NMP	-3.34885025417682	4.48455308650068
AAGCGTTGTAGGCAAC-1	BMP4_D5	14676	3963	3.22294903243391	0	0	Neural Crest	Neural Crest	-2.21494484341022	-3.69959641720721
AAGCGTTGTCGTGGAA-1	BMP4_D5	8255	2669	0.847970926711084	18	18	ExE mesoderm	ExE mesoderm	6.09906744563702	0.35778634522489
AAGCGTTGTCGTTCAA-1	BMP4_D5	32618	5727	1.6310012876326	14	14	Nueral tube	Nueral tube	-6.46926761066791	1.46096180651716
AAGCGTTGTGGCCTCA-1	BMP4_D5	18572	4478	2.18608658195132	7	7	NMP	NMP	-3.06209063923236	3.21557615969709
AAGCGTTGTTACGATC-1	BMP4_D5	8756	2483	1.08497030607583	4	4	Nueral tube	Nueral tube	-6.21507239735004	-2.98960782315203
AAGCGTTTCCTTTAGT-1	BMP4_D5	10764	3525	0.882571534745448	17	17	Amnion	Amnion	4.98983311259869	1.60783742640546
AAGGAATAGAATAGTC-1	BMP4_D5	14739	3903	2.90386050614017	12	12	Neural Crest	Neural Crest	-2.20178795254108	-5.90284944798419
AAGGAATCAATAACCC-1	BMP4_D5	9880	3239	1.88259109311741	15	15	Nueral tube	Nueral tube	-8.49565577900287	-0.412359674531904
AAGGAATCATTGTAGC-1	BMP4_D5	23513	5363	1.27588993322843	14	14	Nueral tube	Nueral tube	-6.26618457233783	1.94176338885358
AAGGAATGTCAGACGA-1	BMP4_D5	17479	4395	1.09846101035528	6	6	Cardiac myocytes	Cardiac myocytes	6.65536617839459	-0.276060157526222
AAGGAATTCAATCCGA-1	BMP4_D5	19418	4530	0.530435678236688	0	0	Neural Crest	Neural Crest	-3.7316036263692	-4.49935842778155
AAGGAATTCACCTACC-1	BMP4_D5	904	654	4.42477876106195	16	16	ExE mesoderm	ExE mesoderm	4.8437240084422	4.26856921885541
AAGGAATTCAGGACAG-1	BMP4_D5	17631	4545	1.71289206511259	1	1	Epithelium	Epithelium	2.38604998195294	5.35604118083051
AAGGAATTCCATCCGT-1	BMP4_D5	9434	3164	3.01038795844817	16	16	ExE mesoderm	ExE mesoderm	4.80679916942242	3.84158157084516
AAGGTAAAGGTGTGAC-1	BMP4_D5	9849	3311	2.08142958676008	10	10	Cardiac myocytes	Cardiac myocytes	4.99592041576031	-2.05903710152575
AAGGTAAAGGTTGTTC-1	BMP4_D5	16094	3985	1.3421150739406	25	25	Nueral tube	Nueral tube	-3.50597167408344	-0.105914366502252
AAGGTAAAGTAGGCCA-1	BMP4_D5	17647	4590	2.43667478891596	13	13	Nueral tube	Nueral tube	-7.40799928104755	0.145898329954657
AAGGTAAAGTCACAGG-1	BMP4_D5	9210	3079	1.55266015200869	19	19	Paraxial mesoderm/Somites	Paraxial mesoderm/Somites	1.63938974940899	5.84166692469648
AAGGTAACAAAGGGCT-1	BMP4_D5	14485	3865	1.49119779081809	20	20	Neural Crest	Neural Crest	-0.395925034044948	-4.41102529789874
AAGGTAACAATGCAGG-1	BMP4_D5	24471	5066	1.56103142495198	21	21	NMP	NMP	-3.05270290768024	5.81738160822919
AAGGTAAGTATCATGC-1	BMP4_D5	16502	4055	1.4422494243122	0	0	Neural Crest	Neural Crest	-3.97910952961322	-3.89409543301531
AAGGTAAGTCCTTAAG-1	BMP4_D5	23284	5036	0.455248239134169	2	2	Other	Other	1.4831852873576	5.268254506331
AAGGTAAGTCGGCCTA-1	BMP4_D5	8015	2428	1.63443543356207	17	17	Amnion	Amnion	4.17709135615948	1.62558888171247
AAGGTAAGTTATGACC-1	BMP4_D5	12356	3759	3.59339592101004	3	3	Cardiac myocytes	Cardiac myocytes	8.09067272746685	-0.577460271377054
AAGGTAATCAACACGT-1	BMP4_D5	16118	4368	3.65429954088597	4	4	Nueral tube	Nueral tube	-6.63937306797382	-1.88207150723406
AAGGTAATCCTCACCA-1	BMP4_D5	16676	4489	2.05684816502758	8	8	Nueral tube	Nueral tube	-5.8727500478017	0.377613889914068
AAGGTAATCGACGCGT-1	BMP4_D5	10338	3211	2.031340684852	20	20	Neural Crest	Neural Crest	0.0904002150309411	-3.65441776539752
AAGGTAATCGAGAATA-1	BMP4_D5	15213	3961	1.69591796489844	4	4	Nueral tube	Nueral tube	-5.32774043476459	-2.40055919911334
AAGTACCAGCTCGTGC-1	BMP4_D5	25330	5112	2.71219897354915	21	21	NMP	NMP	-3.00988316929218	5.2546465275102
AAGTACCAGTAACCTC-1	BMP4_D5	16723	4355	0.747473539436704	18	18	ExE mesoderm	ExE mesoderm	3.6094686945689	0.187096464376959
AAGTACCCAGCGACCT-1	BMP4_D5	6897	2538	0.652457590256633	6	6	Cardiac myocytes	Cardiac myocytes	7.31496071422223	-3.78501678730914
AAGTACCCAGTTAGAA-1	BMP4_D5	7917	2862	1.99570544398131	6	6	Cardiac myocytes	Cardiac myocytes	8.15589642131451	-2.98011876370379
AAGTACCGTATGTCTG-1	BMP4_D5	8381	2774	0.727836773654695	3	3	Cardiac myocytes	Cardiac myocytes	9.19274830424908	-0.40684137221047
AAGTACCGTCTCTCTG-1	BMP4_D5	9518	3334	2.88926245009456	16	16	ExE mesoderm	ExE mesoderm	6.25243115031842	1.98868511889509
AAGTACCTCCGAGTGC-1	BMP4_D5	11192	3273	1.63509649749821	9	9	Epithelium	Epithelium	2.59094023311261	3.20212053034833
AAGTACCTCGGATACT-1	BMP4_D5	9920	3034	1.32056451612903	9	9	Epithelium	Epithelium	2.82843350970868	3.39689420435956
AAGTACCTCGTTAGAC-1	BMP4_D5	24708	5051	1.84150882305326	2	2	Other	Other	0.976400967479977	2.2254865047746
AAGTACCTCTATTCGT-1	BMP4_D5	24747	5303	2.47706792742555	23	23	Nueral tube-transiting	Nueral tube-transiting	-3.16922402775165	2.17528818820051
AAGTCGTAGAGGACTC-1	BMP4_D5	20432	4694	1.59064212999217	24	24	Neural Crest	Neural Crest	-1.77368474399921	-4.18785406376788
AAGTCGTAGCGAAACC-1	BMP4_D5	8170	3070	1.22399020807834	14	14	Nueral tube	Nueral tube	-6.89340758716938	1.84848188136152
AAGTCGTAGGAATCGC-1	BMP4_D5	17539	4542	2.79377387536348	14	14	Nueral tube	Nueral tube	-5.13515401279804	1.75521277163556
AAGTCGTAGGACTATA-1	BMP4_D5	14596	3896	1.39079199780762	9	9	Epithelium	Epithelium	3.19549321735028	3.48806499217084
AAGTCGTCAACAAGAT-1	BMP4_D5	14260	4032	2.90322580645161	14	14	Nueral tube	Nueral tube	-6.4002945462453	1.86112354968122
AAGTCGTCAATGGGTG-1	BMP4_D5	10863	3019	2.80769584829237	12	12	Neural Crest	Neural Crest	-2.0320552626836	-6.09295250203082
AAGTCGTCACATAGCT-1	BMP4_D5	12991	3561	0.18474328381187	5	5	Neural Crest	Neural Crest	-0.409161869643894	-3.0734260204024
AAGTCGTCATCCGGTG-1	BMP4_D5	16302	3840	1.45994356520672	5	5	Neural Crest	Neural Crest	0.508817430378231	-2.85939742352435
AAGTCGTGTCAACATC-1	BMP4_D5	11402	3216	2.00841957551307	12	12	Neural Crest	Neural Crest	-1.5314294735181	-5.47406412388751
AAGTCGTTCTTCGCTG-1	BMP4_D5	79336	8520	1.73691640617122	2	2	Other	Other	-1.92169702446338	0.712841617804083
AAGTGAAAGAAGCTCG-1	BMP4_D5	10661	2889	2.31685582965951	12	12	Neural Crest	Neural Crest	-2.0876839200246	-6.0302131297774
AAGTGAACAAATACAG-1	BMP4_D5	10710	3354	2.20354808590103	1	1	Epithelium	Epithelium	3.6989314516795	5.1854474422746
AAGTGAAGTCACCTTC-1	BMP4_D5	20488	4645	2.84556813744631	23	23	Nueral tube-transiting	Nueral tube-transiting	-3.49985075390216	0.72232149813703
AAGTGAAGTGCATACT-1	BMP4_D5	8621	2934	2.12272358195105	15	15	Nueral tube	Nueral tube	-7.51999593174335	-1.58286215092608
AAGTGAATCCGTCACT-1	BMP4_D5	34842	6517	2.19275586935308	22	22	Paraxial mesoderm/Somites	Paraxial mesoderm/Somites	-0.00119650757190315	4.15794395182661
AAGTTCGAGAGGTCGT-1	BMP4_D5	13183	3734	3.30728969126906	4	4	Nueral tube	Nueral tube	-5.30934787189838	-2.486064684648
AAGTTCGAGCCTTCTC-1	BMP4_D5	12563	3607	1.99793043062963	3	3	Cardiac myocytes	Cardiac myocytes	8.91720890605572	-1.66420663620898
AAGTTCGAGGTTCACT-1	BMP4_D5	13428	3880	1.64581471551981	15	15	Nueral tube	Nueral tube	-7.10905290043232	0.562274205427679
AAGTTCGCAACGATTC-1	BMP4_D5	27763	5685	2.4060800345784	21	21	NMP	NMP	-2.95449853336689	5.41828893397382
AAGTTCGCACCTGAAT-1	BMP4_D5	7301	2798	2.3284481577866	3	3	Cardiac myocytes	Cardiac myocytes	9.32590126598004	-2.11567271973559
AAGTTCGGTACAGTCT-1	BMP4_D5	20755	4443	3.3293182365695	0	0	Neural Crest	Neural Crest	-2.48315155899402	-4.99796415593096
AAGTTCGGTACTCCGG-1	BMP4_D5	19161	4422	1.18469808465111	5	5	Neural Crest	Neural Crest	0.0445783694994775	-2.82542325283953
AAGTTCGGTGATTAGA-1	BMP4_D5	12857	3654	2.01446682740919	10	10	Cardiac myocytes	Cardiac myocytes	6.46779942119244	-2.28863955761859
AAGTTCGTCAACGTGT-1	BMP4_D5	19399	4552	1.65472447033352	14	14	Nueral tube	Nueral tube	-4.8389627972829	0.982817280035528
AAGTTCGTCCAGTACA-1	BMP4_D5	14968	3893	1.19588455371459	18	18	ExE mesoderm	ExE mesoderm	3.7163178881419	-0.193706792849985
AAGTTCGTCCGTGGTG-1	BMP4_D5	14942	4167	1.23142818899746	22	22	Paraxial mesoderm/Somites	Paraxial mesoderm/Somites	0.964977022053036	3.33495663378766
AATAGAGAGCTACAAA-1	BMP4_D5	17437	4177	1.89252738429776	7	7	NMP	NMP	-3.4037227669942	4.08260177348188
AATAGAGCAAATAAGC-1	BMP4_D5	17302	4238	2.78002543058606	12	12	Neural Crest	Neural Crest	-1.960450176357	-5.86989666249224
AATAGAGCACTGAGGA-1	BMP4_D5	12118	3552	0.305330912691863	19	19	Paraxial mesoderm/Somites	Paraxial mesoderm/Somites	0.577328201175961	5.45430349085859
AATAGAGCAGCTGTAT-1	BMP4_D5	5949	2247	3.16019499075475	19	19	Paraxial mesoderm/Somites	Paraxial mesoderm/Somites	1.13162815177563	6.09524797175458
AATAGAGCAGGACATG-1	BMP4_D5	8693	2750	0.0805245599907972	6	6	Cardiac myocytes	Cardiac myocytes	7.22485470378521	-3.71019006993243
AATAGAGGTCCGACGT-1	BMP4_D5	26084	5416	0.851096457598528	7	7	NMP	NMP	-2.47473895943042	3.52956770632795
AATAGAGGTGGCCACT-1	BMP4_D5	29684	5820	0.340250640075462	23	23	Nueral tube-transiting	Nueral tube-transiting	-3.71556830799457	-0.892810178060022
AATAGAGTCACTGAAC-1	BMP4_D5	33363	6417	3.80061745046908	2	2	Other	Other	-0.205878291486469	3.49829910967878
AATAGAGTCGTCAGAT-1	BMP4_D5	7025	2461	1.6797153024911	3	3	Cardiac myocytes	Cardiac myocytes	9.29238056743267	-0.782161546010462
AATAGAGTCTTTGCGC-1	BMP4_D5	7463	2558	1.3533431595873	1	1	Epithelium	Epithelium	3.90711426341656	5.48148606989912
AATCACGAGGGCCCTT-1	BMP4_D5	11424	3501	1.98704481792717	17	17	Amnion	Amnion	4.2602894266856	2.02908443186811
AATCACGAGGTTCTTG-1	BMP4_D5	21316	4841	1.64665040345281	11	11	Nueral tube-transiting	Nueral tube-transiting	-2.6650912801015	0.249548899870428
AATCACGAGTGAATAC-1	BMP4_D5	14541	3822	0.371363730142356	28	28	Neural Crest	Neural Crest	-3.87662840282795	-5.05894447590777
AATCACGCAAACAGGC-1	BMP4_D5	9329	3056	1.3184692893129	19	19	Paraxial mesoderm/Somites	Paraxial mesoderm/Somites	1.03260445201519	5.77955602381757
AATCACGCACCGTGGT-1	BMP4_D5	3608	1647	0.138580931263858	27	27	Cardiac myocytes	Cardiac myocytes	6.72507023418072	0.399389910440954
AATCACGGTAGCACAG-1	BMP4_D5	16507	4117	1.34488398861089	5	5	Neural Crest	Neural Crest	0.0711992939722863	-2.34278584744402
AATCACGGTTCGGCCA-1	BMP4_D5	17508	4793	0.137080191912269	25	25	Nueral tube	Nueral tube	-3.02211308872577	0.218033539991888
AATCACGGTTGCTCGG-1	BMP4_D5	46204	6901	0.0670937581161804	2	2	Other	Other	5.51997732722882	-2.63128854062029
AATCACGTCCCTCATG-1	BMP4_D5	19829	4902	1.38181451409552	22	22	Paraxial mesoderm/Somites	Paraxial mesoderm/Somites	0.536496396900448	4.56789659236005
AATCGACAGGTCCCGT-1	BMP4_D5	16999	4273	0.141184775575034	28	28	Neural Crest	Neural Crest	-3.15922975933429	-5.01279951359698
AATCGACCACCAAAGG-1	BMP4_D5	37706	6076	1.05288283031878	0	0	Neural Crest	Neural Crest	-2.08372009193775	-2.76123000409075
AATCGACGTGATGAAT-1	BMP4_D5	70052	7963	2.07131844915206	2	2	Other	Other	-0.538065828590361	3.23306440089277
AATCGACGTTCTCTAT-1	BMP4_D5	21599	4907	2.32881151905181	25	25	Nueral tube	Nueral tube	-3.55349088108417	0.0751789090447753
AATCGACTCAAACCTG-1	BMP4_D5	12972	3586	3.6308973172988	12	12	Neural Crest	Neural Crest	-2.79592824375507	-5.10253359105059
AATCGACTCCAAGGGA-1	BMP4_D5	18331	4689	1.95843107304566	3	3	Cardiac myocytes	Cardiac myocytes	8.21257042491558	-1.45215536381671
AATCGACTCCACACAA-1	BMP4_D5	14070	3881	2.03980099502488	4	4	Nueral tube	Nueral tube	-6.96578622257587	-1.92459465290972
AATCGACTCTTTCGAT-1	BMP4_D5	87741	8647	1.0724746697667	2	2	Other	Other	0.269561763645443	4.16724752162031
AATCGTGAGACCTCCG-1	BMP4_D5	17035	4377	1.54975051364837	11	11	Nueral tube-transiting	Nueral tube-transiting	-1.99529517090198	1.3631727573686
AATCGTGAGATACCAA-1	BMP4_D5	10235	3287	0.195407914020518	6	6	Cardiac myocytes	Cardiac myocytes	7.41335320079449	-2.76297045971819
AATCGTGAGCACTCGC-1	BMP4_D5	15505	3884	0.199935504675911	28	28	Neural Crest	Neural Crest	-4.25512934124347	-4.25248981739947
AATCGTGAGCCTCCAG-1	BMP4_D5	14956	3729	2.84166889542658	12	12	Neural Crest	Neural Crest	-2.81075740253803	-5.64955974842974
AATCGTGAGCTAGAGC-1	BMP4_D5	16258	3967	1.42083897158322	23	23	Nueral tube-transiting	Nueral tube-transiting	-3.4615271130788	-2.07001687313983
AATCGTGAGGTCATTC-1	BMP4_D5	16040	4113	0.361596009975062	5	5	Neural Crest	Neural Crest	-0.0423707405316505	-2.98508716847369
AATCGTGAGGTGAGCT-1	BMP4_D5	18434	4316	2.97819247043507	7	7	NMP	NMP	-1.91649866497394	3.01969932292036
AATCGTGAGGTTACAA-1	BMP4_D5	16208	4135	3.34402764067127	8	8	Nueral tube	Nueral tube	-3.40573549663898	-0.45121930267283
AATCGTGCAAAGTATG-1	BMP4_D5	17504	4302	4.39328153564899	0	0	Neural Crest	Neural Crest	-2.64619732296344	-3.04258872296282
AATCGTGCACCCTGTT-1	BMP4_D5	20124	4630	1.48081892267939	19	19	Paraxial mesoderm/Somites	Paraxial mesoderm/Somites	0.613868709446224	5.82062076304487
AATCGTGCACTGCGTG-1	BMP4_D5	13924	3690	1.04854926745188	0	0	Neural Crest	Neural Crest	-3.22600651180622	-4.08208371426531
AATCGTGCATCGCTAA-1	BMP4_D5	19311	4271	0.89068406607633	24	24	Neural Crest	Neural Crest	-1.92741942798969	-3.56377698208758
AATCGTGGTCCCGTGA-1	BMP4_D5	8716	2870	0.998164295548417	6	6	Cardiac myocytes	Cardiac myocytes	7.85598587596539	-2.941546690721
AATCGTGTCCTACCGT-1	BMP4_D5	18306	4315	1.60056811974216	23	23	Nueral tube-transiting	Nueral tube-transiting	-3.39139080440876	1.73938940737775
AATCGTGTCCTAGAGT-1	BMP4_D5	13226	3851	2.66898533192197	1	1	Epithelium	Epithelium	4.21419930064801	5.24546645854047
AATCGTGTCGAGTGGA-1	BMP4_D5	13323	3498	4.8262403362606	0	0	Neural Crest	Neural Crest	-2.30054760372516	-2.67846037175128
AATGAAGAGTGGAAGA-1	BMP4_D5	9963	3178	1.24460503864298	1	1	Epithelium	Epithelium	2.82387137019757	4.22909377787641
AATGAAGCAAGGTCAG-1	BMP4_D5	11044	3516	1.52118797537124	1	1	Epithelium	Epithelium	2.41018628680829	5.39156078074506
AATGAAGCATCCAACA-1	BMP4_D5	23245	5220	2.65003226500323	21	21	NMP	NMP	-3.44788051044818	5.49597190592817
AATGAAGGTATCGATC-1	BMP4_D5	10201	3178	0.784236839525537	4	4	Nueral tube	Nueral tube	-5.62422490513202	-1.44662202622363
AATGAAGGTCATCGCG-1	BMP4_D5	9268	2852	1.2192490289167	2	2	Other	Other	3.71928333842877	-0.419382390636888
AATGAAGGTCTGATCA-1	BMP4_D5	28946	6013	1.73771851032958	2	2	Other	Other	5.96971773707989	-1.81063891674944
AATGAAGGTGACCTGC-1	BMP4_D5	20096	4908	1.74661624203822	10	10	Cardiac myocytes	Cardiac myocytes	4.65507340037945	0.0131098208241789
AATGAAGGTGCGGTAA-1	BMP4_D5	18244	4664	3.46963385222539	7	7	NMP	NMP	-3.37149691974994	4.75149606440595
AATGAAGTCTTAGTTC-1	BMP4_D5	37508	6679	3.67388290498027	7	7	NMP	NMP	-2.78155541813251	2.16917704318098
AATGACCAGATGGCAC-1	BMP4_D5	13249	3800	2.03034191259718	9	9	Epithelium	Epithelium	1.66465425098065	2.18112181399396
AATGACCAGGTACCTT-1	BMP4_D5	13587	4236	2.13439316994186	3	3	Cardiac myocytes	Cardiac myocytes	7.68087315166119	-2.12582565571734
AATGACCAGTCAATCC-1	BMP4_D5	12175	3541	4.61601642710472	17	17	Amnion	Amnion	4.57038950526837	2.40132092211774
AATGACCAGTGGATAT-1	BMP4_D5	8099	2905	0.283985677244104	6	6	Cardiac myocytes	Cardiac myocytes	7.93124985301617	-3.37083174015948
AATGACCCAAACGAGC-1	BMP4_D5	16502	4354	3.0117561507696	8	8	Nueral tube	Nueral tube	-5.12829661762592	-1.00743795659014
AATGACCCAGAACTCT-1	BMP4_D5	19869	4906	1.53505460768031	9	9	Epithelium	Epithelium	1.40988003814343	2.58301995966962
AATGACCCAGATAAAC-1	BMP4_D5	11297	3378	1.30123041515447	17	17	Amnion	Amnion	4.17968582713726	0.905602919798407
AATGACCCATTGTGCA-1	BMP4_D5	7665	2876	1.77429876060013	3	3	Cardiac myocytes	Cardiac myocytes	8.82869076335553	-0.703724426288095
AATGACCTCAAATAGG-1	BMP4_D5	13088	3469	1.78789731051345	12	12	Neural Crest	Neural Crest	-3.09184074795124	-5.16838623310992
AATGACCTCAGTCACA-1	BMP4_D5	16407	4291	1.15804229901871	5	5	Neural Crest	Neural Crest	-0.370024237989155	-2.52212549473712
AATGACCTCCCACAGG-1	BMP4_D5	5016	2065	2.73125996810207	3	3	Cardiac myocytes	Cardiac myocytes	9.03674625957135	-1.78799761559435
AATGACCTCGGTAGGA-1	BMP4_D5	23875	5092	1.56230366492147	17	17	Amnion	Amnion	4.03430056178692	1.81372498248151
AATGACCTCTAGAACC-1	BMP4_D5	15820	4308	2.33881163084703	0	0	Neural Crest	Neural Crest	-4.03931761181232	-3.19849778439471
AATGCCAAGAGAATCT-1	BMP4_D5	25798	5745	3.41499341034189	14	14	Nueral tube	Nueral tube	-6.68515229618427	1.9337601539903
AATGCCAAGCCACTCG-1	BMP4_D5	9011	3073	1.40938852513595	1	1	Epithelium	Epithelium	3.7431700190318	4.28033851359418
AATGCCAAGTCGAAAT-1	BMP4_D5	20757	5255	2.10049621814328	2	2	Other	Other	7.10550474727276	-1.33661891247698
AATGCCACACACCTGG-1	BMP4_D5	16268	4671	1.61667076469142	22	22	Paraxial mesoderm/Somites	Paraxial mesoderm/Somites	0.349065597893032	4.6475007412248
AATGCCACACATAACC-1	BMP4_D5	13375	3854	1.42056074766355	16	16	ExE mesoderm	ExE mesoderm	3.7487041910899	3.36358426783613
AATGCCACACGACGAA-1	BMP4_D5	11532	3586	1.51751647589317	1	1	Epithelium	Epithelium	3.04351758563641	4.95151017878583
AATGCCACAGTGGGTA-1	BMP4_D5	12630	3554	1.79730799683294	12	12	Neural Crest	Neural Crest	-2.01979732906696	-5.67056347157427
AATGCCAGTAACATCC-1	BMP4_D5	21210	5225	1.93305044790193	8	8	Nueral tube	Nueral tube	-3.45028996860859	-0.0778467180914552
AATGCCAGTAGCCCTG-1	BMP4_D5	12028	3543	1.53807781842368	4	4	Nueral tube	Nueral tube	-6.28214145099994	-2.02990950371691
AATGCCAGTCAGCTTA-1	BMP4_D5	20027	4623	1.21835522045239	27	27	Cardiac myocytes	Cardiac myocytes	6.40352797114972	-0.0905431183762224
AATGCCAGTCTGTGCG-1	BMP4_D5	9920	3287	2.57056451612903	3	3	Cardiac myocytes	Cardiac myocytes	8.79535889232281	-0.486440402526346
AATGCCAGTCTTGAAC-1	BMP4_D5	20173	4938	3.61869826005056	13	13	Nueral tube	Nueral tube	-7.81333899891254	0.5705827352815
AATGGAAAGCGTATGG-1	BMP4_D5	44291	6652	2.54679280214942	7	7	NMP	NMP	-2.25395799076435	5.204609143477
AATGGAAAGTAAACAC-1	BMP4_D5	20970	5271	1.64043872198379	10	10	Cardiac myocytes	Cardiac myocytes	6.57488655650738	-2.38941789891192
AATGGAACAATTCTCT-1	BMP4_D5	25524	5675	1.61024917724495	14	14	Nueral tube	Nueral tube	-4.77969766056415	1.38777791235975
AATGGAACACTCATAG-1	BMP4_D5	17917	4645	1.50136741642016	9	9	Epithelium	Epithelium	1.68542742335919	2.74710653994611
AATGGAACAGTCAGAG-1	BMP4_D5	15441	4197	1.75506767696393	18	18	ExE mesoderm	ExE mesoderm	5.57795309627179	-0.887076986093012
AATGGAACATGGCACC-1	BMP4_D5	11857	3438	1.02892805937421	4	4	Nueral tube	Nueral tube	-6.71761060154316	-1.92943133141467
AATGGAACATTGAGCT-1	BMP4_D5	19221	4756	2.12788096352947	13	13	Nueral tube	Nueral tube	-6.17392087375995	-0.53047962214419
AATGGAAGTCGGTGTC-1	BMP4_D5	14122	4007	2.1031015436907	10	10	Cardiac myocytes	Cardiac myocytes	5.04071402156475	-1.47640312935778
AATGGAAGTTCGAAGG-1	BMP4_D5	11674	3259	0.873736508480384	17	17	Amnion	Amnion	4.28902029597882	1.25047503684095
AATGGCTAGACCGTTT-1	BMP4_D5	11847	3495	0.962268928842745	23	23	Nueral tube-transiting	Nueral tube-transiting	-3.97437835132953	-0.713445019978967
AATGGCTAGATAGTGT-1	BMP4_D5	11644	3435	2.33596702164205	4	4	Nueral tube	Nueral tube	-5.79415584003803	-1.90395880963275
AATGGCTAGGAGGTTC-1	BMP4_D5	10307	3418	0.814980110604444	14	14	Nueral tube	Nueral tube	-6.03229403889057	1.43573354456952
AATGGCTAGTTAACAG-1	BMP4_D5	23201	5061	1.46976423430025	5	5	Neural Crest	Neural Crest	0.0498134454501	-2.25199760224291
AATGGCTCAAATAGCA-1	BMP4_D5	10057	3410	1.98866461171323	1	1	Epithelium	Epithelium	4.59601378047589	4.5467755672746
AATGGCTCATGGGCAA-1	BMP4_D5	13821	4025	1.4760147601476	22	22	Paraxial mesoderm/Somites	Paraxial mesoderm/Somites	0.437666412235531	3.9970872280412
AATTCCTAGACCGTTT-1	BMP4_D5	12633	3848	0.846988047178026	14	14	Nueral tube	Nueral tube	-5.47861361896869	0.611433493834051
AATTCCTAGGAGGGTG-1	BMP4_D5	16027	4147	4.05565608036439	5	5	Neural Crest	Neural Crest	-0.781142119525639	-1.35471857811877
AATTCCTAGGTATTGA-1	BMP4_D5	15422	4294	3.0864998054727	13	13	Nueral tube	Nueral tube	-7.56836963093158	-0.570727390307871
AATTCCTCAACGTAAA-1	BMP4_D5	14846	4135	1.34042839822174	12	12	Neural Crest	Neural Crest	-2.42507076656696	-4.27692581440875
AATTCCTCATTGCCGG-1	BMP4_D5	15935	4427	2.19014747411359	26	26	Nueral tube	Nueral tube	-4.7580506840932	0.34695653889707
AATTCCTGTAGGACTG-1	BMP4_D5	12011	3940	1.22387811173091	10	10	Cardiac myocytes	Cardiac myocytes	6.00500607097271	-1.26198686387011
AATTCCTGTCCTCATC-1	BMP4_D5	67193	8404	1.17869420921822	7	7	NMP	NMP	-1.16482544338581	4.66628192637495
AATTCCTTCCAAGCAT-1	BMP4_D5	3760	1609	3.72340425531915	3	3	Cardiac myocytes	Cardiac myocytes	8.22938465678814	-1.01412869717547
AATTCCTTCTCATTTG-1	BMP4_D5	16476	4446	1.80869142995873	8	8	Nueral tube	Nueral tube	-5.10111928379413	-1.02210648085543
AATTTCCAGACTCTTG-1	BMP4_D5	23978	4898	0.892484777712903	5	5	Neural Crest	Neural Crest	-0.000893954395023266	-2.35015512730548
AATTTCCAGTTGCATC-1	BMP4_D5	16699	4548	1.4791304868555	0	0	Neural Crest	Neural Crest	-3.70632505810138	-3.20882107045123
AATTTCCCAGTCGGTC-1	BMP4_D5	18737	4856	1.75588407962854	13	13	Nueral tube	Nueral tube	-6.28637862598774	1.50354121897748
AATTTCCGTCATAAAG-1	BMP4_D5	22267	4827	1.39219472762384	7	7	NMP	NMP	-2.63100958263752	3.79874490473798
AATTTCCTCTCGGGAC-1	BMP4_D5	16728	4454	3.37159253945481	23	23	Nueral tube-transiting	Nueral tube-transiting	-4.58784127628681	-0.625637543458429
ACAAAGAAGAGTCAAT-1	BMP4_D5	29131	5739	1.97040952936734	7	7	NMP	NMP	-3.09387088215229	4.14050315592817
ACAAAGAAGTATTAGG-1	BMP4_D5	14781	3557	3.18652323929369	12	12	Neural Crest	Neural Crest	-1.88795710003254	-5.63867164875933
ACAAAGATCCGGTAAT-1	BMP4_D5	16326	4246	2.76246478010535	23	23	Nueral tube-transiting	Nueral tube-transiting	-2.04281962311145	0.567442285757574
ACAAAGATCGCAGTTA-1	BMP4_D5	17841	4359	1.65909982624292	14	14	Nueral tube	Nueral tube	-6.37747931873676	1.48901771281293
ACAACCAAGGGCATGT-1	BMP4_D5	31718	5849	0.186014250583265	2	2	Other	Other	5.29529261195782	-0.210401457805124
ACAACCAAGTCATCGT-1	BMP4_D5	25372	5428	1.85637710862368	8	8	Nueral tube	Nueral tube	-4.73835158741352	-1.28665055062243
ACAACCAGTAGGCTCC-1	BMP4_D5	24011	5266	1.53679563533381	26	26	Nueral tube	Nueral tube	-4.32973599827167	-0.984591853875604
ACAACCAGTCTTCAAG-1	BMP4_D5	9702	3247	0.288600288600289	1	1	Epithelium	Epithelium	3.41183614337567	4.61837171290449
ACAACCATCGGTAGAG-1	BMP4_D5	12936	3708	2.1413110698825	25	25	Nueral tube	Nueral tube	-4.61852240955707	0.241436588507208
ACAACCATCGTAATGC-1	BMP4_D5	17575	4282	1.05832147937411	18	18	ExE mesoderm	ExE mesoderm	3.73171925151471	-0.32893683395901
ACAACCATCTCCGAGG-1	BMP4_D5	16238	4507	1.28094592930164	19	19	Paraxial mesoderm/Somites	Paraxial mesoderm/Somites	1.33840775096539	5.64164851878217
ACAAGCTAGCACTCGC-1	BMP4_D5	16987	4210	0.812385942191087	0	0	Neural Crest	Neural Crest	-3.98665333187458	-3.4324598434157
ACAAGCTAGCTAAGTA-1	BMP4_D5	19436	4749	2.36159703642725	14	14	Nueral tube	Nueral tube	-5.88607478535053	2.17437266085676
ACAAGCTAGGGATCTG-1	BMP4_D5	17593	4321	0.602512362871597	0	0	Neural Crest	Neural Crest	-2.08297551071521	-3.17498875882098
ACAAGCTCAGTCGGAA-1	BMP4_D5	13793	3711	2.77677082578119	0	0	Neural Crest	Neural Crest	-3.4078207055318	-4.28922749783465
ACAAGCTGTTCAACGT-1	BMP4_D5	38390	6724	1.14613180515759	7	7	NMP	NMP	-2.95087409412738	5.02018283579877
ACAAGCTGTTGTATGC-1	BMP4_D5	11912	3639	2.25822699798523	15	15	Nueral tube	Nueral tube	-7.04174304401752	-0.691943002004114
ACAAGCTTCCATTCGC-1	BMP4_D5	8476	3152	1.33317602642756	27	27	Cardiac myocytes	Cardiac myocytes	6.50530981624249	-0.095090669650522
ACAAGCTTCGACGCTG-1	BMP4_D5	23878	4987	0.0544434207220035	10	10	Cardiac myocytes	Cardiac myocytes	5.2941725214732	-0.736683559674707
ACAAGCTTCGGTAAGG-1	BMP4_D5	9651	2928	3.06703968500673	6	6	Cardiac myocytes	Cardiac myocytes	7.43043779933575	-3.04069496418902
ACAAGCTTCGTGGCTG-1	BMP4_D5	15364	4092	2.32361364228066	0	0	Neural Crest	Neural Crest	-3.42645001804706	-2.02557564999529
ACAAGCTTCTGGAAGG-1	BMP4_D5	36130	6158	0.57846664821478	7	7	NMP	NMP	-1.97239303982135	4.98933671687177
ACACAGTAGAACCGCA-1	BMP4_D5	9793	3307	3.27785152660063	8	8	Nueral tube	Nueral tube	-4.21919107830402	-1.84410561348864
ACACAGTAGGTTGTTC-1	BMP4_D5	13652	3790	2.20480515675359	19	19	Paraxial mesoderm/Somites	Paraxial mesoderm/Somites	1.1769405564082	5.68129180644086
ACACAGTAGTCCTGCG-1	BMP4_D5	36674	5807	0.858919125265856	7	7	NMP	NMP	-2.89769292271015	2.89084457133344
ACACAGTCACAAACGG-1	BMP4_D5	6845	2693	1.43170197224251	10	10	Cardiac myocytes	Cardiac myocytes	5.69490694606427	-2.69421030308673
ACACAGTCAGCAGGAT-1	BMP4_D5	12141	3449	0.0741289844329133	16	16	ExE mesoderm	ExE mesoderm	6.96321510875348	0.484179603796515
ACACAGTCAGTCGCTG-1	BMP4_D5	24298	5309	1.76557741377891	2	2	Other	Other	4.7934048136485	-2.02898277069995
ACACAGTCATCAGCTA-1	BMP4_D5	13917	3943	1.93288783502192	15	15	Nueral tube	Nueral tube	-8.38883853351947	-0.594946009177652
ACACAGTGTACTGTTG-1	BMP4_D5	15056	3945	2.69659936238045	4	4	Nueral tube	Nueral tube	-5.88043618595478	-2.70340205456683
ACACAGTGTGCATACT-1	BMP4_D5	19963	4562	1.62300255472624	19	19	Paraxial mesoderm/Somites	Paraxial mesoderm/Somites	1.7996725996745	4.96251367304853
ACACAGTGTGCCGTAC-1	BMP4_D5	30164	5831	2.32396233921231	14	14	Nueral tube	Nueral tube	-6.46928763782856	1.79032276843122
ACACAGTGTGTTGATC-1	BMP4_D5	11913	3270	0.184672206832872	28	28	Neural Crest	Neural Crest	-3.88389349377033	-5.43535448338458
ACACAGTTCATGAGTC-1	BMP4_D5	19536	4833	1.71478296478296	13	13	Nueral tube	Nueral tube	-6.90066123401996	1.61632190917066
ACACAGTTCTCGTGGG-1	BMP4_D5	18391	4572	2.07710293078136	5	5	Neural Crest	Neural Crest	-0.690702129362789	-1.44795800473162
ACACCAAAGGACGCTA-1	BMP4_D5	20591	4965	2.36025448011267	14	14	Nueral tube	Nueral tube	-4.40550423061725	0.731400596838507
ACACCAAAGGCACAAC-1	BMP4_D5	9057	3158	0.894335872805565	26	26	Nueral tube	Nueral tube	-4.31712890064594	-0.812847388047663
ACACCAACAGATCACT-1	BMP4_D5	20096	4705	2.36863057324841	0	0	Neural Crest	Neural Crest	-2.36545789635059	-3.78765703465411
ACACCAACAGTTGGTT-1	BMP4_D5	13728	4028	0.0946969696969697	27	27	Cardiac myocytes	Cardiac myocytes	6.46387743556622	0.163080233078512
ACACCAACAGTTTCAG-1	BMP4_D5	16608	4702	2.39643545279383	27	27	Cardiac myocytes	Cardiac myocytes	6.5958025416148	-0.774824512261835
ACACCAAGTCAAACGG-1	BMP4_D5	11011	3510	1.52574698029243	1	1	Epithelium	Epithelium	2.50323867404583	4.6109754917436
ACACCAAGTCCACTCT-1	BMP4_D5	19090	4693	1.12100576217915	0	0	Neural Crest	Neural Crest	-2.06325006878254	-3.28509331967303
ACACCAAGTGATACTC-1	BMP4_D5	10496	3279	2.2484756097561	15	15	Nueral tube	Nueral tube	-8.49216437733051	-0.745963615436045
ACACCAATCACCGCTT-1	BMP4_D5	17302	4420	1.68188648711132	14	14	Nueral tube	Nueral tube	-4.90808129703876	1.50483833525709
ACACCAATCCATCGTC-1	BMP4_D5	32492	6335	2.06820140342238	11	11	Nueral tube-transiting	Nueral tube-transiting	-2.18337035572406	1.28898547862104
ACACCAATCCCTCGTA-1	BMP4_D5	11693	3428	2.23210467801249	4	4	Nueral tube	Nueral tube	-5.69281554615375	-2.86584783818194
ACACCAATCCTGTAAG-1	BMP4_D5	15189	4491	1.63934426229508	14	14	Nueral tube	Nueral tube	-6.12317586338398	1.70929549906782
ACACGCGAGAACTCCT-1	BMP4_D5	17412	4377	1.90098782448886	23	23	Nueral tube-transiting	Nueral tube-transiting	-3.26224089062091	1.53318225119642
ACACGCGAGGGATCAC-1	BMP4_D5	22916	4926	2.10769767847792	5	5	Neural Crest	Neural Crest	0.000126775146755298	-2.02708758141467
ACACGCGAGTCATGCT-1	BMP4_D5	16054	4157	2.09916531705494	13	13	Nueral tube	Nueral tube	-7.44345212375995	0.916613447409186
ACACGCGCAAACGGCA-1	BMP4_D5	21331	4812	1.60330036097698	7	7	NMP	NMP	-3.33676958477375	2.54670189593366
ACACGCGCACAGTCAT-1	BMP4_D5	16144	4389	0.972497522299306	26	26	Nueral tube	Nueral tube	-5.64070964252826	-0.365136076766935
ACACGCGGTACGGCAA-1	BMP4_D5	16842	4282	3.15876974231089	16	16	ExE mesoderm	ExE mesoderm	4.00637363994244	3.42266844485334
ACACGCGTCACTCTTA-1	BMP4_D5	13879	3992	1.29692340946754	4	4	Nueral tube	Nueral tube	-6.69342160618183	-1.24509580161044
ACACGCGTCTGTCAGA-1	BMP4_D5	13970	3765	4.7244094488189	7	7	NMP	NMP	-3.28326130306598	3.26482938502363
ACACTGAAGCAGGTCA-1	BMP4_D5	29757	5803	2.9774506838727	7	7	NMP	NMP	-2.57084656154987	3.58259295199445
ACACTGAAGCCGATAG-1	BMP4_D5	14317	4095	1.45980303136132	8	8	Nueral tube	Nueral tube	-4.5580859223592	-1.673835170526
ACACTGAAGGATATAC-1	BMP4_D5	26833	5905	0.0857153505012485	26	26	Nueral tube	Nueral tube	-4.5011565724599	-0.191954013962236
ACACTGAAGGGCGAGA-1	BMP4_D5	12100	3492	3.18181818181818	16	16	ExE mesoderm	ExE mesoderm	5.91206764781598	1.96436427805952
ACACTGAAGTACTGGG-1	BMP4_D5	18226	4427	1.51980686930758	25	25	Nueral tube	Nueral tube	-4.03375077640888	0.1921527859979
ACACTGAAGTTCAACC-1	BMP4_D5	15075	4209	2.96517412935323	4	4	Nueral tube	Nueral tube	-6.34563661014911	-2.92124749447772
ACACTGAGTGTTGACT-1	BMP4_D5	15453	4224	1.50132660324856	2	2	Other	Other	6.61527418697003	-0.834552121419397
ACACTGAGTTAGGACG-1	BMP4_D5	28954	5570	3.67824825585411	24	24	Neural Crest	Neural Crest	-1.13061631119129	-3.65980697895953
ACACTGAGTTGTACGT-1	BMP4_D5	8371	2928	2.95066300322542	1	1	Epithelium	Epithelium	4.54711699092511	4.83103965495161
ACACTGATCAAAGACA-1	BMP4_D5	8063	2678	0.0868163214684361	6	6	Cardiac myocytes	Cardiac myocytes	8.06050610149029	-2.93576003338763
ACACTGATCACGAGGA-1	BMP4_D5	11669	3286	4.7819007627046	16	16	ExE mesoderm	ExE mesoderm	5.67883419597271	1.91565512393049
ACACTGATCGCAATTG-1	BMP4_D5	11228	3371	0.819380121125757	3	3	Cardiac myocytes	Cardiac myocytes	9.3298866709483	-0.815478039044824
ACACTGATCTTTGCAT-1	BMP4_D5	27340	5685	4.01975128017557	2	2	Other	Other	-0.816454623101917	3.11136888239911
ACAGAAAAGAAGTCAT-1	BMP4_D5	7958	2726	3.26715255089218	3	3	Cardiac myocytes	Cardiac myocytes	9.12435268962506	-1.82765723492571
ACAGAAAAGTCAATCC-1	BMP4_D5	19939	4932	2.64306133707809	8	8	Nueral tube	Nueral tube	-3.76770782863971	-1.39104331757495
ACAGAAACAAGCAGGT-1	BMP4_D5	23690	5193	1.56606162937949	8	8	Nueral tube	Nueral tube	-4.03419733440754	-1.28716726328799
ACAGAAACACTAACGT-1	BMP4_D5	15114	4326	2.71933306867805	25	25	Nueral tube	Nueral tube	-3.32772708332416	0.457148718576941
ACAGAAAGTCCATACA-1	BMP4_D5	20802	4763	2.94683203538121	7	7	NMP	NMP	-3.37042904293415	2.83973644946149
ACAGAAATCGTGGGTC-1	BMP4_D5	26637	5425	2.30131020760596	14	14	Nueral tube	Nueral tube	-6.55327439701435	1.52559171889356
ACAGCCGAGTGTTCCA-1	BMP4_D5	8164	2743	0.122488975992161	27	27	Cardiac myocytes	Cardiac myocytes	6.44365095698956	0.255496251326117
ACAGCCGCAAGTACCT-1	BMP4_D5	16272	4240	1.53023598820059	7	7	NMP	NMP	-3.31209159290668	5.08472799037031
ACAGCCGCAGCATCTA-1	BMP4_D5	15287	3899	1.15784653627265	12	12	Neural Crest	Neural Crest	-3.2951772252309	-5.02199627186724
ACAGCCGCATGGAGAC-1	BMP4_D5	6318	2407	1.23456790123457	19	19	Paraxial mesoderm/Somites	Paraxial mesoderm/Somites	0.806311961056027	5.63626168940595
ACAGCCGGTGTCTTCC-1	BMP4_D5	10052	3050	0.049741345005969	15	15	Nueral tube	Nueral tube	-7.21229863560077	-0.839083087701288
ACAGCCGGTTATTCTC-1	BMP4_D5	10649	3273	1.49309794346887	6	6	Cardiac myocytes	Cardiac myocytes	7.63325047099713	-3.95763660695025
ACAGCCGTCAACTGAC-1	BMP4_D5	8978	2981	1.14724883047449	1	1	Epithelium	Epithelium	3.98005747401837	4.69051669810346
ACAGCCGTCTTAGCAG-1	BMP4_D5	15216	4012	2.12933753943218	12	12	Neural Crest	Neural Crest	-2.01084268486377	-4.38339020039507
ACAGGGAAGGAGGCAG-1	BMP4_D5	22344	4970	1.57089151450054	0	0	Neural Crest	Neural Crest	-2.88072252666828	-2.15580965306231
ACAGGGAAGTATTCCG-1	BMP4_D5	15112	4088	0.979354155637904	13	13	Nueral tube	Nueral tube	-6.63067412769672	1.04560874674848
ACAGGGACAAGCCCAC-1	BMP4_D5	21276	4935	1.42884000752021	16	16	ExE mesoderm	ExE mesoderm	3.75085997188214	4.21359752390913
ACAGGGACACGTACAT-1	BMP4_D5	7934	2744	0.415931434333249	1	1	Epithelium	Epithelium	3.64303659999493	4.66390823100141
ACAGGGACACTCACTC-1	BMP4_D5	8912	3089	1.17818671454219	9	9	Epithelium	Epithelium	2.69978761279705	3.08769177172712
ACAGGGACACTGTGTA-1	BMP4_D5	8781	2795	0.148046919485252	19	19	Paraxial mesoderm/Somites	Paraxial mesoderm/Somites	2.11565255725506	5.29343007777265
ACAGGGAGTCTTCAAG-1	BMP4_D5	18999	4395	1.19479972630138	4	4	Nueral tube	Nueral tube	-6.25823283588764	-2.11846948887774
ACATCCCAGAACTGAT-1	BMP4_D5	8373	3105	1.33763286755046	22	22	Paraxial mesoderm/Somites	Paraxial mesoderm/Somites	0.30701946818951	4.55812095377973
ACATCCCAGCAGGCAT-1	BMP4_D5	17435	4242	1.89274447949527	24	24	Neural Crest	Neural Crest	-1.41177237427112	-3.87997795369097
ACATCCCAGCGTCTGC-1	BMP4_D5	16386	4067	1.3731233980227	7	7	NMP	NMP	-3.18797755634662	2.88787411425641
ACATCCCAGTTAGAAC-1	BMP4_D5	19728	5117	3.82197891321979	8	8	Nueral tube	Nueral tube	-5.39646315967914	-0.761463564891306
ACATCCCGTGTGAATA-1	BMP4_D5	6247	2354	1.63278373619337	1	1	Epithelium	Epithelium	3.99128508174542	4.92123006556562
ACATCCCGTTCCGCGA-1	BMP4_D5	22355	5164	3.25206888839186	0	0	Neural Crest	Neural Crest	-3.07051897442218	-3.24998451497027
ACATCCCGTTGAGGAC-1	BMP4_D5	10082	3213	0.0991866693116445	13	13	Nueral tube	Nueral tube	-6.49305367863056	0.100942241888556
ACATCCCTCACCCTCA-1	BMP4_D5	22082	4984	1.18195815596413	24	24	Neural Crest	Neural Crest	-1.87968826687214	-3.63941909100482
ACATCCCTCCTACGAA-1	BMP4_D5	24420	5389	1.29402129402129	16	16	ExE mesoderm	ExE mesoderm	3.80969452464703	3.53009484980634
ACATCCCTCGCTAATG-1	BMP4_D5	12855	3984	1.53247763516142	6	6	Cardiac myocytes	Cardiac myocytes	7.78279327952984	-3.91380883480975
ACATCCCTCGTCGCTT-1	BMP4_D5	17451	4475	3.61583863388918	5	5	Neural Crest	Neural Crest	0.0547351797831384	-1.65559257294604
ACATCGAAGACGGATC-1	BMP4_D5	18919	4650	2.83841640678683	25	25	Nueral tube	Nueral tube	-3.45331097042438	0.0384212610535948
ACATCGAAGATGGCAC-1	BMP4_D5	13517	3659	2.49315676555449	15	15	Nueral tube	Nueral tube	-7.93703294193622	-0.862647664803949
ACATCGAAGCATTTCG-1	BMP4_D5	11296	3350	1.81480169971671	4	4	Nueral tube	Nueral tube	-5.21233868992206	-3.04338599469134
ACATCGACAACGGGTA-1	BMP4_D5	11866	3339	1.00286532951289	15	15	Nueral tube	Nueral tube	-7.95552707111713	-0.345282289270249
ACATCGACAATAACCC-1	BMP4_D5	11806	3500	1.24512959512112	4	4	Nueral tube	Nueral tube	-6.56074500477192	-2.12322224404284
ACATCGACACGAAGAC-1	BMP4_D5	17672	4394	2.26346763241286	11	11	Nueral tube-transiting	Nueral tube-transiting	-3.21420646107074	0.260645317774328
ACATCGACAGTCAGTT-1	BMP4_D5	12371	3697	1.16401261013661	4	4	Nueral tube	Nueral tube	-6.43969178593036	-2.43438173558184
ACATCGAGTAACACCT-1	BMP4_D5	19985	4681	0.78058543907931	21	21	NMP	NMP	-3.17534161007282	5.57580636714033
ACATCGAGTAGAAACT-1	BMP4_D5	16038	4195	2.43172465394688	25	25	Nueral tube	Nueral tube	-3.82777691280719	0.579873966913733
ACATCGAGTCCCAAAT-1	BMP4_D5	19243	4676	1.22641999688198	14	14	Nueral tube	Nueral tube	-5.18545508777973	1.22313271735242
ACATCGAGTCCGGCAT-1	BMP4_D5	34181	6187	0.918639009976303	2	2	Other	Other	8.42631268108014	-1.28129495408007
ACATCGAGTGATGAAT-1	BMP4_D5	15043	3992	1.38270291830087	8	8	Nueral tube	Nueral tube	-3.91846061146137	-0.497309845942941
ACATCGATCATGAGGG-1	BMP4_D5	5647	2447	3.25836727465911	6	6	Cardiac myocytes	Cardiac myocytes	7.14752077663067	-1.15762211110064
ACATCGATCCCTTGGT-1	BMP4_D5	15285	4143	0.771998691527641	1	1	Epithelium	Epithelium	2.6581485232127	4.29845164988569
ACATCGATCCGCACGA-1	BMP4_D5	37164	6937	2.38671832956625	2	2	Other	Other	7.30558704936627	-3.8104329230971
ACATCGATCGTTCTCG-1	BMP4_D5	10913	3489	1.09960597452579	10	10	Cardiac myocytes	Cardiac myocytes	6.16494726741436	-1.75717617299029
ACATCGATCTGCGGGT-1	BMP4_D5	10639	3420	3.90074255099163	14	14	Nueral tube	Nueral tube	-5.97922492420551	1.24525676940015
ACATGCAAGCGGCTCT-1	BMP4_D5	56548	7473	2.9355591709698	7	7	NMP	NMP	-1.88688290512439	3.3290865299516
ACATGCAAGGTTAGTA-1	BMP4_D5	15094	4081	1.88154233470253	13	13	Nueral tube	Nueral tube	-7.29283357059833	-0.0483941557593019
ACATGCACAACACAAA-1	BMP4_D5	11136	3459	0.0897988505747126	22	22	Paraxial mesoderm/Somites	Paraxial mesoderm/Somites	0.57238709533337	4.68074535105756
ACATGCACACAAGTGG-1	BMP4_D5	16455	4292	3.29383166210878	20	20	Neural Crest	Neural Crest	-1.78047049438831	-4.61171509053179
ACATGCACACCTTCCA-1	BMP4_D5	15023	4403	4.10703587831991	11	11	Nueral tube-transiting	Nueral tube-transiting	-1.65498829281208	1.50882493231824
ACATGCACAGCGCTTG-1	BMP4_D5	11859	3575	3.16215532506957	3	3	Cardiac myocytes	Cardiac myocytes	7.88452267253521	-0.265734632570234
ACATGCAGTCCAACGC-1	BMP4_D5	9544	3131	1.07921207041073	19	19	Paraxial mesoderm/Somites	Paraxial mesoderm/Somites	1.54247569644574	5.77911637995771
ACATGCAGTGTACAGG-1	BMP4_D5	14442	4039	2.33347181830771	18	18	ExE mesoderm	ExE mesoderm	3.97087931239727	-0.483702329058138
ACATGCATCACTTATC-1	BMP4_D5	11416	3248	0.37666433076384	17	17	Amnion	Amnion	4.03705954158429	1.23236213896802
ACATGCATCTCCGAGG-1	BMP4_D5	13600	3824	0.573529411764706	18	18	ExE mesoderm	ExE mesoderm	5.47785210216168	-0.234342468041864
ACATGCATCTTTACAC-1	BMP4_D5	23379	5405	0.376406176483169	3	3	Cardiac myocytes	Cardiac myocytes	8.18441128337506	-1.49159623410174
ACATTTCAGAGCAGTC-1	BMP4_D5	16382	4080	1.20864363325601	0	0	Neural Crest	Neural Crest	-3.40335607921955	-4.08419944073626
ACATTTCAGGCCTGAA-1	BMP4_D5	22462	4723	1.26880954500935	17	17	Amnion	Amnion	3.64012646281842	0.148372280340704
ACATTTCAGGGCCAAT-1	BMP4_D5	12728	3802	1.76775612822124	11	11	Nueral tube-transiting	Nueral tube-transiting	-1.75906861221668	0.699649202566656
ACATTTCAGTAACCGG-1	BMP4_D5	13372	3801	2.96141190547413	23	23	Nueral tube-transiting	Nueral tube-transiting	-4.60476279651996	-1.94594157959887
ACATTTCCAACAAGAT-1	BMP4_D5	10699	3329	0.0467333395644453	19	19	Paraxial mesoderm/Somites	Paraxial mesoderm/Somites	0.535607453228268	5.28654836390546
ACATTTCCAATCGAAA-1	BMP4_D5	17503	4267	1.91395760726733	24	24	Neural Crest	Neural Crest	-2.0524455348241	-3.50895358349749
ACATTTCGTATTCCTT-1	BMP4_D5	9165	3153	1.33115111838516	18	18	ExE mesoderm	ExE mesoderm	5.84405684077862	0.27917032216123
ACATTTCGTCATCGGC-1	BMP4_D5	8127	2826	1.46425495262705	3	3	Cardiac myocytes	Cardiac myocytes	9.42955135905865	-1.94562114502856
ACATTTCTCATGCCCT-1	BMP4_D5	16239	4447	1.18233881396638	10	10	Cardiac myocytes	Cardiac myocytes	4.97978186214093	-2.07397390629717
ACATTTCTCCAACTGA-1	BMP4_D5	16090	4471	0.124300807955252	26	26	Nueral tube	Nueral tube	-3.43967962658283	-0.362395850080934
ACCAAACCAAGCAGGT-1	BMP4_D5	38706	6508	0.253190719785046	2	2	Other	Other	5.88701319301251	-2.47245885159442
ACCAAACCAATAACGA-1	BMP4_D5	12719	3855	2.39798726314962	1	1	Epithelium	Epithelium	3.04723333919171	4.40564082835248
ACCAAACCACCGGTCA-1	BMP4_D5	9631	3026	0.0726819644896688	1	1	Epithelium	Epithelium	3.3339617213023	4.39328788493207
ACCAAACCAGTGGTGA-1	BMP4_D5	21871	5041	1.66887659457729	2	2	Other	Other	3.83346724116925	1.20566629145673
ACCAAACCATAGGAGC-1	BMP4_D5	5992	2328	4.37249666221629	6	6	Cardiac myocytes	Cardiac myocytes	8.22419857585553	-2.54084397580096
ACCAAACCATCTTCGC-1	BMP4_D5	14082	4275	0.276949296974862	9	9	Epithelium	Epithelium	2.26831936442975	3.34181641314557
ACCAAACGTAGCTTTG-1	BMP4_D5	22852	5239	0.778925258183091	14	14	Nueral tube	Nueral tube	-5.16228509342548	1.30763374541334
ACCAAACGTCTTACAG-1	BMP4_D5	11074	3357	0.948166877370417	17	17	Amnion	Amnion	4.10377716624859	1.7606370327287
ACCAAACGTTGGTGTT-1	BMP4_D5	9075	2821	1.26721763085399	5	5	Neural Crest	Neural Crest	0.186300214172634	-3.70581580426165
ACCAAACTCAGAATAG-1	BMP4_D5	16271	4103	1.27834798107062	9	9	Epithelium	Epithelium	1.83637594783429	1.86906717989973
ACCAAACTCCTATTGT-1	BMP4_D5	3943	1668	3.34770479330459	3	3	Cardiac myocytes	Cardiac myocytes	8.57637905681256	-0.183293384570566
ACCAAACTCTCCAATT-1	BMP4_D5	14277	3973	1.6530083350844	4	4	Nueral tube	Nueral tube	-5.61781812107441	-1.98823822762438
ACCAAACTCTGCCCTA-1	BMP4_D5	15189	4485	2.83757982750675	1	1	Epithelium	Epithelium	3.56791710460308	3.37358187411359
ACCAAACTCTGTGTGA-1	BMP4_D5	15810	4175	2.49841872232764	0	0	Neural Crest	Neural Crest	-2.45157194530841	-3.07350708271929
ACCAACAAGATGGGCT-1	BMP4_D5	13026	3626	0.176569937048979	1	1	Epithelium	Epithelium	3.1285128554118	4.80082534525922
ACCAACAAGGCAGGGA-1	BMP4_D5	11235	3520	1.82465509568313	26	26	Nueral tube	Nueral tube	-4.47866797840473	-0.0454492392725618
ACCAACACACTTGTGA-1	BMP4_D5	7752	2845	1.47058823529412	3	3	Cardiac myocytes	Cardiac myocytes	9.16293835246685	-2.37444139744708
ACCAACACATAAGATG-1	BMP4_D5	33623	6436	4.17571305356452	7	7	NMP	NMP	-2.40871429836628	2.55375431750348
ACCAACAGTGCTGATT-1	BMP4_D5	10248	3501	1.30757220921155	9	9	Epithelium	Epithelium	1.98039888942364	2.14479206774763
ACCAACATCAGTAGGG-1	BMP4_D5	8428	2957	0.593260560037969	3	3	Cardiac myocytes	Cardiac myocytes	9.48555874431256	-0.993159842748133
ACCAACATCTCTGGTC-1	BMP4_D5	14410	4250	2.79666897987509	3	3	Cardiac myocytes	Cardiac myocytes	8.28394913280133	-2.10612691666552
ACCACAAAGCATACTC-1	BMP4_D5	21617	5083	3.09016052181154	11	11	Nueral tube-transiting	Nueral tube-transiting	-2.07377314960834	-1.61919392373034
ACCACAACAAACACCT-1	BMP4_D5	21777	4797	1.77251228360197	5	5	Neural Crest	Neural Crest	-0.622724525837866	-3.02534366871783
ACCACAACAATACGAA-1	BMP4_D5	27647	5511	1.30574745903715	23	23	Nueral tube-transiting	Nueral tube-transiting	-2.81897211468097	2.06603716586164
ACCACAACAGACAAAT-1	BMP4_D5	37211	6677	1.88922630404988	2	2	Other	Other	1.61038207614544	3.07658790324262
ACCACAATCACGAGGA-1	BMP4_D5	12666	3614	0.750039475761882	4	4	Nueral tube	Nueral tube	-5.09339976703998	-2.57424427296588
ACCACAATCGTTCATT-1	BMP4_D5	39361	6239	1.66408373770992	2	2	Other	Other	2.70459365451458	-0.104071167368379
ACCATTTAGTAGACCG-1	BMP4_D5	37344	6179	4.83076263924593	2	2	Other	Other	5.3547742327464	-0.461802166957346
ACCATTTCAAATGGAT-1	BMP4_D5	13101	3597	2.22120448820701	20	20	Neural Crest	Neural Crest	-0.24840769564983	-4.5309922816939
ACCATTTCAATGAACA-1	BMP4_D5	7279	2785	2.26679488940789	6	6	Cardiac myocytes	Cardiac myocytes	8.27041363322857	-2.64459325100848
ACCATTTCATCATGAC-1	BMP4_D5	16428	4276	1.79571463355247	0	0	Neural Crest	Neural Crest	-1.68511760628101	-2.84745909001299
ACCATTTTCAACTGGT-1	BMP4_D5	8973	3029	2.51866711244846	0	0	Neural Crest	Neural Crest	-4.79640174305317	-3.73526216771075
ACCATTTTCCCATTCG-1	BMP4_D5	27559	5817	0.206828985086542	4	4	Nueral tube	Nueral tube	-3.99323654568073	-2.58577705647418
ACCCAAAAGACAACAT-1	BMP4_D5	23059	5481	3.29155644217009	8	8	Nueral tube	Nueral tube	-4.98629880344745	-1.61598385598132
ACCCAAAAGACGATAT-1	BMP4_D5	9329	3251	1.91874799013828	3	3	Cardiac myocytes	Cardiac myocytes	8.47620129191998	-0.707119000215021
ACCCAAAAGTGCAGGT-1	BMP4_D5	13669	3619	4.52117931084937	17	17	Amnion	Amnion	3.9393689593089	0.681040036421332
ACCCAAACAAGCGAAC-1	BMP4_D5	14484	4290	0.690417011875173	19	19	Paraxial mesoderm/Somites	Paraxial mesoderm/Somites	1.11331963145855	5.33989070628217
ACCCAAACACTCACTC-1	BMP4_D5	15277	4529	2.10774366695032	13	13	Nueral tube	Nueral tube	-7.14830184376117	0.52857332203916
ACCCAAACAGTGACCC-1	BMP4_D5	16212	3829	1.02393288921786	12	12	Neural Crest	Neural Crest	-3.04335952198383	-5.68016649510333
ACCCAAACATGCCGGT-1	BMP4_D5	11619	3232	2.45287890524141	0	0	Neural Crest	Neural Crest	-3.5247218648183	-4.46514631535479
ACCCAAAGTCGACTTA-1	BMP4_D5	22634	5340	2.23115666696121	2	2	Other	Other	5.56343626582745	1.29496096346906
ACCCAAAGTTTGACAC-1	BMP4_D5	22521	4601	1.50082145553039	5	5	Neural Crest	Neural Crest	0.562983151317867	-2.73079801823565
ACCCTCACACTGCGAC-1	BMP4_D5	13019	3895	2.18910822643828	8	8	Nueral tube	Nueral tube	-3.94763040935871	-0.281306558359352
ACCCTCATCCTTCTAA-1	BMP4_D5	21321	4920	1.73537826555978	24	24	Neural Crest	Neural Crest	-2.30278802311298	-3.1722014072127
ACCCTCATCTGGGCAC-1	BMP4_D5	26022	5425	2.02905234032742	2	2	Other	Other	-2.00346291458484	-4.71182895924517
ACCCTTGAGCTGAAGC-1	BMP4_D5	54153	7115	1.04888002511403	2	2	Other	Other	-0.300623063205448	-2.78568888928362
ACCCTTGCAATCAGCT-1	BMP4_D5	10008	3133	1.59872102318145	27	27	Cardiac myocytes	Cardiac myocytes	6.92795729243878	-0.551973071951357
ACCCTTGGTATCGCAT-1	BMP4_D5	10932	3684	0.246981339187706	1	1	Epithelium	Epithelium	3.4111580809367	4.35942767832807
ACCCTTGGTATGGAGC-1	BMP4_D5	10067	3154	1.57941790006953	1	1	Epithelium	Epithelium	3.7026369532359	4.23968290064863
ACCCTTGGTCTACGTA-1	BMP4_D5	15974	4023	0.331789157380744	28	28	Neural Crest	Neural Crest	-4.05617285168048	-4.83248354222247
ACCCTTGGTCTGCGCA-1	BMP4_D5	44367	7008	4.23738364099443	18	18	ExE mesoderm	ExE mesoderm	5.16164707744244	0.290870296698126
ACCCTTGTCACGAACT-1	BMP4_D5	14306	4097	0.321543408360129	10	10	Cardiac myocytes	Cardiac myocytes	5.39934801662091	-2.55289794232318
ACCCTTGTCATTATCC-1	BMP4_D5	27373	6096	3.60208965038542	14	14	Nueral tube	Nueral tube	-5.81229567921039	1.756291615706
ACCCTTGTCTCATTTG-1	BMP4_D5	15898	4271	2.15121398918103	7	7	NMP	NMP	-3.1636128464925	3.01476048205427
ACCCTTGTCTCCTACG-1	BMP4_D5	14480	4369	1.98895027624309	26	26	Nueral tube	Nueral tube	-4.91553235447284	0.0797403333001463
ACCGTTCAGAAGTGTT-1	BMP4_D5	10180	3327	0.147347740667976	27	27	Cardiac myocytes	Cardiac myocytes	6.92429470622662	-0.333987434465376
ACCGTTCAGACCAACG-1	BMP4_D5	17907	4422	1.11688166638745	24	24	Neural Crest	Neural Crest	-1.54084134495136	-3.62568045880267
ACCGTTCAGCACCCAC-1	BMP4_D5	10574	3401	1.2767164743711	4	4	Nueral tube	Nueral tube	-6.20492101108905	-3.15162183072039
ACCGTTCAGCTGCGAA-1	BMP4_D5	9325	3171	1.6514745308311	6	6	Cardiac myocytes	Cardiac myocytes	7.53228783214215	-3.00829912449786
ACCGTTCCACACGGTC-1	BMP4_D5	30219	5860	0.979516198418214	22	22	Paraxial mesoderm/Somites	Paraxial mesoderm/Somites	0.965111609340939	3.23008106921247
ACCGTTCGTCATTCCC-1	BMP4_D5	9863	3257	0.963195782216364	6	6	Cardiac myocytes	Cardiac myocytes	7.79863762462262	-3.9197669151015
ACCGTTCTCACCCATC-1	BMP4_D5	25185	5736	0.146912844947389	26	26	Nueral tube	Nueral tube	-4.20720339214679	-0.0605250420756013
ACCGTTCTCGCTTAAG-1	BMP4_D5	19289	4696	1.37384001244232	22	22	Paraxial mesoderm/Somites	Paraxial mesoderm/Somites	-0.0926677027928504	3.20548199389509
ACCGTTCTCGGTAGAG-1	BMP4_D5	17642	4178	1.7571703888448	21	21	NMP	NMP	-3.20872712528583	5.56572984431318
ACCGTTCTCGTAGCTA-1	BMP4_D5	23435	5300	3.02538937486665	8	8	Nueral tube	Nueral tube	-4.54182410633442	-0.381808300573316
ACCGTTCTCTCCCAAC-1	BMP4_D5	37525	6659	1.36975349766822	9	9	Epithelium	Epithelium	1.65167617404583	1.61496077750257
ACCGTTCTCTGTCGCT-1	BMP4_D5	24723	5294	1.20940015370303	14	14	Nueral tube	Nueral tube	-5.79456305897113	1.99626253817609
ACCTACCAGAGAGTTT-1	BMP4_D5	28669	5447	0.638320136733057	17	17	Amnion	Amnion	3.98010944926861	0.410861122351202
ACCTACCAGCGTGTTT-1	BMP4_D5	16833	4688	2.32875898532644	22	22	Paraxial mesoderm/Somites	Paraxial mesoderm/Somites	1.66297030055645	4.22936605189374
ACCTACCAGTCATCGT-1	BMP4_D5	17115	4396	1.29126497224657	24	24	Neural Crest	Neural Crest	-2.0913562813985	-3.56458998944232
ACCTACCCAACAAAGT-1	BMP4_D5	11745	3810	2.27330779054917	6	6	Cardiac myocytes	Cardiac myocytes	7.69656967723492	-2.82438112523028
ACCTACCCAAGTTTGC-1	BMP4_D5	14721	4018	1.50804972488282	20	20	Neural Crest	Neural Crest	-0.905925426839558	-2.58171774174639
ACCTACCCACAAGCTT-1	BMP4_D5	18573	4770	1.73369945619986	0	0	Neural Crest	Neural Crest	-3.12129116451618	-3.04493762280413
ACCTACCCACCAGCGT-1	BMP4_D5	8420	2992	1.53206650831354	1	1	Epithelium	Epithelium	4.12083506190899	4.3970534679704
ACCTACCCACGCTGCA-1	BMP4_D5	23808	5544	2.95278897849462	0	0	Neural Crest	Neural Crest	-3.26421595013019	-3.03948737408587
ACCTACCCAGCAGACA-1	BMP4_D5	13806	4119	1.52832101984644	15	15	Nueral tube	Nueral tube	-7.59814572727558	-0.279248331744161
ACCTACCGTGGCCCAT-1	BMP4_D5	15154	4195	1.39237165104923	4	4	Nueral tube	Nueral tube	-5.4828517476308	-1.67084349419543
ACCTACCGTGTTTCTT-1	BMP4_D5	11899	3385	1.21018572989327	17	17	Amnion	Amnion	4.3522107561839	2.13164280627302
ACCTACCGTTGCATCA-1	BMP4_D5	23705	5712	2.5184560219363	2	2	Other	Other	5.55332636439923	-2.0217708471007
ACCTACCTCCAGGACC-1	BMP4_D5	18056	4625	0.902747009304386	25	25	Nueral tube	Nueral tube	-4.02063012516376	0.269273328524145
ACCTACCTCCTACACC-1	BMP4_D5	28119	6273	0.796614388847399	2	2	Other	Other	7.3299186190379	-2.65400458599993
ACCTACCTCCTGTTGC-1	BMP4_D5	10165	3287	1.9872110181997	4	4	Nueral tube	Nueral tube	-5.93348765766498	-2.87338258053729
ACCTACCTCGGCTCTT-1	BMP4_D5	8552	2768	0.292329279700655	6	6	Cardiac myocytes	Cardiac myocytes	7.19552063548687	-1.89911676670977
ACCTACCTCTACGCAA-1	BMP4_D5	36743	6627	1.49688376017201	7	7	NMP	NMP	-2.72240472233173	4.64930604670576
ACCTACCTCTGCAGCG-1	BMP4_D5	14748	3971	2.64442636289666	4	4	Nueral tube	Nueral tube	-5.41026997959491	-2.2924897792525
ACCTACCTCTTGGTGA-1	BMP4_D5	13040	3722	3.1441717791411	15	15	Nueral tube	Nueral tube	-8.22470879948017	-0.763693106431452
ACCTGAAAGAAATTCG-1	BMP4_D5	10812	3257	1.92378838327784	0	0	Neural Crest	Neural Crest	-3.36334920322773	-4.19568659092852
ACCTGAAAGCACACCC-1	BMP4_D5	17350	4198	1.86167146974063	12	12	Neural Crest	Neural Crest	-2.47494984066364	-5.15206838871905
ACCTGAAAGCCTAGGA-1	BMP4_D5	27651	5622	2.26031608260099	23	23	Nueral tube-transiting	Nueral tube-transiting	-3.42543888485309	1.12518428538373
ACCTGAAAGCGATGAC-1	BMP4_D5	12906	3789	3.45575701224237	26	26	Nueral tube	Nueral tube	-5.02451205646869	0.0603310046010344
ACCTGAAAGCTCGAAG-1	BMP4_D5	37587	6563	2.72700667784074	7	7	NMP	NMP	-2.2980202475774	3.90220235560468
ACCTGAAAGCTGGTGA-1	BMP4_D5	22033	5148	1.54313983570099	25	25	Nueral tube	Nueral tube	-4.1285717526662	0.535393762331518
ACCTGAAAGGATGAGA-1	BMP4_D5	14376	3841	3.00500834724541	19	19	Paraxial mesoderm/Somites	Paraxial mesoderm/Somites	0.319152828098568	5.47341846201948
ACCTGAAAGGCAGGGA-1	BMP4_D5	17404	4485	3.01080211445645	13	13	Nueral tube	Nueral tube	-7.44069123661396	0.215558278303656
ACCTGAAGTATAATGG-1	BMP4_D5	12765	3522	1.8409714061888	20	20	Neural Crest	Neural Crest	-0.323121492027012	-4.71352363850543
ACCTGAAGTCTGTTAG-1	BMP4_D5	15354	4075	1.66731796274586	1	1	Epithelium	Epithelium	2.22395824992779	5.32299922678998
ACCTGAAGTTGCATCA-1	BMP4_D5	3123	1454	3.77841818764009	16	16	ExE mesoderm	ExE mesoderm	6.34784054362896	1.49467908118299
ACCTGAATCAGACTGT-1	BMP4_D5	13088	4049	3.21668704156479	6	6	Cardiac myocytes	Cardiac myocytes	7.6177866419566	-3.04922701146075
ACCTGAATCCCAGGAC-1	BMP4_D5	17571	4821	1.90085937055375	13	13	Nueral tube	Nueral tube	-7.13907885944721	0.597100960951361
ACCTGAATCCGATCTC-1	BMP4_D5	23764	5378	1.61588958087864	5	5	Neural Crest	Neural Crest	-0.465795275031296	-1.55636729027697
ACCTGTCAGAAGTCCG-1	BMP4_D5	4139	1914	0.410727228799227	18	18	ExE mesoderm	ExE mesoderm	5.77372240626934	-1.18966163422534
ACCTGTCAGAGCAGAA-1	BMP4_D5	9295	2923	1.16191500806885	18	18	ExE mesoderm	ExE mesoderm	5.68836283290509	0.844009387236151
ACCTGTCAGCGAATGC-1	BMP4_D5	34395	6000	1.02049716528565	5	5	Neural Crest	Neural Crest	-0.220220301507679	-2.89073873784014
ACCTGTCAGGATATAC-1	BMP4_D5	15350	3952	1.78501628664495	12	12	Neural Crest	Neural Crest	-2.270757440685	-4.52990747715899
ACCTGTCAGGTAAAGG-1	BMP4_D5	7229	2600	1.72914649329091	16	16	ExE mesoderm	ExE mesoderm	6.45481466853741	1.58907555316022
ACCTGTCAGGTGCATG-1	BMP4_D5	16143	4085	2.03184042619092	23	23	Nueral tube-transiting	Nueral tube-transiting	-3.82936549579975	2.06631444666913
ACCTGTCCAGCTGAAG-1	BMP4_D5	12017	3363	1.25655321627694	12	12	Neural Crest	Neural Crest	-2.90685511028644	-5.79375911976763
ACCTGTCGTCCAGCCA-1	BMP4_D5	14321	4106	2.58361846239788	15	15	Nueral tube	Nueral tube	-7.00714755451557	0.536845612268957
ACCTGTCGTTGGGCCT-1	BMP4_D5	12406	3593	2.26503304852491	19	19	Paraxial mesoderm/Somites	Paraxial mesoderm/Somites	1.41319286430005	5.75043843958906
ACCTGTCTCCTTCGAC-1	BMP4_D5	13273	4154	3.43554584494839	6	6	Cardiac myocytes	Cardiac myocytes	7.97840809428814	-1.53275157238909
ACCTGTCTCGACATTG-1	BMP4_D5	8769	2892	3.90010263427985	15	15	Nueral tube	Nueral tube	-8.01936269199726	-1.61795009400317
ACCTGTCTCGTTAGTG-1	BMP4_D5	17534	4643	0.336489106878065	8	8	Nueral tube	Nueral tube	-4.97027469074604	-0.376194597292629
ACCTGTCTCTCACTCG-1	BMP4_D5	16380	4386	1.84981684981685	23	23	Nueral tube-transiting	Nueral tube-transiting	-3.68261599933979	-0.377662510681835
ACGATCAAGATGCTGG-1	BMP4_D5	11388	3111	1.30839480154549	12	12	Neural Crest	Neural Crest	-1.7889528313863	-5.40152908589312
ACGATCAAGCGGTAGT-1	BMP4_D5	10287	3025	1.54564012831729	1	1	Epithelium	Epithelium	3.13008594119671	4.58786605570844
ACGATCAAGTAACGTA-1	BMP4_D5	26696	5534	0.382079712316452	9	9	Epithelium	Epithelium	1.68561482036236	1.22499011729291
ACGATCACATGCCGGT-1	BMP4_D5	7543	2397	0.888240753016041	17	17	Amnion	Amnion	3.87742542827252	1.29716633532575
ACGATCAGTGAGCGAT-1	BMP4_D5	14796	3820	2.63584752635848	21	21	NMP	NMP	-2.31616449749347	5.16389821742109
ACGATCATCAAAGACA-1	BMP4_D5	14503	4038	1.16527614976212	13	13	Nueral tube	Nueral tube	-6.86563659107563	-0.768945586938349
ACGATCATCCTGGTCT-1	BMP4_D5	9689	3173	1.81649293012695	0	0	Neural Crest	Neural Crest	-3.2078707257497	-4.67993904377886
ACGATCATCTGGGTCG-1	BMP4_D5	11752	3581	2.19537100068074	6	6	Cardiac myocytes	Cardiac myocytes	7.19269394481305	-2.14724196221301
ACGATGTCACGTCGGT-1	BMP4_D5	8801	3173	1.56800363595046	3	3	Cardiac myocytes	Cardiac myocytes	9.22937798106793	-2.50413037564227
ACGATGTCACTACCGG-1	BMP4_D5	28828	5725	0.114472041071181	14	14	Nueral tube	Nueral tube	-5.80083728229877	0.828979956846747
ACGATGTGTCAGTCTA-1	BMP4_D5	19930	4526	1.35474159558455	5	5	Neural Crest	Neural Crest	-0.270330522416798	-2.88330818440386
ACGATGTTCAGTCTTT-1	BMP4_D5	19671	4736	0.8540491078237	22	22	Paraxial mesoderm/Somites	Paraxial mesoderm/Somites	0.85122489535931	3.31057666514448
ACGATGTTCGAAATCC-1	BMP4_D5	14617	4171	1.78559211876582	2	2	Other	Other	1.78827690684918	3.37688897822431
ACGATGTTCGATCCAA-1	BMP4_D5	22659	5115	1.69910410874266	7	7	NMP	NMP	-2.92663836872455	3.60746382449201
ACGATGTTCTGACGCG-1	BMP4_D5	10323	3229	0.1743679163034	1	1	Epithelium	Epithelium	3.70404457652691	4.36858772013715
ACGCACGAGACTAGAT-1	BMP4_D5	7531	2850	3.0009294914354	1	1	Epithelium	Epithelium	4.5389440020335	4.4036886570268
ACGCACGAGGGCTTCC-1	BMP4_D5	19826	4741	0.998688590739433	8	8	Nueral tube	Nueral tube	-3.90398765003559	-0.998960447568384
ACGCACGGTGATACAA-1	BMP4_D5	13623	3993	3.54547456507377	26	26	Nueral tube	Nueral tube	-5.28706193363544	0.162386792641196
ACGCACGGTGTCTTCC-1	BMP4_D5	18251	4735	2.36699358939236	18	18	ExE mesoderm	ExE mesoderm	4.3151595553172	-0.225197282690492
ACGCACGGTTGCGAAG-1	BMP4_D5	10031	3071	0.239258299272256	15	15	Nueral tube	Nueral tube	-7.02818847095844	-1.17336614157626
ACGCACGTCCATGATG-1	BMP4_D5	16547	4039	1.32350274974316	12	12	Neural Crest	Neural Crest	-3.28607106602069	-5.38247896458575
ACGGAAGAGACTCTTG-1	BMP4_D5	10403	3317	2.97029702970297	13	13	Nueral tube	Nueral tube	-7.20675969517109	0.816054570417914
ACGGAAGAGGATGGCT-1	BMP4_D5	9029	2857	1.86067117067228	20	20	Neural Crest	Neural Crest	-0.822318230031696	-4.95221353795001
ACGGAAGAGTGGAAGA-1	BMP4_D5	11965	3511	1.85541161721688	2	2	Other	Other	9.00262951457623	-0.959605169553247
ACGGAAGAGTGGTTGG-1	BMP4_D5	8398	2723	2.20290545367945	13	13	Nueral tube	Nueral tube	-7.58773541843769	-0.363411755371776
ACGGAAGCAAAGACGC-1	BMP4_D5	9891	2991	0.0606612071580224	1	1	Epithelium	Epithelium	3.48295425975445	4.45177720759443
ACGGAAGCAAGTGGAC-1	BMP4_D5	12823	3502	0.561491070732278	11	11	Nueral tube-transiting	Nueral tube-transiting	-2.17625761425373	-0.678761494416681
ACGGAAGGTTGTTGAC-1	BMP4_D5	23196	4991	1.81065700982928	5	5	Neural Crest	Neural Crest	-0.423276443241802	-2.11131085183093
ACGGAAGTCCGTCCTA-1	BMP4_D5	5258	2210	1.16013693419551	18	18	ExE mesoderm	ExE mesoderm	7.25700354182843	-1.18992455031344
ACGGAAGTCCTTCTAA-1	BMP4_D5	18504	4529	1.48076091655858	23	23	Nueral tube-transiting	Nueral tube-transiting	-2.77335834896442	1.59614394877485
ACGGGTCAGAAGGCTC-1	BMP4_D5	8194	2890	2.05028069319014	3	3	Cardiac myocytes	Cardiac myocytes	9.28912376964215	-0.77305967833468
ACGGGTCAGATGCCGA-1	BMP4_D5	12196	3679	2.06625122991145	9	9	Epithelium	Epithelium	2.68319725597027	3.52081869814924
ACGGGTCAGCTTTCTT-1	BMP4_D5	10206	3355	1.51871448167744	1	1	Epithelium	Epithelium	3.86913752162579	4.53041003916791
ACGGGTCCATCCTTGC-1	BMP4_D5	8382	2773	0.620376998329754	6	6	Cardiac myocytes	Cardiac myocytes	8.42588257396344	-2.48959399487444
ACGGGTCGTGTCACAT-1	BMP4_D5	10260	3163	1.65692007797271	17	17	Amnion	Amnion	4.52393078410748	0.396720754843268
ACGGGTCGTGTTGCCG-1	BMP4_D5	5004	2076	0.119904076738609	10	10	Cardiac myocytes	Cardiac myocytes	5.14306807124737	-2.1523803594298
ACGGGTCGTTTCTATC-1	BMP4_D5	2928	1468	1.12704918032787	10	10	Cardiac myocytes	Cardiac myocytes	7.12198853099469	-3.07494522358843
ACGGGTCTCCGCGATG-1	BMP4_D5	12804	4010	2.51483911277726	6	6	Cardiac myocytes	Cardiac myocytes	8.07431435191754	-1.6550625684447
ACGGTCGAGAGCCATG-1	BMP4_D5	22866	5009	2.83827516837226	5	5	Neural Crest	Neural Crest	0.160616453529629	-2.12143636967608
ACGGTCGCAACAAGAT-1	BMP4_D5	22135	4806	4.44093065281229	24	24	Neural Crest	Neural Crest	-1.01447666084644	-3.09377623822161
ACGGTCGGTATGGGAC-1	BMP4_D5	12819	3599	4.50113113347375	15	15	Nueral tube	Nueral tube	-7.67688012516376	-1.07492716338107
ACGGTCGGTCGGATTT-1	BMP4_D5	18648	4181	2.54182754182754	5	5	Neural Crest	Neural Crest	0.192523713947567	-3.0703480365462
ACGGTCGTCAGCTTGA-1	BMP4_D5	18098	4411	2.27649464029174	0	0	Neural Crest	Neural Crest	-2.77658200657245	-3.43270279194781
ACGGTTACACCCAAGC-1	BMP4_D5	10344	3246	0.154679040989946	3	3	Cardiac myocytes	Cardiac myocytes	8.3320724924815	-0.305803034525302
ACGGTTACATCATTGG-1	BMP4_D5	40695	6788	1.72011303599951	21	21	NMP	NMP	-2.56265008842823	5.06061433527997
ACGGTTAGTCATCAGT-1	BMP4_D5	17968	4617	2.2540071237756	13	13	Nueral tube	Nueral tube	-7.48434424793598	0.931445824842962
ACGGTTAGTGGATCGA-1	BMP4_D5	18359	4394	3.63854240427039	21	21	NMP	NMP	-3.11782336628315	5.37860463831953
ACGGTTAGTGGCGTAA-1	BMP4_D5	26142	5322	2.16892357126463	22	22	Paraxial mesoderm/Somites	Paraxial mesoderm/Somites	0.953106995464596	4.40366576884321
ACGTAACAGGTAAGAG-1	BMP4_D5	14801	4050	3.13492331599216	26	26	Nueral tube	Nueral tube	-3.68106866276142	-0.887818944711176
ACGTAACAGTCCCGAC-1	BMP4_D5	25976	5576	1.22805666769326	2	2	Other	Other	6.57825922572735	-2.62345362927386
ACGTAACCAAGAATGT-1	BMP4_D5	29429	5661	2.25627782119678	5	5	Neural Crest	Neural Crest	-0.366007257460323	-2.57963372494647
ACGTAACCAATACCCA-1	BMP4_D5	28065	5271	1.57135221806521	11	11	Nueral tube-transiting	Nueral tube-transiting	-1.65417611992237	1.92392133448652
ACGTAACCAATGGCCC-1	BMP4_D5	8935	3153	0.268606603245663	3	3	Cardiac myocytes	Cardiac myocytes	8.26565575206402	-2.72746778752276
ACGTAACCACCGGAAA-1	BMP4_D5	103448	9102	1.30210347227593	7	7	NMP	NMP	-2.04405761158344	5.04119132731489
ACGTAACCAGAATCGG-1	BMP4_D5	12563	3414	2.45960359786675	20	20	Neural Crest	Neural Crest	-0.34700443243858	-4.12706495549151
ACGTAACCATGATGCT-1	BMP4_D5	13077	3957	1.98822359868471	18	18	ExE mesoderm	ExE mesoderm	5.30328726375225	1.65122185919813
ACGTAACGTTATTCCT-1	BMP4_D5	17374	4207	1.81305398871878	24	24	Neural Crest	Neural Crest	-1.46539503729221	-3.84257079388568
ACGTAACGTTTCGATG-1	BMP4_D5	8416	2982	1.88925855513308	3	3	Cardiac myocytes	Cardiac myocytes	8.82297825420025	-0.606769782561746
ACGTAACTCGGTGCAC-1	BMP4_D5	11274	3500	1.7385133936491	1	1	Epithelium	Epithelium	2.92730021083477	5.44821618769697
ACGTACAAGAGCATTA-1	BMP4_D5	36477	6332	1.44200455081284	2	2	Other	Other	5.96285652721051	-1.61104382302233
ACGTACAAGCAACCAG-1	BMP4_D5	16857	4574	2.17120484071899	8	8	Nueral tube	Nueral tube	-5.50726247227069	-1.22230137612292
ACGTACAAGGCCCGTT-1	BMP4_D5	14443	3645	2.1048258672021	12	12	Neural Crest	Neural Crest	-3.06410169994709	-4.82740379597613
ACGTACAAGTAGACCG-1	BMP4_D5	13538	3702	0.140345693603191	4	4	Nueral tube	Nueral tube	-4.99105382358905	-1.82458926464984
ACGTACACACATCCCT-1	BMP4_D5	25627	5691	1.5608537870215	2	2	Other	Other	6.25096392238263	-1.57532764698931
ACGTACACAGACTCTA-1	BMP4_D5	9466	3167	3.52841749418973	22	22	Paraxial mesoderm/Somites	Paraxial mesoderm/Somites	-0.0754453877198371	3.39521073077253
ACGTACACATACCACA-1	BMP4_D5	12483	3683	1.46599375150204	17	17	Amnion	Amnion	3.41458701694134	0.482286739092383
ACGTACACATTGACAC-1	BMP4_D5	11497	3481	1.00895885883274	17	17	Amnion	Amnion	3.84575438106183	1.38871835444501
ACGTACAGTTCAAAGA-1	BMP4_D5	15525	4512	3.17552334943639	3	3	Cardiac myocytes	Cardiac myocytes	7.47046589458111	-1.43944109703967
ACGTACATCATCGCTC-1	BMP4_D5	4391	2088	2.3001594169893	3	3	Cardiac myocytes	Cardiac myocytes	8.0833570917857	-0.218509455282179
ACGTACATCCTTGAAG-1	BMP4_D5	19909	4539	1.07489075292581	5	5	Neural Crest	Neural Crest	-0.0207617918240699	-2.74570919300982
ACGTACATCTGTCGCT-1	BMP4_D5	9261	2877	0.734261958751755	17	17	Amnion	Amnion	3.99643587672833	1.34243546698621
ACGTAGTAGAATCTAG-1	BMP4_D5	7981	2727	2.04235058263376	3	3	Cardiac myocytes	Cardiac myocytes	9.18064331615094	-1.1179736974425
ACGTAGTAGACGCATG-1	BMP4_D5	20460	4712	0.874877810361681	5	5	Neural Crest	Neural Crest	0.320277210117611	-3.15178061749407
ACGTAGTAGCAAGTGC-1	BMP4_D5	4572	1883	3.01837270341207	3	3	Cardiac myocytes	Cardiac myocytes	9.20737671458844	-1.6860854747481
ACGTAGTCAAAGGCAC-1	BMP4_D5	12776	3744	2.14464621164684	4	4	Nueral tube	Nueral tube	-5.74097514545795	-2.62373186375567
ACGTAGTCAAGTGACG-1	BMP4_D5	11926	3803	3.72295824249539	9	9	Epithelium	Epithelium	3.14004540050152	3.76771043513349
ACGTAGTCAATGCAGG-1	BMP4_D5	18191	4465	1.247869825738	19	19	Paraxial mesoderm/Somites	Paraxial mesoderm/Somites	0.559591766239437	5.22601913188032
ACGTAGTCAGCAGTGA-1	BMP4_D5	11138	3332	1.38265397737475	6	6	Cardiac myocytes	Cardiac myocytes	7.48581432902935	-3.72004796292254
ACGTAGTGTCCTATAG-1	BMP4_D5	12813	3817	0.319987512682432	3	3	Cardiac myocytes	Cardiac myocytes	9.52733349406842	-1.81050814415881
ACGTAGTGTTGTGTAC-1	BMP4_D5	2393	1193	4.47137484329294	3	3	Cardiac myocytes	Cardiac myocytes	8.66396450603131	-0.208161396045175
ACGTAGTTCGACGCTG-1	BMP4_D5	24091	5574	2.94715868996721	10	10	Cardiac myocytes	Cardiac myocytes	5.96396421992901	-2.06778348710009
ACGTAGTTCGAGTACT-1	BMP4_D5	9256	3196	1.52333621434745	3	3	Cardiac myocytes	Cardiac myocytes	8.71706318462017	-1.1667875769324
ACGTAGTTCTATACTC-1	BMP4_D5	81978	9036	1.78096562492376	2	2	Other	Other	5.12281965816143	-2.23382438446948
ACGTCCTAGAGCATTA-1	BMP4_D5	22225	5021	3.7525309336333	5	5	Neural Crest	Neural Crest	0.0667485555422631	-1.69614113594958
ACGTCCTAGCCGATCC-1	BMP4_D5	11175	3454	1.05592841163311	6	6	Cardiac myocytes	Cardiac myocytes	7.97634911143902	-2.3453781726546
ACGTCCTCAGTGCGCT-1	BMP4_D5	11291	3564	1.03622354087326	1	1	Epithelium	Epithelium	3.24531077945355	5.22388910029462
ACGTCCTCATCCTAAG-1	BMP4_D5	15981	4362	0.857268005756836	9	9	Epithelium	Epithelium	2.49311971271161	3.4539406177812
ACGTCCTCATGACGTT-1	BMP4_D5	11272	3579	0.14194464158978	27	27	Cardiac myocytes	Cardiac myocytes	7.19278597438458	-0.781901759166208
ACGTCCTTCCCATACC-1	BMP4_D5	15202	4403	1.61820813050914	17	17	Amnion	Amnion	3.17661118114117	0.686883198957953
ACGTCCTTCTTCACGC-1	BMP4_D5	24192	5343	2.11640211640212	24	24	Neural Crest	Neural Crest	-0.939858410714832	-2.41409255291888
ACGTTCCAGGAACGAA-1	BMP4_D5	8507	2808	1.48113318443635	1	1	Epithelium	Epithelium	3.65150141322735	4.83746980402997
ACGTTCCCAAGAGGTC-1	BMP4_D5	8518	2998	1.35008217891524	10	10	Cardiac myocytes	Cardiac myocytes	5.97562288844708	-1.73115743424365
ACGTTCCCACTAAACC-1	BMP4_D5	18370	4709	0.0870985302123027	4	4	Nueral tube	Nueral tube	-5.24645209705707	-1.78016830708453
ACGTTCCGTTATGGTC-1	BMP4_D5	8176	3007	3.47358121330724	1	1	Epithelium	Epithelium	4.46985983455304	4.81308387492231
ACGTTCCTCATGGCCG-1	BMP4_D5	52635	7374	2.94480858744182	2	2	Other	Other	-3.17910671627399	0.47796856139234
ACGTTCCTCGACGACC-1	BMP4_D5	13128	3618	1.4320536258379	23	23	Nueral tube-transiting	Nueral tube-transiting	-2.74811315929767	2.00686835024885
ACGTTCCTCTGGCCTT-1	BMP4_D5	8061	2908	2.05929785386428	16	16	ExE mesoderm	ExE mesoderm	6.5019328554881	1.56464301322034
ACTACGAAGATGAATC-1	BMP4_D5	13588	3632	1.06711804533412	12	12	Neural Crest	Neural Crest	-3.12406111156818	-5.60527826573321
ACTACGAAGGCAGGGA-1	BMP4_D5	12063	3561	2.30456768631352	26	26	Nueral tube	Nueral tube	-5.46175837910053	0.325632977228674
ACTACGAAGGGTGAGG-1	BMP4_D5	8290	3050	0.325693606755127	6	6	Cardiac myocytes	Cardiac myocytes	7.94884991252545	-1.5625640275664
ACTACGAAGTGAACAT-1	BMP4_D5	51319	7261	1.82193729417954	7	7	NMP	NMP	-2.98854065334674	4.96577333186201
ACTACGACAGAACTTC-1	BMP4_D5	12219	3984	0.106391685080612	3	3	Cardiac myocytes	Cardiac myocytes	8.72836613261822	-2.42027665402361
ACTACGATCACTTGGA-1	BMP4_D5	22893	5347	1.92635303367842	11	11	Nueral tube-transiting	Nueral tube-transiting	-1.51747829115268	-0.817032498378244
ACTACGATCCTCCACA-1	BMP4_D5	35936	6449	2.27070347284061	5	5	Neural Crest	Neural Crest	-0.997777674554554	-2.74394871022173
ACTACGATCGTCCATC-1	BMP4_D5	13435	3765	0.558243394119836	16	16	ExE mesoderm	ExE mesoderm	-5.33940577900287	-2.56163502957293
ACTACGATCTAACACG-1	BMP4_D5	16239	4355	2.27846542274771	9	9	Epithelium	Epithelium	2.59194326007489	3.63034104083112
ACTACGATCTCGTGAA-1	BMP4_D5	19551	4431	3.57014986445706	17	17	Amnion	Amnion	3.64685892665509	1.24902271006635
ACTATCTAGCAGCAGT-1	BMP4_D5	8214	2911	0.925249573898223	16	16	ExE mesoderm	ExE mesoderm	6.10623764598492	2.31772254679731
ACTATCTAGCGCACAA-1	BMP4_D5	10999	3659	2.72752068369852	3	3	Cardiac myocytes	Cardiac myocytes	8.05803513133648	-0.504753899831262
ACTATCTAGCTTACGT-1	BMP4_D5	7811	2869	1.13941876840353	6	6	Cardiac myocytes	Cardiac myocytes	7.49140858256939	-2.2095993879027
ACTATCTAGTGCGTCC-1	BMP4_D5	15298	3875	2.87619296640084	25	25	Nueral tube	Nueral tube	-3.93857360279438	0.704457509260687
ACTATCTGTCCTGAAT-1	BMP4_D5	11585	3552	1.49331031506258	4	4	Nueral tube	Nueral tube	-7.02816796696064	-1.70164991642901
ACTATCTTCATGTCTT-1	BMP4_D5	15996	4189	0.362590647661915	13	13	Nueral tube	Nueral tube	-6.27112698948261	0.502189087610754
ACTATCTTCGCTGTTC-1	BMP4_D5	35336	6633	2.0092823183156	2	2	Other	Other	6.55946135127667	-1.40616084362933
ACTATCTTCTTACCAT-1	BMP4_D5	14219	4197	0.766579928264998	9	9	Epithelium	Epithelium	2.88052963817242	3.40649150584272
ACTATGGAGACGATAT-1	BMP4_D5	26350	5422	3.02087286527514	11	11	Nueral tube-transiting	Nueral tube-transiting	-2.18062675392505	-0.730277192849603
ACTATGGAGGCTATCT-1	BMP4_D5	15680	4384	3.17602040816327	15	15	Nueral tube	Nueral tube	-7.38132739460346	-0.981651556748834
ACTATGGAGGGCAGGA-1	BMP4_D5	8773	2711	1.60720392112162	16	16	ExE mesoderm	ExE mesoderm	5.19171881282452	2.32529424403242
ACTATGGAGTCACAGG-1	BMP4_D5	10408	3102	1.22021521906226	6	6	Cardiac myocytes	Cardiac myocytes	7.51568626964215	-3.55664731289813
ACTATGGAGTTGTCGT-1	BMP4_D5	15800	4056	0.993670886075949	23	23	Nueral tube-transiting	Nueral tube-transiting	-3.62275171673175	1.8971173641496
ACTATGGGTACACGCC-1	BMP4_D5	11929	3592	0.234722105792606	20	20	Neural Crest	Neural Crest	-0.6984645912635	-3.6729657771773
ACTATGGGTGTAGCAG-1	BMP4_D5	11343	3514	0.193952217226483	4	4	Nueral tube	Nueral tube	-4.940359834789	-2.52609373356768
ACTATGGGTTATCTGG-1	BMP4_D5	56766	7610	3.17091216573301	2	2	Other	Other	5.57011198604229	-2.07311178471514
ACTATGGTCGCCGAAC-1	BMP4_D5	8509	2704	2.44447056058291	16	16	ExE mesoderm	ExE mesoderm	6.45351719462994	1.45571612093976
ACTATGGTCGCTAATG-1	BMP4_D5	17720	4343	4.08013544018059	5	5	Neural Crest	Neural Crest	0.360366042495998	-2.0010885122008
ACTATGGTCTAGTCAG-1	BMP4_D5	14726	4095	1.161211462719	13	13	Nueral tube	Nueral tube	-7.31821847355243	-0.329945639777866
ACTATGGTCTCAGAAC-1	BMP4_D5	9344	3201	2.94306506849315	6	6	Cardiac myocytes	Cardiac myocytes	7.45078491771344	-1.19765723969409
ACTATGGTCTCTCGAC-1	BMP4_D5	12048	3628	1.70982735723772	14	14	Nueral tube	Nueral tube	-6.18081975376484	1.84074639056257
ACTATTCAGACGCTCC-1	BMP4_D5	11094	3476	1.69460969893636	27	27	Cardiac myocytes	Cardiac myocytes	7.12030243480328	-0.620836270112482
ACTATTCAGCCACAAG-1	BMP4_D5	14221	4177	2.51037198509247	13	13	Nueral tube	Nueral tube	-7.3536694089162	0.653064894419226
ACTATTCAGGAATGTT-1	BMP4_D5	16111	4300	1.13586990255105	9	9	Epithelium	Epithelium	2.09853386485699	2.6327040073686
ACTATTCAGGAGAGTA-1	BMP4_D5	15370	3870	2.47885491216656	24	24	Neural Crest	Neural Crest	-1.73969412243244	-4.33824039723345
ACTATTCCAACACTAC-1	BMP4_D5	67443	8404	0.303960381359074	2	2	Other	Other	5.85996126735333	-1.85983539845416
ACTATTCCAACCGCCA-1	BMP4_D5	14839	4084	2.41256149336209	20	20	Neural Crest	Neural Crest	-1.36596048271534	-5.05194355275103
ACTATTCGTACTCCCT-1	BMP4_D5	24566	5500	2.89831474395506	10	10	Cardiac myocytes	Cardiac myocytes	4.9934232195628	-1.50601567055651
ACTATTCGTTCTCTCG-1	BMP4_D5	20070	4812	1.27553562531141	0	0	Neural Crest	Neural Crest	-2.84751105701801	-3.09830881382891
ACTATTCTCGCTGTCT-1	BMP4_D5	2287	1143	4.85351989505903	6	6	Cardiac myocytes	Cardiac myocytes	7.72166370952252	-2.39353348042437
ACTATTCTCGGTCGGT-1	BMP4_D5	20017	4574	0.959184693010941	5	5	Neural Crest	Neural Crest	0.10184996926907	-2.58294845845172
ACTATTCTCTCAACGA-1	BMP4_D5	4566	1937	3.67936925098555	3	3	Cardiac myocytes	Cardiac myocytes	8.4106800516856	-1.26877851511904
ACTCCCAAGCAGCCTC-1	BMP4_D5	11630	3627	1.54772141014617	17	17	Amnion	Amnion	3.90544056499127	1.84669254992536
ACTCCCAAGCGTCAAG-1	BMP4_D5	23507	4850	0.574297017909559	11	11	Nueral tube-transiting	Nueral tube-transiting	-2.41459560787555	-0.230536405999151
ACTCCCAAGGTGGCTA-1	BMP4_D5	18883	4972	2.96563046126145	14	14	Nueral tube	Nueral tube	-4.64984155094501	1.3065982935243
ACTCCCAAGTACAGCG-1	BMP4_D5	17347	4256	3.63175188793451	5	5	Neural Crest	Neural Crest	0.357272919060024	-2.03251589562365
ACTCCCACAATCGAAA-1	BMP4_D5	12892	3875	3.00186161960906	5	5	Neural Crest	Neural Crest	-1.06415135061618	-2.69104410435626
ACTCCCAGTCAAGCGA-1	BMP4_D5	25126	5105	0.58505134124015	5	5	Neural Crest	Neural Crest	-0.851548318027225	-3.0199272754378
ACTCCCAGTTAGGCCC-1	BMP4_D5	15084	3836	0.709360912224874	20	20	Neural Crest	Neural Crest	-1.27582192814228	-4.19300509716937
ACTCTCGAGACGCCCT-1	BMP4_D5	15419	3966	0.797717102276412	0	0	Neural Crest	Neural Crest	-2.9912471810567	-5.302630675096
ACTCTCGAGCGACTAG-1	BMP4_D5	7896	2699	1.60840932117528	15	15	Nueral tube	Nueral tube	-8.61948180591938	-0.76073719288775
ACTCTCGAGGCTCCCA-1	BMP4_D5	25546	5321	1.3505049714241	21	21	NMP	NMP	-2.77595615780231	5.54486774180463
ACTCTCGAGTAGCTCT-1	BMP4_D5	7077	2438	2.37388724035608	6	6	Cardiac myocytes	Cardiac myocytes	7.58947681987408	-3.96704984929034
ACTCTCGCAAATTGGA-1	BMP4_D5	10466	3328	1.24211733231416	15	15	Nueral tube	Nueral tube	-7.19067597782489	-1.10759110476443
ACTCTCGCACACCGCA-1	BMP4_D5	14392	4152	1.3757643135075	15	15	Nueral tube	Nueral tube	-6.94713712131855	0.51896034453443
ACTCTCGCACCCTGTT-1	BMP4_D5	17034	4561	1.25044029587883	7	7	NMP	NMP	-3.50087333118793	2.74026440356306
ACTCTCGCAGAAGTGC-1	BMP4_D5	24264	5038	1.78041543026706	2	2	Other	Other	4.40594744289044	-1.80984176423022
ACTCTCGCATGAAGGC-1	BMP4_D5	15112	4271	0.840391741662255	22	22	Paraxial mesoderm/Somites	Paraxial mesoderm/Somites	1.13311314189557	4.12121032450727
ACTCTCGGTACTCGAT-1	BMP4_D5	19124	4736	2.67203513909224	0	0	Neural Crest	Neural Crest	-2.53710842525837	-2.73591424252459
ACTCTCGGTAGTCCTA-1	BMP4_D5	16097	4054	1.03124805864447	5	5	Neural Crest	Neural Crest	-0.925203684924808	-2.87576199795672
ACTCTCGGTTAATGAG-1	BMP4_D5	27733	5821	1.68030865755598	10	10	Cardiac myocytes	Cardiac myocytes	5.43783354365948	-1.7258165004439
ACTCTCGTCCACGGAC-1	BMP4_D5	15075	4177	3.17744610281924	16	16	ExE mesoderm	ExE mesoderm	4.87348389232281	2.82433937762311
ACTCTCGTCCACGTGG-1	BMP4_D5	14404	4074	0.194390447098028	19	19	Paraxial mesoderm/Somites	Paraxial mesoderm/Somites	1.88304376208905	5.3021409389787
ACTCTCGTCGTACCTC-1	BMP4_D5	38364	6479	0.221561880930039	11	11	Nueral tube-transiting	Nueral tube-transiting	-1.71565604603168	1.35206412051252
ACTCTCGTCTACCAGA-1	BMP4_D5	27926	5431	1.53620282174318	0	0	Neural Crest	Neural Crest	-2.7539494076955	-2.41387416150042
ACTGATGAGCACACAG-1	BMP4_D5	14907	4258	1.22761118937412	2	2	Other	Other	1.20440792644146	3.31888245318464
ACTGATGAGCTAAACA-1	BMP4_D5	9525	3170	2.81364829396325	4	4	Nueral tube	Nueral tube	-6.60371804630634	-1.38453830506274
ACTGATGAGTCGAAGC-1	BMP4_D5	39719	6064	0.707469976585513	21	21	NMP	NMP	-2.37240612900135	5.43379043314985
ACTGATGCAAGACCGA-1	BMP4_D5	25695	5573	1.75909710060323	9	9	Epithelium	Epithelium	1.92928552234295	2.63316844676069
ACTGATGCAAGTGGAC-1	BMP4_D5	18527	4702	2.15901117288282	10	10	Cardiac myocytes	Cardiac myocytes	4.67909121120099	-1.07364786889025
ACTGATGCACACCTTC-1	BMP4_D5	11646	3858	1.23647604327666	6	6	Cardiac myocytes	Cardiac myocytes	7.43434214198712	-3.15481878544756
ACTGATGCATCTCAAG-1	BMP4_D5	16845	4504	1.13980409617097	26	26	Nueral tube	Nueral tube	-3.2091188470113	-0.208128837007967
ACTGATGCATTCATCT-1	BMP4_D5	12246	3565	0.138820839457782	15	15	Nueral tube	Nueral tube	-7.47779393589374	-0.303851255286422
ACTGATGGTCCAGCCA-1	BMP4_D5	18598	4595	0.602215291966878	10	10	Cardiac myocytes	Cardiac myocytes	5.27384733760479	-2.55792213704058
ACTGATGGTCGAATGG-1	BMP4_D5	10129	3029	1.82643893770362	4	4	Nueral tube	Nueral tube	-6.30622029697773	-3.12527991558978
ACTGATGGTGCCTTTC-1	BMP4_D5	26652	5607	0.281404772624944	11	11	Nueral tube-transiting	Nueral tube-transiting	-3.50557208454486	-0.0351306321806581
ACTGATGGTTAGAGTA-1	BMP4_D5	18440	4515	3.67136659436009	23	23	Nueral tube-transiting	Nueral tube-transiting	-3.17244196331379	1.43338786337903
ACTGATGGTTCCATTT-1	BMP4_D5	18812	4490	2.8651924303636	24	24	Neural Crest	Neural Crest	-0.133590821384159	-2.74756838108965
ACTGATGGTTGTGGAG-1	BMP4_D5	15410	3950	3.41336794289422	7	7	NMP	NMP	-3.02192855274555	2.9617986557298
ACTGATGTCACGAACT-1	BMP4_D5	14932	3937	1.73452986873828	0	0	Neural Crest	Neural Crest	-2.7914454976308	-4.11528111721942
ACTGATGTCTCCGAGG-1	BMP4_D5	7367	2661	3.24419709515407	17	17	Amnion	Amnion	4.54787611568097	1.23461734030775
ACTGCAAAGCCTCTGG-1	BMP4_D5	8456	2858	0.898770104068117	6	6	Cardiac myocytes	Cardiac myocytes	7.8228476008189	-3.13211656834551
ACTGCAAAGCCTTCTC-1	BMP4_D5	3687	1915	2.06129644697586	3	3	Cardiac myocytes	Cardiac myocytes	8.18801045024517	-0.389071506518808
ACTGCAAAGGGCCTCT-1	BMP4_D5	25954	5444	1.57971796254913	7	7	NMP	NMP	-2.60910392200824	4.0021903393083
ACTGCAAAGGTAACTA-1	BMP4_D5	1878	1147	1.33120340788072	12	12	Neural Crest	Neural Crest	-2.78772592937824	-5.94831348683306
ACTGCAACAATCAAGA-1	BMP4_D5	19851	4558	0.105788121505214	25	25	Nueral tube	Nueral tube	-3.85361910259601	0.0684919533543913
ACTGCAACAGTGGTGA-1	BMP4_D5	25778	5663	2.04825820467065	2	2	Other	Other	9.41737675273541	-1.31679732825228
ACTGCAAGTGTACGCC-1	BMP4_D5	20572	5001	1.63814894030721	14	14	Nueral tube	Nueral tube	-5.55763173496601	1.72567008708051
ACTGCAAGTTAGTCGT-1	BMP4_D5	37492	6041	1.78171343219887	14	14	Nueral tube	Nueral tube	-6.12731099521991	1.5772681114488
ACTGCAAGTTCGATTG-1	BMP4_D5	10445	3214	1.44566778362853	5	5	Neural Crest	Neural Crest	-0.227056477426258	-2.75179792668292
ACTGCAAGTTGTTTGG-1	BMP4_D5	16358	3921	1.1798508375107	12	12	Neural Crest	Neural Crest	-2.57952809727069	-5.65171552922198
ACTGCAATCGGCTATA-1	BMP4_D5	24303	5209	2.29601283792124	21	21	NMP	NMP	-2.97194195186969	5.14463351939252
ACTGTCCAGATGGTCG-1	BMP4_D5	13668	3908	2.67778753292362	25	25	Nueral tube	Nueral tube	-3.7570593396413	0.397350716333899
ACTGTCCAGATTGCGG-1	BMP4_D5	8607	2718	1.5336354130359	1	1	Epithelium	Epithelium	3.720857377888	4.96179031107954
ACTGTCCAGCGTTCCG-1	BMP4_D5	38369	6385	0.886132033673017	2	2	Other	Other	5.41713738048199	-0.0977136763519914
ACTGTCCAGTTTCAGC-1	BMP4_D5	13852	4001	1.14784868611031	18	18	ExE mesoderm	ExE mesoderm	5.0847432574046	0.747600185614142
ACTGTCCCAAAGGAGA-1	BMP4_D5	12875	3561	1.87184466019417	0	0	Neural Crest	Neural Crest	-4.98327851688739	-2.29982925679156
ACTGTCCCAATAACCC-1	BMP4_D5	19494	4365	1.06186518928901	24	24	Neural Crest	Neural Crest	-1.5894066134679	-3.94576741482684
ACTGTCCCACGTCGTG-1	BMP4_D5	10932	3499	2.79912184412733	4	4	Nueral tube	Nueral tube	-7.29842734730121	-1.46126319195696
ACTGTCCTCCTACTGC-1	BMP4_D5	24813	5502	1.62414863176561	14	14	Nueral tube	Nueral tube	-6.015714887737	2.02390383456281
ACTGTCCTCGAACGCC-1	BMP4_D5	17766	4717	3.31532140042778	25	25	Nueral tube	Nueral tube	-3.30603957569477	0.554427432756933
ACTGTCCTCGTGCACG-1	BMP4_D5	14743	3717	2.06877840331005	12	12	Neural Crest	Neural Crest	-2.58652043735859	-5.81538034703204
ACTGTCCTCTGGCCTT-1	BMP4_D5	12951	4028	1.24314724731681	3	3	Cardiac myocytes	Cardiac myocytes	8.09600090587262	-0.532236588258234
ACTGTGAAGAAGTCAT-1	BMP4_D5	21866	4796	2.17689563706211	7	7	NMP	NMP	-2.94153809940692	2.80551527712873
ACTGTGAAGGTGCGAT-1	BMP4_D5	16040	4463	0.523690773067332	14	14	Nueral tube	Nueral tube	-6.23318219578144	1.87185596201948
ACTGTGAAGGTTCTTG-1	BMP4_D5	10547	3268	2.78752251825164	17	17	Amnion	Amnion	4.79375147426251	1.81064914439252
ACTGTGACACTCGATA-1	BMP4_D5	13552	4016	0.103305785123967	13	13	Nueral tube	Nueral tube	-6.37913394367572	0.211391138773474
ACTGTGACAGTCAGTT-1	BMP4_D5	9284	3028	0.355450236966825	6	6	Cardiac myocytes	Cardiac myocytes	7.19987749660138	-1.5772102000899
ACTGTGAGTCCTTGTC-1	BMP4_D5	52599	7973	3.20348295594973	13	13	Nueral tube	Nueral tube	-6.22917533314106	1.58804284308484
ACTGTGATCACCATAG-1	BMP4_D5	17826	4279	1.56512958599798	24	24	Neural Crest	Neural Crest	-1.77871787941333	-4.37839342381426
ACTGTGATCGCAAGAG-1	BMP4_D5	5140	2029	1.32295719844358	19	19	Paraxial mesoderm/Somites	Paraxial mesoderm/Somites	1.29852473342541	5.90589498255781
ACTTAGGAGATAGCAT-1	BMP4_D5	10107	3105	3.33432274661126	4	4	Nueral tube	Nueral tube	-5.23384166157123	-3.40565754200884
ACTTAGGAGCATCCCG-1	BMP4_D5	29399	5653	2.44225994081431	2	2	Other	Other	6.19997047984723	-1.78792644764849
ACTTAGGAGCCTTTGA-1	BMP4_D5	6357	2462	3.80682711971056	6	6	Cardiac myocytes	Cardiac myocytes	7.80964207255963	-0.758000773448435
ACTTAGGAGTCATGAA-1	BMP4_D5	20379	4955	1.61440698758526	17	17	Amnion	Amnion	4.12854313457135	0.340573835115942
ACTTAGGCAACAGATA-1	BMP4_D5	20355	5095	1.7243920412675	13	13	Nueral tube	Nueral tube	-7.23709369099018	0.232213902216467
ACTTAGGGTCGGTGAA-1	BMP4_D5	14354	3808	2.38957781802982	4	4	Nueral tube	Nueral tube	-6.30847287571308	-1.54526675965258
ACTTAGGGTCGTCGGT-1	BMP4_D5	7380	2668	0.365853658536585	1	1	Epithelium	Epithelium	2.92725514972332	5.02700875971845
ACTTAGGGTCTCCCTA-1	BMP4_D5	14930	3761	0.756865371734762	12	12	Neural Crest	Neural Crest	-3.21230006611225	-5.18417145039507
ACTTAGGGTCTCGGGT-1	BMP4_D5	20179	4707	2.26968630754745	8	8	Nueral tube	Nueral tube	-3.76565313732502	1.31471847270063
ACTTAGGTCGGCTGGT-1	BMP4_D5	19337	5183	2.69431659512851	10	10	Cardiac myocytes	Cardiac myocytes	5.75634264552716	-2.09678722645709
ACTTAGGTCTTAATCC-1	BMP4_D5	13620	3674	1.84287812041116	23	23	Nueral tube-transiting	Nueral tube-transiting	-5.34780955707904	-1.10098804261157
ACTTAGGTCTTGTGCC-1	BMP4_D5	32281	5689	1.6635172392429	5	5	Neural Crest	Neural Crest	-0.906812731384006	-3.08293844487139
ACTTATCAGAGCTTTC-1	BMP4_D5	10072	3291	0.923351866560763	19	19	Paraxial mesoderm/Somites	Paraxial mesoderm/Somites	0.88625371062878	5.27281736109785
ACTTATCCAGCTACCG-1	BMP4_D5	10310	3551	0.49466537342386	27	27	Cardiac myocytes	Cardiac myocytes	6.69997381770733	0.23723654721311
ACTTATCCAGTCGGTC-1	BMP4_D5	23636	5322	1.21848028431207	22	22	Paraxial mesoderm/Somites	Paraxial mesoderm/Somites	0.855673547626766	4.21718286250165
ACTTATCCATGACAGG-1	BMP4_D5	14177	3890	1.5235945545602	4	4	Nueral tube	Nueral tube	-6.12632489597675	-2.20363606240222
ACTTATCCATTGGCAT-1	BMP4_D5	7427	2781	2.03312239127508	3	3	Cardiac myocytes	Cardiac myocytes	8.20498299205426	-0.578909439105478
ACTTATCGTTTACGAC-1	BMP4_D5	13650	3744	0.93040293040293	20	20	Neural Crest	Neural Crest	-0.971872989295689	-3.33969427372881
ACTTATCTCACTGTCC-1	BMP4_D5	16722	4819	2.79272814256668	26	26	Nueral tube	Nueral tube	-4.84664369022724	0.0234157917313902
ACTTATCTCCTTCAGC-1	BMP4_D5	18298	4633	1.26789813094327	20	20	Neural Crest	Neural Crest	-2.42673004066822	-4.32481886174151
ACTTATCTCGATACAC-1	BMP4_D5	17242	4663	1.93713026331052	11	11	Nueral tube-transiting	Nueral tube-transiting	-2.4730074444997	0.32418905470899
ACTTATCTCGATTCCC-1	BMP4_D5	25025	5678	2.54945054945055	14	14	Nueral tube	Nueral tube	-6.05452657139179	2.10076521609357
ACTTATCTCGGTAAGG-1	BMP4_D5	9937	3220	0.915769346885378	6	6	Cardiac myocytes	Cardiac myocytes	7.20737099254254	-2.5123965861983
ACTTCCGAGCCGCTTG-1	BMP4_D5	16576	4313	0.850627413127413	23	23	Nueral tube-transiting	Nueral tube-transiting	-2.72092914974567	1.6729221222215
ACTTCCGCAAGTTCGT-1	BMP4_D5	24252	5523	3.59557974600033	14	14	Nueral tube	Nueral tube	-5.66671538746234	1.91458677027753
ACTTCCGCAATTCTCT-1	BMP4_D5	22522	5485	1.29651007903383	8	8	Nueral tube	Nueral tube	-4.82136559879657	-0.661893409747568
ACTTCCGCAGAAGCGT-1	BMP4_D5	15843	3922	2.39853563087799	12	12	Neural Crest	Neural Crest	-2.34438920414325	-5.24708105351397
ACTTCCGCATACAGGG-1	BMP4_D5	11639	4102	0.326488529942435	27	27	Cardiac myocytes	Cardiac myocytes	6.80650257671002	-0.0958263846821458
ACTTCCGCATGACTAC-1	BMP4_D5	12542	3510	1.5547759527986	12	12	Neural Crest	Neural Crest	-1.82218540108081	-5.60811496998736
ACTTCCGGTAAGATCA-1	BMP4_D5	59029	7414	1.55008555116976	2	2	Other	Other	1.91161465251568	3.59976218913129
ACTTCCGGTAGGTACG-1	BMP4_D5	14082	3748	0.355063201249822	15	15	Nueral tube	Nueral tube	-6.94073844349262	-1.15185422923037
ACTTCCGGTGAACCGA-1	BMP4_D5	21012	5015	1.54673519893394	11	11	Nueral tube-transiting	Nueral tube-transiting	-1.93805170452472	0.675618695955786
ACTTCCGGTTCACGAT-1	BMP4_D5	19621	4819	3.14458998012334	4	4	Nueral tube	Nueral tube	-6.05533242618915	-1.60336781765887
ACTTCCGGTTCTCTAT-1	BMP4_D5	16872	4438	1.73660502607871	21	21	NMP	NMP	-3.4707245866048	5.27464460108808
ACTTCCGTCCAATCCC-1	BMP4_D5	519	396	3.46820809248555	3	3	Cardiac myocytes	Cardiac myocytes	7.05799650752667	0.913978087645086
ACTTCCGTCTCCTGCA-1	BMP4_D5	28308	5793	1.92171824219302	13	13	Nueral tube	Nueral tube	-6.73491025364276	-0.944519830007044
ACTTCCGTCTCGACGG-1	BMP4_D5	21133	4870	3.01897506269815	11	11	Nueral tube-transiting	Nueral tube-transiting	-2.05280268585559	1.44678245757154
ACTTCCGTCTGGTGGC-1	BMP4_D5	14224	4084	1.13892013498313	8	8	Nueral tube	Nueral tube	-5.52926040089008	-1.48449863221118
ACTTCGCAGGCGTTAG-1	BMP4_D5	10083	3388	0.0991768322919766	3	3	Cardiac myocytes	Cardiac myocytes	9.75798534953717	-1.3620172860808
ACTTCGCCACTTGAAC-1	BMP4_D5	12796	3939	1.21913097843076	20	20	Neural Crest	Neural Crest	-0.629834581373897	-3.32759786869952
ACTTCGCCAGATACTC-1	BMP4_D5	13301	3999	3.48094128261033	15	15	Nueral tube	Nueral tube	-8.27796197330829	-1.42528535153338
ACTTCGCCATATCTGG-1	BMP4_D5	7716	3026	1.81441161223432	10	10	Cardiac myocytes	Cardiac myocytes	5.6610372027171	-2.36055423047015
ACTTCGCGTATGAGGC-1	BMP4_D5	3691	1652	4.60579788675156	2	2	Other	Other	-1.2277219930875	4.07965110514692
ACTTCGCGTGGATCAG-1	BMP4_D5	13270	3751	0.65561416729465	4	4	Nueral tube	Nueral tube	-6.86438870823261	-1.06535775687167
ACTTCGCTCACGGGCT-1	BMP4_D5	17209	4395	1.79557208437446	8	8	Nueral tube	Nueral tube	-4.31270075237629	-0.815572989243952
ACTTCGCTCCACACAA-1	BMP4_D5	10294	3209	0.932582086652419	27	27	Cardiac myocytes	Cardiac myocytes	6.62650799358014	0.449867713194403
ACTTCGCTCCCTCATG-1	BMP4_D5	14470	4173	1.34070490670352	26	26	Nueral tube	Nueral tube	-6.44658875858661	0.234712826948675
ACTTCGCTCGGTCATA-1	BMP4_D5	10445	3175	2.1254188606989	1	1	Epithelium	Epithelium	2.64281367862347	5.54199050639204
ACTTTCAAGCAGTAAT-1	BMP4_D5	19698	4903	2.2235759975632	2	2	Other	Other	5.51425528133038	0.322917270403418
ACTTTCAAGCGCATCC-1	BMP4_D5	7716	2996	1.56817003628823	3	3	Cardiac myocytes	Cardiac myocytes	8.83944725597027	-2.51887370373675
ACTTTCACAGTCTACA-1	BMP4_D5	22445	5289	1.06482512809089	22	22	Paraxial mesoderm/Somites	Paraxial mesoderm/Somites	-0.0228518882977637	3.74216626856855
ACTTTCAGTCATGCAT-1	BMP4_D5	8937	2893	0.928723285218753	6	6	Cardiac myocytes	Cardiac myocytes	7.87157463634137	-3.70105530049273
ACTTTCAGTCGCTTAA-1	BMP4_D5	42386	6819	1.92516396923512	2	2	Other	Other	1.35719096267346	2.38798474047712
ACTTTCAGTCTTCTAT-1	BMP4_D5	32548	6421	1.04461103600836	2	2	Other	Other	5.70636200511578	-2.56362320210406
ACTTTCAGTGCCCTTT-1	BMP4_D5	19962	4744	1.06201783388438	17	17	Amnion	Amnion	3.29992150867108	0.677059340220007
ACTTTCATCGAATCCA-1	BMP4_D5	10467	3374	2.76105856501385	17	17	Amnion	Amnion	4.11990046107891	2.08173536036542
ACTTTCATCGTAACAC-1	BMP4_D5	16572	4515	1.1646150132754	18	18	ExE mesoderm	ExE mesoderm	4.660226102711	0.479578840475592
ACTTTGTAGCGTTCCG-1	BMP4_D5	9776	3108	3.01759410801964	15	15	Nueral tube	Nueral tube	-8.45896697437641	-0.566882339376894
ACTTTGTAGGGATCTG-1	BMP4_D5	15066	4149	3.13951944776318	9	9	Epithelium	Epithelium	2.58127355182293	3.83313010905317
ACTTTGTAGGTTACAA-1	BMP4_D5	19152	4749	4.59482038429407	7	7	NMP	NMP	-3.5222394505727	3.14802812312177
ACTTTGTCAAAGTGTA-1	BMP4_D5	8695	3072	3.19723979298447	3	3	Cardiac myocytes	Cardiac myocytes	9.10886501872662	-2.27274788643786
ACTTTGTCATTCTTCA-1	BMP4_D5	34838	6566	0.863999081462771	2	2	Other	Other	6.98582386577252	-1.90367652203509
ACTTTGTTCGTAACAC-1	BMP4_D5	12495	3867	1.28851540616246	26	26	Nueral tube	Nueral tube	-4.79869008457538	-0.008130562562433
AGAAATGAGGTATCTC-1	BMP4_D5	12271	3637	0.668242197049955	18	18	ExE mesoderm	ExE mesoderm	5.17186617457989	1.30006478999189
AGAAATGAGTCGAAAT-1	BMP4_D5	11855	3312	1.8135807676086	20	20	Neural Crest	Neural Crest	-1.52962416803714	-5.21851135518023
AGAAATGAGTGGACGT-1	BMP4_D5	24905	5063	0.554105601284883	17	17	Amnion	Amnion	3.84344648921612	1.16232238982252
AGAAATGAGTTGAATG-1	BMP4_D5	20913	4859	2.07048247501554	21	21	NMP	NMP	-3.22141170894977	4.80704139445356
AGAAATGCACAGCTGC-1	BMP4_D5	22219	5190	3.29447769926639	21	21	NMP	NMP	-2.30498242771503	5.00887321208051
AGAAATGCATGCAGGA-1	BMP4_D5	12744	3907	0.761142498430634	10	10	Cardiac myocytes	Cardiac myocytes	7.03688883388165	-1.8367453935332
AGAAATGTCATTGGTG-1	BMP4_D5	16577	4411	1.73734692646438	25	25	Nueral tube	Nueral tube	-3.69298363125202	0.408296096067938
AGAAATGTCATTTCCA-1	BMP4_D5	12703	3373	0.330630559710305	28	28	Neural Crest	Neural Crest	-3.55226684009906	-5.81839967991778
AGAAATGTCGAACCAT-1	BMP4_D5	18915	4596	2.20459952418715	0	0	Neural Crest	Neural Crest	-2.24100757038471	-3.34038878704974
AGAAATGTCGCTGCGA-1	BMP4_D5	26313	5474	3.84220727397104	11	11	Nueral tube-transiting	Nueral tube-transiting	-1.47630602514621	0.775789725523504
AGAAATGTCGGCTTCT-1	BMP4_D5	13360	3763	1.91616766467066	15	15	Nueral tube	Nueral tube	-7.74094415104267	-0.333529120381859
AGAAATGTCTACGGGC-1	BMP4_D5	13320	3718	2.42492492492492	12	12	Neural Crest	Neural Crest	-2.85259724056598	-5.0810730579085
AGAAATGTCTGAACGT-1	BMP4_D5	67692	8006	2.15535070613957	2	2	Other	Other	-1.10612136518833	3.28291248057416
AGAACAAAGATGCTTC-1	BMP4_D5	4916	2049	3.27502034174125	17	17	Amnion	Amnion	4.30649971568707	2.81882523272565
AGAACAAAGATTGAGT-1	BMP4_D5	8281	2931	1.65438956647748	1	1	Epithelium	Epithelium	3.61242365443829	5.29381154749921
AGAACAAAGCAGGTCA-1	BMP4_D5	12524	3598	2.52315554136059	14	14	Nueral tube	Nueral tube	-4.85519957935688	0.898799764853033
AGAACAAAGCCACTCG-1	BMP4_D5	14389	4304	3.04399193828619	3	3	Cardiac myocytes	Cardiac myocytes	9.05870842540387	-2.44634224202105
AGAACAAAGGAGAGTA-1	BMP4_D5	16719	4311	0.125605598420958	13	13	Nueral tube	Nueral tube	-6.13608241474506	0.297988760214361
AGAACAAAGTAGCATA-1	BMP4_D5	8282	2923	0.33808258874668	6	6	Cardiac myocytes	Cardiac myocytes	7.88119244182232	-3.45427466656634
AGAACAAGTAACATGA-1	BMP4_D5	15180	4038	1.88405797101449	9	9	Epithelium	Epithelium	1.72076630199078	2.08751867983869
AGAACAAGTACAGAAT-1	BMP4_D5	7871	2840	0.851226019565494	3	3	Cardiac myocytes	Cardiac myocytes	9.16943573558453	-2.18464638020464
AGAACAAGTATACAGA-1	BMP4_D5	16711	4661	1.97474717252109	10	10	Cardiac myocytes	Cardiac myocytes	5.60383772456768	-2.09497035767504
AGAACAAGTTTCCAAG-1	BMP4_D5	25091	5291	2.50687497509067	7	7	NMP	NMP	-3.30414152538654	4.18089269373945
AGAACAATCGAGTACT-1	BMP4_D5	66670	8087	1.98590070496475	2	2	Other	Other	-2.70337987339374	0.535584020357641
AGAACCTAGCCACTCG-1	BMP4_D5	6016	2550	4.10571808510638	27	27	Cardiac myocytes	Cardiac myocytes	6.83421635234478	-0.147544843215433
AGAACCTAGCGACCCT-1	BMP4_D5	13173	3606	0.0303651408183405	28	28	Neural Crest	Neural Crest	-3.91072559749958	-5.31417967106768
AGAACCTCAGCGACCT-1	BMP4_D5	20775	5219	0.0866425992779783	10	10	Cardiac myocytes	Cardiac myocytes	6.05388664806012	-1.94282282616564
AGAACCTCAGGCACTC-1	BMP4_D5	17973	4549	2.3813498024815	24	24	Neural Crest	Neural Crest	-1.35334074890491	-3.50263692166277
AGAACCTCATCAGCAT-1	BMP4_D5	24426	5499	3.26701056251535	21	21	NMP	NMP	-3.49818611538288	4.66595863078168
AGAACCTGTTGCTCAA-1	BMP4_D5	18273	4493	1.39550155967821	8	8	Nueral tube	Nueral tube	-3.84479976093647	-1.37588728692004
AGAACCTTCACCACAA-1	BMP4_D5	14716	4318	1.25033976624083	8	8	Nueral tube	Nueral tube	-6.3666350880849	0.667024183016333
AGAACCTTCCAAGCCG-1	BMP4_D5	55791	8376	4.62081697764873	21	21	NMP	NMP	-3.06162286198017	5.51307271693281
AGAACCTTCCCTCGTA-1	BMP4_D5	15715	4351	1.80719058224626	0	0	Neural Crest	Neural Crest	-3.11743355190631	-3.46799422528216
AGAAGCGCACTAGGTT-1	BMP4_D5	13787	3871	0.507724668165663	0	0	Neural Crest	Neural Crest	-4.34823012745258	-3.00460244442889
AGAAGCGGTTACCTGA-1	BMP4_D5	11468	3395	3.3571677711894	15	15	Nueral tube	Nueral tube	-8.08094096577045	-0.681483757752863
AGAAGCGTCATCCTAT-1	BMP4_D5	20933	5223	1.05097214923805	2	2	Other	Other	6.06287502849225	-0.807525110501734
AGAAGTAAGTCATGAA-1	BMP4_D5	20504	4828	3.94069449863441	24	24	Neural Crest	Neural Crest	-2.1180247107732	-4.46314312245318
AGAAGTAAGTTCAACC-1	BMP4_D5	12837	4024	0.140219677494742	1	1	Epithelium	Epithelium	3.09597658717755	4.02870200846723
AGAAGTACACATACGT-1	BMP4_D5	6645	2649	0.993227990970655	6	6	Cardiac myocytes	Cardiac myocytes	7.91352104747418	-3.34396291996905
AGAAGTAGTACACGCC-1	BMP4_D5	11347	3228	1.38362562791927	20	20	Neural Crest	Neural Crest	-0.175267372487751	-4.15465260769793
AGAAGTAGTAGTGTGG-1	BMP4_D5	16554	4485	3.81176754862873	14	14	Nueral tube	Nueral tube	-6.07421613132831	2.19492434237531
AGAAGTAGTGGCTGAA-1	BMP4_D5	7314	2817	1.21684440798469	3	3	Cardiac myocytes	Cardiac myocytes	9.09829258525494	-0.44743823732802
AGAAGTAGTTAAAGTG-1	BMP4_D5	17028	4390	1.26262626262626	6	6	Cardiac myocytes	Cardiac myocytes	8.12974762523297	-2.44014431263873
AGAAGTAGTTACAGCT-1	BMP4_D5	11032	2983	1.99419869470631	12	12	Neural Crest	Neural Crest	-2.36886310970661	-6.13556934620806
AGAAGTATCACTGGTA-1	BMP4_D5	19175	4733	1.52803129074316	23	23	Nueral tube-transiting	Nueral tube-transiting	-2.95511842167255	1.98028157923749
AGAAGTATCGTTCTCG-1	BMP4_D5	9070	3019	2.7122381477398	6	6	Cardiac myocytes	Cardiac myocytes	8.13414692485455	-2.79584575917193
AGACAAAAGGCCGCTT-1	BMP4_D5	13934	3841	1.70087555619348	20	20	Neural Crest	Neural Crest	-0.474310074208942	-4.24718405034014
AGACAAACAGTCAACT-1	BMP4_D5	9844	3509	1.75741568468102	6	6	Cardiac myocytes	Cardiac myocytes	7.46295952403668	-2.52704120900103
AGACAAACATATGGCT-1	BMP4_D5	37138	6326	1.21977489363994	21	21	NMP	NMP	-2.44141352569934	5.27374623988203
AGACAAAGTAGCACGA-1	BMP4_D5	7967	2921	2.10869838082089	19	19	Paraxial mesoderm/Somites	Paraxial mesoderm/Somites	1.94797229373578	5.87647126887372
AGACAAAGTCGTATTG-1	BMP4_D5	10789	3405	3.92992863101307	3	3	Cardiac myocytes	Cardiac myocytes	9.14194130504254	-1.15702916409442
AGACAAAGTCTTACAG-1	BMP4_D5	13429	3708	1.19889790751359	12	12	Neural Crest	Neural Crest	-3.20046449100849	-5.58798338200518
AGACAAATCACATACG-1	BMP4_D5	35557	6790	0.149056444581939	8	8	Nueral tube	Nueral tube	-4.44035482799884	-1.35952664639422
AGACAAATCAGGACAG-1	BMP4_D5	8019	2601	1.38421249532361	1	1	Epithelium	Epithelium	3.08421396815899	5.34476779673627
AGACAAATCGAAACAA-1	BMP4_D5	17529	4245	1.75138342175823	7	7	NMP	NMP	-2.79352975284931	2.99621485446027
AGACACTAGGCCACCT-1	BMP4_D5	46609	7209	1.42247205475337	2	2	Other	Other	5.71046757304791	0.047453480701956
AGACACTCAACGACAG-1	BMP4_D5	17050	4211	3.16715542521994	13	13	Nueral tube	Nueral tube	-6.95916200077411	1.0961730358415
AGACACTCACCAAATC-1	BMP4_D5	14099	3887	1.43981842683878	20	20	Neural Crest	Neural Crest	-0.849408094047275	-2.52991439129778
AGACACTCACCATATG-1	BMP4_D5	20696	4597	2.2323154232702	5	5	Neural Crest	Neural Crest	-0.0306286255108985	-2.0485373857207
AGACACTCAGATAAAC-1	BMP4_D5	6507	2517	2.75088366374673	12	12	Neural Crest	Neural Crest	-2.10365927612659	-4.52647281910845
AGACACTCATCTCAAG-1	BMP4_D5	8233	2905	0.971699259079315	27	27	Cardiac myocytes	Cardiac myocytes	7.14055847728375	0.139127063494238
AGACACTCATTCAGGT-1	BMP4_D5	17524	4533	1.5350376626341	10	10	Cardiac myocytes	Cardiac myocytes	6.72576546275738	-1.56601930882403
AGACACTGTCAATCTG-1	BMP4_D5	10337	3116	2.04121118312857	15	15	Nueral tube	Nueral tube	-8.54149938022968	-0.769745987910715
AGACACTGTCTCAGGC-1	BMP4_D5	19129	4828	2.89612630038162	0	0	Neural Crest	Neural Crest	-2.78055119907734	-3.08556295659014
AGACACTTCGGTTCAA-1	BMP4_D5	13555	3845	0.243452600516415	15	15	Nueral tube	Nueral tube	-7.30831885731098	-0.590491128224817
AGACAGGAGACTCCGC-1	BMP4_D5	12576	3474	2.43320610687023	12	12	Neural Crest	Neural Crest	-1.51021522676822	-5.59935976292559
AGACAGGAGAGTTGAT-1	BMP4_D5	18692	4404	2.72843997432056	7	7	NMP	NMP	-2.96596575176593	2.58640907977155
AGACAGGAGCGCGTTC-1	BMP4_D5	18717	4682	0.208366725436769	13	13	Nueral tube	Nueral tube	-6.82480216419574	0.522580611448797
AGACAGGAGTCATGCT-1	BMP4_D5	28166	5592	0.738479017254846	2	2	Other	Other	0.782835002781185	2.13878439639142
AGACAGGAGTCGAGGT-1	BMP4_D5	23434	4929	0.39259196039942	11	11	Nueral tube-transiting	Nueral tube-transiting	-2.19722426330921	1.15299092505506
AGACAGGCAAATACAG-1	BMP4_D5	18909	4335	0.116346713205352	5	5	Neural Crest	Neural Crest	-0.449095610736576	-3.26325870778033
AGACAGGCACTGTTCC-1	BMP4_D5	31236	6097	2.75003201434243	7	7	NMP	NMP	-2.09882295524952	5.22007249568037
AGACAGGCAGCATGCC-1	BMP4_D5	9160	2820	1.46288209606987	16	16	ExE mesoderm	ExE mesoderm	4.97296690547589	3.83508657191327
AGACAGGCATCGGCCA-1	BMP4_D5	13953	4120	2.70192790080986	18	18	ExE mesoderm	ExE mesoderm	4.1516787966502	-0.519053337234941
AGACAGGGTAGCTTGT-1	BMP4_D5	10159	3127	1.62417560783542	4	4	Nueral tube	Nueral tube	-6.42411017811176	-2.81476308133074
AGACAGGGTCGCAACC-1	BMP4_D5	19811	4682	1.29725909848064	25	25	Nueral tube	Nueral tube	-4.02939796841022	0.34496496890119
AGACAGGGTCTAGTGT-1	BMP4_D5	33943	6073	3.20537371475709	7	7	NMP	NMP	-3.22113681232807	4.29843066905073
AGACAGGGTTGGGAAC-1	BMP4_D5	11124	3213	1.53721682847896	27	27	Cardiac myocytes	Cardiac myocytes	7.14161610210064	-0.304337511841145
AGACAGGTCACAAGAA-1	BMP4_D5	16537	4554	4.20269698252404	13	13	Nueral tube	Nueral tube	-7.91834998524067	0.386497485380682
AGACAGGTCCAACCAA-1	BMP4_D5	7217	2650	1.41332963835389	3	3	Cardiac myocytes	Cardiac myocytes	9.36264061534527	-1.23280919815966
AGACAGGTCTTCCACG-1	BMP4_D5	13592	3667	3.25927015891701	12	12	Neural Crest	Neural Crest	-2.72964859402057	-5.08229423787066
AGACCATAGTGATAAC-1	BMP4_D5	20969	4688	1.65959273212838	5	5	Neural Crest	Neural Crest	0.406837161423	-2.2567265155501
AGACCATCATGTGCTA-1	BMP4_D5	12516	3650	0.798977309044423	1	1	Epithelium	Epithelium	2.07153939807537	5.48227142069868
AGACCATGTCCAGCCA-1	BMP4_D5	9474	2767	1.00274435296601	16	16	ExE mesoderm	ExE mesoderm	5.99811148250225	1.74963783000043
AGACCATGTCCGTACG-1	BMP4_D5	13062	3451	2.10534374521513	12	12	Neural Crest	Neural Crest	-1.95450342094776	-5.74218488957354
AGACCATGTCGATTAC-1	BMP4_D5	11777	3545	4.70408423197758	6	6	Cardiac myocytes	Cardiac myocytes	7.97213291728619	-2.37741328503558
AGACCATGTGCAACAG-1	BMP4_D5	14331	4031	1.34673086316377	13	13	Nueral tube	Nueral tube	-6.95620370304462	-0.595663142461267
AGACCATGTTTCGCTC-1	BMP4_D5	14515	4008	2.98312090940406	12	12	Neural Crest	Neural Crest	-2.10918295776722	-4.54025913502642
AGACCATGTTTGACAC-1	BMP4_D5	13317	3969	2.3578884133063	25	25	Nueral tube	Nueral tube	-3.83630299961444	0.521884071569952
AGACCATTCATTGCGA-1	BMP4_D5	29182	5690	0.544856418340073	17	17	Amnion	Amnion	3.50316881740216	0.410627352934393
AGACCATTCCAATCTT-1	BMP4_D5	12423	3631	1.90775175078483	16	16	ExE mesoderm	ExE mesoderm	5.53768467509869	2.43752287600568
AGACCATTCCTCTTTC-1	BMP4_D5	10608	2942	0.10369532428356	5	5	Neural Crest	Neural Crest	-0.569088203108576	-3.51150990750262
AGACCCGAGACCAAGC-1	BMP4_D5	22619	5497	1.96295150095053	14	14	Nueral tube	Nueral tube	-5.44522691166278	2.00196193430952
AGACCCGAGGCTAGCA-1	BMP4_D5	16244	4166	2.34548140852007	7	7	NMP	NMP	-3.5180091897237	4.29834865305952
AGACCCGCACTGGCCA-1	BMP4_D5	45302	7289	3.53847512251115	5	5	Neural Crest	Neural Crest	-0.798189286349979	-1.74482549454638
AGACCCGGTAAGTAGT-1	BMP4_D5	7600	2504	0.592105263157895	16	16	ExE mesoderm	ExE mesoderm	6.43447422587994	1.1103331920915
AGACCCGGTGCCCAGT-1	BMP4_D5	9622	3024	0.0727499480357514	27	27	Cardiac myocytes	Cardiac myocytes	6.2229416331065	0.932279932241949
AGACCCGGTTCAACGT-1	BMP4_D5	23326	4867	1.38043385063877	17	17	Amnion	Amnion	3.69752287471417	1.10410259936384
AGACCCGGTTTCGTGA-1	BMP4_D5	14407	3971	0.749635593808565	15	15	Nueral tube	Nueral tube	-6.37459731495258	0.474014806490454
AGACTCAAGATTCGCT-1	BMP4_D5	11902	3678	2.62140816669467	6	6	Cardiac myocytes	Cardiac myocytes	7.61346077525738	-3.55776573445269
AGACTCAAGCTTCTAG-1	BMP4_D5	10313	3218	0.271501987782411	20	20	Neural Crest	Neural Crest	-0.675361309407917	-3.3209104659743
AGACTCACAACTCGTA-1	BMP4_D5	28075	5802	1.96616206589492	17	17	Amnion	Amnion	4.18898653590802	1.93395351145795
AGACTCACACCTGCGA-1	BMP4_D5	14742	4291	0.101750101750102	8	8	Nueral tube	Nueral tube	-4.48642540371296	-1.48496485974261
AGACTCACAGAGCTAG-1	BMP4_D5	9916	3189	1.54296087131908	10	10	Cardiac myocytes	Cardiac myocytes	7.11538910472516	-1.49288405205676
AGACTCACAGGTGGAT-1	BMP4_D5	13154	3755	1.13273528964574	23	23	Nueral tube-transiting	Nueral tube-transiting	-2.16876876747486	0.480738150816473
AGACTCACAGTGACCC-1	BMP4_D5	16957	4466	1.98148257356844	0	0	Neural Crest	Neural Crest	-2.75935078060505	-4.36231638218829
AGACTCACATCTTCGC-1	BMP4_D5	28372	5917	0.768363174961229	15	15	Nueral tube	Nueral tube	-6.99353337681171	-0.906406951207605
AGACTCAGTGCAACGA-1	BMP4_D5	14306	3859	3.2084440095065	12	12	Neural Crest	Neural Crest	-2.61683440601703	-5.66955209996172
AGACTCATCTATACTC-1	BMP4_D5	7498	2965	3.77433982395305	2	2	Other	Other	2.25107860171917	0.574668812494787
AGAGAATAGAATCTAG-1	BMP4_D5	20595	4743	0.509832483612527	25	25	Nueral tube	Nueral tube	-3.92820692455646	0.390101003389868
AGAGAATAGATTCGAA-1	BMP4_D5	15601	4139	3.62797256586116	12	12	Neural Crest	Neural Crest	-2.36808538830158	-4.66224933888384
AGAGAATAGCTGAAGC-1	BMP4_D5	16721	4032	1.5011063931583	23	23	Nueral tube-transiting	Nueral tube-transiting	-2.87745309269306	1.23707686636976
AGAGAATAGGATATGT-1	BMP4_D5	40123	6502	1.90414475487875	0	0	Neural Crest	Neural Crest	-1.8134957591283	-0.871225786466089
AGAGAATAGTTGAATG-1	BMP4_D5	11106	3445	1.38663785341257	6	6	Cardiac myocytes	Cardiac myocytes	7.24916767680767	-3.58274842526385
AGAGAATCAACTGCCG-1	BMP4_D5	21465	5027	3.53133007221058	8	8	Nueral tube	Nueral tube	-4.80266499912616	-0.904287112016168
AGAGAATCACCTAAAC-1	BMP4_D5	7730	2807	1.26778783958603	1	1	Epithelium	Epithelium	4.03789782130841	4.89216874812177
AGAGAATCACGTATAC-1	BMP4_D5	11702	3493	2.18766022902068	16	16	ExE mesoderm	ExE mesoderm	6.12945723140362	1.42062507842115
AGAGAATCATTGGCAT-1	BMP4_D5	30301	6182	4.03947064453318	14	14	Nueral tube	Nueral tube	-4.72015309727069	0.496798920374426
AGAGAATGTAAGATTG-1	BMP4_D5	18022	4549	1.51481522583509	25	25	Nueral tube	Nueral tube	-3.57660127079364	0.2031510946565
AGAGAATGTAGTCGTT-1	BMP4_D5	10566	3174	1.63732727616884	15	15	Nueral tube	Nueral tube	-8.30378699695942	-0.369179592538563
AGAGAATGTGTTATCG-1	BMP4_D5	11170	3324	1.91584601611459	0	0	Neural Crest	Neural Crest	-3.72489619648334	-4.10141969944903
AGAGAATGTTGTGTTG-1	BMP4_D5	18114	4466	3.16881969747157	25	25	Nueral tube	Nueral tube	-2.61540556347248	0.0318829891496031
AGAGAATTCAATCTCT-1	BMP4_D5	23952	5103	0.71810287241149	22	22	Paraxial mesoderm/Somites	Paraxial mesoderm/Somites	-0.0126540700184974	3.9782302257829
AGAGAATTCTTCGGAA-1	BMP4_D5	28270	5624	2.75557127697206	5	5	Neural Crest	Neural Crest	-0.94929150140163	-2.12600947644183
AGAGAATTCTTTCGAT-1	BMP4_D5	8330	2894	1.38055222088836	19	19	Paraxial mesoderm/Somites	Paraxial mesoderm/Somites	1.82448291385296	5.84943555567792
AGAGAGCCAAGCTGCC-1	BMP4_D5	41105	7004	2.99476949276244	2	2	Other	Other	0.221006627918514	4.79889367793134
AGAGAGCCACAGTCAT-1	BMP4_D5	15226	4160	3.34953369236832	8	8	Nueral tube	Nueral tube	-2.79869747555133	-0.346083321679321
AGAGAGCCACCTTCCA-1	BMP4_D5	13816	3786	0.651418645049218	0	0	Neural Crest	Neural Crest	-4.20222592747089	-4.00378967549273
AGAGAGCTCAAGGACG-1	BMP4_D5	9786	3171	0.194154915184958	1	1	Epithelium	Epithelium	3.16701435649517	4.35207151148847
AGAGAGCTCTAACACG-1	BMP4_D5	14513	3881	1.12313098601254	9	9	Epithelium	Epithelium	1.61819338405255	2.40345357630781
AGAGCAGAGTGGTGGT-1	BMP4_D5	12848	4023	4.37422166874222	19	19	Paraxial mesoderm/Somites	Paraxial mesoderm/Somites	0.426990385891232	5.69646333430341
AGAGCAGCAATACAGA-1	BMP4_D5	11322	3386	2.04027556968733	4	4	Nueral tube	Nueral tube	-5.98836970722553	-2.80300570752093
AGAGCAGCAGGTCTCG-1	BMP4_D5	14437	3960	1.67624852808755	17	17	Amnion	Amnion	4.34470867717389	1.30241667006544
AGAGCAGCATTCTGTT-1	BMP4_D5	23428	4908	1.89089977804337	5	5	Neural Crest	Neural Crest	-0.539168164341417	-2.17920948292681
AGAGCAGTCATAGCAC-1	BMP4_D5	26472	5372	2.23254759746147	0	0	Neural Crest	Neural Crest	-2.02403021252033	-1.62399948861071
AGAGCAGTCATGCTAG-1	BMP4_D5	23185	4809	2.72590036661635	14	14	Nueral tube	Nueral tube	-6.65928340351459	1.89875529978803
AGAGCCCAGCCTGTGC-1	BMP4_D5	26269	5407	0.140850432068217	21	21	NMP	NMP	-2.17642236149189	4.91265939448408
AGAGCCCAGTCCTGTA-1	BMP4_D5	10952	3699	0.976990504017531	10	10	Cardiac myocytes	Cardiac myocytes	6.47511553371075	-2.49481250073382
AGAGCCCAGTCGCCCA-1	BMP4_D5	14935	4135	0.836960160696351	0	0	Neural Crest	Neural Crest	-4.17619586384174	-3.83976889874407
AGAGCCCCACTCGATA-1	BMP4_D5	19545	4899	2.83960092095165	8	8	Nueral tube	Nueral tube	-5.72433734333393	-0.0401735725588472
AGAGCCCGTCAAAGTA-1	BMP4_D5	25854	4909	0.119904076738609	1	1	Epithelium	Epithelium	2.92129778468731	4.81805490229658
AGAGCCCGTCTAGATC-1	BMP4_D5	14186	3799	1.19836458480192	0	0	Neural Crest	Neural Crest	-3.21969843304035	-2.06736458565661
AGAGCCCGTGGTCAAG-1	BMP4_D5	12031	3259	0.889369129748151	19	19	Paraxial mesoderm/Somites	Paraxial mesoderm/Somites	-0.302583132146564	4.72023891184858
AGAGCCCTCCGATAGT-1	BMP4_D5	15430	4542	4.93843162670123	4	4	Nueral tube	Nueral tube	-6.26716638004657	-1.67132021214434
AGAGCCCTCGCTCATC-1	BMP4_D5	19962	4757	2.86043482616972	21	21	NMP	NMP	-3.03877187168476	5.10827039454511
AGATAGAAGAAGTCTA-1	BMP4_D5	20876	4861	0.977198697068404	2	2	Other	Other	-2.39000273144123	-4.73306871678301
AGATAGAAGGCGACAT-1	BMP4_D5	15238	4253	2.15907599422496	10	10	Cardiac myocytes	Cardiac myocytes	5.66174769008282	-2.16252733494708
AGATAGAAGGTCCAGA-1	BMP4_D5	11133	3330	2.02101859337106	4	4	Nueral tube	Nueral tube	-6.39715600407001	-1.76976395871111
AGATAGAAGTAATCCC-1	BMP4_D5	23563	5428	2.55485294741756	9	9	Epithelium	Epithelium	2.68092965686444	3.41244982455305
AGATAGAAGTGACCTT-1	BMP4_D5	16282	3954	1.45559513573271	12	12	Neural Crest	Neural Crest	-2.14729023373005	-4.58226324345538
AGATAGACAAAGGCGT-1	BMP4_D5	18804	4723	2.93554562858966	25	25	Nueral tube	Nueral tube	-3.53007197773334	0.704105126600775
AGATAGACAATACCCA-1	BMP4_D5	15219	3928	1.11045403771601	0	0	Neural Crest	Neural Crest	-3.4477286378133	-3.80989576603839
AGATAGACAATTGAGA-1	BMP4_D5	14520	3970	3.72589531680441	0	0	Neural Crest	Neural Crest	-3.13880086338398	-3.93597627903887
AGATAGACACACACGC-1	BMP4_D5	13334	3659	1.33493325333733	18	18	ExE mesoderm	ExE mesoderm	4.81916451060894	1.86538647387556
AGATAGACACAGGATG-1	BMP4_D5	19172	4865	4.53265178385145	23	23	Nueral tube-transiting	Nueral tube-transiting	-4.36443758404132	-0.702668887633768
AGATAGACACATTACG-1	BMP4_D5	18386	4270	1.35429130860437	18	18	ExE mesoderm	ExE mesoderm	3.64171576106671	-0.180347961444345
AGATAGACAGAAGCGT-1	BMP4_D5	8516	2569	0.927665570690465	17	17	Amnion	Amnion	5.39175152385357	1.38635073874525
AGATAGACAGGCAATG-1	BMP4_D5	14584	3994	1.34393856280856	10	10	Cardiac myocytes	Cardiac myocytes	6.24913000667218	-2.15078629280993
AGATAGAGTAGGAGGG-1	BMP4_D5	15415	4239	2.97113201427181	13	13	Nueral tube	Nueral tube	-7.61464858448383	0.9215268966966
AGATAGAGTATCTCGA-1	BMP4_D5	14671	4040	1.24735873491923	4	4	Nueral tube	Nueral tube	-6.47012830173847	-2.17068280007311
AGATAGATCACAGAGG-1	BMP4_D5	10907	3113	1.54029522325112	1	1	Epithelium	Epithelium	2.80445241534832	4.59552406046918
AGATAGATCAGACCTA-1	BMP4_D5	27591	5681	1.69982965459751	5	5	Neural Crest	Neural Crest	-0.667264919935432	-1.52495707299182
AGATAGATCGAAGGAC-1	BMP4_D5	76143	7793	1.308065088058	2	2	Other	Other	-0.954760555385319	3.34804772112897
AGATCCAAGGGAGATA-1	BMP4_D5	16812	4443	2.45063050202236	2	2	Other	Other	6.60306715572003	-1.14864571120211
AGATCCACAAAGAACT-1	BMP4_D5	8797	2988	2.31897237694669	1	1	Epithelium	Epithelium	4.07743572795514	5.30131124232343
AGATCCACAGAAGTGC-1	BMP4_D5	12706	3661	0.606012907287895	22	22	Paraxial mesoderm/Somites	Paraxial mesoderm/Somites	0.715779658199581	4.27920840952924
AGATCCACAGGTTCAT-1	BMP4_D5	17571	4136	0.950429685276877	5	5	Neural Crest	Neural Crest	0.201775844932827	-3.11439157750079
AGATCCACATCATGAC-1	BMP4_D5	10624	3420	2.49435240963855	1	1	Epithelium	Epithelium	2.35996889674786	5.75065540049604
AGATCCAGTTCTTGTT-1	BMP4_D5	10313	3188	0.416949481237273	19	19	Paraxial mesoderm/Somites	Paraxial mesoderm/Somites	1.77004742229107	5.53792928431562
AGATCCATCACAGAGG-1	BMP4_D5	10564	3362	0.596365013252556	22	22	Paraxial mesoderm/Somites	Paraxial mesoderm/Somites	1.25078439319256	3.60260699961713
AGATCCATCAGAGCGA-1	BMP4_D5	14786	3906	2.79318274043014	25	25	Nueral tube	Nueral tube	-3.94679236805317	0.529679584246191
AGATCGTAGGATATGT-1	BMP4_D5	14302	3818	1.44735002097609	7	7	NMP	NMP	-3.02250647938129	4.02873157237104
AGATCGTCAACACAGG-1	BMP4_D5	11172	3514	2.63157894736842	1	1	Epithelium	Epithelium	3.85026955211285	3.87602399561933
AGATCGTCACAGAGCA-1	BMP4_D5	15006	4129	2.3390643742503	7	7	NMP	NMP	-3.4325051347005	3.81465505335859
AGATCGTCACATGACT-1	BMP4_D5	11396	3550	3.13267813267813	27	27	Cardiac myocytes	Cardiac myocytes	6.95798849666241	0.233108508329901
AGATCGTCACGAAGAC-1	BMP4_D5	14388	4015	2.30747845426745	24	24	Neural Crest	Neural Crest	-1.87462520992633	-3.12503005291888
AGATCGTGTAATTGGA-1	BMP4_D5	5523	2232	0.86909288430201	6	6	Cardiac myocytes	Cardiac myocytes	7.93219685161236	-3.55271221425006
AGATCGTGTATGTGTC-1	BMP4_D5	14959	3972	2.88120863694097	11	11	Nueral tube-transiting	Nueral tube-transiting	-1.71976089870807	-0.630675655860391
AGATCGTGTCATATGC-1	BMP4_D5	9718	3243	1.01872813336077	10	10	Cardiac myocytes	Cardiac myocytes	7.10548281276349	-2.40302349354693
AGATCGTGTGAATGTA-1	BMP4_D5	16439	4077	3.2544558671452	7	7	NMP	NMP	-1.28568101322528	4.7291748401933
AGATCGTGTGAGTAAT-1	BMP4_D5	20416	4772	0.102860501567398	11	11	Nueral tube-transiting	Nueral tube-transiting	-2.31875288879749	0.0864461836629241
AGATCGTTCAGCAGAG-1	BMP4_D5	17044	4007	2.39380427129782	5	5	Neural Crest	Neural Crest	0.170202430130276	-2.52856160427996
AGATCGTTCGAATCCA-1	BMP4_D5	9992	3260	1.97157726180945	18	18	ExE mesoderm	ExE mesoderm	7.49746155345562	0.181099462252173
AGATCGTTCGCAGTGC-1	BMP4_D5	9055	3094	1.88845941468802	9	9	Epithelium	Epithelium	1.81785726153973	3.06449102137617
AGATCGTTCTAGAGCT-1	BMP4_D5	11925	3702	3.69811320754717	13	13	Nueral tube	Nueral tube	-7.75792909061786	-0.448116776604143
AGATCGTTCTCGCTCA-1	BMP4_D5	9684	3301	0.103263114415531	16	16	ExE mesoderm	ExE mesoderm	5.73519253337506	1.23508464072278
AGATCGTTCTGTCCGT-1	BMP4_D5	23012	4864	2.02503041891187	5	5	Neural Crest	Neural Crest	0.188459332824978	-2.44620562817523
AGATGAAAGCATGGGT-1	BMP4_D5	1247	820	4.17000801924619	19	19	Paraxial mesoderm/Somites	Paraxial mesoderm/Somites	1.7979567011607	5.97085117075971
AGATGAAAGCCTCGTG-1	BMP4_D5	16304	4218	3.31820412168793	0	0	Neural Crest	Neural Crest	-3.26826095974323	-3.46792889859149
AGATGAACACATACGT-1	BMP4_D5	26099	5349	2.62462163301276	5	5	Neural Crest	Neural Crest	0.253492828251156	-1.82485379006335
AGATGAACAGGAATCG-1	BMP4_D5	18071	4433	2.52338000110675	25	25	Nueral tube	Nueral tube	-2.65470076000568	-0.0582779171652467
AGATGAAGTACAGAAT-1	BMP4_D5	15124	4073	3.20021158423697	7	7	NMP	NMP	-3.24714947140094	4.34067748759321
AGATGAAGTACTGCCG-1	BMP4_D5	9630	3061	0.882658359293873	16	16	ExE mesoderm	ExE mesoderm	4.22003006541851	4.56733630869916
AGATGAAGTATGACAA-1	BMP4_D5	18823	4308	0.0584391436009138	28	28	Neural Crest	Neural Crest	-1.05022162592289	-3.68035985257098
AGATGAAGTCAAGTTC-1	BMP4_D5	18949	4585	3.19805794501029	5	5	Neural Crest	Neural Crest	-0.93990755474445	-1.68184925343463
AGATGAAGTCCGACGT-1	BMP4_D5	17254	4234	2.16761330705923	7	7	NMP	NMP	-3.68951583301899	5.02984307978681
AGATGAAGTGGAACAC-1	BMP4_D5	21276	5007	2.63207369806355	7	7	NMP	NMP	-2.80022907650348	2.20527337763837
AGATGAATCCAACACA-1	BMP4_D5	14143	3694	0.947465177119423	20	20	Neural Crest	Neural Crest	-0.0286533275830421	-3.92916299130389
AGATGAATCCGAGTGC-1	BMP4_D5	14939	3861	0.816654394537787	12	12	Neural Crest	Neural Crest	-3.16076684391376	-5.04448725010821
AGATGAATCCTGTAAG-1	BMP4_D5	16921	4326	2.25163997399681	20	20	Neural Crest	Neural Crest	-1.28526223099109	-2.2074637534804
AGATGAATCTGGTGGC-1	BMP4_D5	18373	4307	1.53486093724487	0	0	Neural Crest	Neural Crest	-2.20482457077381	-1.96915079380938
AGATGAATCTTCGACC-1	BMP4_D5	8687	2978	0.299297801312306	13	13	Nueral tube	Nueral tube	-6.22396779453632	0.514645147066626
AGATGCTAGGCAGGTT-1	BMP4_D5	11411	3426	1.0603803347647	15	15	Nueral tube	Nueral tube	-8.14974713718769	-1.15862919117877
AGATGCTAGTCTCGTA-1	BMP4_D5	7878	2760	0.13962934755014	6	6	Cardiac myocytes	Cardiac myocytes	7.02022575938824	-2.46785856511065
AGATGCTAGTTAACGA-1	BMP4_D5	8593	2719	1.01245199581054	1	1	Epithelium	Epithelium	4.03893065059308	4.27708076212934
AGATGCTTCAGAGTTC-1	BMP4_D5	17212	4419	2.11480362537764	9	9	Epithelium	Epithelium	1.67931365573529	2.15755652163556
AGATGCTTCTCATGGA-1	BMP4_D5	9412	3059	1.35996600084998	19	19	Paraxial mesoderm/Somites	Paraxial mesoderm/Somites	1.30714547240857	5.832951771956
AGCATCAAGACTCAAA-1	BMP4_D5	10576	3407	2.22201210287443	1	1	Epithelium	Epithelium	2.82748460376385	5.74508117411664
AGCATCAAGATGGCAC-1	BMP4_D5	36768	6156	2.73607484769365	21	21	NMP	NMP	-2.49087965881702	5.46089051936201
AGCATCAAGCTCCCTT-1	BMP4_D5	14297	4062	1.89550255298314	26	26	Nueral tube	Nueral tube	-3.70106840526935	-0.8903387906737
AGCATCAAGGCAGCTA-1	BMP4_D5	17079	4042	1.56917852333275	9	9	Epithelium	Epithelium	3.73381256663922	3.49420427058271
AGCATCAAGGGATCAC-1	BMP4_D5	9441	3082	0.879144158457791	1	1	Epithelium	Epithelium	2.84313344562176	4.58377765391401
AGCATCAAGTCTGGAG-1	BMP4_D5	8751	3023	0.514226945491944	6	6	Cardiac myocytes	Cardiac myocytes	7.58838772380475	-1.84996105458209
AGCATCAAGTGCTCGC-1	BMP4_D5	13139	3453	2.09300555597838	12	12	Neural Crest	Neural Crest	-1.92623520290729	-5.67628980900713
AGCATCAAGTTGGACG-1	BMP4_D5	9195	3017	2.75149537792278	1	1	Epithelium	Epithelium	3.04947161281231	5.49451278422407
AGCATCACAAATGAGT-1	BMP4_D5	13392	3943	0.709378733572282	9	9	Epithelium	Epithelium	2.8610305746806	3.59123443339399
AGCATCACAACGGTAG-1	BMP4_D5	9719	3112	2.47967897931886	6	6	Cardiac myocytes	Cardiac myocytes	8.03577541911725	-1.78876472737261
AGCATCACAAGCGCAA-1	BMP4_D5	12982	3559	0.100138653520259	28	28	Neural Crest	Neural Crest	-4.5235650578725	-3.25093413617083
AGCATCACATTGAAGA-1	BMP4_D5	16753	4191	4.7513878111383	18	18	ExE mesoderm	ExE mesoderm	3.68084024989727	-0.314385450050172
AGCATCAGTACCTGTA-1	BMP4_D5	17685	4458	0.802940344925078	11	11	Nueral tube-transiting	Nueral tube-transiting	-1.67007899677631	1.55866347525648
AGCATCAGTGAATGTA-1	BMP4_D5	15679	3912	3.01677402895593	12	12	Neural Crest	Neural Crest	-2.61824918186542	-5.43870044972369
AGCATCAGTGCCGTTG-1	BMP4_D5	10028	2613	0.0498603909054647	17	17	Amnion	Amnion	3.87080883586529	1.19190524790815
AGCATCAGTGGTCTGC-1	BMP4_D5	29230	5495	1.88162846390694	0	0	Neural Crest	Neural Crest	-1.4960250893819	-1.5416557910628
AGCATCATCCACAAGT-1	BMP4_D5	21200	5122	3.77358490566038	23	23	Nueral tube-transiting	Nueral tube-transiting	-3.63862777149555	-2.28225423123309
AGCATCATCGCAGAGA-1	BMP4_D5	49302	7072	1.27783862723622	2	2	Other	Other	6.68046736323956	-0.85912598397204
AGCCAATAGATGGTAT-1	BMP4_D5	11021	3215	2.39542691225842	26	26	Nueral tube	Nueral tube	-3.63857174312946	-0.613300276059595
AGCCAATAGTATGAAC-1	BMP4_D5	21861	4875	1.40890169708613	22	22	Paraxial mesoderm/Somites	Paraxial mesoderm/Somites	0.214801665188107	4.93550847743085
AGCCAATAGTTGGACG-1	BMP4_D5	15770	4166	3.89346861128725	4	4	Nueral tube	Nueral tube	-5.77167058384296	-3.28610349919268
AGCCAATCAATTGCCA-1	BMP4_D5	22456	5317	1.77680798004988	14	14	Nueral tube	Nueral tube	-5.19975686466571	1.71815632556013
AGCCAATCAGTCTGGC-1	BMP4_D5	19586	4674	2.47625855202696	18	18	ExE mesoderm	ExE mesoderm	4.97551369273785	0.0671015856080382
AGCCAATGTCCAAATC-1	BMP4_D5	5228	2031	3.04131599081867	6	6	Cardiac myocytes	Cardiac myocytes	8.25473045909527	-2.00731076027819
AGCCAATGTCTGCATA-1	BMP4_D5	15735	4161	0.73085478233238	0	0	Neural Crest	Neural Crest	-3.41092777645465	-4.57713390614459
AGCCAATGTTGTATGC-1	BMP4_D5	11616	3768	1.60984848484848	9	9	Epithelium	Epithelium	2.94863628947857	3.29560111735395
AGCCAATTCAAAGAAC-1	BMP4_D5	15032	4090	0.239489089941458	4	4	Nueral tube	Nueral tube	-5.01858497059223	-2.2813437106795
AGCCAATTCATTTGTC-1	BMP4_D5	16561	4292	3.13990701044623	0	0	Neural Crest	Neural Crest	-3.31241703426715	-3.70354248310992
AGCCACGAGAGGTTAT-1	BMP4_D5	8897	3062	3.18084747667753	15	15	Nueral tube	Nueral tube	-7.89610934650775	-1.15339518811175
AGCCACGAGCGACTTT-1	BMP4_D5	13209	3896	2.67242031947914	26	26	Nueral tube	Nueral tube	-4.51757121479389	0.241864788275275
AGCCACGAGGGAGTTC-1	BMP4_D5	10879	3293	0.808897876643074	1	1	Epithelium	Epithelium	3.54417585933331	4.19156049464277
AGCCACGCAATTCTCT-1	BMP4_D5	21351	4919	1.8266123366587	5	5	Neural Crest	Neural Crest	0.362520452381405	-2.12701476838061
AGCCACGCACCAATTG-1	BMP4_D5	11777	3638	0.297189437038295	3	3	Cardiac myocytes	Cardiac myocytes	8.4944488962901	-1.34243513371417
AGCCACGCACCGGTCA-1	BMP4_D5	39560	6416	1.07431749241658	23	23	Nueral tube-transiting	Nueral tube-transiting	-2.16081667339679	1.31253813479474
AGCCACGTCTTAGCCC-1	BMP4_D5	11513	3433	1.85008251541735	6	6	Cardiac myocytes	Cardiac myocytes	7.50504517161969	-3.79051829602191
AGCCACGTCTTGCGCT-1	BMP4_D5	9500	2690	0.852631578947368	16	16	ExE mesoderm	ExE mesoderm	6.14619898402813	1.54047332976392
AGCCAGCAGAAACTAC-1	BMP4_D5	22309	5360	2.07987807611278	2	2	Other	Other	0.496731634975704	3.75699113581708
AGCCAGCAGCTGAAGC-1	BMP4_D5	28979	5999	2.56392560129749	1	1	Epithelium	Epithelium	2.28059529864911	4.43493436549238
AGCCAGCAGGGACCAT-1	BMP4_D5	21011	5154	2.71286468992433	2	2	Other	Other	6.99331450069073	-1.25481261040637
AGCCAGCAGGGAGAAT-1	BMP4_D5	16693	4229	1.83909423111484	4	4	Nueral tube	Nueral tube	-6.01327634250995	-1.87592948700854
AGCCAGCAGGTTAAAC-1	BMP4_D5	8063	2902	1.89755674066725	6	6	Cardiac myocytes	Cardiac myocytes	8.32261299693707	-2.66293169285723
AGCCAGCCACACAGCC-1	BMP4_D5	21618	4765	0.906651864187251	1	1	Epithelium	Epithelium	2.13117742145184	4.60835765574506
AGCCAGCCATCACAGT-1	BMP4_D5	9412	3046	0.148746281342966	6	6	Cardiac myocytes	Cardiac myocytes	7.25366997325543	-2.73947836186358
AGCCAGCGTAAGGTCG-1	BMP4_D5	13593	3640	1.2947840800412	4	4	Nueral tube	Nueral tube	-6.07023168003437	-2.04019118573138
AGCCAGCGTATAGGAT-1	BMP4_D5	18404	4713	2.39078461204086	25	25	Nueral tube	Nueral tube	-4.14414048588153	0.748408186178717
AGCCAGCGTTGCATAC-1	BMP4_D5	17464	4049	1.92968392120935	24	24	Neural Crest	Neural Crest	-1.49055684006092	-4.17689658429095
AGCCAGCTCACCCATC-1	BMP4_D5	19745	5049	1.25601418080527	14	14	Nueral tube	Nueral tube	-4.49078917896625	1.00444601748517
AGCCAGCTCAGACCGC-1	BMP4_D5	22220	5037	2.90729072907291	5	5	Neural Crest	Neural Crest	-0.490465987681118	-1.94456018235156
AGCCAGCTCGAGTGGA-1	BMP4_D5	16267	4245	3.87901887256409	8	8	Nueral tube	Nueral tube	-3.10927796757099	-0.351449676860061
AGCCAGCTCGGCTCTT-1	BMP4_D5	19840	4782	2.22782258064516	21	21	NMP	NMP	-2.41003346836444	5.23985217783979
AGCGATTAGCGTCTCG-1	BMP4_D5	8996	3014	3.34593152512228	15	15	Nueral tube	Nueral tube	-8.50845313465473	-0.668159139413324
AGCGATTAGTTGAAGT-1	BMP4_D5	12270	3337	0.220048899755501	28	28	Neural Crest	Neural Crest	-3.66591740047809	-5.75053383137652
AGCGATTCAGTGTACT-1	BMP4_D5	15903	3929	1.10670942589449	11	11	Nueral tube-transiting	Nueral tube-transiting	-2.5735397378194	-1.05097235466906
AGCGATTCATGAATAG-1	BMP4_D5	13569	4293	1.82032574250129	1	1	Epithelium	Epithelium	2.21269869411114	4.14810107920698
AGCGATTGTCAGGTAG-1	BMP4_D5	5369	2152	3.6319612590799	6	6	Cardiac myocytes	Cardiac myocytes	8.09279656016949	-3.39542914654681
AGCGATTTCCAAGCAT-1	BMP4_D5	23071	5135	2.57032638377183	5	5	Neural Crest	Neural Crest	0.182732280136379	-2.10435963894793
AGCGATTTCTCGGTCT-1	BMP4_D5	13678	3755	1.56455622166983	23	23	Nueral tube-transiting	Nueral tube-transiting	-2.84747934734699	1.58539305899671
AGCGCCAAGAATCGAT-1	BMP4_D5	19663	4670	3.08701622336368	23	23	Nueral tube-transiting	Nueral tube-transiting	-3.0453107396352	1.8504180786424
AGCGCCAAGATGCGAC-1	BMP4_D5	20686	4515	3.22923716523252	11	11	Nueral tube-transiting	Nueral tube-transiting	-1.64116490280506	2.33933542941144
AGCGCCACAACGATCT-1	BMP4_D5	21025	5048	3.08680142687277	10	10	Cardiac myocytes	Cardiac myocytes	5.99849581325177	-1.43870271470019
AGCGCCACAATGCTCA-1	BMP4_D5	18562	4674	3.50177782566534	13	13	Nueral tube	Nueral tube	-7.68986058628437	0.507012533884558
AGCGCCACAGGGTCTC-1	BMP4_D5	14864	4301	0.861141011840689	10	10	Cardiac myocytes	Cardiac myocytes	6.47910141551617	-1.95876110817858
AGCGCCACATTGGCAT-1	BMP4_D5	18760	4331	1.24733475479744	12	12	Neural Crest	Neural Crest	-2.33037734424945	-5.20125557209918
AGCGCCAGTCTGCAAT-1	BMP4_D5	9072	3063	2.22663139329806	16	16	ExE mesoderm	ExE mesoderm	6.40950560176495	1.72482894633344
AGCGCCATCTAGAACC-1	BMP4_D5	10438	2936	1.62866449511401	12	12	Neural Crest	Neural Crest	-3.07019091045734	-5.56904436375567
AGCGCCATCTATCGCC-1	BMP4_D5	8565	2816	1.49445417396381	1	1	Epithelium	Epithelium	3.09676336848858	5.46277974818281
AGCGCTGAGAGCATCG-1	BMP4_D5	14309	4129	3.38248654692851	10	10	Cardiac myocytes	Cardiac myocytes	6.028079744221	-1.75011600281664
AGCGCTGCAACCGGAA-1	BMP4_D5	30694	5690	1.79188114941031	21	21	NMP	NMP	-3.05303931629535	5.8048379299455
AGCGCTGCAATCGCGC-1	BMP4_D5	10621	3119	2.26908953959138	4	4	Nueral tube	Nueral tube	-5.38390088474628	-3.12809897686907
AGCGCTGCAATTCACG-1	BMP4_D5	30140	5619	1.70537491705375	11	11	Nueral tube-transiting	Nueral tube-transiting	-1.69441044723865	1.91346858714155
AGCGCTGCACGACAGA-1	BMP4_D5	14531	3930	1.73422338448834	9	9	Epithelium	Epithelium	2.64629888141278	3.77936767314008
AGCGCTGCAGCGACCT-1	BMP4_D5	9802	3034	0.632523974699041	16	16	ExE mesoderm	ExE mesoderm	3.46855520808819	3.98488782618574
AGCGCTGGTACATACC-1	BMP4_D5	13945	3789	1.75690211545357	0	0	Neural Crest	Neural Crest	-2.98380303776142	-2.5121901157088
AGCGCTGGTCTGTGGC-1	BMP4_D5	8944	2811	1.38640429338104	18	18	ExE mesoderm	ExE mesoderm	7.26032089793805	0.376424956064734
AGCGCTGGTTGGGAAC-1	BMP4_D5	14404	4158	1.79811163565676	25	25	Nueral tube	Nueral tube	-4.22802997028705	0.405335890989813
AGCGCTGTCCACACCT-1	BMP4_D5	9898	3204	2.23277429783795	16	16	ExE mesoderm	ExE mesoderm	5.16822504603985	2.7486581680589
AGCGCTGTCGCGTGAC-1	BMP4_D5	9327	3051	4.03130695829313	6	6	Cardiac myocytes	Cardiac myocytes	8.02135967815045	-2.9701385619826
AGCGTATAGATGGCAC-1	BMP4_D5	8498	2850	3.15368321958108	4	4	Nueral tube	Nueral tube	-7.32848859226581	-1.85450757767626
AGCGTATAGCAAGCCA-1	BMP4_D5	21089	4737	2.37090426288586	5	5	Neural Crest	Neural Crest	-0.753179449795452	-2.92035223271319
AGCGTATAGCGAGGAG-1	BMP4_D5	11001	3420	2.72702481592582	18	18	ExE mesoderm	ExE mesoderm	4.10489010417584	-0.489293453354326
AGCGTATAGGTCGACA-1	BMP4_D5	17441	4329	0.183475718135428	2	2	Other	Other	7.5280477961314	-1.56429983403155
AGCGTATAGTTACGGG-1	BMP4_D5	12618	3322	1.88619432556665	20	20	Neural Crest	Neural Crest	-1.3500404397237	-5.18850351597735
AGCGTATCAAGATGGC-1	BMP4_D5	19463	4775	0.971073318604532	14	14	Nueral tube	Nueral tube	-6.06315589344379	2.04622625086835
AGCGTATCATTCATCT-1	BMP4_D5	5211	2205	2.16848973325657	3	3	Cardiac myocytes	Cardiac myocytes	9.25750565135601	-1.64722741867968
AGCGTATGTGAGCCAA-1	BMP4_D5	18026	4450	3.33962054809719	8	8	Nueral tube	Nueral tube	-6.27231669819233	0.121944653730902
AGCGTATGTTGATCGT-1	BMP4_D5	13578	3763	1.58344380615702	9	9	Epithelium	Epithelium	2.00881313884381	2.24684118006757
AGCGTCGGTTACGGAG-1	BMP4_D5	13240	3736	2.17522658610272	7	7	NMP	NMP	-2.25899207985279	4.16852782939008
AGCTACAAGATGACCG-1	BMP4_D5	21377	4846	2.96580436918183	17	17	Amnion	Amnion	2.78202581012371	1.49025319788984
AGCTACAAGCGCATCC-1	BMP4_D5	6917	2437	0.433714037877693	19	19	Paraxial mesoderm/Somites	Paraxial mesoderm/Somites	1.55573820674542	5.6813289997392
AGCTACAAGTTAACAG-1	BMP4_D5	14923	4190	2.64692086041681	0	0	Neural Crest	Neural Crest	-1.70010757839557	-2.13822747494647
AGCTACACACAGTCCG-1	BMP4_D5	18567	4844	3.73781440189584	13	13	Nueral tube	Nueral tube	-8.16437411701557	0.0405256328397124
AGCTACACACTGGATT-1	BMP4_D5	10690	3410	3.22731524789523	3	3	Cardiac myocytes	Cardiac myocytes	8.38505482280377	-0.304440858844605
AGCTACACAGACTCTA-1	BMP4_D5	70074	8441	0.924736706909838	2	2	Other	Other	1.0678666790736	1.85927818987897
AGCTACACAGTCGGTC-1	BMP4_D5	42575	6350	4.37815619495009	2	2	Other	Other	3.36027121150616	-0.124473986286607
AGCTACACATCTCCCA-1	BMP4_D5	11919	3761	2.23173084990352	3	3	Cardiac myocytes	Cardiac myocytes	8.37610268199566	-1.39465082909533
AGCTACAGTCGTAATC-1	BMP4_D5	20724	4646	1.18220420768191	7	7	NMP	NMP	-3.45739007389423	3.62731026385358
AGCTACAGTTTCGGCG-1	BMP4_D5	23066	5006	1.97693574958814	7	7	NMP	NMP	-2.33627164757129	3.78624414179853
AGCTACATCGACCCAG-1	BMP4_D5	12025	3565	2.31185031185031	4	4	Nueral tube	Nueral tube	-5.64940238392231	-3.01200701024005
AGCTACATCGGCCAAC-1	BMP4_D5	17581	4477	2.2865593538479	0	0	Neural Crest	Neural Crest	-2.99307012951252	-2.78300644185015
AGCTACATCTGCATGA-1	BMP4_D5	25965	5597	1.39418447910649	9	9	Epithelium	Epithelium	1.52272939288739	2.38396381114057
AGCTCAAAGGATGAGA-1	BMP4_D5	39632	6166	1.33982640290674	0	0	Neural Crest	Neural Crest	-2.44837844765064	-1.81309474732348
AGCTCAACACTGCTTC-1	BMP4_D5	19315	4361	0.761066528604711	24	24	Neural Crest	Neural Crest	-0.729706201909748	-3.58522893216082
AGCTCAACATCGTCCT-1	BMP4_D5	969	645	0.206398348813209	16	16	ExE mesoderm	ExE mesoderm	5.63713001811627	3.46355055544904
AGCTCAAGTAGCTTAC-1	BMP4_D5	13987	4036	1.84456995781797	15	15	Nueral tube	Nueral tube	-6.4164364377248	0.556419181566748
AGCTCAATCATTGTTC-1	BMP4_D5	13855	4007	1.64561530133526	13	13	Nueral tube	Nueral tube	-7.26436067020771	0.513305592279944
AGCTCAATCTAAGAAG-1	BMP4_D5	6821	2469	2.88813956897816	1	1	Epithelium	Epithelium	4.69180082881573	4.71496700022748
AGCTCAATCTGAGCAT-1	BMP4_D5	15387	4069	1.98219276012218	14	14	Nueral tube	Nueral tube	-6.56225419437763	1.81402586672834
AGCTCAATCTTCGTAT-1	BMP4_D5	14854	4320	2.28894573852161	13	13	Nueral tube	Nueral tube	-6.79505944645282	1.20113490794233
AGCTTCCAGAGAGCGG-1	BMP4_D5	12664	3271	3.21383449147189	12	12	Neural Crest	Neural Crest	-2.58753061687824	-5.329645884294
AGCTTCCAGGATGGCT-1	BMP4_D5	37529	6595	1.54813610807642	22	22	Paraxial mesoderm/Somites	Paraxial mesoderm/Somites	1.55775475108746	3.48730372164777
AGCTTCCAGGTCGTCC-1	BMP4_D5	22237	4822	1.8932409947385	12	12	Neural Crest	Neural Crest	-2.47128403580066	-4.10982776905962
AGCTTCCAGTCATAGA-1	BMP4_D5	12024	3267	2.104125083167	12	12	Neural Crest	Neural Crest	-2.4748156110036	-5.45119692112872
AGCTTCCAGTGCCGAA-1	BMP4_D5	20025	4893	3.03620474406991	8	8	Nueral tube	Nueral tube	-4.13434720432636	-1.43745542790362
AGCTTCCCAACGATCT-1	BMP4_D5	9268	3222	3.36642209753992	3	3	Cardiac myocytes	Cardiac myocytes	7.76753544414166	0.0634468970113127
AGCTTCCCAAGTGTCT-1	BMP4_D5	18070	4381	3.48644161593802	23	23	Nueral tube-transiting	Nueral tube-transiting	-3.90504479801532	-2.68708087231585
AGCTTCCCAGAATGTA-1	BMP4_D5	14131	3901	2.20791168353266	20	20	Neural Crest	Neural Crest	-0.335041079877582	-3.7716841819472
AGCTTCCCAGAGCCCT-1	BMP4_D5	24489	5143	0.877945199885663	5	5	Neural Crest	Neural Crest	0.20074152553204	-2.5869381549544
AGCTTCCCAGAGTGAC-1	BMP4_D5	17651	4609	0.0906464222990199	10	10	Cardiac myocytes	Cardiac myocytes	5.02363991344098	-1.29250485922762
AGCTTCCCAGCGTTTA-1	BMP4_D5	11427	3470	1.88150870744727	15	15	Nueral tube	Nueral tube	-8.24887729084369	-0.957941007871118
AGCTTCCCATGAAGGC-1	BMP4_D5	17514	4341	0.570971793993377	0	0	Neural Crest	Neural Crest	-2.82138944065448	-2.941129219789
AGCTTCCGTAGCGTAG-1	BMP4_D5	24921	5356	3.65555154287549	7	7	NMP	NMP	-2.05304050838825	3.67164205287031
AGCTTCCGTGACTGTT-1	BMP4_D5	13575	3805	2.55616942909761	8	8	Nueral tube	Nueral tube	-4.85951209461567	-0.815976602096048
AGCTTCCGTGATAGAT-1	BMP4_D5	11253	3218	2.4971118812761	12	12	Neural Crest	Neural Crest	-1.81686783230182	-5.72517610814044
AGCTTCCGTTCGTTCC-1	BMP4_D5	9049	3172	1.13824732014587	3	3	Cardiac myocytes	Cardiac myocytes	9.39142822826031	-0.953128946084467
AGCTTCCTCCTACTGC-1	BMP4_D5	20161	4868	0.887852785080105	25	25	Nueral tube	Nueral tube	-3.18121982014057	0.416038381796393
AGCTTCCTCGAACCTA-1	BMP4_D5	4066	1783	3.98425971470733	6	6	Cardiac myocytes	Cardiac myocytes	8.04628491008404	-2.68480373646685
AGGAAATAGACGTCCC-1	BMP4_D5	13714	3803	2.21671284818434	27	27	Cardiac myocytes	Cardiac myocytes	6.59466480815533	-0.395031322795835
AGGAAATAGAGTGTTA-1	BMP4_D5	16320	3917	1.89950980392157	18	18	ExE mesoderm	ExE mesoderm	4.06219505870465	-0.0831769528574617
AGGAAATAGCTGAGCA-1	BMP4_D5	8619	2853	2.73813667478826	1	1	Epithelium	Epithelium	3.81608032786969	5.44784997675947
AGGAAATAGCTTTCCC-1	BMP4_D5	19333	4807	2.62245900791393	10	10	Cardiac myocytes	Cardiac myocytes	5.60749554240826	-2.13235963608691
AGGAAATAGGCTTAGG-1	BMP4_D5	14179	3961	1.63622258269271	1	1	Epithelium	Epithelium	3.50313925349835	5.44854520533613
AGGAAATAGGTCCTGC-1	BMP4_D5	10536	3512	0.25626423690205	3	3	Cardiac myocytes	Cardiac myocytes	9.57001232707623	-1.33752371098467
AGGAAATAGTCTAGCT-1	BMP4_D5	9979	2984	3.6877442629522	4	4	Nueral tube	Nueral tube	-5.95156312382099	-3.2562337043471
AGGAAATCAGGACTTT-1	BMP4_D5	20230	4886	2.26396440929313	13	13	Nueral tube	Nueral tube	-7.12050223743793	0.879850852232489
AGGAAATCATCAGCGC-1	BMP4_D5	13869	3772	2.58850674165405	6	6	Cardiac myocytes	Cardiac myocytes	7.76248097026471	-3.97446967389056
AGGAAATGTATTTCCT-1	BMP4_D5	15566	4112	2.51188487729667	23	23	Nueral tube-transiting	Nueral tube-transiting	-2.94081211483356	2.15063451502851
AGGAAATTCCACATAG-1	BMP4_D5	9414	2780	1.77395368599958	17	17	Amnion	Amnion	4.59080767238263	1.91692446444562
AGGAAATTCCGCGAGT-1	BMP4_D5	15323	4271	0.737453501272597	9	9	Epithelium	Epithelium	3.3098077734721	3.691754090529
AGGAAATTCGAGAGCA-1	BMP4_D5	8317	2896	1.98388842130576	3	3	Cardiac myocytes	Cardiac myocytes	9.01699471080426	-0.888027620572534
AGGAAATTCGCAGTTA-1	BMP4_D5	18753	4526	2.27696901829041	25	25	Nueral tube	Nueral tube	-3.06685376560566	0.0958400246911376
AGGAATAAGAGTCAGC-1	BMP4_D5	8752	2879	1.38254113345521	1	1	Epithelium	Epithelium	3.72047781551007	5.44327329371503
AGGAATAAGCTAAATG-1	BMP4_D5	4238	1936	3.20906087777253	7	7	NMP	NMP	-3.43086982166645	4.68018983576826
AGGAATAAGCTGGAGT-1	BMP4_D5	12998	3751	4.73919064471457	13	13	Nueral tube	Nueral tube	-7.46521735584613	0.681144582968268
AGGAATAAGGGCCAAT-1	BMP4_D5	14997	3908	4.44088817763553	20	20	Neural Crest	Neural Crest	-1.28666270172474	-4.27822996403643
AGGAATACAAATTAGG-1	BMP4_D5	14589	3756	1.17211597779149	0	0	Neural Crest	Neural Crest	-3.3711688557851	-4.03256465222308
AGGAATACAACTTGCA-1	BMP4_D5	12898	3573	1.42657776399442	4	4	Nueral tube	Nueral tube	-4.93500543033954	-2.47753764416644
AGGAATACAATTGCAC-1	BMP4_D5	11921	3791	1.70287727539636	19	19	Paraxial mesoderm/Somites	Paraxial mesoderm/Somites	0.663139100910458	5.75933622096113
AGGAATACACTGCTTC-1	BMP4_D5	17466	4398	0.61834421161113	8	8	Nueral tube	Nueral tube	-4.18924665844318	-1.00823469187686
AGGAATACAGCGGTCT-1	BMP4_D5	4718	1954	4.36625688851208	3	3	Cardiac myocytes	Cardiac myocytes	9.28415417277935	-1.05436767365405
AGGAATACAGGCCTGT-1	BMP4_D5	34206	5863	0.239724025024849	22	22	Paraxial mesoderm/Somites	Paraxial mesoderm/Somites	-0.0982763508546027	3.59373663638166
AGGAATATCCGATTAG-1	BMP4_D5	21530	5009	3.75754760798885	2	2	Other	Other	7.93942570293072	-1.61089290406176
AGGACGAAGAGTTCGG-1	BMP4_D5	12395	3681	1.09721661960468	10	10	Cardiac myocytes	Cardiac myocytes	6.25400042140606	-1.15345771338412
AGGACGAAGCCGCTTG-1	BMP4_D5	13699	4007	2.36513614132418	1	1	Epithelium	Epithelium	3.71556114757183	3.73271917079023
AGGACGAAGCCTCACG-1	BMP4_D5	19366	4598	1.04306516575441	20	20	Neural Crest	Neural Crest	-1.0443275312173	-1.99528826500842
AGGACGAAGTAGCATA-1	BMP4_D5	23628	5050	4.84171322160149	17	17	Amnion	Amnion	3.28742408359173	1.95266436312726
AGGACGACACAGACGA-1	BMP4_D5	10914	3488	1.88748396554884	9	9	Epithelium	Epithelium	2.61891316974286	3.38475249980024
AGGACGACACTGAGTT-1	BMP4_D5	9374	2967	1.58950288030723	27	27	Cardiac myocytes	Cardiac myocytes	6.69644522273663	0.0261837420277922
AGGACGACATGGGCAA-1	BMP4_D5	20832	4472	1.49769585253456	11	11	Nueral tube-transiting	Nueral tube-transiting	-2.98998356258747	-0.323187455139992
AGGACGAGTAGGCAAC-1	BMP4_D5	18730	4741	2.67485317672184	27	27	Cardiac myocytes	Cardiac myocytes	6.66715168559674	-0.470456046122995
AGGACGATCCCAGCGA-1	BMP4_D5	14571	4047	1.89417335803994	10	10	Cardiac myocytes	Cardiac myocytes	6.32576536738995	-2.16436291958758
AGGACGATCCCGGTAG-1	BMP4_D5	13947	3684	1.54872015487202	18	18	ExE mesoderm	ExE mesoderm	4.92752050960186	0.416083204489264
AGGACGATCCGTGACG-1	BMP4_D5	9272	3018	1.55306298533218	3	3	Cardiac myocytes	Cardiac myocytes	8.44459652507428	-0.2717034193463
AGGACGATCTGCATAG-1	BMP4_D5	9050	3122	2.28729281767956	16	16	ExE mesoderm	ExE mesoderm	5.92856144511822	1.97928498957685
AGGACTTGTAGTCTTG-1	BMP4_D5	12436	3401	1.23029913155355	0	0	Neural Crest	Neural Crest	-4.4517762700307	-2.98239733006426
AGGACTTTCAAACGAA-1	BMP4_D5	10924	3410	2.50823874038814	3	3	Cardiac myocytes	Cardiac myocytes	8.95643543803814	-2.70094538952777
AGGACTTTCATGGATC-1	BMP4_D5	12975	3661	2.58188824662813	17	17	Amnion	Amnion	3.88213657939557	1.28456019137433
AGGACTTTCGCCTTTG-1	BMP4_D5	10673	3228	1.63965145694744	18	18	ExE mesoderm	ExE mesoderm	3.70681261623028	0.308951544504675
AGGACTTTCTCGCTTG-1	BMP4_D5	18082	4692	0.746598827563323	18	18	ExE mesoderm	ExE mesoderm	5.3761661013377	-0.392812249321428
AGGACTTTCTCTCTTC-1	BMP4_D5	15888	4704	1.18957703927492	13	13	Nueral tube	Nueral tube	-7.68163896000263	0.381405758600744
AGGACTTTCTGTGCGG-1	BMP4_D5	7778	2542	1.18282334790435	10	10	Cardiac myocytes	Cardiac myocytes	6.37033724391583	-0.978252423066583
AGGAGGTAGAATGTTG-1	BMP4_D5	13103	3990	0.213691521025719	9	9	Epithelium	Epithelium	1.47179030978802	1.60461591456464
AGGAGGTAGAGTGAAG-1	BMP4_D5	14595	3926	3.54916067146283	7	7	NMP	NMP	-2.94489431774494	2.75066565249494
AGGAGGTCAAACTCGT-1	BMP4_D5	20069	4439	0.597937116946534	5	5	Neural Crest	Neural Crest	0.262944634796414	-2.88289619709918
AGGAGGTCAACAGCCC-1	BMP4_D5	22611	5449	0.543983017115563	14	14	Nueral tube	Nueral tube	-4.76672673618671	1.41253851626447
AGGAGGTCAATGGCCC-1	BMP4_D5	23259	5339	2.26149017584591	17	17	Amnion	Amnion	3.45715975368145	0.882328259687933
AGGAGGTCACAGTCCG-1	BMP4_D5	39385	6413	1.49549320807414	7	7	NMP	NMP	-2.45323467647907	4.67034410212568
AGGAGGTCACTTGGGC-1	BMP4_D5	10598	3197	1.19833930930364	9	9	Epithelium	Epithelium	2.97502636516217	3.66312884066633
AGGAGGTCAGTCAGCC-1	BMP4_D5	16470	4146	1.60898603521554	24	24	Neural Crest	Neural Crest	-2.21640849506733	-3.92767645146319
AGGAGGTCATAATCCG-1	BMP4_D5	32661	5933	1.09610850861884	8	8	Nueral tube	Nueral tube	-4.69527316486713	-1.4544998529143
AGGAGGTGTCCAAATC-1	BMP4_D5	15296	3737	0.169979079497908	15	15	Nueral tube	Nueral tube	-7.01078629886982	-1.05972911145159
AGGAGGTTCACTTGTT-1	BMP4_D5	14061	3688	1.30858402674063	24	24	Neural Crest	Neural Crest	-1.36979031956073	-4.09396268155047
AGGAGGTTCGGCTGTG-1	BMP4_D5	8839	2767	0.395972395067315	17	17	Amnion	Amnion	4.68299173915509	1.57133375380567
AGGAGGTTCTGCCTGT-1	BMP4_D5	13304	3540	1.93926638604931	0	0	Neural Crest	Neural Crest	-3.74172211086628	-4.2624216201491
AGGATAATCAAAGACA-1	BMP4_D5	21043	4593	0.92667395333365	2	2	Other	Other	4.33146404826764	-1.37466396119067
AGGATAATCGGTTGTA-1	BMP4_D5	10644	3059	2.0011273957159	17	17	Amnion	Amnion	4.23820566737774	1.5327215072923
AGGATAATCTAGTACG-1	BMP4_D5	11373	3449	2.69937571441133	18	18	ExE mesoderm	ExE mesoderm	3.92489266002301	-0.417938132841078
AGGATCTAGCTACTGT-1	BMP4_D5	20442	5137	2.74924175716662	3	3	Cardiac myocytes	Cardiac myocytes	9.26589226329449	-2.40253068234393
AGGATCTAGGAATGTT-1	BMP4_D5	9333	2966	2.74295510553948	1	1	Epithelium	Epithelium	4.0133264025462	5.17249702189496
AGGATCTAGGATAATC-1	BMP4_D5	30688	5599	2.06595411887383	7	7	NMP	NMP	-1.95047450458881	2.81910442088178
AGGATCTAGGCGATAC-1	BMP4_D5	15893	4047	0.918643427924243	9	9	Epithelium	Epithelium	1.87810158336285	2.57151912425092
AGGATCTAGTAGCAAT-1	BMP4_D5	16432	3979	1.16845180136319	24	24	Neural Crest	Neural Crest	-1.63935745155689	-3.65171457554766
AGGATCTCAATCAAGA-1	BMP4_D5	14397	4169	0.125026047093144	3	3	Cardiac myocytes	Cardiac myocytes	8.48508095348004	-2.33880354191729
AGGATCTCAATCTCTT-1	BMP4_D5	21321	4784	2.6312086675109	18	18	ExE mesoderm	ExE mesoderm	3.51874851787213	-0.107509356994119
AGGATCTCAGTGAGCA-1	BMP4_D5	17474	4258	1.14455762847659	15	15	Nueral tube	Nueral tube	-8.35977483188984	-0.601805371303049
AGGATCTGTAGCCAGA-1	BMP4_D5	16034	4043	3.41150056130722	0	0	Neural Crest	Neural Crest	-2.45896065628406	-3.73955942418048
AGGATCTGTCCAGCGT-1	BMP4_D5	10321	3388	2.6838484642961	3	3	Cardiac myocytes	Cardiac myocytes	9.22541451060894	-0.883153569955316
AGGATCTGTTTCACTT-1	BMP4_D5	13720	4096	3.69533527696793	0	0	Neural Crest	Neural Crest	-2.98008704578754	-3.05665112759539
AGGATCTTCCATTGTT-1	BMP4_D5	10768	3590	2.05237741456166	3	3	Cardiac myocytes	Cardiac myocytes	8.96867870891217	-1.99120606209704
AGGATCTTCCGACAGC-1	BMP4_D5	13480	3640	0.170623145400593	28	28	Neural Crest	Neural Crest	-3.87187767422077	-5.32786585118243
AGGATCTTCGCTAAAC-1	BMP4_D5	33100	6272	3.65256797583082	2	2	Other	Other	0.534566398502621	3.57263253901533
AGGCATTAGCATGCGA-1	BMP4_D5	13802	3863	2.49239240689755	15	15	Nueral tube	Nueral tube	-8.13245988285419	-0.269352403540102
AGGCATTAGCTTTGTG-1	BMP4_D5	34094	5791	1.19669149997067	2	2	Other	Other	0.451331611515316	-1.87353123452136
AGGCATTAGGAATTAC-1	BMP4_D5	15036	4124	2.00186219739292	15	15	Nueral tube	Nueral tube	-7.74173236286518	-0.644188773889032
AGGCATTAGTGGAAAG-1	BMP4_D5	16225	3894	1.59630200308166	5	5	Neural Crest	Neural Crest	0.210218425632748	-3.12693525578448
AGGCATTCAAATGCTC-1	BMP4_D5	11344	3685	1.86001410437236	9	9	Epithelium	Epithelium	2.65959024036053	3.39160560343793
AGGCATTCACTATCCC-1	BMP4_D5	33307	6543	1.27300567448284	2	2	Other	Other	6.62221359813336	-0.909583044309107
AGGCATTCAGTCAGCC-1	BMP4_D5	18081	4644	3.2741551905315	19	19	Paraxial mesoderm/Somites	Paraxial mesoderm/Somites	2.1268460711253	5.81481860850385
AGGCATTCATGAAAGT-1	BMP4_D5	15096	3964	1.67594064652888	13	13	Nueral tube	Nueral tube	-7.51333308613178	0.128084557991537
AGGCATTGTAGCGTCC-1	BMP4_D5	23286	4898	1.59323198488362	7	7	NMP	NMP	-2.12065363323566	3.05623458598188
AGGCATTGTCTACATG-1	BMP4_D5	9230	3041	1.25677139761647	1	1	Epithelium	Epithelium	3.12027000987652	4.20171521876386
AGGCATTTCAAGCTTG-1	BMP4_D5	29673	5764	2.32197620732653	5	5	Neural Crest	Neural Crest	0.130733068825039	-1.79516149784991
AGGCATTTCCGTAGTA-1	BMP4_D5	20257	4539	2.11778644419213	5	5	Neural Crest	Neural Crest	-0.301112536548344	-2.29494167591998
AGGCATTTCCTTATAC-1	BMP4_D5	13537	3958	1.41094777277092	10	10	Cardiac myocytes	Cardiac myocytes	5.82093071544293	-1.93105639244982
AGGCCACAGGTAGACC-1	BMP4_D5	13062	3570	0.382789771857296	18	18	ExE mesoderm	ExE mesoderm	5.44634031856183	0.8159760114961
AGGCCACCACGCTGTG-1	BMP4_D5	40957	6544	0.104988158312376	14	14	Nueral tube	Nueral tube	-6.8451473752248	1.69464968417219
AGGCCACCAGGGAGAG-1	BMP4_D5	14912	3993	3.13170600858369	20	20	Neural Crest	Neural Crest	-1.75216091072437	0.381655382853064
AGGCCACGTCCATACA-1	BMP4_D5	10975	3438	1.54897494305239	18	18	ExE mesoderm	ExE mesoderm	7.45131706798199	0.20885120604566
AGGCCACGTTATGGTC-1	BMP4_D5	33740	6203	1.47599288678127	7	7	NMP	NMP	-1.45882100260135	4.82949231837324
AGGCCACTCAAGAATG-1	BMP4_D5	15829	3975	2.00265335776107	5	5	Neural Crest	Neural Crest	-0.842070643066135	-3.07684303547808
AGGCCACTCATGGGAG-1	BMP4_D5	22768	4851	0.865249472944484	17	17	Amnion	Amnion	3.7427227457774	1.25287984583906
AGGCCACTCGTAACTG-1	BMP4_D5	9628	3393	3.87411715828833	6	6	Cardiac myocytes	Cardiac myocytes	8.1529257258189	-3.39111710812518
AGGCTGCAGGACTAAT-1	BMP4_D5	15403	4068	0.895929364409531	13	13	Nueral tube	Nueral tube	-6.76867175495502	0.717216837149176
AGGCTGCAGGTGGTTG-1	BMP4_D5	13776	3454	2.57694541231127	4	4	Nueral tube	Nueral tube	-5.96687102711078	-2.95760084416339
AGGCTGCCACTGGCCA-1	BMP4_D5	22913	5373	1.05180465238074	25	25	Nueral tube	Nueral tube	-2.9864614049184	0.54954432223371
AGGCTGCCATGACGAG-1	BMP4_D5	11904	3560	1.93212365591398	26	26	Nueral tube	Nueral tube	-3.51452446377155	-0.434030202288118
AGGCTGCCATTGGCAT-1	BMP4_D5	9370	2793	3.24439701173959	16	16	ExE mesoderm	ExE mesoderm	6.13624453151349	1.45274852488569
AGGCTGCGTGCAGGAT-1	BMP4_D5	29953	5745	1.37214970119854	2	2	Other	Other	0.656971450687679	2.67430924151472
AGGCTGCGTGCTAGCC-1	BMP4_D5	8300	2769	2.55421686746988	16	16	ExE mesoderm	ExE mesoderm	6.06729530894879	1.80022834513715
AGGCTGCGTTGTCTAG-1	BMP4_D5	9907	2978	0.97910568285051	4	4	Nueral tube	Nueral tube	-6.72275042927143	-1.7087438228316
AGGCTGCTCATCGCAA-1	BMP4_D5	15606	4464	1.83903626810201	10	10	Cardiac myocytes	Cardiac myocytes	5.69594025218609	-2.34615350987383
AGGCTGCTCGGAATTC-1	BMP4_D5	10014	3157	2.04713401238266	18	18	ExE mesoderm	ExE mesoderm	4.3698298891795	0.155022966604742
AGGCTGCTCTATCGTT-1	BMP4_D5	8298	3032	2.50662810315739	27	27	Cardiac myocytes	Cardiac myocytes	6.94313215816143	-0.0543459775633485
AGGCTGCTCTCGCTTG-1	BMP4_D5	9910	3154	0.0807265388496468	4	4	Nueral tube	Nueral tube	-5.36487889683124	-2.06919444825121
AGGGAGTAGACCAAAT-1	BMP4_D5	11892	3558	0.958627648839556	13	13	Nueral tube	Nueral tube	-7.09114480411884	-0.308386352915254
AGGGAGTAGAGTTGAT-1	BMP4_D5	16254	4328	0.965916082195152	10	10	Cardiac myocytes	Cardiac myocytes	6.75714850032452	-2.51324464108416
AGGGAGTAGATGATTG-1	BMP4_D5	15846	4141	4.53111195254323	0	0	Neural Crest	Neural Crest	-3.21904683506366	-4.06134916569659
AGGGAGTAGCCTCTGG-1	BMP4_D5	13261	3475	2.05112736596033	12	12	Neural Crest	Neural Crest	-3.02636409199115	-4.86379553105303
AGGGAGTAGGGAGAAT-1	BMP4_D5	16427	4222	0.669629268886589	1	1	Epithelium	Epithelium	2.42451786601666	4.58541415904096
AGGGAGTAGTCAATCC-1	BMP4_D5	7088	2749	3.65406320541761	1	1	Epithelium	Epithelium	2.09933447444561	5.21872543070844
AGGGAGTCACCCTGAG-1	BMP4_D5	36456	6144	1.23985077902129	7	7	NMP	NMP	-0.641130019186703	4.57916711543134
AGGGAGTCAGTAACCT-1	BMP4_D5	24098	5169	2.008465432816	11	11	Nueral tube-transiting	Nueral tube-transiting	-3.25813699161884	0.0401803133302062
AGGGAGTGTAGAGCTG-1	BMP4_D5	15694	4097	0.0509748948642793	4	4	Nueral tube	Nueral tube	-5.39623475468036	-1.63560189034411
AGGGAGTGTATGGTAA-1	BMP4_D5	15373	3802	2.13361087621154	20	20	Neural Crest	Neural Crest	-2.12237191593525	-4.50136638905474
AGGGAGTGTGCTATTG-1	BMP4_D5	11649	3543	2.5667439265173	6	6	Cardiac myocytes	Cardiac myocytes	7.1670391520274	-1.99449468876788
AGGGAGTGTGTACATC-1	BMP4_D5	8433	2713	1.75501007944978	1	1	Epithelium	Epithelium	4.12066721522931	4.87132571909955
AGGGAGTTCACTCACC-1	BMP4_D5	10671	3637	0.271764595633024	6	6	Cardiac myocytes	Cardiac myocytes	7.78093742931012	-3.16630483891436
AGGGAGTTCCCATTCG-1	BMP4_D5	17336	4465	3.82441162898016	13	13	Nueral tube	Nueral tube	-7.78487515842792	0.182493853312048
AGGGAGTTCCTCAGAA-1	BMP4_D5	6764	2649	2.94204612655234	3	3	Cardiac myocytes	Cardiac myocytes	8.85529923045758	-1.28909678484866
AGGGAGTTCGATCCAA-1	BMP4_D5	15033	4338	2.22177875340917	9	9	Epithelium	Epithelium	1.84406494701031	2.41099857066205
AGGGCCTCAATCTGCA-1	BMP4_D5	26520	5474	2.06636500754148	5	5	Neural Crest	Neural Crest	-0.124925378917423	-1.82781387593218
AGGGCCTCATATCTCT-1	BMP4_D5	15075	4265	2.50746268656716	8	8	Nueral tube	Nueral tube	-3.39948010837909	0.210565495234045
AGGGCCTGTACCCGAC-1	BMP4_D5	11131	3223	1.1140059293864	17	17	Amnion	Amnion	3.88141798579815	2.4883689758592
AGGGCCTGTCAACATC-1	BMP4_D5	12936	3725	2.49690785405071	13	13	Nueral tube	Nueral tube	-6.99639916813251	0.961570012312445
AGGGCCTGTGTGCCTG-1	BMP4_D5	13916	4123	1.7964932451854	13	13	Nueral tube	Nueral tube	-7.07058358585712	-0.197586958367315
AGGGCCTGTTTGAACC-1	BMP4_D5	31413	6079	3.04332601152389	8	8	Nueral tube	Nueral tube	-3.51497388279316	1.60226331923536
AGGGCCTTCACACCCT-1	BMP4_D5	9978	3594	1.47324113048707	1	1	Epithelium	Epithelium	3.67279171550396	3.8437144634538
AGGGCCTTCGGATAAA-1	BMP4_D5	12722	3881	2.82188335167426	13	13	Nueral tube	Nueral tube	-7.49698138630268	0.358504879217657
AGGGCTCAGAGACAAG-1	BMP4_D5	11584	3512	2.4689226519337	6	6	Cardiac myocytes	Cardiac myocytes	7.52622723186139	-3.1187620284743
AGGGCTCAGGAGACCT-1	BMP4_D5	21136	4857	0.809046177138531	21	21	NMP	NMP	-3.19744158184406	5.80829738352827
AGGGCTCAGTACAGCG-1	BMP4_D5	11609	3457	0.189508140236024	28	28	Neural Crest	Neural Crest	-4.24405074512836	-4.13478161122271
AGGGCTCAGTTCTCTT-1	BMP4_D5	30776	6131	1.23472835976085	8	8	Nueral tube	Nueral tube	-5.53516793644306	-1.07735080744692
AGGGCTCCATCATCCC-1	BMP4_D5	24218	5186	0.0660665620612767	7	7	NMP	NMP	-2.17080057060596	3.28521178935102
AGGGCTCCATTGAAGA-1	BMP4_D5	13803	3844	0.963558646671014	7	7	NMP	NMP	-2.27600169575092	2.97187994692853
AGGGCTCTCGGCTTGG-1	BMP4_D5	12806	3556	2.83460877713572	15	15	Nueral tube	Nueral tube	-8.07387566959735	-0.9462829353995
AGGGCTCTCTGTACAG-1	BMP4_D5	8890	3114	1.19235095613048	3	3	Cardiac myocytes	Cardiac myocytes	9.23013329112652	-1.55097461964556
AGGGCTCTCTGTGTGA-1	BMP4_D5	9205	3172	2.55296034763715	19	19	Paraxial mesoderm/Somites	Paraxial mesoderm/Somites	0.800360079647335	5.961445080977
AGGGCTCTCTTAATCC-1	BMP4_D5	29008	5691	0.889409817981247	0	0	Neural Crest	Neural Crest	-2.50570035374042	-2.66663242604205
AGGGTCCAGTGCAGCA-1	BMP4_D5	15301	4042	3.58800078426247	23	23	Nueral tube-transiting	Nueral tube-transiting	-3.65600085651752	-2.90408111836382
AGGGTCCAGTGCCTCG-1	BMP4_D5	23074	5264	2.59166161047066	8	8	Nueral tube	Nueral tube	-4.65093779957172	-1.60802222516009
AGGGTCCCAATACAGA-1	BMP4_D5	10492	3132	2.78307281738467	6	6	Cardiac myocytes	Cardiac myocytes	7.59007858836773	-3.84879328038165
AGGGTCCCACACCGAC-1	BMP4_D5	42193	6836	3.01708814258289	2	2	Other	Other	-2.44619560634967	4.57946227763227
AGGGTCCCACGTCTCT-1	BMP4_D5	6800	2511	1.97058823529412	3	3	Cardiac myocytes	Cardiac myocytes	8.91869377696637	-2.15356875683734
AGGGTCCGTACGAAAT-1	BMP4_D5	11628	3301	1.52218782249742	15	15	Nueral tube	Nueral tube	-7.64746451771137	-1.32560528542468
AGGGTCCGTGAGGAAA-1	BMP4_D5	20340	4789	1.91740412979351	2	2	Other	Other	1.20225560271862	3.7838647243791
AGGGTCCTCCGCCTAT-1	BMP4_D5	14437	4126	3.50488328600125	26	26	Nueral tube	Nueral tube	-5.52491975223896	-0.404501129943815
AGGGTCCTCCTCGATC-1	BMP4_D5	15699	4045	2.0319765590165	0	0	Neural Crest	Neural Crest	-1.79736709987995	-3.10250569607684
AGGGTGAAGAGCGACT-1	BMP4_D5	15675	4254	3.93620414673046	8	8	Nueral tube	Nueral tube	-5.72295213138935	1.02334963057569
AGGGTGAAGCGTATAA-1	BMP4_D5	18197	4218	1.24745837225916	18	18	ExE mesoderm	ExE mesoderm	4.26055454814557	-0.164016676206079
AGGGTGAAGGACACTG-1	BMP4_D5	11775	3655	1.8343949044586	26	26	Nueral tube	Nueral tube	-2.51812816059467	-0.816339028138605
AGGGTGAAGTCATACC-1	BMP4_D5	10345	3196	2.83228612856452	1	1	Epithelium	Epithelium	2.96006345355633	5.54021810267499
AGGGTGAAGTTGTACC-1	BMP4_D5	15158	4084	1.97255574614065	9	9	Epithelium	Epithelium	1.87867664897564	1.89690374110273
AGGGTGACACTGAGGA-1	BMP4_D5	33746	6105	2.3795412789664	13	13	Nueral tube	Nueral tube	-7.36516356861469	1.21715890143445
AGGGTGACAGTATGAA-1	BMP4_D5	49045	7071	4.21245794678357	2	2	Other	Other	4.57841753566388	0.11497400973371
AGGGTGACATCTCATT-1	BMP4_D5	13319	3927	1.89954200765823	20	20	Neural Crest	Neural Crest	-0.646292004941669	-4.07691766049334
AGGGTGATCGACCATA-1	BMP4_D5	12992	3664	1.26231527093596	9	9	Epithelium	Epithelium	3.54840492808941	4.07634614680341
AGGGTGATCGAGTTGT-1	BMP4_D5	11049	3544	2.66992488007965	10	10	Cardiac myocytes	Cardiac myocytes	5.37420677745465	-1.92747904087969
AGGGTTTAGACGACGT-1	BMP4_D5	14713	4266	1.47488615510093	3	3	Cardiac myocytes	Cardiac myocytes	8.88418507182721	-2.24398626114794
AGGGTTTAGGCGTTGA-1	BMP4_D5	18306	4836	0.245821042281219	18	18	ExE mesoderm	ExE mesoderm	5.10009312236432	1.11756252024702
AGGGTTTAGGGTTAAT-1	BMP4_D5	16487	4543	2.31091162734276	21	21	NMP	NMP	-3.17387056743976	4.86016153071454
AGGGTTTGTAGCGTCC-1	BMP4_D5	10481	3240	1.59335941226982	11	11	Nueral tube-transiting	Nueral tube-transiting	-2.7822206059682	-0.499236327666727
AGGGTTTGTCGACTTA-1	BMP4_D5	17170	4395	2.38206173558532	14	14	Nueral tube	Nueral tube	-6.1357042828786	2.01670788500837
AGGGTTTGTCGTATTG-1	BMP4_D5	24073	5261	2.33871972749553	7	7	NMP	NMP	-2.0712409058797	3.87605260584882
AGGGTTTGTGAGGAAA-1	BMP4_D5	10676	3109	1.02098164106407	12	12	Neural Crest	Neural Crest	-3.31561494266864	-5.52888704564044
AGGGTTTGTGTACAGG-1	BMP4_D5	11444	3268	1.95735756728417	20	20	Neural Crest	Neural Crest	-0.478941489218441	-4.66170479084918
AGGGTTTTCATCACAG-1	BMP4_D5	20198	4802	0.608971185265868	25	25	Nueral tube	Nueral tube	-3.63653541004535	0.230158316832098
AGGGTTTTCGTTAGAC-1	BMP4_D5	12118	3712	0.89948836441657	1	1	Epithelium	Epithelium	3.17586540782574	4.14854072306684
AGGGTTTTCTTCCCGA-1	BMP4_D5	7713	2841	1.55581485803189	6	6	Cardiac myocytes	Cardiac myocytes	7.96133732402447	-2.38502599026629
AGGTAGGCAACGTTAC-1	BMP4_D5	31129	5562	2.3900542902117	23	23	Nueral tube-transiting	Nueral tube-transiting	-2.87257719433185	1.98555086825422
AGGTAGGGTGGTCTTA-1	BMP4_D5	6776	2653	1.37249114521842	6	6	Cardiac myocytes	Cardiac myocytes	7.29250788295391	-3.82118011738726
AGGTAGGGTTGTGGAG-1	BMP4_D5	12041	3546	1.61946682169255	0	0	Neural Crest	Neural Crest	-4.65002036487934	-3.0934226634688
AGGTAGGTCATCTCTA-1	BMP4_D5	14760	4109	1.86314363143631	19	19	Paraxial mesoderm/Somites	Paraxial mesoderm/Somites	0.948346968532833	5.50395654414228
AGGTAGGTCCGGGACT-1	BMP4_D5	9160	2890	1.37554585152838	1	1	Epithelium	Epithelium	2.51787757480267	5.7763898250871
AGGTCATAGCCAGAGT-1	BMP4_D5	4006	1766	0.54917623564653	10	10	Cardiac myocytes	Cardiac myocytes	6.04919123256329	-2.00333441521594
AGGTCATAGGATACGC-1	BMP4_D5	20885	4675	2.36054584630117	5	5	Neural Crest	Neural Crest	0.455755706669125	-2.10889149929949
AGGTCATCAGGACAGT-1	BMP4_D5	9940	3104	1.81086519114688	1	1	Epithelium	Epithelium	4.5765531023753	4.83432220194868
AGGTCATCAGGTAGTG-1	BMP4_D5	20495	4846	1.89802390827031	14	14	Nueral tube	Nueral tube	-6.46125388538715	2.02903698657087
AGGTCATGTCCCTGTT-1	BMP4_D5	14390	3903	1.20222376650452	25	25	Nueral tube	Nueral tube	-3.79701495563861	0.367988633852515
AGGTCATGTGGCACTC-1	BMP4_D5	12782	3809	1.2987012987013	4	4	Nueral tube	Nueral tube	-5.97987676060077	-1.95068205620715
AGGTCATTCATGCCGG-1	BMP4_D5	14333	3809	1.40235819437661	5	5	Neural Crest	Neural Crest	0.251516993881497	-3.0477855327315
AGGTCATTCCTACCAC-1	BMP4_D5	19287	4604	1.59174573546949	24	24	Neural Crest	Neural Crest	-2.04245436584827	-3.70118857647845
AGGTCATTCGACCCAG-1	BMP4_D5	14891	4281	0.349204217312471	27	27	Cardiac myocytes	Cardiac myocytes	5.89457058513287	-0.315586784925249
AGGTCTAAGCATGCAG-1	BMP4_D5	14574	4286	2.06532180595581	13	13	Nueral tube	Nueral tube	-7.70053887760517	0.303499746065649
AGGTCTAAGGTTGCCC-1	BMP4_D5	16913	4471	1.79743392656536	8	8	Nueral tube	Nueral tube	-5.80437875187275	-0.555210259813753
AGGTCTACAGCGAACA-1	BMP4_D5	13160	3710	2.97872340425532	0	0	Neural Crest	Neural Crest	-3.43750143444416	-4.20842767979571
AGGTCTACATGGACAG-1	BMP4_D5	8671	2818	2.0412870487833	1	1	Epithelium	Epithelium	2.53004741275433	5.70129798625043
AGGTCTAGTCCGTACG-1	BMP4_D5	8258	2838	4.27464277064665	1	1	Epithelium	Epithelium	4.40204596126202	5.31263993952802
AGGTCTAGTCGGCACT-1	BMP4_D5	19261	4674	3.11510305799283	8	8	Nueral tube	Nueral tube	-4.51729345714923	-0.833374750871149
AGGTCTAGTCGTGCCA-1	BMP4_D5	15657	4031	2.7910838602542	8	8	Nueral tube	Nueral tube	-5.2498514691579	-1.15583188559481
AGGTCTAGTGGTCTTA-1	BMP4_D5	18100	4551	2.14917127071823	14	14	Nueral tube	Nueral tube	-5.29896235859272	1.66105126116804
AGGTCTATCACTTCTA-1	BMP4_D5	17692	4166	1.78611801944382	21	21	NMP	NMP	-3.25590873157856	5.41406129572919
AGGTCTATCCAGCCTT-1	BMP4_D5	16402	4512	1.41446165101817	25	25	Nueral tube	Nueral tube	-4.3083722630727	0.263484644632849
AGGTCTATCCCATAAG-1	BMP4_D5	8538	2925	2.20192082454907	1	1	Epithelium	Epithelium	4.00027536952618	5.25325320933393
AGGTCTATCTCACTCG-1	BMP4_D5	16941	4201	2.08960510005313	0	0	Neural Crest	Neural Crest	-2.91988897716877	-4.26541663433978
AGGTCTATCTTCCACG-1	BMP4_D5	18254	4614	4.42094883313246	8	8	Nueral tube	Nueral tube	-4.28879547512409	-2.31805743004748
AGGTGTTAGACAGTCG-1	BMP4_D5	11584	3507	1.45027624309392	10	10	Cardiac myocytes	Cardiac myocytes	4.99776291453961	-2.21593858029315
AGGTGTTAGCGTATGG-1	BMP4_D5	19902	4778	4.94422671088333	0	0	Neural Crest	Neural Crest	-2.39744520580646	-3.98598791386553
AGGTGTTAGGATCACG-1	BMP4_D5	13421	3737	0.55882572088518	20	20	Neural Crest	Neural Crest	-0.791294876693455	-4.12351371075579
AGGTGTTGTGCGAGTA-1	BMP4_D5	10167	3283	1.25897511556998	1	1	Epithelium	Epithelium	2.53587197864178	4.49858831141523
AGGTGTTGTGGCTACC-1	BMP4_D5	11327	3433	3.95515140813984	15	15	Nueral tube	Nueral tube	-8.06489253437397	-1.20064420725772
AGGTGTTTCATTGCTT-1	BMP4_D5	24641	5145	1.82622458504119	2	2	Other	Other	1.49164962375286	3.09408472750715
AGGTGTTTCCAAGCCG-1	BMP4_D5	10971	3419	1.41281560477623	5	5	Neural Crest	Neural Crest	0.23821311795834	-3.18425513531634
AGGTGTTTCTTCGGAA-1	BMP4_D5	18149	4491	4.52366521571436	17	17	Amnion	Amnion	4.62260984981183	1.28990982745222
AGGTTACAGACGCTCC-1	BMP4_D5	7432	2617	1.60118406889128	1	1	Epithelium	Epithelium	3.74362492168072	5.4198338863664
AGGTTACAGACTTCGT-1	BMP4_D5	8801	2970	0.181797523008749	3	3	Cardiac myocytes	Cardiac myocytes	9.69661831462506	-1.13512100007006
AGGTTACAGCATCGAG-1	BMP4_D5	20963	4646	0.124028049420407	28	28	Neural Crest	Neural Crest	-1.09546947872516	-3.58577753331133
AGGTTACAGGAACATT-1	BMP4_D5	33401	5982	0.712553516361786	23	23	Nueral tube-transiting	Nueral tube-transiting	-3.48650980388996	1.7791142341905
AGGTTACAGGCTCACC-1	BMP4_D5	50392	7633	2.22654389585648	11	11	Nueral tube-transiting	Nueral tube-transiting	-1.8497723380315	-0.0242934348768861
AGGTTACAGTGTTCCA-1	BMP4_D5	11600	3322	0.0689655172413793	9	9	Epithelium	Epithelium	1.69736718738202	2.53327439997724
AGGTTACCAAGATCCT-1	BMP4_D5	15718	3869	2.29672986385036	12	12	Neural Crest	Neural Crest	-3.13570332920429	-4.86146093632647
AGGTTACCAAGTGGTG-1	BMP4_D5	13707	3684	0.0729554242357919	4	4	Nueral tube	Nueral tube	-5.12195039188739	-1.4803046109862
AGGTTACCACAACATC-1	BMP4_D5	708	548	0.141242937853107	16	16	ExE mesoderm	ExE mesoderm	5.13822960460308	3.80212901804975
AGGTTACCACAGTATC-1	BMP4_D5	21456	5046	0.829604772557793	22	22	Paraxial mesoderm/Somites	Paraxial mesoderm/Somites	0.721578474880489	4.84182952616743
AGGTTACCACGTCTCT-1	BMP4_D5	77456	8884	3.09595124974179	7	7	NMP	NMP	-2.80235076343891	4.96412681315473
AGGTTACCAGCACCCA-1	BMP4_D5	15399	4280	1.61698811611144	4	4	Nueral tube	Nueral tube	-6.80770802891132	-1.17811418797442
AGGTTACCAGCGTGAA-1	BMP4_D5	14023	3808	1.51893318120231	15	15	Nueral tube	Nueral tube	-7.89699960148212	-0.251399544138399
AGGTTACCAGCTTTGA-1	BMP4_D5	6599	2532	0.818305803909683	10	10	Cardiac myocytes	Cardiac myocytes	5.09650826060894	-2.24052740361163
AGGTTACGTACAGGTG-1	BMP4_D5	12044	3635	0.631019594818997	15	15	Nueral tube	Nueral tube	-6.94224238788959	0.00316889856389452
AGGTTACGTCCGCAGT-1	BMP4_D5	6563	2468	3.56544263294225	17	17	Amnion	Amnion	4.21826624477032	2.70429919932416
AGGTTACGTGCTCTTC-1	BMP4_D5	34828	6294	2.29987366486735	0	0	Neural Crest	Neural Crest	-1.77825248634693	-0.287684337306705
AGGTTACGTTCCACAA-1	BMP4_D5	5921	2238	1.40179023813545	16	16	ExE mesoderm	ExE mesoderm	5.89813065135601	2.48601936076215
AGGTTACGTTCTCCTG-1	BMP4_D5	12362	3807	1.90907620126193	14	14	Nueral tube	Nueral tube	-5.94058585560199	1.19036697123578
AGGTTACTCATCTATC-1	BMP4_D5	14282	4053	0.714185688278952	17	17	Amnion	Amnion	3.89005446040753	1.04566346381238
AGGTTACTCCATACAG-1	BMP4_D5	18565	4878	1.94451925666577	14	14	Nueral tube	Nueral tube	-5.4891150037038	1.93569921229413
AGGTTACTCGACACTA-1	BMP4_D5	20692	4975	1.26618983181906	21	21	NMP	NMP	-2.21800101196643	5.0710618374162
AGGTTACTCGTCGATA-1	BMP4_D5	9587	2873	0.917909669343903	4	4	Nueral tube	Nueral tube	-5.20393300449726	-2.63609052922198
AGGTTGTAGACAGCGT-1	BMP4_D5	12304	3345	1.56046814044213	12	12	Neural Crest	Neural Crest	-2.85383463299152	-5.74756599690386
AGGTTGTAGTTGCATC-1	BMP4_D5	17296	4617	3.78700277520814	8	8	Nueral tube	Nueral tube	-4.747160200237	-0.875646901387659
AGGTTGTCAGCTGTAT-1	BMP4_D5	16643	4559	1.83260229525927	9	9	Epithelium	Epithelium	1.76518845164898	2.09999440882734
AGGTTGTCATAGACTC-1	BMP4_D5	913	685	2.08105147864184	16	16	ExE mesoderm	ExE mesoderm	2.2662708719981	5.81036542628339
AGGTTGTCATGGAACG-1	BMP4_D5	12309	3626	0.909903322771955	1	1	Epithelium	Epithelium	3.33931517207745	3.67229078982404
AGGTTGTGTTGGGTAG-1	BMP4_D5	12701	3402	2.07857649004015	12	12	Neural Crest	Neural Crest	-2.9709847012746	-5.36806799199053
AGGTTGTTCAAATGCC-1	BMP4_D5	14068	3909	0.504691498436167	4	4	Nueral tube	Nueral tube	-6.67960334217426	-1.08078683640429
AGGTTGTTCAATCTCT-1	BMP4_D5	14989	3986	1.88137967843085	15	15	Nueral tube	Nueral tube	-7.70613408481952	-0.368819319713798
AGGTTGTTCAGCCCAG-1	BMP4_D5	16506	4445	0.448321822367624	0	0	Neural Crest	Neural Crest	-4.12583041584369	-4.01113892819354
AGGTTGTTCATTGCTT-1	BMP4_D5	9511	3263	2.2500262853538	10	10	Cardiac myocytes	Cardiac myocytes	8.10637306773785	-2.7079053046889
AGGTTGTTCGGTCGAC-1	BMP4_D5	16483	4515	3.68864891099921	13	13	Nueral tube	Nueral tube	-7.31039977466938	0.90029989455274
AGTAACCAGACCATAA-1	BMP4_D5	7124	2681	2.54070746771477	1	1	Epithelium	Epithelium	3.11532616222027	5.56682609293989
AGTAACCAGCATATGA-1	BMP4_D5	6125	2391	4.3265306122449	3	3	Cardiac myocytes	Cardiac myocytes	8.6842739542735	-0.696259302157846
AGTAACCAGGCCTGCT-1	BMP4_D5	18769	4953	0.0905748841174277	1	1	Epithelium	Epithelium	2.23534178340558	3.72534488413862
AGTAACCAGGTAGCCA-1	BMP4_D5	13534	3795	0.842323038273977	18	18	ExE mesoderm	ExE mesoderm	5.64957356059674	-0.447480213899103
AGTAACCCAACATCGT-1	BMP4_D5	18923	4344	1.45854251440047	23	23	Nueral tube-transiting	Nueral tube-transiting	-2.75611639416095	1.6502170440965
AGTAACCCAGACGCTC-1	BMP4_D5	27931	5541	1.2065446994379	5	5	Neural Crest	Neural Crest	-0.0718589762437019	-3.11885858799883
AGTAACCGTTGCGGCT-1	BMP4_D5	10914	3389	1.88748396554884	18	18	ExE mesoderm	ExE mesoderm	6.33675026500348	-0.458881286043611
AGTAACCTCAAGAATG-1	BMP4_D5	6068	2438	0.791034937376401	3	3	Cardiac myocytes	Cardiac myocytes	8.72394394481305	-2.70533348347613
AGTAACCTCAGGGTAG-1	BMP4_D5	10834	3214	1.4399113900683	8	8	Nueral tube	Nueral tube	-4.88645434772846	-1.83258451249072
AGTAACCTCATGCAGT-1	BMP4_D5	20772	4743	3.47101867899095	21	21	NMP	NMP	-3.12174511349079	5.56159042094282
AGTAACCTCCGCTAGG-1	BMP4_D5	20574	4866	2.66841644794401	11	11	Nueral tube-transiting	Nueral tube-transiting	-1.6808087865102	-0.843346250314203
AGTAACCTCGGAAGGT-1	BMP4_D5	13527	3859	3.05315295335255	20	20	Neural Crest	Neural Crest	-1.03008261716243	-4.34750248219439
AGTAACCTCTCTAGGA-1	BMP4_D5	25676	5416	1.21514254556785	14	14	Nueral tube	Nueral tube	-6.12948775684711	1.82277821276716
AGTACCAAGCACTCTA-1	BMP4_D5	22462	5293	1.21538598521948	14	14	Nueral tube	Nueral tube	-4.54892135059711	1.19995986197523
AGTACCAAGGTAAGTT-1	BMP4_D5	15322	4307	1.72301266153244	9	9	Epithelium	Epithelium	2.30531000697735	3.99472545359662
AGTACCACAGGGAATC-1	BMP4_D5	20462	4747	2.98602287166455	8	8	Nueral tube	Nueral tube	-4.87453675663349	-0.967877757806269
AGTACCACATGACTCA-1	BMP4_D5	2624	1446	0.114329268292683	20	20	Neural Crest	Neural Crest	-0.324935663698879	-4.06948043133685
AGTACCATCACCGGGT-1	BMP4_D5	12204	3821	1.48312028843002	15	15	Nueral tube	Nueral tube	-7.33184934055683	-1.43280125882098
AGTACCATCATATGGC-1	BMP4_D5	23701	5170	2.44715412851778	21	21	NMP	NMP	-3.23663616573688	5.52501414988569
AGTACCATCGACGCTG-1	BMP4_D5	17111	4120	1.79416749459412	4	4	Nueral tube	Nueral tube	-5.85512805378315	-1.74481774594256
AGTACCATCGAGATGG-1	BMP4_D5	28597	5651	2.36038745322936	2	2	Other	Other	2.14358257854107	3.66316937182477
AGTACTGAGCGGGTAT-1	BMP4_D5	10411	3303	0.115262702910383	3	3	Cardiac myocytes	Cardiac myocytes	8.03639435374859	-0.444335353631464
AGTACTGAGGCGCTCT-1	BMP4_D5	21272	4585	2.06374576908612	0	0	Neural Crest	Neural Crest	-2.03325558102008	-3.05489493634173
AGTACTGCAACCGTAT-1	BMP4_D5	20005	4963	1.45463634091477	13	13	Nueral tube	Nueral tube	-7.35772109424945	0.853252994757208
AGTACTGCAGGCTACC-1	BMP4_D5	18386	4483	1.84379419123246	0	0	Neural Crest	Neural Crest	-3.16935062801715	-3.84330273892352
AGTACTGGTACAAACA-1	BMP4_D5	23011	5137	0.0651862152883404	11	11	Nueral tube-transiting	Nueral tube-transiting	-2.40582800304767	-0.0175776305384309
AGTACTGGTTCAGCGC-1	BMP4_D5	10128	3226	0.829383886255924	16	16	ExE mesoderm	ExE mesoderm	4.62932991588238	4.07831834528974
AGTAGCTCAACTTGCA-1	BMP4_D5	24911	5169	1.46521616956365	5	5	Neural Crest	Neural Crest	-0.0606889168011817	-2.23943187024066
AGTAGCTCACTACAGT-1	BMP4_D5	21902	5370	4.10008218427541	25	25	Nueral tube	Nueral tube	-3.24950838482257	0.356903362017187
AGTAGCTCACTACTTT-1	BMP4_D5	13844	3889	0.238370413175383	15	15	Nueral tube	Nueral tube	-7.41205192005512	-0.585784507054773
AGTAGCTGTCCCACGA-1	BMP4_D5	7926	2809	1.41307090587938	1	1	Epithelium	Epithelium	2.96560525500897	5.69198201869062
AGTAGCTGTCTACAAC-1	BMP4_D5	23445	5156	1.26679462571977	2	2	Other	Other	1.28995644652966	3.0564613220506
AGTAGCTTCCGATCGG-1	BMP4_D5	13257	3642	2.66274421060572	12	12	Neural Crest	Neural Crest	-2.46879935657856	-4.6842019679732
AGTAGCTTCGAACCAT-1	BMP4_D5	20789	4609	1.68839290009139	7	7	NMP	NMP	-2.05089104568836	2.51589249346784
AGTAGTCAGACTTCGT-1	BMP4_D5	11335	3408	2.3731804146449	4	4	Nueral tube	Nueral tube	-6.59608865177509	-1.48375238205859
AGTAGTCAGATGCCGA-1	BMP4_D5	16987	4310	1.97209630894213	9	9	Epithelium	Epithelium	1.47490214908245	2.59320210192731
AGTAGTCAGCTCTATG-1	BMP4_D5	14821	4062	2.15909857634438	16	16	ExE mesoderm	ExE mesoderm	5.84509253108624	1.44844340060285
AGTAGTCAGGTAATCA-1	BMP4_D5	12099	3219	1.10752954789652	12	12	Neural Crest	Neural Crest	-2.48899078762409	-5.56584192540118
AGTAGTCCAACAGCTT-1	BMP4_D5	9027	2785	1.67275949927994	1	1	Epithelium	Epithelium	3.53925871455792	5.18308614466718
AGTAGTCCACTGGACC-1	BMP4_D5	20328	4604	1.16096025186934	11	11	Nueral tube-transiting	Nueral tube-transiting	-1.37743980085727	-1.18019981409976
AGTAGTCCATGTTTGG-1	BMP4_D5	21412	5015	1.54119185503456	10	10	Cardiac myocytes	Cardiac myocytes	6.66586470210675	-1.33756841446826
AGTAGTCCATTGGGAG-1	BMP4_D5	16834	4093	1.50885113460853	11	11	Nueral tube-transiting	Nueral tube-transiting	-2.6805486718404	-0.372805167991606
AGTAGTCGTCCCGTGA-1	BMP4_D5	24422	5119	2.77618540660061	21	21	NMP	NMP	-3.47628093159076	5.08163856242231
AGTAGTCGTGGGTTGA-1	BMP4_D5	9600	2979	1.88541666666667	16	16	ExE mesoderm	ExE mesoderm	4.88024115169171	3.95785783503583
AGTAGTCGTGTTGAGG-1	BMP4_D5	10832	3330	2.98190546528804	13	13	Nueral tube	Nueral tube	-7.00638270771381	0.507653045397314
AGTAGTCTCACGTCCT-1	BMP4_D5	18656	4736	1.45797598627787	13	13	Nueral tube	Nueral tube	-6.34528136646625	1.91572474215558
AGTAGTCTCCTGTTGC-1	BMP4_D5	59584	8570	2.61815252416756	2	2	Other	Other	6.08892035091046	-1.41449464585253
AGTAGTCTCGAACCAT-1	BMP4_D5	20452	5064	1.5744181498142	2	2	Other	Other	8.154047246815	-1.26558483864733
AGTAGTCTCGAAGCCC-1	BMP4_D5	16564	4092	2.00434677614103	0	0	Neural Crest	Neural Crest	-3.46906972324726	-2.99245597149798
AGTAGTCTCGACCTAA-1	BMP4_D5	20294	4980	4.1292993002858	8	8	Nueral tube	Nueral tube	-5.85042500889179	-0.221778866905657
AGTAGTCTCGCAGATT-1	BMP4_D5	11907	3630	3.46854791299236	17	17	Amnion	Amnion	4.51816343867901	2.1461830017381
AGTCAACAGAGCATAT-1	BMP4_D5	21841	4576	0.906551897806877	21	21	NMP	NMP	-2.66991472637531	5.39438651774457
AGTCAACAGCTGTGCC-1	BMP4_D5	21094	5142	2.70693088081919	13	13	Nueral tube	Nueral tube	-6.41437697803852	0.805996763449225
AGTCAACAGTGTTGAA-1	BMP4_D5	14793	4002	2.4741431758264	0	0	Neural Crest	Neural Crest	-1.86273277199146	-3.1644322993941
AGTCAACCAAGGTCGA-1	BMP4_D5	21575	4944	0.602549246813442	2	2	Other	Other	8.28491615855816	-1.4694061401076
AGTCAACCACACGCCA-1	BMP4_D5	6600	3057	0.303030303030303	10	10	Cardiac myocytes	Cardiac myocytes	4.96329712474469	-1.60090423848101
AGTCAACCACTCCACT-1	BMP4_D5	30050	5889	2.29950083194676	2	2	Other	Other	0.81536018455151	2.21499465678266
AGTCAACCAGCTTCCT-1	BMP4_D5	24540	5491	3.45150774246129	11	11	Nueral tube-transiting	Nueral tube-transiting	-1.64529383575794	0.58665345881513
AGTCAACCATCCTTCG-1	BMP4_D5	22302	4927	0.0627746390458255	5	5	Neural Crest	Neural Crest	-1.26289964115497	-2.34269310261675
AGTCAACGTACAAAGT-1	BMP4_D5	15279	3704	0.215982721382289	17	17	Amnion	Amnion	3.69814037883404	1.25772618029645
AGTCAACGTGTCCACG-1	BMP4_D5	24770	5703	1.12232539362132	2	2	Other	Other	7.55837654674176	-2.90502525593707
AGTCAACTCATTGCCC-1	BMP4_D5	22727	5280	1.08241298895587	25	25	Nueral tube	Nueral tube	-4.53466725742694	0.504501807432684
AGTCAACTCCTTCTTC-1	BMP4_D5	868	614	0.460829493087558	28	28	Neural Crest	Neural Crest	5.64386772716168	3.40600370142988
AGTCAACTCGTGGCGT-1	BMP4_D5	14781	4008	0.345037548203775	15	15	Nueral tube	Nueral tube	-8.08624720966693	-0.262931906688896
AGTCAACTCTTACGTT-1	BMP4_D5	24701	5205	2.48168090360714	5	5	Neural Crest	Neural Crest	0.36383795344952	-2.05245567585894
AGTCACACACGTATAC-1	BMP4_D5	20665	4969	2.19695136704573	11	11	Nueral tube-transiting	Nueral tube-transiting	-2.34314823543903	-0.844625246781793
AGTCACAGTCAAGCGA-1	BMP4_D5	27434	5277	0.616023911934096	20	20	Neural Crest	Neural Crest	-0.0877323786008033	-3.93000723149249
AGTCACAGTGTTAACC-1	BMP4_D5	8481	2908	3.90284164603231	4	4	Nueral tube	Nueral tube	-6.49610066807148	-2.97933341290423
AGTCACATCAAGCCCG-1	BMP4_D5	9162	2956	1.17878192534381	1	1	Epithelium	Epithelium	2.10495113933209	5.74798940394453
AGTCACATCCATCAGA-1	BMP4_D5	10086	3051	0.852667063255998	4	4	Nueral tube	Nueral tube	-6.41214442646381	-2.86749769474932
AGTCACATCGTGCTCT-1	BMP4_D5	10278	3313	0.8270091457482	20	20	Neural Crest	Neural Crest	-0.636114474593368	-3.46445895459124
AGTCACATCTTCGATT-1	BMP4_D5	17101	4070	1.42096953394538	12	12	Neural Crest	Neural Crest	-2.66861606037494	-4.89973522450396
AGTCATGCAGACTGCC-1	BMP4_D5	12713	3731	1.3608117674821	3	3	Cardiac myocytes	Cardiac myocytes	8.76178192699078	-0.67292682554194
AGTCATGCAGCTGTGC-1	BMP4_D5	15047	4079	1.25606433176048	17	17	Amnion	Amnion	4.08487009608868	1.0388592359834
AGTCATGCATGCGGTC-1	BMP4_D5	12498	3746	3.8086093775004	20	20	Neural Crest	Neural Crest	-0.482315752862659	-3.68991066243121
AGTCATGTCCGTGTCT-1	BMP4_D5	27478	5626	4.15605211441881	18	18	ExE mesoderm	ExE mesoderm	4.95612883174542	0.255095052462134
AGTCATGTCGACATTG-1	BMP4_D5	19156	4772	2.13510127375235	19	19	Paraxial mesoderm/Somites	Paraxial mesoderm/Somites	0.436121817470821	5.66286920283369
AGTCATGTCTTGCAAG-1	BMP4_D5	17177	4303	1.78727367992082	21	21	NMP	NMP	-3.22682094967243	5.57927297328046
AGTCTCCAGAGTCTGG-1	BMP4_D5	15620	3696	0.089628681177977	10	10	Cardiac myocytes	Cardiac myocytes	5.69620203578595	-2.39388157154986
AGTCTCCAGTTGTAAG-1	BMP4_D5	14330	3953	3.57990230286113	0	0	Neural Crest	Neural Crest	-4.11303568279621	-2.91037155415484
AGTCTCCAGTTTGTCG-1	BMP4_D5	22389	5155	0.79056679619456	2	2	Other	Other	8.53118919932965	-1.25844223524996
AGTCTCCCAAGCTACT-1	BMP4_D5	19747	4762	1.62049931635185	7	7	NMP	NMP	-3.42962313091632	3.87804626200727
AGTCTCCCAAGGCCTC-1	BMP4_D5	19861	4987	1.46014802880016	14	14	Nueral tube	Nueral tube	-4.79248214161274	1.55154477332166
AGTCTCCCAAGTTTGC-1	BMP4_D5	13967	4009	1.6252595403451	13	13	Nueral tube	Nueral tube	-7.73192334568378	0.72470175002149
AGTCTCCCACTCAGAT-1	BMP4_D5	11772	3543	1.8008834522596	26	26	Nueral tube	Nueral tube	-3.31902242100116	-0.519391191262689
AGTCTCCCAGAGAAAG-1	BMP4_D5	33851	6011	1.64249209772237	5	5	Neural Crest	Neural Crest	-1.53852457201358	-2.52546621586749
AGTCTCCGTGGCATCC-1	BMP4_D5	20051	4908	1.85028178145728	16	16	ExE mesoderm	ExE mesoderm	1.39284658038739	4.60170196269086
AGTCTCCGTTCCTTGC-1	BMP4_D5	29143	5780	0.113234739045397	8	8	Nueral tube	Nueral tube	-4.50250554478046	-1.45088316227862
AGTCTCCGTTTACGAC-1	BMP4_D5	17398	4696	3.24175192550868	10	10	Cardiac myocytes	Cardiac myocytes	6.41375422084454	-2.13804067398974
AGTGACTAGGATGGCT-1	BMP4_D5	11097	3397	1.9735063530684	4	4	Nueral tube	Nueral tube	-7.36248803532001	-1.8733128431029
AGTGACTCACGACCTG-1	BMP4_D5	10526	3249	1.7765532965989	1	1	Epithelium	Epithelium	4.3081376513255	4.44236062739423
AGTGACTCAGACTGCC-1	BMP4_D5	11273	3604	3.19347112569857	1	1	Epithelium	Epithelium	4.05574678981427	5.19570516322187
AGTGACTCAGAGCCCT-1	BMP4_D5	19853	4586	2.27673399486224	5	5	Neural Crest	Neural Crest	-0.71390249228355	-2.96398569371173
AGTGACTGTACCGTCG-1	BMP4_D5	12731	3655	2.254339800487	4	4	Nueral tube	Nueral tube	-5.81416297352192	-1.43241966988513
AGTGACTGTATACCCA-1	BMP4_D5	14612	4224	1.85464002189981	2	2	Other	Other	4.5117599924815	-0.916908395547357
AGTGACTGTCCACACG-1	BMP4_D5	20381	5017	0.421961630930769	10	10	Cardiac myocytes	Cardiac myocytes	5.83409571254376	-1.43578184868762
AGTGACTGTGCCTAAT-1	BMP4_D5	17521	4704	1.20997659950916	22	22	Paraxial mesoderm/Somites	Paraxial mesoderm/Somites	0.588684793354305	4.46039222453168
AGTGACTTCACTAGCA-1	BMP4_D5	27081	5751	2.57376020087885	7	7	NMP	NMP	-3.05518556034442	3.01367305491498
AGTGACTTCAGTGATC-1	BMP4_D5	8873	2892	1.18336526541192	16	16	ExE mesoderm	ExE mesoderm	6.02569746577862	1.5253540155702
AGTGACTTCATTGCCC-1	BMP4_D5	14076	4023	1.06564364876385	8	8	Nueral tube	Nueral tube	-3.19423580562946	-0.466726002354112
AGTGACTTCTGCTTAT-1	BMP4_D5	7873	2815	1.46068842880732	3	3	Cardiac myocytes	Cardiac myocytes	9.05843758189801	-0.536673647422281
AGTGATCAGACCGCCT-1	BMP4_D5	17501	4574	2.33129535455117	1	1	Epithelium	Epithelium	1.99490594470623	4.45650075648359
AGTGATCAGTTCCGGC-1	BMP4_D5	15047	4150	3.71502625107995	26	26	Nueral tube	Nueral tube	-5.3835618535268	0.0578508851342528
AGTGATCCACCCTATC-1	BMP4_D5	12966	4008	1.72759524911307	14	14	Nueral tube	Nueral tube	-5.74879241382953	1.08667110178998
AGTGATCCACCGTACG-1	BMP4_D5	16354	4139	1.2902042313807	9	9	Epithelium	Epithelium	2.03205012881878	2.9957570907884
AGTGATCCACGGTGCT-1	BMP4_D5	22010	4700	1.20854157201272	0	0	Neural Crest	Neural Crest	-2.43756676113483	-3.48192764546343
AGTGATCCAGGGAATC-1	BMP4_D5	14465	3993	3.78154165226409	4	4	Nueral tube	Nueral tube	-6.49720025455829	-2.70846272732684
AGTGATCCATGCCGGT-1	BMP4_D5	12169	3455	1.21620511134851	5	5	Neural Crest	Neural Crest	0.206021662594112	-3.00515009190508
AGTGATCGTGAATAAC-1	BMP4_D5	8313	2657	3.34415974978949	1	1	Epithelium	Epithelium	4.38989424312237	4.80185292933515
AGTGATCTCTTGGGCG-1	BMP4_D5	18992	4418	2.37994945240101	4	4	Nueral tube	Nueral tube	-5.11015296375629	-1.98079587246844
AGTGCCGAGAGAGCCT-1	BMP4_D5	11855	3436	4.18388865457613	4	4	Nueral tube	Nueral tube	-7.36489320194599	-2.13042987610766
AGTGCCGAGTCACTGT-1	BMP4_D5	23281	4922	1.4389416262188	0	0	Neural Crest	Neural Crest	-2.83115411198017	-3.3039791705794
AGTGCCGCACTTCATT-1	BMP4_D5	15870	4123	0.163831127914304	18	18	ExE mesoderm	ExE mesoderm	3.55205988490704	0.413029420118841
AGTGCCGCAGGCTTGC-1	BMP4_D5	25332	5157	2.30538449392073	5	5	Neural Crest	Neural Crest	0.160118158699307	-2.06690229203173
AGTGCCGGTCCACACG-1	BMP4_D5	20701	5147	2.05304091589778	14	14	Nueral tube	Nueral tube	-4.5321042577016	1.07354949687055
AGTGCCGGTTGTCTAG-1	BMP4_D5	19936	4711	1.48976725521669	0	0	Neural Crest	Neural Crest	-2.28236818706867	-3.1361689689345
AGTGCCGTCCTGATAG-1	BMP4_D5	15573	4185	4.75181403711552	4	4	Nueral tube	Nueral tube	-6.10396981632587	-1.40462495114276
AGTGTTGAGTAGGATT-1	BMP4_D5	11847	3510	2.36346754452604	8	8	Nueral tube	Nueral tube	-5.46197820103046	-0.812407148141352
AGTGTTGCAATGTGGG-1	BMP4_D5	15187	3856	4.16145387502469	23	23	Nueral tube-transiting	Nueral tube-transiting	-3.01713228618976	1.46603225443891
AGTGTTGCACAGGATG-1	BMP4_D5	10994	3373	0.0909587047480444	6	6	Cardiac myocytes	Cardiac myocytes	7.19888424480084	-2.41062856938311
AGTGTTGCAGCCGTCA-1	BMP4_D5	36375	6347	3.83230240549828	2	2	Other	Other	-1.95422399437305	-1.60695160653063
AGTGTTGCAGGGTCTC-1	BMP4_D5	16506	4300	4.59832788077063	8	8	Nueral tube	Nueral tube	-4.12653017437336	-0.420969230193582
AGTGTTGGTAATTAGG-1	BMP4_D5	16397	3913	0.981886930536074	5	5	Neural Crest	Neural Crest	0.339987333656582	-3.12518025662371
AGTGTTGGTCCCAAAT-1	BMP4_D5	16171	4397	1.79333374559396	3	3	Cardiac myocytes	Cardiac myocytes	7.7735540827525	-2.28213561798998
AGTGTTGGTCGGTACC-1	BMP4_D5	8141	2869	1.05638127994104	22	22	Paraxial mesoderm/Somites	Paraxial mesoderm/Somites	1.16271674239758	3.7521355030351
AGTGTTGTCCTCTGCA-1	BMP4_D5	12117	3523	2.21176858958488	15	15	Nueral tube	Nueral tube	-7.87839436924335	-0.677778971452204
AGTGTTGTCCTGGGAC-1	BMP4_D5	13421	4040	2.64510841218985	10	10	Cardiac myocytes	Cardiac myocytes	5.65474390590313	-1.80373479153582
AGTGTTGTCTGAGAAA-1	BMP4_D5	15438	3961	1.27607203005571	22	22	Paraxial mesoderm/Somites	Paraxial mesoderm/Somites	1.03639459216717	4.01492856715253
AGTTAGCAGGCTTCCG-1	BMP4_D5	15118	3857	1.59412620717026	24	24	Neural Crest	Neural Crest	-1.81842255985614	-4.37634254719683
AGTTAGCAGTAAACGT-1	BMP4_D5	17643	4316	2.47690302102817	0	0	Neural Crest	Neural Crest	-3.06885719692585	-3.54638673092791
AGTTAGCAGTAGGCCA-1	BMP4_D5	9015	2905	2.95063782584581	4	4	Nueral tube	Nueral tube	-5.38272500431415	-2.83564020420977
AGTTAGCAGTGCCTCG-1	BMP4_D5	8233	2891	1.28750151828009	3	3	Cardiac myocytes	Cardiac myocytes	7.99579453075055	-1.14367831971118
AGTTAGCCATAATGCC-1	BMP4_D5	10974	3431	0.947694550756333	9	9	Epithelium	Epithelium	2.56477284038189	3.61905096743635
AGTTAGCGTCACCGCA-1	BMP4_D5	29108	5689	2.2845953002611	2	2	Other	Other	0.686101671100887	-2.71179510380694
AGTTAGCGTGTTCGTA-1	BMP4_D5	9352	2959	1.82848588537211	20	20	Neural Crest	Neural Crest	-0.192048642991749	-4.47863460804888
AGTTAGCGTTAAGGGC-1	BMP4_D5	10165	3319	3.03000491883915	15	15	Nueral tube	Nueral tube	-7.6036751309621	-0.111778524774996
AGTTAGCGTTAGAGAT-1	BMP4_D5	13943	3812	4.33909488632289	23	23	Nueral tube-transiting	Nueral tube-transiting	-4.22307277119037	-2.39720250393817
AGTTAGCTCAAAGCCT-1	BMP4_D5	17936	4651	0.630017841213202	18	18	ExE mesoderm	ExE mesoderm	4.79574656093243	-0.675902050990549
AGTTAGCTCAAGGCTT-1	BMP4_D5	27319	5704	0.0768695779494125	5	5	Neural Crest	Neural Crest	-0.481676776169506	-2.94365979458758
AGTTAGCTCATGGGAG-1	BMP4_D5	13020	3776	3.54838709677419	15	15	Nueral tube	Nueral tube	-7.71185660755512	-0.414192860085455
AGTTAGCTCCAGCACG-1	BMP4_D5	18263	4545	1.70837211849094	11	11	Nueral tube-transiting	Nueral tube-transiting	-1.51181298887607	0.698568451147589
AGTTAGCTCCGTTGGG-1	BMP4_D5	11145	3631	0.906235980260206	1	1	Epithelium	Epithelium	2.32693600261334	4.17670224879316
AGTTAGCTCGTCAGAT-1	BMP4_D5	12123	3552	2.6891033572548	18	18	ExE mesoderm	ExE mesoderm	4.62190556132916	0.143680590134177
AGTTAGCTCTCATTAC-1	BMP4_D5	20929	4923	2.58015194228105	23	23	Nueral tube-transiting	Nueral tube-transiting	-3.38694882786151	1.66301881049207
AGTTAGCTCTGTGTGA-1	BMP4_D5	28785	5862	0.785131144693417	10	10	Cardiac myocytes	Cardiac myocytes	5.37502836787823	-2.19292284275958
AGTTCCCAGTTGTCGT-1	BMP4_D5	14293	3881	0.0979500454768068	28	28	Neural Crest	Neural Crest	-1.31613982117054	-3.71208716656634
AGTTCCCCACGGCCAT-1	BMP4_D5	4338	1784	4.79483633010604	10	10	Cardiac myocytes	Cardiac myocytes	7.25870632732037	-1.57021034981677
AGTTCCCCACTGAATC-1	BMP4_D5	1697	1040	2.18031820860342	17	17	Amnion	Amnion	3.7463700732005	0.52208511803678
AGTTCCCCATCGGCCA-1	BMP4_D5	23227	5268	2.27752184957162	13	13	Nueral tube	Nueral tube	-7.27464509403583	1.18462430213025
AGTTCCCGTGTCGATT-1	BMP4_D5	7937	2639	2.12926798538491	1	1	Epithelium	Epithelium	4.01429819667462	4.71639035914472
AGTTCCCGTTTGTTGG-1	BMP4_D5	9319	3194	0.91211503380191	1	1	Epithelium	Epithelium	2.54862570369366	4.57765506480268
AGTTCCCTCACCGGTG-1	BMP4_D5	11835	3696	0.929446556822983	14	14	Nueral tube	Nueral tube	-6.68945193683979	0.866084921103033
AGTTCCCTCTCACCCA-1	BMP4_D5	14425	4098	0.734835355285962	26	26	Nueral tube	Nueral tube	-6.01491237079975	-0.983907354135004
AGTTCCCTCTGCGTCT-1	BMP4_D5	12365	3681	3.81722604124545	14	14	Nueral tube	Nueral tube	-6.46301055347797	1.40820776198438
AGTTCGAAGCGTATGG-1	BMP4_D5	11202	3267	2.01749687555794	2	2	Other	Other	5.7989218195689	0.631460654478583
AGTTCGACACAAACGG-1	BMP4_D5	18981	4533	1.98092829671777	5	5	Neural Crest	Neural Crest	-0.562875917155934	-2.51997472073504
AGTTCGACAGCTCGGT-1	BMP4_D5	53418	7389	1.39653300385638	2	2	Other	Other	1.91902899348858	3.45020340655378
AGTTCGACAGTGTATC-1	BMP4_D5	27465	5630	0.902967413071181	10	10	Cardiac myocytes	Cardiac myocytes	5.28896307551983	-1.19509167696902
AGTTCGAGTTCGCGTG-1	BMP4_D5	27631	5349	1.92537367449604	2	2	Other	Other	2.53953408801678	4.17105602000288
AGTTCGATCAGCATTG-1	BMP4_D5	19463	4568	2.89780609361352	0	0	Neural Crest	Neural Crest	-3.27720404064533	-4.24767018582293
AGTTCGATCATAGGCT-1	BMP4_D5	7460	2679	1.35388739946381	10	10	Cardiac myocytes	Cardiac myocytes	5.02504324519757	-1.44946743275591
AGTTCGATCGAGAATA-1	BMP4_D5	10829	3276	1.68067226890756	27	27	Cardiac myocytes	Cardiac myocytes	6.43188690745953	0.0319970426373808
AGTTCGATCTAGGAAA-1	BMP4_D5	25432	4987	1.89131802453602	21	21	NMP	NMP	-2.532316450237	5.45853255961469
ATACCGAAGACAGCTG-1	BMP4_D5	8233	2755	1.57901129600389	6	6	Cardiac myocytes	Cardiac myocytes	7.93304562175396	-3.12946249272296
ATACCGAAGAGCGACT-1	BMP4_D5	9668	3052	3.54778651220521	8	8	Nueral tube	Nueral tube	-5.45398784077045	-0.429453064758268
ATACCGAAGCCGGATA-1	BMP4_D5	11690	3454	0.427715996578272	9	9	Epithelium	Epithelium	1.85669374072674	3.07163881037763
ATACCGAAGGTCACTT-1	BMP4_D5	9490	3018	2.58166491043203	15	15	Nueral tube	Nueral tube	-7.6808407345998	-1.50575770165392
ATACCGAAGTCCTACA-1	BMP4_D5	16965	4160	0.819333922782199	24	24	Neural Crest	Neural Crest	-1.57542241012928	-3.95433665539691
ATACCGACAAGGTCAG-1	BMP4_D5	13903	3785	1.07171114148026	0	0	Neural Crest	Neural Crest	-2.91602540409442	-1.95010579850146
ATACCGACACCAGCCA-1	BMP4_D5	30992	6040	1.74883840991224	7	7	NMP	NMP	-2.89852977192279	2.2700376388841
ATACCGACACGGCCAT-1	BMP4_D5	14642	4241	0.846878841688294	22	22	Paraxial mesoderm/Somites	Paraxial mesoderm/Somites	0.628827091099056	4.78269981120161
ATACCGAGTATGCAAA-1	BMP4_D5	19830	4803	3.0005042864347	27	27	Cardiac myocytes	Cardiac myocytes	6.28806042277935	0.0879019973092406
ATACCGAGTGACTGTT-1	BMP4_D5	32767	5864	1.59611804559465	2	2	Other	Other	0.528820749164852	-2.2587355497069
ATACCGAGTGTAGTGG-1	BMP4_D5	11514	3250	0.512419663018933	4	4	Nueral tube	Nueral tube	-6.39519238865253	-1.82067908074328
ATACCGAGTTAATGAG-1	BMP4_D5	10509	3239	2.20763155390618	23	23	Nueral tube-transiting	Nueral tube-transiting	-2.94897866642353	-0.445632916945902
ATACCGATCAGAGCGA-1	BMP4_D5	8593	2530	2.81624578145002	12	12	Neural Crest	Neural Crest	-2.18313563263294	-6.2351462962813
ATACCGATCGACACTA-1	BMP4_D5	12359	3708	2.9614046443887	15	15	Nueral tube	Nueral tube	-8.51875853931781	-0.496593398112741
ATACCGATCGATACAC-1	BMP4_D5	13425	3795	1.32588454376164	9	9	Epithelium	Epithelium	1.86693453395489	1.87073348734907
ATACCGATCTGAGCAT-1	BMP4_D5	6824	2542	3.63423212192263	3	3	Cardiac myocytes	Cardiac myocytes	8.40870689952496	-0.257226151484934
ATACCTTAGGTTACAA-1	BMP4_D5	24986	5273	0.0680381013367486	2	2	Other	Other	3.7370345553172	1.20087753508619
ATACCTTCAGGCAATG-1	BMP4_D5	14322	3891	1.45231112973048	9	9	Epithelium	Epithelium	1.86133312785748	2.38703035090497
ATACCTTTCATTCACT-1	BMP4_D5	8044	3113	4.83590253605172	10	10	Cardiac myocytes	Cardiac myocytes	7.68728661143902	-1.48611964013049
ATACCTTTCCATTTGT-1	BMP4_D5	8163	3048	3.12385152517457	16	16	ExE mesoderm	ExE mesoderm	5.66118979060772	1.87990115855268
ATACTTCAGGCCCACT-1	BMP4_D5	18902	4735	3.28536662787007	26	26	Nueral tube	Nueral tube	-3.41602301990863	-1.51716948773333
ATACTTCCAAGGTTGG-1	BMP4_D5	14761	3989	1.88334123704356	12	12	Neural Crest	Neural Crest	-2.930096868633	-4.75348020817706
ATACTTCCAGAGATGC-1	BMP4_D5	37108	6359	0.741080090546513	11	11	Nueral tube-transiting	Nueral tube-transiting	-3.01120067036029	-1.19868482377001
ATACTTCCAGCGTAGA-1	BMP4_D5	25109	5752	3.46091043052292	22	22	Paraxial mesoderm/Somites	Paraxial mesoderm/Somites	0.0639874299776879	3.78631948206952
ATACTTCGTGAGGATC-1	BMP4_D5	8519	3011	2.88766287122902	9	9	Epithelium	Epithelium	3.40026568973187	3.36653565142682
ATACTTCGTGCAACGA-1	BMP4_D5	40014	6729	1.98680461838357	2	2	Other	Other	-6.97405743992206	1.26694678042463
ATACTTCTCACTCCGT-1	BMP4_D5	11238	3444	1.21907812778074	15	15	Nueral tube	Nueral tube	-7.84172845280048	-0.851642680425134
ATACTTCTCGACGCTG-1	BMP4_D5	28862	5662	1.53142540364493	23	23	Nueral tube-transiting	Nueral tube-transiting	-3.16986012852069	1.69138334963849
ATACTTCTCGTAGCTA-1	BMP4_D5	14815	3957	0.357745528180898	4	4	Nueral tube	Nueral tube	-4.58811211979267	-1.99070860173174
ATAGACCAGTATGAGT-1	BMP4_D5	85029	8860	2.04871279210622	2	2	Other	Other	-0.88605246341106	-2.60672427441546
ATAGACCAGTTGCCCG-1	BMP4_D5	10817	3412	0.101691781455117	16	16	ExE mesoderm	ExE mesoderm	5.90133308971051	1.13167570803693
ATAGACCCACGTAACT-1	BMP4_D5	16102	4640	0.260837163085331	9	9	Epithelium	Epithelium	2.09734773242596	3.0954656479173
ATAGACCCAGAGATTA-1	BMP4_D5	14446	3721	1.82749550048456	0	0	Neural Crest	Neural Crest	-3.98008966839191	-3.84444452549883
ATAGACCCAGGATGAC-1	BMP4_D5	14567	3995	3.47360472300405	2	2	Other	Other	-5.56063485538837	0.670322108011755
ATAGACCCATGTTTGG-1	BMP4_D5	28834	5538	1.42540056877298	21	21	NMP	NMP	-2.41316533481952	5.2468716976457
ATAGACCGTGGGCTCT-1	BMP4_D5	15406	4166	1.4669609243152	10	10	Cardiac myocytes	Cardiac myocytes	5.01694273555401	-1.10170842434832
ATAGACCTCACGGACC-1	BMP4_D5	20800	4733	1.69711538461538	0	0	Neural Crest	Neural Crest	-2.46336174404499	-3.90434480931231
ATAGAGAAGCCGTAAG-1	BMP4_D5	9126	2880	0.153407845715538	27	27	Cardiac myocytes	Cardiac myocytes	6.49105190837506	0.774934994917425
ATAGAGACAATGTGGG-1	BMP4_D5	16317	4120	0.674143531286388	5	5	Neural Crest	Neural Crest	-1.19463342821476	-1.61925317074725
ATAGAGACAATTCTCT-1	BMP4_D5	9433	3226	0.190819463585286	27	27	Cardiac myocytes	Cardiac myocytes	6.62141012752179	0.505419361334356
ATAGAGACACATACTG-1	BMP4_D5	14402	3711	1.47201777530898	9	9	Epithelium	Epithelium	2.24310564601544	3.80186532710126
ATAGAGACATGACACT-1	BMP4_D5	16492	4576	2.84986660198884	4	4	Nueral tube	Nueral tube	-6.16646171009418	-1.75489796425768
ATAGAGAGTCGTGATT-1	BMP4_D5	26842	5048	1.36353475895984	11	11	Nueral tube-transiting	Nueral tube-transiting	-2.00042951500293	0.2265885946565
ATAGAGAGTGTAGTGG-1	BMP4_D5	18052	4359	1.35165078661644	11	11	Nueral tube-transiting	Nueral tube-transiting	-1.98278069889423	0.179379093390021
ATAGAGAGTTAGGCTT-1	BMP4_D5	9234	2911	1.34286333116742	1	1	Epithelium	Epithelium	3.2646417578471	4.6993429539018
ATAGAGATCTATTGTC-1	BMP4_D5	8407	2732	0.107053645771381	16	16	ExE mesoderm	ExE mesoderm	5.16351675593975	3.28249977801374
ATAGAGATCTCTAAGG-1	BMP4_D5	15283	3974	1.7797552836485	11	11	Nueral tube-transiting	Nueral tube-transiting	-1.60536218082782	-0.665067357081857
ATAGGCTAGAAGCGAA-1	BMP4_D5	13899	3761	2.38866105475214	20	20	Neural Crest	Neural Crest	-0.904962603210178	-4.38243795659014
ATAGGCTAGCAGGCAT-1	BMP4_D5	20862	4769	1.73521234780941	22	22	Paraxial mesoderm/Somites	Paraxial mesoderm/Somites	0.917195793033871	3.39156054232648
ATAGGCTAGTTCCAGT-1	BMP4_D5	50989	7268	2.4632763929475	7	7	NMP	NMP	-3.27777195370075	4.0010311481767
ATAGGCTCAGTAGGAC-1	BMP4_D5	21404	4742	1.32685479349654	11	11	Nueral tube-transiting	Nueral tube-transiting	-2.42637706196186	-0.337205241504994
ATAGGCTGTCCAGAAG-1	BMP4_D5	11630	3589	1.92605331040413	3	3	Cardiac myocytes	Cardiac myocytes	8.16169285380963	-1.28535248066851
ATAGGCTGTTGGGTAG-1	BMP4_D5	18297	4559	1.37727496310871	14	14	Nueral tube	Nueral tube	-5.38856053745624	1.38861035082868
ATAGGCTTCTTACGGA-1	BMP4_D5	31090	5918	1.67899646188485	0	0	Neural Crest	Neural Crest	-2.31360280907032	-1.95089889790484
ATATCCTAGCGTCAAG-1	BMP4_D5	11652	3379	0.969790593889461	15	15	Nueral tube	Nueral tube	-7.15510392582294	-1.57822133328387
ATATCCTCAAGTCCAT-1	BMP4_D5	10775	3671	0.900232018561485	15	15	Nueral tube	Nueral tube	-8.47431922352192	-0.900167894620386
ATATCCTCACCCGTAG-1	BMP4_D5	22897	4871	1.22723500895314	0	0	Neural Crest	Neural Crest	-1.91900992786762	-2.75590873982379
ATATCCTCAGAGCCCT-1	BMP4_D5	9833	2940	1.14919149801688	16	16	ExE mesoderm	ExE mesoderm	6.14504932963971	1.34512530539564
ATATCCTCAGGTCCCA-1	BMP4_D5	18980	4740	1.33825079030558	1	1	Epithelium	Epithelium	1.73230266177777	5.53847907755903
ATATCCTGTAGACAGC-1	BMP4_D5	9779	3246	2.13723284589426	15	15	Nueral tube	Nueral tube	-8.12027764713642	-1.43604828144976
ATATCCTGTTGCTCGG-1	BMP4_D5	25150	5348	1.73359840954274	8	8	Nueral tube	Nueral tube	-5.21443009769794	-2.53353239323565
ATATCCTTCAGCAGAG-1	BMP4_D5	15598	4373	0.0641107834337736	15	15	Nueral tube	Nueral tube	-7.27282977497455	-0.0245123925394685
ATATCCTTCGGCCTTT-1	BMP4_D5	8533	2756	2.09773819289816	1	1	Epithelium	Epithelium	4.12536596858624	5.20981429789594
ATATCCTTCGTTCTAT-1	BMP4_D5	22299	5715	2.12565585900713	14	14	Nueral tube	Nueral tube	-4.64809060490009	0.849022972326788
ATCACAGAGCATGCGA-1	BMP4_D5	31398	5953	2.3536530989235	11	11	Nueral tube-transiting	Nueral tube-transiting	-4.26983762180683	0.889314758520636
ATCACAGAGGGTATAT-1	BMP4_D5	13135	4007	2.51237152645603	9	9	Epithelium	Epithelium	2.85177778804425	3.25741051409772
ATCACAGCAACCGGAA-1	BMP4_D5	12895	3556	3.58278402481582	12	12	Neural Crest	Neural Crest	-2.71741891300556	-4.84977794911334
ATCACAGCAACGGCCT-1	BMP4_D5	22834	5444	2.69773145309626	25	25	Nueral tube	Nueral tube	-3.09343767559406	0.610403287153753
ATCACAGCACATACTG-1	BMP4_D5	9780	3117	0.725971370143149	1	1	Epithelium	Epithelium	3.03387903773907	5.54745029185346
ATCACAGCACGTACAT-1	BMP4_D5	24311	5639	0.0863806507342355	14	14	Nueral tube	Nueral tube	-5.84563184177753	1.3331479904466
ATCACAGGTCCGGATC-1	BMP4_D5	13118	3814	0.144839152309803	17	17	Amnion	Amnion	4.61683106029156	0.750189411383185
ATCACAGTCACAAGGG-1	BMP4_D5	8822	3166	2.11970074812968	6	6	Cardiac myocytes	Cardiac myocytes	7.59792732799176	-3.60756541516253
ATCACAGTCTACAGGT-1	BMP4_D5	5163	2163	1.80127832655433	16	16	ExE mesoderm	ExE mesoderm	5.18386005962017	3.08731244776777
ATCACGAAGCATATGA-1	BMP4_D5	17131	4314	1.46518008289067	0	0	Neural Crest	Neural Crest	-3.27290392315265	-4.18482352520892
ATCACGAAGGTGCCAA-1	BMP4_D5	16902	4480	2.72748787125784	10	10	Cardiac myocytes	Cardiac myocytes	5.8993537386668	-2.08913923527667
ATCACGAAGTTGTCAC-1	BMP4_D5	8721	3003	0.0343997248022016	3	3	Cardiac myocytes	Cardiac myocytes	9.76608776652935	-1.10916907813021
ATCACGACAAGCGGAT-1	BMP4_D5	86947	8779	2.72119797117784	7	7	NMP	NMP	-1.94386828338977	3.52203081820539
ATCACGACAGTAGATA-1	BMP4_D5	11290	3467	1.78033658104517	16	16	ExE mesoderm	ExE mesoderm	4.81039213740948	3.78878425334028
ATCACGAGTAGATCCT-1	BMP4_D5	21933	4993	3.07299503031961	11	11	Nueral tube-transiting	Nueral tube-transiting	-2.49270713722583	0.38033615325025
ATCACGAGTCATCCCT-1	BMP4_D5	7842	2947	2.93292527416475	17	17	Amnion	Amnion	4.14582657420758	1.30648134921125
ATCACGAGTCGACTGC-1	BMP4_D5	13478	3826	1.86971360736014	4	4	Nueral tube	Nueral tube	-6.71991277134296	-2.52554560925433
ATCACGAGTGAGGATC-1	BMP4_D5	3878	1881	3.97111913357401	3	3	Cardiac myocytes	Cardiac myocytes	8.93874764049176	-0.500033435482469
ATCACGAGTTATGACC-1	BMP4_D5	9857	3392	1.70437252713807	1	1	Epithelium	Epithelium	4.56234573924664	4.69792531703046
ATCACGATCAGGCGAA-1	BMP4_D5	9433	3184	0.614862715997032	6	6	Cardiac myocytes	Cardiac myocytes	7.42551922404889	-2.66492987896868
ATCACTTAGTGCAGCA-1	BMP4_D5	18765	4446	1.31628030908606	20	20	Neural Crest	Neural Crest	-0.687113229392734	-2.23147834565112
ATCACTTCAAGCCCAC-1	BMP4_D5	10048	3171	1.26393312101911	16	16	ExE mesoderm	ExE mesoderm	6.14749931895855	1.05711888049177
ATCACTTCAAGTTCGT-1	BMP4_D5	6992	2885	3.10354691075515	1	1	Epithelium	Epithelium	4.74850534999493	4.47283910487226
ATCACTTGTAGAGGAA-1	BMP4_D5	15595	4404	2.68675857646682	2	2	Other	Other	-5.88549542820331	1.56246887419752
ATCACTTGTCATAAAG-1	BMP4_D5	13727	4231	0.808625336927224	10	10	Cardiac myocytes	Cardiac myocytes	5.39115976894024	-2.12124849583575
ATCACTTGTTGCAAGG-1	BMP4_D5	21494	5086	1.43295803480041	14	14	Nueral tube	Nueral tube	-4.940191034435	1.08985208247236
ATCACTTTCAAAGGTA-1	BMP4_D5	11511	3479	0.807922856398228	17	17	Amnion	Amnion	3.75842117869976	1.14716480944684
ATCAGGTAGGGCTAAC-1	BMP4_D5	14790	3671	0.486815415821501	24	24	Neural Crest	Neural Crest	-1.67852569019672	-4.24078298832842
ATCAGGTAGTCCGCCA-1	BMP4_D5	13653	3972	2.4976195707903	16	16	ExE mesoderm	ExE mesoderm	-6.20262837803241	-3.28773332859942
ATCAGGTCATGACGTT-1	BMP4_D5	3808	1837	4.46428571428571	2	2	Other	Other	6.8505165537608	-3.14708710934588
ATCATTCAGAAACTGT-1	BMP4_D5	11493	3737	3.40207082572	8	8	Nueral tube	Nueral tube	-6.04825854694721	-1.66847301747271
ATCATTCAGCAAATCA-1	BMP4_D5	8912	3090	0.291741472172352	25	25	Nueral tube	Nueral tube	-3.62760353481647	0.0383468744569151
ATCATTCAGCCAACCC-1	BMP4_D5	17038	4435	1.65512384082639	14	14	Nueral tube	Nueral tube	-5.93436265385028	1.97290490840009
ATCATTCAGCTTTGTG-1	BMP4_D5	6424	2380	0.155666251556662	6	6	Cardiac myocytes	Cardiac myocytes	7.63977741801861	-1.163401556272
ATCATTCCAAGCCCAC-1	BMP4_D5	56809	7741	1.82541498706191	2	2	Other	Other	6.1725904902232	0.812116491537604
ATCATTCCAGACAAGC-1	BMP4_D5	11822	3622	2.28387751649467	13	13	Nueral tube	Nueral tube	-7.58419537937519	-0.258265410620657
ATCATTCGTATGTCTG-1	BMP4_D5	7466	2764	2.82614519153496	1	1	Epithelium	Epithelium	2.67835878932599	5.75793622706464
ATCATTCGTGGAATGC-1	BMP4_D5	9469	3184	1.8798183546309	15	15	Nueral tube	Nueral tube	-5.69928527271625	0.60282914612821
ATCATTCTCCATGCAA-1	BMP4_D5	8437	2804	1.49342183240488	1	1	Epithelium	Epithelium	3.89212107265118	4.81034206126264
ATCATTCTCCTGTTGC-1	BMP4_D5	14508	3899	1.56465398400882	20	20	Neural Crest	Neural Crest	-1.78424835598346	-4.58514953877398
ATCATTCTCGAGTGGA-1	BMP4_D5	7466	2626	3.04045004018216	1	1	Epithelium	Epithelium	4.39078402125958	5.0522162792497
ATCATTCTCTAACACG-1	BMP4_D5	9731	3390	0.349398828486281	19	19	Paraxial mesoderm/Somites	Paraxial mesoderm/Somites	0.390878792644772	5.66445611689619
ATCATTCTCTTACTGT-1	BMP4_D5	32854	6188	2.32848359408291	7	7	NMP	NMP	-2.06527591144916	3.67019485209516
ATCCACCAGAAGTCCG-1	BMP4_D5	5534	2214	2.87314781351644	3	3	Cardiac myocytes	Cardiac myocytes	9.17537426555279	-1.21053607489535
ATCCACCAGCTAAATG-1	BMP4_D5	13363	4132	0.194567088228691	9	9	Epithelium	Epithelium	1.76083802783612	3.17099403117231
ATCCACCAGCTTTCTT-1	BMP4_D5	24709	6031	2.69132704682504	10	10	Cardiac myocytes	Cardiac myocytes	5.05887388789776	-1.70859242703387
ATCCACCAGGTGATCG-1	BMP4_D5	8803	2896	0.102237873452232	6	6	Cardiac myocytes	Cardiac myocytes	7.40403866374615	-3.87197471882769
ATCCACCAGTGCGACA-1	BMP4_D5	15608	4035	2.00538185545874	12	12	Neural Crest	Neural Crest	-2.93102693951007	-4.81965042378375
ATCCACCCACATTCGA-1	BMP4_D5	12077	3816	2.13629212552786	16	16	ExE mesoderm	ExE mesoderm	6.32273506724957	1.430443751555
ATCCACCCAGCCCAGT-1	BMP4_D5	26438	5984	2.81034874044935	9	9	Epithelium	Epithelium	3.53847527110699	3.42958282206586
ATCCACCGTAAGCGGT-1	BMP4_D5	15763	4361	1.27513798134873	13	13	Nueral tube	Nueral tube	-7.31722331440326	0.006233530979666
ATCCACCGTATGGTAA-1	BMP4_D5	10237	3325	1.00615414672267	10	10	Cardiac myocytes	Cardiac myocytes	5.2951867541087	-0.997066390771356
ATCCACCGTTCAGCTA-1	BMP4_D5	24322	5580	1.13888660472001	2	2	Other	Other	1.57004522884015	3.03670643542341
ATCCACCTCCTTATAC-1	BMP4_D5	19089	4941	1.35680234690136	10	10	Cardiac myocytes	Cardiac myocytes	4.80390190684918	-1.33563460137316
ATCCACCTCGTGGAAG-1	BMP4_D5	3245	1632	3.6979969183359	2	2	Other	Other	7.36451601588849	-3.63836981083819
ATCCACCTCTAAGCCA-1	BMP4_D5	16045	4565	2.92926145216578	6	6	Cardiac myocytes	Cardiac myocytes	7.07646822536114	-0.966135156411615
ATCCACCTCTATTTCG-1	BMP4_D5	9432	3441	2.38549618320611	3	3	Cardiac myocytes	Cardiac myocytes	8.1516754587901	-0.349160227063981
ATCCATTAGAACGTGC-1	BMP4_D5	25778	5234	1.52455582279463	11	11	Nueral tube-transiting	Nueral tube-transiting	-2.63538051044818	0.5474794981294
ATCCATTAGAAGATCT-1	BMP4_D5	14559	4002	2.98097396799231	0	0	Neural Crest	Neural Crest	-3.55235791599628	-3.38083769108721
ATCCATTCAAGAATGT-1	BMP4_D5	17733	4540	1.94552529182879	11	11	Nueral tube-transiting	Nueral tube-transiting	-2.46612716114399	-0.380404775101629
ATCCATTCATACCGTA-1	BMP4_D5	17557	4429	0.751836874181238	25	25	Nueral tube	Nueral tube	-4.02166843807575	0.140119272213492
ATCCATTCATAGATCC-1	BMP4_D5	13343	3649	0.726972944615154	9	9	Epithelium	Epithelium	1.92394399249676	2.00436066363386
ATCCATTCATTCTGTT-1	BMP4_D5	10642	3420	1.09941740274385	1	1	Epithelium	Epithelium	3.57627605998639	4.13005231593183
ATCCATTGTGAGGCAT-1	BMP4_D5	11882	3490	1.56539303147618	9	9	Epithelium	Epithelium	1.69536017978314	2.30778192256025
ATCCATTGTTCACCGG-1	BMP4_D5	13567	3966	1.38571533868947	4	4	Nueral tube	Nueral tube	-5.51177192127582	-2.01329804684588
ATCCATTTCAAGCCAT-1	BMP4_D5	20572	5108	0.0923585455959557	8	8	Nueral tube	Nueral tube	-3.17093634998676	-0.29784775439271
ATCCATTTCGCGTGCA-1	BMP4_D5	10868	3328	0.0920132499079868	17	17	Amnion	Amnion	4.70134520137433	1.496197449904
ATCCATTTCGGAATGG-1	BMP4_D5	19483	4810	3.93163270543551	11	11	Nueral tube-transiting	Nueral tube-transiting	-3.05556011593219	0.578283357363257
ATCCCTGAGAACCCGA-1	BMP4_D5	16495	4364	3.06153379812064	0	0	Neural Crest	Neural Crest	-3.62035751736042	-3.83862353589007
ATCCCTGAGGATTACA-1	BMP4_D5	36521	6558	1.49229210591167	2	2	Other	Other	0.423645492435726	3.57812164996198
ATCCCTGAGGTTGACG-1	BMP4_D5	11526	3283	1.70050321013361	16	16	ExE mesoderm	ExE mesoderm	4.96340632045391	3.98733113978437
ATCCCTGAGTACAGCG-1	BMP4_D5	13659	3940	3.47756058276594	9	9	Epithelium	Epithelium	1.78714108073834	2.10545443270734
ATCCCTGAGTTCCGGC-1	BMP4_D5	13644	4150	1.81031955438288	1	1	Epithelium	Epithelium	3.67550491893414	4.13065026972822
ATCCCTGCAAGAGTGC-1	BMP4_D5	17205	3902	1.02877070619006	5	5	Neural Crest	Neural Crest	0.316119130493435	-3.02362109448382
ATCCCTGGTGTGTCCG-1	BMP4_D5	16080	4199	1.12562189054726	25	25	Nueral tube	Nueral tube	-4.59676528370258	0.284147250395331
ATCCCTGGTTCGGCCA-1	BMP4_D5	15474	4106	1.79656197492568	4	4	Nueral tube	Nueral tube	-6.59554076588031	-2.6073992374129
ATCCCTGGTTCTCACC-1	BMP4_D5	11032	3088	2.20268310369833	14	14	Nueral tube	Nueral tube	-2.67414546406147	3.39945625041059
ATCCCTGTCAACTGGT-1	BMP4_D5	9955	3620	2.5414364640884	18	18	ExE mesoderm	ExE mesoderm	5.52408051097516	-0.099754092354265
ATCCCTGTCCACGGGT-1	BMP4_D5	11020	3506	2.91288566243194	2	2	Other	Other	2.17782115543011	0.400337981920752
ATCCCTGTCCGACAGC-1	BMP4_D5	12560	3603	1.63216560509554	12	12	Neural Crest	Neural Crest	-2.90789866840717	-5.11141706730792
ATCCCTGTCTAACGGT-1	BMP4_D5	9628	3173	2.5758205234732	6	6	Cardiac myocytes	Cardiac myocytes	7.49653744304303	-3.93475629116961
ATCCCTGTCTAAGCGT-1	BMP4_D5	14744	3674	0.915626695604992	17	17	Amnion	Amnion	3.99093746745709	1.88124917719892
ATCCGTCAGGAGAATG-1	BMP4_D5	11485	3221	0.827165868524162	1	1	Epithelium	Epithelium	2.49431323611859	5.13443063471845
ATCCGTCCAATTGTGC-1	BMP4_D5	13257	3956	1.71230293429886	4	4	Nueral tube	Nueral tube	-5.64190650379535	-2.90074468876788
ATCCGTCCACGCCAGT-1	BMP4_D5	26992	5590	2.78230586840545	25	25	Nueral tube	Nueral tube	-3.45040178692218	0.263434695940527
ATCCGTCCATCAGCTA-1	BMP4_D5	19810	5400	1.01968702675416	10	10	Cardiac myocytes	Cardiac myocytes	6.54290365779522	-1.22019262339541
ATCCGTCGTCCTTAAG-1	BMP4_D5	11953	3337	3.0285284029114	12	12	Neural Crest	Neural Crest	-1.86227512752887	-5.78406358982989
ATCCGTCGTGGAAATT-1	BMP4_D5	13387	3978	1.84507357884515	18	18	ExE mesoderm	ExE mesoderm	5.98713135326031	-0.657852602261987
ATCCGTCGTTTGCAGT-1	BMP4_D5	11871	3492	1.23831185241344	23	23	Nueral tube-transiting	Nueral tube-transiting	-2.38043117916462	1.75048397753766
ATCCGTCTCACCCTGT-1	BMP4_D5	5505	2169	3.59673024523161	16	16	ExE mesoderm	ExE mesoderm	5.32830833995465	3.48999665949872
ATCCGTCTCACCGACG-1	BMP4_D5	10481	3071	1.83188627039405	17	17	Amnion	Amnion	4.23215889537457	0.725595700483832
ATCCGTCTCACTACGA-1	BMP4_D5	11460	3799	0.410122164048866	6	6	Cardiac myocytes	Cardiac myocytes	7.29188799464825	-1.11234999920794
ATCCTATAGTAGCATA-1	BMP4_D5	14514	3748	1.56400716549538	0	0	Neural Crest	Neural Crest	-3.291189912914	-4.6086461665816
ATCCTATAGTTGTAGA-1	BMP4_D5	13070	3842	3.672532517215	15	15	Nueral tube	Nueral tube	-8.27832532322284	-0.202442591149297
ATCCTATGTATTGACC-1	BMP4_D5	24862	5401	0.229265545812887	10	10	Cardiac myocytes	Cardiac myocytes	4.93710636699322	-1.07270051266619
ATCCTATTCAAAGGAT-1	BMP4_D5	13645	3705	1.39245144741664	18	18	ExE mesoderm	ExE mesoderm	5.40937971675518	0.7876317379289
ATCCTATTCCATCTCG-1	BMP4_D5	19255	4693	3.31342508439366	17	17	Amnion	Amnion	3.2339553793681	0.544644522409949
ATCGATGAGCGTCAAG-1	BMP4_D5	6181	2357	2.10321954376315	16	16	ExE mesoderm	ExE mesoderm	6.47378372752789	1.37211679194501
ATCGATGAGGATGTTA-1	BMP4_D5	12672	3745	2.29640151515152	0	0	Neural Crest	Neural Crest	-2.81013513004657	-2.26101459290454
ATCGATGAGGATTTAG-1	BMP4_D5	15288	4195	4.59183673469388	13	13	Nueral tube	Nueral tube	-7.73510623371479	0.175369935970816
ATCGATGCAGCTACAT-1	BMP4_D5	11332	3658	0.344158136251324	3	3	Cardiac myocytes	Cardiac myocytes	8.636544462086	-1.00591535593936
ATCGATGCAGTCCGTG-1	BMP4_D5	16040	4112	2.01371571072319	25	25	Nueral tube	Nueral tube	-2.8267991582143	0.207236158590826
ATCGATGCATCATTGG-1	BMP4_D5	17269	4721	3.60182986855058	17	17	Amnion	Amnion	4.11261915767315	1.27406190608076
ATCGATGCATGGCTAT-1	BMP4_D5	10463	3200	1.71079040428175	1	1	Epithelium	Epithelium	4.43020081126812	4.57859872553876
ATCGATGGTTCAGTAC-1	BMP4_D5	23714	5250	2.48376486463692	23	23	Nueral tube-transiting	Nueral tube-transiting	-2.50924480354663	2.44546126101545
ATCGCCTAGCTTAGTC-1	BMP4_D5	14578	4131	2.17450953491563	23	23	Nueral tube-transiting	Nueral tube-transiting	-3.4133663216817	-0.586755615729776
ATCGCCTAGGTGCTAG-1	BMP4_D5	12610	3357	1.68913560666138	18	18	ExE mesoderm	ExE mesoderm	4.65547346675518	1.1893913624101
ATCGCCTAGTTACGTC-1	BMP4_D5	15505	4073	3.82457271847791	12	12	Neural Crest	Neural Crest	-2.44724667465564	-5.20621849324175
ATCGCCTCACAGTGTT-1	BMP4_D5	14893	4271	0.825891358356275	10	10	Cardiac myocytes	Cardiac myocytes	7.02693152034405	-1.68788446213671
ATCGCCTCAGGACAGT-1	BMP4_D5	16092	4586	2.84613472532936	7	7	NMP	NMP	-3.3445849457967	2.25761793826154
ATCGCCTCATACATCG-1	BMP4_D5	11208	3406	2.20378301213419	0	0	Neural Crest	Neural Crest	-3.45511508381244	-3.36013389851519
ATCGCCTGTATGAAAC-1	BMP4_D5	24681	4992	0.0486203962562295	17	17	Amnion	Amnion	3.62965750301007	0.62116490576795
ATCGCCTGTCAGACGA-1	BMP4_D5	22928	5100	2.18073970690858	11	11	Nueral tube-transiting	Nueral tube-transiting	-1.52732307112094	1.16344522212079
ATCGCCTGTCGTTCAA-1	BMP4_D5	42159	6887	1.92841386180887	11	11	Nueral tube-transiting	Nueral tube-transiting	-1.93964648640033	0.845969307165655
ATCGCCTTCAAAGGTA-1	BMP4_D5	23829	5203	2.46338495110999	5	5	Neural Crest	Neural Crest	-0.267265919803348	-1.66785944725939
ATCGCCTTCGAGCACC-1	BMP4_D5	8691	2869	0.345184673800483	16	16	ExE mesoderm	ExE mesoderm	5.58417105281475	2.75221799586347
ATCGCCTTCTGCATAG-1	BMP4_D5	15904	4132	0.773390342052314	25	25	Nueral tube	Nueral tube	-2.76967645084735	0.072707044821295
ATCGGATCACAAATGA-1	BMP4_D5	26574	5235	0.83540302551366	14	14	Nueral tube	Nueral tube	-5.5931336919057	1.07623599741987
ATCGGATCACAAGGTG-1	BMP4_D5	14374	3932	2.44886600807013	9	9	Epithelium	Epithelium	1.76976346576336	2.29142020915082
ATCGGATCAGACCATT-1	BMP4_D5	10028	3190	0.229357798165138	4	4	Nueral tube	Nueral tube	5.25815081203106	3.16407989237836
ATCGGATGTCATGCAT-1	BMP4_D5	11673	3581	0.83954424740855	6	6	Cardiac myocytes	Cardiac myocytes	8.30863976085308	-2.97839928891131
ATCGGATGTGAGCGAT-1	BMP4_D5	23976	5197	3.66616616616617	7	7	NMP	NMP	-2.9785862008321	2.54199050639203
ATCGGATTCATCTGTT-1	BMP4_D5	21958	4721	1.4846525184443	5	5	Neural Crest	Neural Crest	-0.352658529041973	-2.8006079318709
ATCGGATTCTTGCAAG-1	BMP4_D5	15257	4088	2.52998623582618	8	8	Nueral tube	Nueral tube	-5.77364516651508	0.124516623955282
ATCGGCGAGATACATG-1	BMP4_D5	25578	5386	2.66244428806005	8	8	Nueral tube	Nueral tube	-5.40318227207538	-1.30118114973971
ATCGGCGAGCGCCATC-1	BMP4_D5	14848	3821	1.26616379310345	0	0	Neural Crest	Neural Crest	-3.85148144161579	-2.47871590878436
ATCGGCGAGCTAAACA-1	BMP4_D5	9048	2900	1.23784261715296	4	4	Nueral tube	Nueral tube	-6.54372525608417	-1.89128674294421
ATCGGCGAGTCTACCA-1	BMP4_D5	7983	2696	2.83101590880621	27	27	Cardiac myocytes	Cardiac myocytes	7.03308748805645	-0.859265339631525
ATCGGCGCACCAGTAT-1	BMP4_D5	21481	5074	3.03058516828825	8	8	Nueral tube	Nueral tube	-5.33383202946064	-1.26238389040896
ATCGGCGGTCGTCGGT-1	BMP4_D5	20346	4694	2.5508699498673	21	21	NMP	NMP	-3.59899640476581	4.95604633067182
ATCGGCGTCACGAGGA-1	BMP4_D5	22404	5146	2.84770576682735	2	2	Other	Other	7.69853043162945	-3.95461417462298
ATCGGCGTCCGGACTG-1	BMP4_D5	17261	4193	1.2513759341869	23	23	Nueral tube-transiting	Nueral tube-transiting	-3.69900918400165	1.33912168715528
ATCGGCGTCGCCGAGT-1	BMP4_D5	14628	3948	1.20317199890621	23	23	Nueral tube-transiting	Nueral tube-transiting	-3.60754967129108	2.45171974871686
ATCGGCGTCTGTAACG-1	BMP4_D5	23008	4845	1.3951668984701	21	21	NMP	NMP	-2.45167851841327	5.30639432642988
ATCGGCGTCTTCCGTG-1	BMP4_D5	13052	3451	2.15292675452038	17	17	Amnion	Amnion	3.45703434550885	0.846020090323004
ATCGTAGAGCCGATAG-1	BMP4_D5	10798	3324	0.907575476940174	9	9	Epithelium	Epithelium	1.64909076297406	1.955834376555
ATCGTAGAGGTGAGCT-1	BMP4_D5	14908	4079	3.78991145693587	8	8	Nueral tube	Nueral tube	-5.37335658466693	-0.613016706962076
ATCGTAGCAGGACTTT-1	BMP4_D5	10506	3219	1.65619645916619	1	1	Epithelium	Epithelium	3.60963272655133	5.35448764536909
ATCGTAGGTGCCTATA-1	BMP4_D5	13630	3868	0.931768158473954	2	2	Other	Other	3.1934120615733	3.31175135348371
ATCGTAGTCAAGCGTT-1	BMP4_D5	11775	3388	1.34182590233546	0	0	Neural Crest	Neural Crest	-4.6628325024831	-1.88079203392932
ATCGTAGTCCATCTCG-1	BMP4_D5	14065	4318	0.0924280127977248	6	6	Cardiac myocytes	Cardiac myocytes	7.53478073680523	-3.4116943004317
ATCGTAGTCCATGATG-1	BMP4_D5	26032	5643	2.82728948985864	2	2	Other	Other	6.69857048595074	-1.25256181981036
ATCGTAGTCGATACGT-1	BMP4_D5	8568	2738	1.41223155929038	3	3	Cardiac myocytes	Cardiac myocytes	7.41426682078961	0.385941552858862
ATCGTAGTCGTAACAC-1	BMP4_D5	16955	4082	0.595694485402536	11	11	Nueral tube-transiting	Nueral tube-transiting	-1.91112852489826	1.92575978014997
ATCGTCCAGGATACAT-1	BMP4_D5	18170	4824	1.30434782608696	22	22	Paraxial mesoderm/Somites	Paraxial mesoderm/Somites	1.53046035373333	4.21773742411664
ATCGTCCAGGATGCGT-1	BMP4_D5	14469	3547	0.628930817610063	24	24	Neural Crest	Neural Crest	-1.25459736978885	-4.20172954823443
ATCGTCCCAACACAAA-1	BMP4_D5	34740	6021	2.53598157743235	11	11	Nueral tube-transiting	Nueral tube-transiting	-1.80656934177753	2.18529890749982
ATCGTCCCAATAGGAT-1	BMP4_D5	7838	2767	2.90890533299311	27	27	Cardiac myocytes	Cardiac myocytes	7.29443573558453	-0.915510547418085
ATCGTCCCAGCGTACC-1	BMP4_D5	20735	5104	3.13961900168797	8	8	Nueral tube	Nueral tube	-4.74576878940937	0.640483367186102
ATCGTCCCAGGTTCGC-1	BMP4_D5	7044	2545	0.638841567291312	27	27	Cardiac myocytes	Cardiac myocytes	6.91710114085797	-0.499630359072176
ATCGTCCGTGGACTAG-1	BMP4_D5	10623	3400	2.51341428974866	15	15	Nueral tube	Nueral tube	-6.20611167347309	0.373539137583288
ATCGTCCGTGTTCAGT-1	BMP4_D5	4906	2046	0.0611496127191194	3	3	Cardiac myocytes	Cardiac myocytes	9.66505550944928	-0.836849224824396
ATCGTCCGTTAGGAGC-1	BMP4_D5	3514	1961	0.967558338076266	8	8	Nueral tube	Nueral tube	-5.39823413288471	-2.17674673821398
ATCGTCCTCCGACAGC-1	BMP4_D5	11316	3757	0.0883704489218805	9	9	Epithelium	Epithelium	2.02480196559552	3.16281913493207
ATCGTCCTCCGTCAAA-1	BMP4_D5	13408	3962	2.40900954653938	13	13	Nueral tube	Nueral tube	-7.57484126484272	-0.149626833457437
ATCGTCCTCGAGATGG-1	BMP4_D5	23915	5622	3.31172904035124	14	14	Nueral tube	Nueral tube	-4.84992719089862	1.4974398491197
ATCGTCCTCTGAATCG-1	BMP4_D5	8930	2796	1.69092945128779	4	4	Nueral tube	Nueral tube	-6.57881141102192	-2.48904897000262
ATCGTGAAGACCACGA-1	BMP4_D5	12440	3454	0.20096463022508	18	18	ExE mesoderm	ExE mesoderm	3.64933037364605	-0.105305773276773
ATCGTGAAGCAGCACA-1	BMP4_D5	12772	3375	2.01221421860319	21	21	NMP	NMP	-3.34580874836322	5.56798671458295
ATCGTGAAGCGCTGCT-1	BMP4_D5	6995	2675	2.70192994996426	18	18	ExE mesoderm	ExE mesoderm	5.74452137553814	-0.400906425971475
ATCGTGAAGGCGTTAG-1	BMP4_D5	13795	3876	0.971366437114897	9	9	Epithelium	Epithelium	1.77270316684369	2.7447678921037
ATCGTGAAGGCTCCCA-1	BMP4_D5	10970	3404	1.58614402917046	18	18	ExE mesoderm	ExE mesoderm	3.82120060527447	0.0689808306508391
ATCGTGAAGGTCCCTG-1	BMP4_D5	16245	4303	2.59772237611573	2	2	Other	Other	5.78871750438336	-0.0755251022762926
ATCGTGACAAAGCAAT-1	BMP4_D5	29017	5328	1.84030051349209	7	7	NMP	NMP	-2.30414402878162	4.9846703884416
ATCGTGACACAGAGAC-1	BMP4_D5	11020	3292	2.10526315789474	1	1	Epithelium	Epithelium	2.63307332599286	4.70095657084516
[truncated: 8,023 more rows]
