# Supplementary material for: BMP4 initiates and patterns ventral-caudal structures in zebrafish and human pluripotent stem cell aggregates
Source: EMBO J. 2025 Nov 24;45(1):210–42. doi: 10.1038/s44318-025-00643-6 (PMC12759085; doi:10.1038/s44318-025-00643-6)
Supplement: Supplementary file 22 — Source data Fig. 6 [file 44318_2025_643_MOESM22_ESM.zip › Figure 6/6J/BMP4_embryoid.csv]

rowname	Neural Crest	Nueral tube	Nueral tube-transiting	Epithelium	NMP	Paraxial mesoderm/Somites	Cardiac myocytes
FOXD3	1.195001654428904	0.1991849478327203	1.3606084537485117	-1.198935005791829	-0.167858372848984	-0.3389338531604134	-1.0490678242089098
SOX10	1.867356894575743	-0.6115316631682782	0.5890482205139037	-0.9764335804548222	-0.06446680474238296	0.10361439383744066	-0.9075874605616046
SOX2	-0.21195445841841012	0.8991984596438976	0.45938422935319567	-0.20419886574103446	0.852611959535271	0.23291123738476924	-2.027952561757687
SOX3	-0.7603992404497283	1.637521669205882	0.2868851147254825	0.46424245853090573	-0.0014197533699207246	-0.06535052015872606	-1.5614797284838944
WNT6	-0.7564177974841334	-0.8225839788823998	-0.6835418386067084	1.4023875498655254	0.07236698539068617	1.3943256045892	-0.6065365248721695
TBXT	-0.5538361504675909	-0.5538361504675909	-0.5538361504675909	-0.5538361504675909	1.9467943305381537	0.8223864217998088	-0.5538361504675973
NKX1-2	-0.7607666144656529	-0.3820067650001805	0.2176523900013066	-0.19141562911274243	2.1316711474069447	-0.2506416454428339	-0.7644928833868417
CYP1B1	-1.2392829793441036	-0.5640990251587238	-0.4742224742093296	0.9018789973224443	-0.28570576175052476	1.737879508618021	-0.07644826547778318
MYL7	-0.6172054015634946	-0.5819537681601089	-0.575375979116117	-0.45030268785114097	0.05805759037597205	-0.011077389897381424	2.1778576362122712
HAND1	-0.6688085589900603	-0.6286868728056388	-0.6520731230597375	-0.2309132715469251	0.22540716267203922	-0.1880013357100814	2.1430759994404043
MEOX1	-1.2044165608810586	0.041636488487067747	0.14023099129904046	0.05311543100537778	-0.31652691085249324	1.984271561909795	-0.6983110009677288
MYOCD	-0.67449762849897	-0.9180220548986981	-0.18720176343446143	-0.6109942854339685	-0.24717143222839377	0.705098375541732	1.9327887889527597
FN1	-0.732157960644573	-0.5132910447424439	-0.8245749657835826	0.3599489267551191	-0.40994814390474466	0.06610936562247206	2.053913822697749
