# Supplementary material for: BMP4 initiates and patterns ventral-caudal structures in zebrafish and human pluripotent stem cell aggregates
Source: EMBO J. 2025 Nov 24;45(1):210–42. doi: 10.1038/s44318-025-00643-6 (PMC12759085; doi:10.1038/s44318-025-00643-6)
Supplement: Supplementary file 22 — Source data Fig. 6 [file 44318_2025_643_MOESM22_ESM.zip › Figure 6/6J/human_ref.csv]

rowname	Neural Crest	Neural tbue 1	Neural tbue 2	Neural tbue 3	Epithelium	NMP	Paraxial mesoderm	Presomitic Mesoderm	Somite	Myocyte Progenitor	Cardiac Myocyte
FOXD3	1.9372247045989799	0.5947529198353589	0.2214062803804482	1.6541402754307792	-0.42239048718319244	-1.0749139170606337	-0.6146785802808584	-0.3546919100786617	-0.7470718611311571	-0.6028140911316434	-0.5909633333794205
SOX10	2.3011057478085646	0.47662086432924305	0.00316510421206817	1.2121854745263092	0.06216227595375275	-0.44026234193216407	-0.7794349713026983	-0.939653603181099	-0.9157813576913206	-0.5147300031771694	-0.46537718954548535
SOX2	0.07979731205023073	1.1942118172785086	1.343062200109626	1.189888782489126	0.19610179744335693	0.770567598414761	-1.0233587913848678	-1.0067103831911695	-0.8486496646451692	-0.6835137574452249	-1.2113969111191802
SOX3	-0.6909534243564838	0.6871059270923427	1.5098198436813486	1.2446010423941294	0.5951381277082118	0.9098511969999971	-0.8314931629455152	-1.100567574351118	-0.7784788342998751	-0.36162528026922924	-1.1833978616538052
WNT6	-0.5130433395420047	-0.5130433395420047	-0.5130433395420047	-0.5130433395420047	2.785272405446397	0.6019683379487647	0.010990966710236678	-0.5130433395420047	-0.5130433395420047	0.19307166668863518	-0.5130433395420047
T	-0.8999025396972972	-0.49150601043305386	-0.5300206673587009	-0.5119022612883674	-0.03638405781864348	2.158381010874124	1.746090363162781	-0.3346429782000754	-0.24417174955872747	-0.7098784528828203	-0.14606265679922364
NKX1-2	-0.39889607168814406	-0.39889607168814406	-0.39889607168814406	-0.39889607168814406	-0.39889607168814406	2.9489627169649824	0.09519494288461797	-0.39889607168814406	-0.39889607168814406	0.14701091365556185	-0.39889607168814406
CYP1B1	-0.7060593620069902	-0.731360091694667	-0.31053922961955976	-0.5668342600348745	-0.6324420887414741	-0.8404731889283656	-0.3879465670106857	1.161795036984811	1.9475257490296745	1.422216446574074	-0.35588244455194473
MYL7	-0.3542405472617005	-0.3012422757012607	-0.21768826408084457	-0.25503837595946616	-0.2592726858521748	-0.2501476709623969	-0.37982146594784316	-0.3691827940527028	-0.2681754135706376	-0.3556063543682821	3.0104158477573097
HAND1	-0.8259127790013693	-0.45232990343828183	-0.49788016667351237	-0.5602349562088116	1.2509760757070383	-0.41610569834234334	0.32059145317849724	-0.8635557367592129	-0.5177346148679467	0.18234913663350227	2.379837189772437
MEOX1	-0.5646354490102359	-0.6974240118368484	-0.15966596085485626	-0.3891979009997443	-0.47614696187076105	-1.1366824485231668	-0.1848168117021328	2.0188958484767614	1.8188846789023903	0.0502389821660293	-0.2794499647474329
MYOCD	-0.23635854603527903	-0.6724252002974804	-0.983281892303852	-0.42481554410814004	-0.39990393283142706	-0.18482281886185395	-0.8894326074452034	1.1135521882492916	0.6961344256625694	-0.36431586993050147	2.3456697979018757
FN1	-0.9729786146320768	-0.935552023915573	-0.7725320819113929	-1.241157531770692	1.3502416546689449	0.6646120003903645	1.017185443269614	-0.5910029919831451	-0.5564193490102496	0.9620201614861933	1.0755833334080156
